# Supplementary material for: Identification of miRNAs in Response to Cold Stress in ‘Chaling’ Common Wild Rice (Oryza rufipogon Griff.)
Source: Life (Basel). 2025 Dec 11;15(12):1896. doi: 10.3390/life15121896 (PMC12734129; doi:10.3390/life15121896)
Supplement: Supplementary file 1 [file life-15-01896-s001.zip]

Archive with 12 entries (12 files):
- Supplementary Excel File S6.xlsx
- Supplementary Excel File S7.xlsx
- Supplementary Excel File S8.xlsx
- Table S1:The statistical results of sequencing data of small RNA libraries.pdf
- Table S2:The expression level of 9 miRNAs in the small RNA transcriptomes.pdf
- Figure S1.pdf
- Figure S2.pdf
- Supplementary Excel File S1.xlsx
- Supplementary Excel File S2.xlsx
- Supplementary Excel File S3.xlsx
- Supplementary Excel File S4.xlsx
- Supplementary Excel File S5.xlsx
