# Supplementary material for: Identification of miRNAs in Response to Cold Stress in ‘Chaling’ Common Wild Rice (Oryza rufipogon Griff.)
Source: Life (Basel). 2025 Dec 11;15(12):1896. doi: 10.3390/life15121896 (PMC12734129; doi:10.3390/life15121896)
Supplement: Supplementary file 1 [file life-15-01896-s001.zip › Supplementary Excel File S6.xlsx]

## Sheet: Excel S5
Excel S6. Target gene prediction results of differentially expressed miRNAs in 9311 (CvsD)
miRNA name	target transcript id	target gene id	target gene name	target gene description	start_psrobot	end_psrobot	score_psrobot	miRTarBase
Nov-m0329-5p	Os11t0122800-00	Os11g0122800		Similar to Auxin Efflux Carrier family protein. (Os11t0122800-00)	331	311	0	no
Nov-m0505-3p	Os01t0720800-01	Os01g0720800	OsSTA31	Hypothetical conserved gene. (Os01t0720800-01)	1103	1085	2.5	no
Nov-m0505-3p	Os07t0204400-00	Os07g0204400		Conserved hypothetical protein. (Os07t0204400-00)	580	561	2.2	no
Nov-m0505-3p	Os11t0216300-02	Os11g0216300		ABC-1 domain containing protein. (Os11t0216300-01);Similar to ABC1 family protein, expressed. (Os11t0216300-02)	20	1	2.2	no
Nov-m0505-3p	Os11t0216300-01	Os11g0216300		ABC-1 domain containing protein. (Os11t0216300-01);Similar to ABC1 family protein, expressed. (Os11t0216300-02)	941	922	2.2	no
Nov-m0505-3p	Os06t0103600-01	Os06g0103600		Similar to Aminoacyl-t-RNA synthetase precursor. (Os06t0103600-01);Hypothetical conserved gene. (Os06t0103600-02)	357	338	2.5	no
Nov-m0505-3p	Os06t0728600-00	Os06g0728600		EPS15 homology (EH) domain containing protein. (Os06t0728600-00)	1354	1335	2	no
Nov-m0505-3p	Os04t0289800-01	Os04g0289800		Hypothetical conserved gene. (Os04t0289800-01)	2816	2797	2.5	no
Nov-m0505-3p	Os03t0221300-01	Os03g0221300	NAC DOMAIN-CONTAINING PROTEIN 57	Similar to No apical meristem protein, expressed. (Os03t0221300-01)	1579	1560	2.5	no
Nov-m0505-3p	Os04t0231266-00	Os04g0231266		Conserved hypothetical protein. (Os04t0231266-00)	278	259	2	no
Nov-m0505-3p	Os05t0169600-01	Os05g0169600		Serine/threonine protein kinase domain containing protein. (Os05t0169600-01)	550	531	2.5	no
Nov-m0505-3p	Os03t0148400-01	Os03g0148400		Protein of unknown function DUF740 family protein. (Os03t0148400-01)	779	760	2.5	no
Nov-m0622-3p	Os08t0474600-01	Os08g0474600	DnaJ domain protein C63	Heat shock protein DnaJ, N-terminal domain containing protein. (Os08t0474600-01)	964	942	2.5	no
Nov-m1139-3p	Os03t0104400-01	Os03g0104400		Protein of unknown function DUF1677, Oryza sativa domain containing protein. (Os03t0104400-01);Protein of unknown function DUF1677, Oryza sativa domain containing protein. (Os03t0104400-02)	184	165	2.5	no
Nov-m1139-3p	Os06t0286146-00	Os06g0286146		Similar to Embryogenesis transmembrane protein. (Os06t0286146-00)	438	419	2	no
Nov-m1139-3p	Os11t0102900-01	Os11g0102900		Similar to predicted protein. (Os11t0102900-01)	2092	2073	1.5	no
Nov-m1139-3p	Os12t0102500-02	Os12g0102500		Serine/threonine protein kinase-related domain containing protein. (Os12t0102500-01);Serine/threonine protein kinase-related domain containing protein. (Os12t0102500-02)	385	366	1.5	no
Nov-m1139-3p	Os12t0102500-01	Os12g0102500		Serine/threonine protein kinase-related domain containing protein. (Os12t0102500-01);Serine/threonine protein kinase-related domain containing protein. (Os12t0102500-02)	2132	2113	1.5	no
Nov-m1139-3p	Os07t0538250-00	Os07g0538250		Hypothetical protein. (Os07t0538250-00)	591	572	2	no
Nov-m1139-3p	Os03t0245100-02	Os03g0245100	DAPB2	NAD(P)-binding domain containing protein. (Os03t0245100-01);Similar to Dihydrodipicolinate reductase. (Os03t0245100-02);NAD(P)-binding domain containing protein. (Os03t0245100-03)	1106	1087	2.5	no
Nov-m1139-3p	Os03t0245100-01	Os03g0245100	DAPB2	NAD(P)-binding domain containing protein. (Os03t0245100-01);Similar to Dihydrodipicolinate reductase. (Os03t0245100-02);NAD(P)-binding domain containing protein. (Os03t0245100-03)	1188	1169	2.5	no
Nov-m1139-3p	Os03t0245100-03	Os03g0245100	DAPB2	NAD(P)-binding domain containing protein. (Os03t0245100-01);Similar to Dihydrodipicolinate reductase. (Os03t0245100-02);NAD(P)-binding domain containing protein. (Os03t0245100-03)	1106	1087	2.5	no
Nov-m1139-3p	Os03t0104400-02	Os03g0104400		Protein of unknown function DUF1677, Oryza sativa domain containing protein. (Os03t0104400-01);Protein of unknown function DUF1677, Oryza sativa domain containing protein. (Os03t0104400-02)	170	151	2.5	no
Nov-m1139-3p	Os11t0261300-00	Os11g0261300		Hypothetical protein. (Os11t0261300-00)	746	727	2.5	no
Nov-m1139-3p	Os04t0529400-01	Os04g0529400	OsWD40-104	Similar to OO_Ba0013J05-OO_Ba0033A15.30 protein. (Os04t0529400-01)	2133	2114	1.5	no
Nov-m1139-3p	Os03t0105300-01	Os03g0105300		Protein of unknown function DUF1677, Oryza sativa domain containing protein. (Os03t0105300-01);Protein of unknown function DUF1677, Oryza sativa domain containing protein. (Os03t0105300-02)	234	215	2.5	no
Nov-m1139-3p	Os03t0105300-02	Os03g0105300		Protein of unknown function DUF1677, Oryza sativa domain containing protein. (Os03t0105300-01);Protein of unknown function DUF1677, Oryza sativa domain containing protein. (Os03t0105300-02)	184	165	2.5	no
Nov-m1699-5p	Os09t0305300-01	Os09g0305300		Protein of unknown function DUF247, plant family protein. (Os09t0305300-01)	165	145	2.5	no
Nov-m1699-5p	Os10t0485800-01	Os10g0485800		Conserved hypothetical protein. (Os10t0485800-01)	2267	2248	2.5	no
Nov-m1699-5p	Os02t0768600-02	Os02g0768600		Similar to Chloroplast inorganic pyrophosphatase (EC 3.6.1.1). (Os02t0768600-01);Similar to Inorganic pyrophosphatase. (Os02t0768600-02)	96	77	2.5	no
Nov-m1699-5p	Os06t0597000-02	Os06g0597000	IAA23	Similar to Auxin responsive protein IAA-Re. (Os06t0597000-01);Similar to Auxin-responsive protein IAA23. (Os06t0597000-02)	1072	1053	2.2	no
Nov-m1699-5p	Os06t0597000-01	Os06g0597000	IAA23	Similar to Auxin responsive protein IAA-Re. (Os06t0597000-01);Similar to Auxin-responsive protein IAA23. (Os06t0597000-02)	983	964	2.2	no
Nov-m1699-5p	Os05t0147550-00	Os05g0147550		Hypothetical gene. (Os05t0147550-00)	1757	1738	2.5	no
Nov-m1699-5p	Os05t0355450-01	Os05g0355450		Hypothetical protein. (Os05t0355450-01)	78	59	2	no
Nov-m1699-5p	Os03t0306100-00	Os03g0306100	glycosyltransferase 5	Galactosyl transferase family protein. (Os03t0306100-00)	1296	1276	2.5	no
Nov-m1699-5p	Os07t0668800-01	Os07g0668800		BTB/POZ fold domain containing protein. (Os07t0668800-01)	843	823	2.5	no
Nov-m1699-5p	Os11t0630700-00	Os11g0630700	two MATH along with two BTB domains containing MDC protein 1, MDC protein having two MATH domains along with two BTB domains 1	Similar to BTB/POZ domain containing protein. (Os11t0630700-00)	1020	1001	2.5	no
Nov-m1699-5p	Os10t0494400-00	Os10g0494400		Hypothetical protein. (Os10t0494400-00)	550	532	2.5	no
Nov-m1699-5p	Os12t0478400-00	Os12g0478400	RECEPTOR-LIKE CYTOPLASMIC KINASE 368	EGF-type aspartate/asparagine hydroxylation site domain containing protein. (Os12t0478400-00)	507	489	2.5	no
Nov-m1699-5p	Os06t0274800-01	Os06g0274800	class III peroxidase 77	Similar to Peroxidase 11 precursor (EC 1.11.1.7) (Atperox P11) (ATP23a/ATP23b). (Os06t0274800-01)	787	768	2.5	no
Nov-m1699-5p	Os09t0292900-01	Os09g0292900	inhibitor for brown furrows1, F-box protein 310	Galactose oxidase, central domain containing protein. (Os09t0292900-01)	655	637	2	no
Nov-m1699-5p	Os03t0319200-00	Os03g0319200		Hypothetical conserved gene. (Os03t0319200-00)	1193	1174	2.5	no
Nov-m1699-5p	Os12t0203500-00	Os12g0203500		Zinc finger, RING-type domain containing protein. (Os12t0203500-00)	1122	1102	2.5	no
Nov-m1699-5p	Os01t0131800-01	Os01g0131800		Signal peptidase 22 kDa subunit family protein. (Os01t0131800-01)	58	40	2.5	no
Nov-m1699-5p	Os10t0123200-01	Os10g0123200		Cyclin-like F-box domain containing protein. (Os10t0123200-01)	52	33	2.5	no
Nov-m1699-5p	Os06t0199400-00	Os06g0199400		Conserved hypothetical protein. (Os06t0199400-00)	140	121	2	no
Nov-m1699-5p	Os12t0447466-00	Os12g0447466		Hypothetical conserved gene. (Os12t0447466-00)	659	640	2.2	no
Nov-m1699-5p	Os11t0542100-01	Os11g0542100		Zinc finger, RING-type domain containing protein. (Os11t0542100-01)	867	848	2	no
Nov-m1699-5p	Os10t0481150-00	Os10g0481150		Hypothetical protein. (Os10t0481150-00)	42	24	2.5	no
Nov-m1699-5p	Os03t0430500-00	Os03g0430500	Subtilisin 29, SUBTILISIN 29	Peptidase S8/S53, subtilisin/kexin/sedolisin domain containing protein. (Os03t0430500-00)	2313	2294	2.5	no
Nov-m1699-5p	Os03t0207800-00	Os03g0207800		Armadillo-like helical domain containing protein. (Os03t0207800-00)	1260	1241	2	no
Nov-m1699-5p	Os01t0223900-01	Os01g0223900		Serine/threonine protein kinase-related domain containing protein. (Os01t0223900-01)	1016	997	2.5	no
Nov-m1699-5p	Os06t0705600-00	Os06g0705600		Oligopeptide transporter domain containing protein. (Os06t0705600-00)	492	473	2.5	no
Nov-m1699-5p	Os03t0802650-00	Os03g0802650		Hypothetical gene. (Os03t0802650-00)	166	147	2.5	no
Nov-m1699-5p	Os09t0128400-01	Os09g0128400		Conserved hypothetical protein. (Os09t0128400-01);Conserved hypothetical protein. (Os09t0128400-02)	204	186	2	no
Nov-m1699-5p	Os02t0806700-01	Os02g0806700		Similar to Retroelement pol polyprotein-like. (Os02t0806700-01)	558	539	2	no
Nov-m1699-5p	Os03t0308200-01	Os03g0308200	SEMI-ROLLED LEAF 2	Modulation of leaf rolling, Regulation of abaxial side cell differentiation, Regulation of leaf shape, male fertility and seed size (Os03t0308200-01);Similar to ATP-dependent Clp protease proteolytic subunit. (Os03t0308200-02)	230	210	2.5	no
Nov-m1699-5p	Os04t0208425-00	Os04g0208425		Hypothetical protein. (Os04t0208425-00)	1694	1675	2	no
Nov-m1699-5p	Os04t0226600-01	Os04g0226600	RECEPTOR-LIKE CYTOPLASMIC KINASE 138	Similar to OSIGBa0135L04.3 protein. (Os04t0226600-01)	458	439	2.5	no
Nov-m1941-3p	Os04t0508800-01	Os04g0508800	RING finger protein	Similar to Retroelement pol polyprotein-like. (Os04t0508800-01)	1881	1860	0	no
Nov-m1941-3p	Os05t0397700-01	Os05g0397700		SecY protein family protein. (Os05t0397700-01)	628	608	2	no
Nov-m1941-3p	Os11t0226400-01	Os11g0226400		Similar to Nitrate-induced NOI protein, expressed. (Os11t0226400-01)	375	354	2.5	no
Nov-m1941-3p	Os06t0498900-01	Os06g0498900		GTP-binding protein, HSR1-related domain containing protein. (Os06t0498900-01)	1746	1725	2.5	no
Nov-m1964-3p	Os08t0197500-01	Os08g0197500	F-box protein 425	Cyclin-like F-box domain containing protein. (Os08t0197500-01)	1077	1054	1	no
Nov-m1964-3p	Os06t0569601-01	Os06g0569601		Hypothetical gene. (Os06t0569601-01)	1264	1242	2.5	no
Nov-m1964-3p	Os08t0432000-01	Os08g0432000		Conserved hypothetical protein. (Os08t0432000-01);Conserved hypothetical protein. (Os08t0432000-02)	90	67	2	no
Nov-m1964-3p	Os10t0188100-01	Os10g0188100		Conserved hypothetical protein. (Os10t0188100-01);Similar to transcription initiation factor IIF, alpha subunit. (Os10t0188100-02);Transcription initiation factor IIF, alpha subunit family protein. (Os10t0188100-03);Conserved hypothetical protein. (Os10t0188100-04)	1937	1914	2.5	no
Nov-m1964-3p	Os10t0188100-03	Os10g0188100		Conserved hypothetical protein. (Os10t0188100-01);Similar to transcription initiation factor IIF, alpha subunit. (Os10t0188100-02);Transcription initiation factor IIF, alpha subunit family protein. (Os10t0188100-03);Conserved hypothetical protein. (Os10t0188100-04)	1872	1849	2.5	no
Nov-m1964-3p	Os10t0188100-04	Os10g0188100		Conserved hypothetical protein. (Os10t0188100-01);Similar to transcription initiation factor IIF, alpha subunit. (Os10t0188100-02);Transcription initiation factor IIF, alpha subunit family protein. (Os10t0188100-03);Conserved hypothetical protein. (Os10t0188100-04)	1124	1101	2.5	no
Nov-m1964-3p	Os03t0135800-01	Os03g0135800		Conserved hypothetical protein. (Os03t0135800-01)	2044	2021	1	no
Nov-m1964-3p	Os08t0525900-02	Os08g0525900		Similar to predicted protein. (Os08t0525900-01);Similar to predicted protein. (Os08t0525900-02)	463	440	1	no
Nov-m1964-3p	Os08t0525900-01	Os08g0525900		Similar to predicted protein. (Os08t0525900-01);Similar to predicted protein. (Os08t0525900-02)	1126	1103	1	no
Nov-m2224-3p	Os02t0621800-01	Os02g0621800	HYBRID WEAKNESS H1	Glucose-methanol-choline (GMC) oxidoreductase family protein, Hybrid breakdown (HB) (Os02t0621800-01)	436	416	2.5	no
Nov-m2224-3p	Os07t0300200-01	Os07g0300200	PIN likes 5	Pentatricopeptide repeat domain containing protein. (Os07t0300200-01)	212	192	2	no
Nov-m2224-3p	Os06t0183200-01	Os06g0183200	HISTIDINE KINASE 1	Histidine kinase, Cytokinin signaling (Os06t0183200-01)	665	645	2.5	no
Nov-m2224-3p	Os03t0808200-00	Os03g0808200		UDP-glucuronosyl/UDP-glucosyltransferase family protein. (Os03t0808200-00)	197	177	2.5	no
Nov-m2224-3p	Os10t0509600-00	Os10g0509600		Conserved hypothetical protein. (Os10t0509600-00)	35	15	2.5	no
Nov-m2224-3p	Os06t0227500-00	Os06g0227500	TAU GLUTATHIONE S-TRANSFERASE 38	Similar to Glutathione S-transferase. (Os06t0227500-00)	164	144	2	no
Nov-m2224-3p	Os04t0691466-00	Os04g0691466		Hypothetical gene. (Os04t0691466-00)	248	228	2.5	no
Nov-m2224-3p	Os03t0642600-00	Os03g0642600	RECEPTOR-LIKE CYTOPLASMIC KINASE 114	Similar to Protein kinase domain containing protein, expressed. (Os03t0642600-00)	704	684	2	no
Nov-m2224-3p	Os08t0224700-01	Os08g0224700	19S REGULATORY PARTICLE NON-ATPASE SUBUNIT 2A	Similar to 26S proteasome subunit RPN2a. (Os08t0224700-01);Similar to predicted protein. (Os08t0224700-02)	3030	3010	2	no
Nov-m2224-3p	Os08t0224700-02	Os08g0224700	19S REGULATORY PARTICLE NON-ATPASE SUBUNIT 2A	Similar to 26S proteasome subunit RPN2a. (Os08t0224700-01);Similar to predicted protein. (Os08t0224700-02)	1668	1648	2	no
Nov-m2224-3p	Os05t0111100-01	Os05g0111100		Zinc finger, Tim10/DDP-type family protein. (Os05t0111100-01)	80	60	2.2	no
Nov-m2224-3p	Os04t0423800-01	Os04g0423800	class III peroxidase 54	Peroxidase (EC 1.11.1.7). (Os04t0423800-01)	522	502	2.2	no
Nov-m2224-3p	Os03t0582800-00	Os03g0582800		Conserved hypothetical protein. (Os03t0582800-00)	224	204	2.5	no
Nov-m2224-3p	Os09t0281600-01	Os09g0281600		Similar to Gamma response I protein. (Os09t0281600-01);Similar to Gamma reponse I-like protein. (Os09t0281600-02)	381	360	2.2	no
Nov-m2224-3p	Os12t0610200-01	Os12g0610200	PIL11	Similar to Phytochrome-interacting factor 3 (Phytochrome-associated protein 3) (Basic helix-loop-helix protein 8) (bHLH8) (AtbHLH008). (Os12t0610200-01)	773	753	2.2	no
Nov-m2224-3p	Os01t0839200-01	Os01g0839200	DUF966-stress repressive gene 2	DUF966 family protein, Abiotic stress response (Os01t0839200-01)	154	134	2.5	no
Nov-m2224-3p	Os01t0712500-00	Os01g0712500		Conserved hypothetical protein. (Os01t0712500-00)	95	75	2.2	no
Nov-m2224-3p	Os06t0293100-00	Os06g0293100		Conserved hypothetical protein. (Os06t0293100-00)	1397	1377	2.5	no
Nov-m2224-3p	Os10t0525200-01	Os10g0525200		Cytochrome P450 family protein. (Os10t0525200-01)	1029	1009	2.5	no
Nov-m2224-3p	Os09t0567201-00	Os09g0567201		Hypothetical protein. (Os09t0567201-00)	417	397	2	no
Nov-m2224-3p	Os04t0208900-00	Os04g0208900		Hypothetical conserved gene. (Os04t0208900-00)	101	81	2.5	no
Nov-m2224-3p	Os02t0193200-01	Os02g0193200		Similar to TMV response-related protein. (Os02t0193200-01)	408	388	2.5	no
Nov-m2224-3p	Os12t0621400-00	Os12g0621400		Conserved hypothetical protein. (Os12t0621400-00)	572	552	2.5	no
Nov-m2224-3p	Os10t0406800-01	Os10g0406800		Armadillo-like helical domain containing protein. (Os10t0406800-01)	343	323	2	no
Nov-m2224-3p	Os01t0104900-01	Os01g0104900		Transferase family protein. (Os01t0104900-01);Hypothetical conserved gene. (Os01t0104900-02)	300	280	2.5	no
Nov-m2224-3p	Os12t0482500-01	Os12g0482500		Protein of unknown function DUF593 domain containing protein. (Os12t0482500-01)	492	472	2	no
Nov-m2224-3p	Os12t0486600-00	Os12g0486600	CALCIUM-DEPENDENT PROTEIN KINASE 27	Similar to J013164K19, full insert sequence (Fragment). (Os12t0486600-00)	399	379	2.5	no
Nov-m2224-3p	Os10t0109700-00	Os10g0109700		Similar to POT family protein. (Os10t0109700-00)	1364	1344	2	no
Nov-m2224-3p	Os01t0780600-01	Os01g0780600		Similar to Transposon protein Mutator sub-class. (Os01t0780600-01)	724	704	2.2	no
Nov-m2224-3p	Os12t0557400-02	Os12g0557400		Conserved hypothetical protein. (Os12t0557400-01);Conserved hypothetical protein. (Os12t0557400-02)	244	224	2	no
Nov-m2224-3p	Os12t0557400-01	Os12g0557400		Conserved hypothetical protein. (Os12t0557400-01);Conserved hypothetical protein. (Os12t0557400-02)	266	246	2	no
Nov-m2224-3p	Os05t0545300-01	Os05g0545300		Serine/threonine protein kinase domain containing protein. (Os05t0545300-01)	893	874	1.5	no
Nov-m2224-3p	Os05t0370900-00	Os05g0370900		Conserved hypothetical protein. (Os05t0370900-00)	227	207	2.5	no
Nov-m2224-3p	Os06t0590500-01	Os06g0590500		Similar to Syntaxin 121 (AtSYP121) (Syntaxin-related protein At-Syr1). (Os06t0590500-01)	398	379	2.2	no
Nov-m2224-3p	Os03t0326200-02	Os03g0326200		Similar to aminophospholipid ATPase. (Os03t0326200-01);Similar to aminophospholipid ATPase. (Os03t0326200-02)	806	786	2.5	no
Nov-m2224-3p	Os08t0136100-01	Os08g0136100	RICE OUTMOST CELL-SPECIFIC GENE 7	Similar to Roc1. (Os08t0136100-01)	1138	1118	2.5	no
Nov-m2224-3p	Os03t0701500-01	Os03g0701500		GNS1/SUR4 membrane protein family protein. (Os03t0701500-01)	323	303	2.2	no
Nov-m2224-3p	Os01t0949300-01	Os01g0949300		EF-Hand type domain containing protein. (Os01t0949300-01)	395	375	2.5	no
Nov-m2224-3p	Os01t0549400-01	Os01g0549400		Similar to RNA helicase-like protein DB10. (Os01t0549400-01);Similar to cDNA clone:J013059F16, full insert sequence. (Os01t0549400-02);Similar to predicted protein. (Os01t0549400-03);Similar to cDNA clone:J013059F16, full insert sequence. (Os01t0549400-04)	488	468	2.5	no
Nov-m2224-3p	Os01t0351300-01	Os01g0351300		Exocyst complex subunit Sec15-like family protein. (Os01t0351300-01)	158	138	2.5	no
Nov-m2224-3p	Os03t0713150-00	Os03g0713150		Hypothetical protein. (Os03t0713150-00)	1654	1634	2.5	no
Nov-m2224-3p	Os07t0141100-01	Os07g0141100		Protein kinase, core domain containing protein. (Os07t0141100-01)	402	382	2.2	no
Nov-m2224-3p	Os11t0264900-00	Os11g0264900		Conserved hypothetical protein. (Os11t0264900-00)	491	470	2.5	no
Nov-m2224-3p	Os10t0492400-01	Os10g0492400		Similar to Protein kinase domain containing protein, expressed. (Os10t0492400-01)	1603	1583	2.2	no
Nov-m2224-3p	Os01t0681150-00	Os01g0681150		Hypothetical protein. (Os01t0681150-00)	1814	1794	2.5	no
Nov-m2224-3p	Os01t0977400-01	Os01g0977400		Pentatricopeptide repeat domain containing protein. (Os01t0977400-01)	414	394	2.5	no
Nov-m2224-3p	Os08t0117750-00	Os08g0117750		Hypothetical gene. (Os08t0117750-00)	173	153	2.5	no
Nov-m2224-3p	Os03t0559700-00	Os03g0559700		Conserved hypothetical protein. (Os03t0559700-00)	56	36	2.5	no
Nov-m2224-3p	Os05t0143800-01	Os05g0143800	GH3-6	GH3 auxin-responsive promoter domain containing protein. (Os05t0143800-01)	1439	1419	2.5	no
Nov-m2224-3p	Os09t0507500-01	Os09g0507500	class III peroxidase 123	Similar to Peroxidase 55 precursor (EC 1.11.1.7) (Atperox P55) (ATP20a). (Os09t0507500-01)	484	464	2.2	no
Nov-m2224-3p	Os05t0520600-01	Os05g0520600		Conserved hypothetical protein. (Os05t0520600-01)	1043	1023	2.5	no
Nov-m2224-3p	Os02t0751100-02	Os02g0751100		Peptidase A1 domain containing protein. (Os02t0751100-01);Hypothetical conserved gene. (Os02t0751100-02)	1426	1406	2.5	no
Nov-m2224-3p	Os02t0475400-01	Os02g0475400	BASS3	Bile acid:sodium symporter family protein. (Os02t0475400-01)	88	68	2.2	no
Nov-m2224-3p	Os10t0519700-01	Os10g0519700		Mitochondrial import inner membrane translocase, subunit Tim17/22 family protein. (Os10t0519700-01)	662	642	2	no
Nov-m2224-3p	Os12t0510200-01	Os12g0510200		Conserved hypothetical protein. (Os12t0510200-01)	277	256	2.5	no
Nov-m2224-3p	Os03t0241900-02	Os03g0241900		Similar to Senescence-associated protein 12. (Os03t0241900-02);Similar to Senescence-associated protein, expressed. (Os03t0241900-03)	81	62	1.8	no
Nov-m2224-3p	Os04t0435100-01	Os04g0435100	bi-directional amino acid transporter 7	Amino acid/polyamine transporter I family protein. (Os04t0435100-01)	208	188	2	no
Nov-m2224-3p	Os06t0698900-01	Os06g0698900	GATA TRANSCRIPTION FACTOR 20	Similar to GATA transcription factor 25. (Os06t0698900-01)	59	39	2.5	no
Nov-m2224-3p	Os05t0212150-00	Os05g0212150		Hypothetical protein. (Os05t0212150-00)	1419	1399	2.5	no
Nov-m2224-3p	Os10t0567850-00	Os10g0567850		Hypothetical protein. (Os10t0567850-00)	1791	1771	2.5	no
Nov-m2224-3p	Os03t0205800-00	Os03g0205800		Similar to Acetyltransferase, GNAT family protein, expressed. (Os03t0205800-00)	989	969	2.5	no
Nov-m2224-3p	Os02t0796700-01	Os02g0796700	OsWD40-57	Similar to protein kinase family protein / WD-40 repeat family protein. (Os02t0796700-01)	1476	1457	2.2	no
Nov-m2224-3p	Os01t0596700-01	Os01g0596700		FBD domain containing protein. (Os01t0596700-01)	611	592	2.2	no
Nov-m2224-3p	Os05t0563000-01	Os05g0563000	NAC DOMAIN-CONTAINING PROTEIN 62	No apical meristem (NAM) protein domain containing protein. (Os05t0563000-01)	1055	1035	2.5	no
Nov-m2224-3p	Os09t0542500-00	Os09g0542500		Domain of unknown function DUF632 domain containing protein. (Os09t0542500-00)	293	273	2.5	no
Nov-m2224-3p	Os01t0885700-01	Os01g0885700		Protein kinase-like domain containing protein. (Os01t0885700-01)	1868	1849	2.5	no
Nov-m2224-3p	Os10t0467200-01	Os10g0467200		Peroxisome assembly, p12 domain containing protein. (Os10t0467200-01)	32	12	2.5	no
Nov-m2224-3p	Os04t0516600-01	Os04g0516600		Pyridoxal phosphate-dependent transferase, major region, subdomain 1 domain containing protein. (Os04t0516600-01)	218	198	1.5	no
Nov-m2224-3p	Os06t0267450-00	Os06g0267450		Hypothetical protein. (Os06t0267450-00)	1204	1184	2	no
Nov-m2224-3p	Os10t0469700-01	Os10g0469700		Leucine-rich repeat, typical subtype containing protein. (Os10t0469700-01)	57	38	2.5	no
Nov-m2224-3p	Os01t0218200-00	Os01g0218200		Thioredoxin domain 2 containing protein. (Os01t0218200-00)	803	783	2.5	no
Nov-m2224-3p	Os01t0735450-01	Os01g0735450		Hypothetical protein. (Os01t0735450-01)	1233	1213	2.2	no
Nov-m2224-3p	Os04t0464400-00	Os04g0464400	nitrate transporter 1.3B	Similar to peptide transporter PTR2. (Os04t0464400-00)	710	690	2.5	no
Nov-m2224-3p	Os04t0577337-00	Os04g0577337		Conserved hypothetical protein. (Os04t0577337-00)	215	195	2	no
Nov-m2224-3p	Os09t0387800-01	Os09g0387800		Conserved hypothetical protein. (Os09t0387800-01)	720	700	2.5	no
Nov-m2224-3p	Os01t0966200-01	Os01g0966200		Protein of unknown function YGGT family protein. (Os01t0966200-01)	109	89	2.2	no
Nov-m2224-3p	Os11t0124300-01	Os11g0124300	SCARECROW 1	Similar to SCARECROW. (Os11t0124300-01)	988	968	1.8	no
Nov-m2224-3p	Os10t0509401-00	Os10g0509401		Conserved hypothetical protein. (Os10t0509401-00)	41	21	2	no
Nov-m2224-3p	Os05t0151150-00	Os05g0151150		Hypothetical gene. (Os05t0151150-00)	932	912	2	no
Nov-m2224-3p	Os02t0529600-01	Os02g0529600	glycosyltransferase 2	Similar to Xyloglucan 6-xylosyltransferase (EC 2.4.2.39) (AtXT1). (Os02t0529600-01)	563	543	2.5	no
Nov-m2224-3p	Os08t0163600-00	Os08g0163600		Late embryogenesis abundant protein, LEA-14 domain containing protein. (Os08t0163600-00)	734	714	2.5	no
Nov-m2224-3p	Os01t0701100-00	Os01g0701100		Hypothetical protein. (Os01t0701100-00)	1570	1550	2.5	no
Nov-m2224-3p	Os08t0512200-00	Os08g0512200	PYRICULARIA ORYZAE RESISTANCE 55-2	Similar to heavy metal-associated domain containing protein. (Os08t0512200-00)	221	201	2	no
Nov-m2224-3p	Os02t0116400-01	Os02g0116400	YELLOW STRIP-LIKE GENE 8	Oligopeptide transporter OPT superfamily protein. (Os02t0116400-01)	241	221	2.5	no
Nov-m2224-3p	Os06t0296900-00	Os06g0296900		Conserved hypothetical protein. (Os06t0296900-00)	2699	2679	2.2	no
Nov-m2224-3p	Os01t0701350-00	Os01g0701350		Hypothetical protein. (Os01t0701350-00)	1591	1571	2.5	no
Nov-m2224-3p	Os07t0192700-01	Os07g0192700		ATPase, AAA-type, core domain containing protein. (Os07t0192700-01)	59	38	2.5	no
Nov-m2224-3p	Os02t0671200-01	Os02g0671200	Os_F0676	Protein of unknown function DUF295 domain containing protein. (Os02t0671200-01)	52	32	2.5	no
Nov-m2224-3p	Os03t0271800-01	Os03g0271800		Hypothetical protein. (Os03t0271800-01)	771	751	2.5	no
Nov-m2224-3p	Os05t0393400-01	Os05g0393400		Similar to PAC (Fragment). (Os05t0393400-01);Similar to PAC (Fragment). (Os05t0393400-02);Similar to PAC (Fragment). (Os05t0393400-03)	115	96	2.5	no
Nov-m2224-3p	Os05t0393400-02	Os05g0393400		Similar to PAC (Fragment). (Os05t0393400-01);Similar to PAC (Fragment). (Os05t0393400-02);Similar to PAC (Fragment). (Os05t0393400-03)	72	53	2.5	no
Nov-m2224-3p	Os05t0393400-03	Os05g0393400		Similar to PAC (Fragment). (Os05t0393400-01);Similar to PAC (Fragment). (Os05t0393400-02);Similar to PAC (Fragment). (Os05t0393400-03)	49	30	2.5	no
Nov-m2224-3p	Os01t0343400-00	Os01g0343400		Conserved hypothetical protein. (Os01t0343400-00)	568	547	2.2	no
Nov-m2224-3p	Os11t0139400-01	Os11g0139400		Protein of unknown function DUF250 domain containing protein. (Os11t0139400-01)	726	706	2.5	no
Nov-m2224-3p	Os09t0518266-00	Os09g0518266		Hypothetical protein. (Os09t0518266-00)	1279	1259	2	no
Nov-m2224-3p	Os05t0252100-01	Os05g0252100		Protein of unknown function DUF620 family protein. (Os05t0252100-01)	1328	1308	2.5	no
Nov-m2224-3p	Os01t0129600-00	Os01g0129600		Similar to LBD40 (LOB DOMAIN-CONTAINING PROTEIN 40). (Os01t0129600-00)	671	651	2.5	no
Nov-m2224-3p	Os01t0347100-01	Os01g0347100		Protein of unknown function DUF1399 family protein. (Os01t0347100-01)	858	838	2.5	no
Nov-m2224-3p	Os03t0390400-01	Os03g0390400	cytochrome c oxidase subunit VIb-1	Similar to Cytochrome c oxidase subunit 6b. (Os03t0390400-01)	109	89	2	no
Nov-m2224-3p	Os05t0133401-01	Os05g0133401	GDSL ESTERASE/LIPASE PROTEIN 60	Esterase, SGNH hydrolase-type domain containing protein. (Os05t0133401-01)	666	646	2.5	no
Nov-m2224-3p	Os07t0496700-01	Os07g0496700		Phosphate-induced protein 1 conserved region family protein. (Os07t0496700-01)	1030	1010	2.5	no
Nov-m2224-3p	Os04t0574200-01	Os04g0574200	FASCICLIN-LIKE ARABINOGALACTAN PROTEIN 1	FAS1 domain domain containing protein. (Os04t0574200-01)	60	40	2	no
Nov-m2224-3p	Os05t0501800-00	Os05g0501800		Hypothetical conserved gene. (Os05t0501800-00)	413	393	1.8	no
Nov-m2224-3p	Os07t0664500-01	Os07g0664500		NAD(P)-binding domain containing protein. (Os07t0664500-01)	311	292	2.5	no
Nov-m2224-3p	Os05t0556201-00	Os05g0556201		Hypothetical protein. (Os05t0556201-00)	2004	1984	2.5	no
Nov-m2224-3p	Os10t0122500-00	Os10g0122500	ACYLTRANSFERASE 18	Hypothetical conserved gene. (Os10t0122500-00)	638	618	2	no
Nov-m2224-3p	Os04t0298700-01	Os04g0298700		Clp, N-terminal domain containing protein. (Os04t0298700-01)	1686	1666	2.2	no
Nov-m2224-3p	Os06t0133600-02	Os06g0133600		Phosphate-induced protein 1 conserved region family protein. (Os06t0133600-01);Phosphate-induced protein 1 conserved region family protein. (Os06t0133600-02)	190	170	2.5	no
Nov-m2224-3p	Os06t0133600-01	Os06g0133600		Phosphate-induced protein 1 conserved region family protein. (Os06t0133600-01);Phosphate-induced protein 1 conserved region family protein. (Os06t0133600-02)	220	200	2.5	no
Nov-m2224-3p	Os03t0363100-00	Os03g0363100		Armadillo-like helical domain containing protein. (Os03t0363100-00)	1778	1758	2.5	no
Nov-m2224-3p	Os08t0439900-01	Os08g0439900		Mitochondrial glycoprotein family protein. (Os08t0439900-01)	61	41	2.5	no
Nov-m2224-3p	Os03t0767600-01	Os03g0767600		BTB domain containing protein. (Os03t0767600-01)	922	902	2	no
Nov-m2224-3p	Os02t0596700-00	Os02g0596700		Similar to protein binding protein. (Os02t0596700-00)	627	607	2.5	no
Nov-m2224-3p	Os12t0542300-00	Os12g0542300		Conserved hypothetical protein. (Os12t0542300-00)	519	499	2	no
Nov-m2224-3p	Os03t0110500-01	Os03g0110500		KIP1-like domain containing protein. (Os03t0110500-01)	1141	1121	2.5	no
Nov-m2224-3p	Os09t0531200-01	Os09g0531200	ML6	RNA recognition motif 2 domain containing protein. (Os09t0531200-01)	127	108	2.5	no
Nov-m2224-3p	Os12t0169000-00	Os12g0169000		Similar to Amidase family protein, expressed. (Os12t0169000-00)	159	140	2.5	no
Nov-m2224-3p	Os03t0326200-01	Os03g0326200		Similar to aminophospholipid ATPase. (Os03t0326200-01);Similar to aminophospholipid ATPase. (Os03t0326200-02)	879	859	2.5	no
Nov-m2224-3p	Os03t0212000-00	Os03g0212000		Hypothetical conserved gene. (Os03t0212000-00)	1403	1383	2.5	no
Nov-m2224-3p	Os08t0127900-01	Os08g0127900	endosperm-specific gene 115	Similar to Globulin 1 (Fragment). (Os08t0127900-01)	471	451	2.5	no
Nov-m2224-3p	Os08t0167500-01	Os08g0167500	CHLORORESPIRATORY REDUCTION 6	Protein of unknown function DUF1817 domain containing protein. (Os08t0167500-01);Protein of unknown function DUF1817 domain containing protein. (Os08t0167500-02)	139	119	2.5	no
Nov-m2224-3p	Os06t0663800-01	Os06g0663800	FK506 binding protein 13	Similar to FKBP-type peptidyl-prolyl cis-trans isomerase 3, chloroplast precursor (EC 5.2.1.8) (PPIase) (Rotamase) (AtFKBP13) (FK506 binding protein 1). (Os06t0663800-01)	233	213	1.5	no
Nov-m2224-3p	Os10t0562600-00	Os10g0562600		Hypothetical conserved gene. (Os10t0562600-00)	530	510	2.5	no
Nov-m2224-3p	Os12t0122000-01	Os12g0122000	SCARECROW GENE	SCARECROW. (Os12t0122000-01)	931	910	2.2	no
Nov-m2224-3p	Os05t0552800-01	Os05g0552800		Conserved hypothetical protein. (Os05t0552800-01)	413	393	2	no
Nov-m2224-3p	Os08t0114300-01	Os08g0114300		D-arabinono-1,4-lactone oxidase domain containing protein. (Os08t0114300-01)	971	951	2	no
Nov-m2224-3p	Os02t0490000-01	Os02g0490000	plant U-box-containing protein 73, U-box protein 73	Zinc finger, RING/FYVE/PHD-type domain containing protein. (Os02t0490000-01)	313	293	2.2	no
Nov-m2224-3p	Os04t0132500-01	Os04g0132500	RECEPTOR-LIKE CYTOPLASMIC KINASE 127	Protein kinase, core domain containing protein. (Os04t0132500-01);Leucine-rich repeat receptor-like kinase, Cold tolerance (Os04t0132500-02)	3032	3012	2.5	no
Nov-m2224-3p	Os04t0132500-02	Os04g0132500	RECEPTOR-LIKE CYTOPLASMIC KINASE 127	Protein kinase, core domain containing protein. (Os04t0132500-01);Leucine-rich repeat receptor-like kinase, Cold tolerance (Os04t0132500-02)	2748	2728	2.5	no
Nov-m2224-3p	Os01t0925200-01	Os01g0925200		Similar to Enoyl CoA hydratase-like protein. (Os01t0925200-01)	667	647	2.5	no
Nov-m2224-3p	Os06t0224400-01	Os06g0224400		Mitochodrial transcription termination factor-related family protein. (Os06t0224400-01)	429	409	2.5	no
Nov-m2224-3p	Os07t0191625-00	Os07g0191625		Hypothetical protein. (Os07t0191625-00)	851	831	2.5	no
Nov-m2224-3p	Os10t0403000-01	Os10g0403000	PLASTOCHRON 1	Cytochrome P450 protein, CYP78A11, Regulation of leaf initiation rate and vegetative-reproductive phase change (Os10t0403000-01)	620	599	2.2	no
Nov-m2224-3p	Os06t0549900-01	Os06g0549900		FAD linked oxidase, N-terminal domain containing protein. (Os06t0549900-01)	165	144	2.5	no
Nov-m2224-3p	Os04t0354600-01	Os04g0354600	ECERI1FERUM4, ECERI1FERUM 4	Similar to Acyl CoA reductase-like protein. (Os04t0354600-01)	227	206	2.5	no
Nov-m2224-3p	Os08t0167500-02	Os08g0167500	CHLORORESPIRATORY REDUCTION 6	Protein of unknown function DUF1817 domain containing protein. (Os08t0167500-01);Protein of unknown function DUF1817 domain containing protein. (Os08t0167500-02)	94	74	2.5	no
Nov-m2224-3p	Os09t0547900-00	Os09g0547900		Hypothetical conserved gene. (Os09t0547900-00)	257	238	0.5	no
Nov-m2224-3p	Os10t0501000-01	Os10g0501000	pentatricopeptide repeat motif containing gene 8, PPR motif-containing gene 8	Pentatricopeptide repeat domain containing protein. (Os10t0501000-01)	121	102	2.2	no
Nov-m2224-3p	Os08t0450100-01	Os08g0450100	PECTIN METHYLESTERASE 25	Similar to Pectinesterase (EC 3.1.1.11) (Fragment). (Os08t0450100-01)	780	760	2	no
Nov-m2224-3p	Os08t0438501-00	Os08g0438501		Hypothetical gene. (Os08t0438501-00)	139	118	2.5	no
Nov-m2224-3p	Os05t0141500-01	Os05g0141500		Zinc finger, RING-type domain containing protein. (Os05t0141500-01);Hypothetical conserved gene. (Os05t0141500-02)	446	426	2.2	no
Nov-m2224-3p	Os01t0701600-00	Os01g0701600		Hypothetical protein. (Os01t0701600-00)	1565	1545	2.5	no
Nov-m2224-3p	Os01t0559600-01	Os01g0559600	vacuolar processing enzyme 2, legumain 1	Similar to C13 endopeptidase NP1 precursor. (Os01t0559600-01);Similar to Asparaginyl endopeptidase. (Os01t0559600-02)	297	277	2.5	no
Nov-m2224-3p	Os07t0181000-01	Os07g0181000		Similar to Pyruvate kinase isozyme A, chloroplast precursor (EC 2.7.1.40). (Os07t0181000-01);Similar to Pyruvate kinase. (Os07t0181000-02);Similar to Pyruvate kinase. (Os07t0181000-03);Similar to Pyruvate kinase. (Os07t0181000-04)	85	65	2.5	no
Nov-m2224-3p	Os05t0439300-01	Os05g0439300		Pentatricopeptide repeat domain containing protein. (Os05t0439300-01)	1052	1032	2.5	no
Nov-m2224-3p	Os02t0825650-01	Os02g0825650		Hypothetical conserved gene. (Os02t0825650-01)	417	397	2.5	no
Nov-m2224-3p	Os10t0514600-01	Os10g0514600		Similar to Clone ZZD584 mRNA sequence. (Os10t0514600-01)	67	47	2	no
Nov-m2224-3p	Os06t0497600-01	Os06g0497600		Similar to H0321H01.8 protein. (Os06t0497600-01)	244	224	2.5	no
Nov-m2224-3p	Os05t0481700-00	Os05g0481700	OsSTA153	Hypothetical conserved gene. (Os05t0481700-00)	1030	1009	2.5	no
Nov-m2224-3p	Os12t0136100-00	Os12g0136100		Similar to Plastidic phosphate translocator-like protein1. (Os12t0136100-00)	764	744	2.5	no
Nov-m3035-3p	Os05t0103200-02	Os05g0103200	CYCLOPHILIN 20-2	Cyclophilin-like domain containing protein. (Os05t0103200-01);Cyclophilin-like domain containing protein. (Os05t0103200-02)	334	314	2.5	no
Nov-m3035-3p	Os05t0103200-01	Os05g0103200	CYCLOPHILIN 20-2	Cyclophilin-like domain containing protein. (Os05t0103200-01);Cyclophilin-like domain containing protein. (Os05t0103200-02)	368	348	2.5	no
Nov-m3035-3p	Os07t0692001-00	Os07g0692001		Hypothetical protein. (Os07t0692001-00)	177	157	0	no
Nov-m3108-3p	Os02t0241100-01	Os02g0241100		Protein kinase, core domain containing protein. (Os02t0241100-01)	648	627	2.5	no
Nov-m3108-3p	Os03t0130200-00	Os03g0130200		Conserved hypothetical protein. (Os03t0130200-00)	1293	1274	2.5	no
Nov-m3108-3p	Os10t0519400-00	Os10g0519400		Hypothetical protein. (Os10t0519400-00)	1097	1078	2.5	no
Nov-m3108-3p	Os07t0162700-01	Os07g0162700	Cell death associated protein 2	Alpha/beta hydrolase fold-3 domain containing protein. (Os07t0162700-01)	944	925	2.5	no
Nov-m3108-3p	Os03t0826600-01	Os03g0826600	NON-SPECIFIC PHOSPHOLIPASE C1	Similar to Phospholipase (Fragment). (Os03t0826600-01);Non-specific phospholipase C1, Modulation of silicon distribution, Mechanical strength, Seed shattering (Os03t0826600-02)	572	552	2	no
Nov-m3108-3p	Os03t0826600-02	Os03g0826600	NON-SPECIFIC PHOSPHOLIPASE C1	Similar to Phospholipase (Fragment). (Os03t0826600-01);Non-specific phospholipase C1, Modulation of silicon distribution, Mechanical strength, Seed shattering (Os03t0826600-02)	145	125	2	no
Nov-m3108-3p	Os09t0452800-01	Os09g0452800		Peptidase A1 domain containing protein. (Os09t0452800-01)	1234	1214	2.5	no
Nov-m3108-3p	Os03t0114550-00	Os03g0114550		Hypothetical protein. (Os03t0114550-00)	1105	1086	2.5	no
Nov-m3108-3p	Os03t0340700-01	Os03g0340700		Tetratricopeptide-like helical domain containing protein. (Os03t0340700-01)	499	480	2.5	no
Nov-m3108-3p	Os08t0463500-01	Os08g0463500		Zinc finger, C2H2-type domain containing protein. (Os08t0463500-01)	347	328	2.5	no
Nov-m3108-3p	Os06t0561000-01	Os06g0561000	Myo-inositol oxygenase	Myo-inositol oxygenase, Drought stress tolerance (Os06t0561000-01)	532	512	2	no
Nov-m3552-5p	CAA33988	CAA33988	rpoC2	RNA polymerase beta' subunit-2	1259	1236	0	no
Nov-m3553-3p	Os02t0141100-00	Os02g0141100	AUXIN RESPONSE FACTOR 5	Similar to Auxin response factor 5. (Os02t0141100-00)	809	790	2.2	no
Nov-m3553-3p	Os04t0284500-02	Os04g0284500		Transcriptional coactivator SAGA-type complex, Ada1/Tada1 domain containing protein. (Os04t0284500-01);Transcriptional coactivator SAGA-type complex, Ada1/Tada1 domain containing protein. (Os04t0284500-02)	1021	1001	2.5	no
Nov-m3553-3p	Os04t0284500-01	Os04g0284500		Transcriptional coactivator SAGA-type complex, Ada1/Tada1 domain containing protein. (Os04t0284500-01);Transcriptional coactivator SAGA-type complex, Ada1/Tada1 domain containing protein. (Os04t0284500-02)	1053	1033	2.5	no
osa-miR167h-3p	Os06t0693300-01	Os06g0693300	REPLICATION PROTEIN A 2C	Replication protein A2c, Reguration of meiotic crossover (Os06t0693300-01)	1165	1146	2.2	no
osa-miR167h-3p	Os01t0310800-01	Os01g0310800	WALL-ASSOCIATED KINASE GENE 4	Similar to Pto kinase interactor 1. (Os01t0310800-01)	630	610	1	no
osa-miR167h-3p	Os02t0795000-01	Os02g0795000		Peptidase C19, ubiquitin carboxyl-terminal hydrolase 2 family protein. (Os02t0795000-01)	3641	3621	2.5	no
osa-miR167h-3p	Os03t0405900-01	Os03g0405900		Hypothetical conserved gene. (Os03t0405900-01)	1593	1574	2.5	no
osa-miR167h-3p	Os11t0702700-02	Os11g0702700		Homeodomain-like containing protein. (Os11t0702700-01);Homeodomain-like containing protein. (Os11t0702700-02)	971	952	2.5	no
osa-miR167h-3p	Os11t0702700-01	Os11g0702700		Homeodomain-like containing protein. (Os11t0702700-01);Homeodomain-like containing protein. (Os11t0702700-02)	1000	981	2.5	no
osa-miR1861h	Os09t0268000-00	Os09g0268000		Similar to lectin-like receptor kinase 7. (Os09t0268000-00)	1824	1804	2.5	no
osa-miR1861h	Os05t0596600-01	Os05g0596600	structural maintenance of chromosomes protein 5	Similar to SMC5 protein. (Os05t0596600-01);Similar to SMC5 protein. (Os05t0596600-02)	554	533	2	no
osa-miR1861h	Os11t0431100-00	Os11g0431100	SERINE CARBOXYPEPTIDASE 51	Similar to Serine carboxypeptidase family protein. (Os11t0431100-00)	142	121	2.5	no
osa-miR1861h	Os05t0596600-02	Os05g0596600	structural maintenance of chromosomes protein 5	Similar to SMC5 protein. (Os05t0596600-01);Similar to SMC5 protein. (Os05t0596600-02)	554	533	2	no
osa-miR1861j	Os05t0596600-01	Os05g0596600	structural maintenance of chromosomes protein 5	Similar to SMC5 protein. (Os05t0596600-01);Similar to SMC5 protein. (Os05t0596600-02)	554	533	2	no
osa-miR1861j	Os05t0596600-02	Os05g0596600	structural maintenance of chromosomes protein 5	Similar to SMC5 protein. (Os05t0596600-01);Similar to SMC5 protein. (Os05t0596600-02)	554	533	2	no
osa-miR1861j	Os11t0431100-00	Os11g0431100	SERINE CARBOXYPEPTIDASE 51	Similar to Serine carboxypeptidase family protein. (Os11t0431100-00)	142	121	2.5	no
osa-miR1861j	Os09t0268000-00	Os09g0268000		Similar to lectin-like receptor kinase 7. (Os09t0268000-00)	1824	1804	2.5	no
osa-miR319a-3p	Os03t0388900-01	Os03g0388900	Metacaspase 1	Peptidase C14, caspase catalytic domain containing protein. (Os03t0388900-01)	189	169	1.8	no
osa-miR319a-3p	Os05t0571100-02	Os05g0571100		Peptidase C12, ubiquitin carboxyl-terminal hydrolase 1 domain containing protein. (Os05t0571100-01);Peptidase C12, ubiquitin carboxyl-terminal hydrolase 1 domain containing protein. (Os05t0571100-02)	685	666	2.5	no
osa-miR319a-3p	Os05t0571100-01	Os05g0571100		Peptidase C12, ubiquitin carboxyl-terminal hydrolase 1 domain containing protein. (Os05t0571100-01);Peptidase C12, ubiquitin carboxyl-terminal hydrolase 1 domain containing protein. (Os05t0571100-02)	750	731	2.5	no
osa-miR319a-3p	Os11t0537375-00	Os11g0537375		Hypothetical protein. (Os11t0537375-00)	406	387	2	no
osa-miR319b	Os01t0812000-03	Os01g0812000	GIBBERELLIN MYB GENE	Transcriptional activator of gibberellin-dependent alpha-amylase expression, Regulation of nutrient mobilization in germination (Os01t0812000-01);Myb-like transcription factor, Induction of alpha-amylase in aleurone, Pollen development (Os01t0812000-02);Similar to cDNA clone:J033109N02, full insert sequence. (Os01t0812000-03)	1276	1257	2.5	no
osa-miR319b	Os01t0812000-02	Os01g0812000	GIBBERELLIN MYB GENE	Transcriptional activator of gibberellin-dependent alpha-amylase expression, Regulation of nutrient mobilization in germination (Os01t0812000-01);Myb-like transcription factor, Induction of alpha-amylase in aleurone, Pollen development (Os01t0812000-02);Similar to cDNA clone:J033109N02, full insert sequence. (Os01t0812000-03)	1277	1258	2.5	no
osa-miR319b	Os01t0812000-01	Os01g0812000	GIBBERELLIN MYB GENE	Transcriptional activator of gibberellin-dependent alpha-amylase expression, Regulation of nutrient mobilization in germination (Os01t0812000-01);Myb-like transcription factor, Induction of alpha-amylase in aleurone, Pollen development (Os01t0812000-02);Similar to cDNA clone:J033109N02, full insert sequence. (Os01t0812000-03)	1279	1260	2.5	no
osa-miR319b	Os03t0785800-01	Os03g0785800	PROLIFERATING CELL FACTOR 6	Transcription factor , Cold tolerance (Os03t0785800-01)	1201	1182	2	no
osa-miR319b	Os01t0222001-01	Os01g0222001		Hypothetical conserved gene. (Os01t0222001-01)	291	272	2	no
osa-miR319b	Os10t0524400-01	Os10g0524400	PHOSPHOLIPASE D beta 1	Similar to Phospholipase D beta 2. (Os10t0524400-01);Similar to Phospholipase D. (Os10t0524400-02);Similar to Phospholipase D beta 2. (Os10t0524400-03);Phospholipase D domain containing protein. (Os10t0524400-04)	2009	1990	2.5	no
osa-miR319b	Os07t0152000-01	Os07g0152000	TEOSINTE BRANCHED/CYCLOIDEA/PROLIFERATING CELL FACTOR 21	Transcription factor , Cold tolerance (Os07t0152000-01)	1349	1330	2	no
osa-miR319b	Os12t0616400-01	Os12g0616400	PROLIFERATING CELL FACTOR 8	Similar to Isoform 2 of Transcription factor PCF8. (Os12t0616400-01)	645	626	2	no
osa-miR319b	Os10t0524400-03	Os10g0524400	PHOSPHOLIPASE D beta 1	Similar to Phospholipase D beta 2. (Os10t0524400-01);Similar to Phospholipase D. (Os10t0524400-02);Similar to Phospholipase D beta 2. (Os10t0524400-03);Phospholipase D domain containing protein. (Os10t0524400-04)	1926	1907	2.5	no
