# Supplementary material for: Identification of miRNAs in Response to Cold Stress in ‘Chaling’ Common Wild Rice (Oryza rufipogon Griff.)
Source: Life (Basel). 2025 Dec 11;15(12):1896. doi: 10.3390/life15121896 (PMC12734129; doi:10.3390/life15121896)
Supplement: Supplementary file 1 [file life-15-01896-s001.zip › Supplementary Excel File S7.xlsx]

## Sheet: Excel S6
Excel S7. GO term clustering results of the target genes of differentially expressed miRNAs in CLWR (AvsB)
Term Type	Description	GO ID	AvsB_targets num	AvsB_targets_Gene_ids	AvsB_targets_Gene_names	AvsB_targets percent	AvsB_targets_Gene_ids	AvsB_targets_Gene_names
biological_process	cellular process	GO:0009987	574	Os03g0214200;Os04g0633900;Os10g0341401;Os06g0296900;Os03g0650700;Os04g0132500;Os01g0218200;Os03g0268250;Os04g0203450;Os02g0538700;Os09g0507500;Os12g0446700;Os04g0169100;Os12g0150100;Os06g0230201;Os02g0763200;Os04g0616282;Os02g0612700;Os08g0110500;Os05g0499800;Os01g0176100;Os01g0186950;Os03g0729500;Os09g0539500;Os06g0115400;Os11g0551900;Os03g0719800;Os03g0819450;Os05g0121600;Os04g0649100;Os01g0610…	Mediator of OsbZIP46 deactivation and degradation;;;;;RECEPTOR-LIKE CYTOPLASMIC KINASE 127;;;;;class III peroxidase 123;;ETHYLENE RESPONSE 2;;;;RECEPTOR-LIKE CYTOPLASMIC KINASE 159;;PUB15, Plant U-Box 15, plant U-box-containing protein 15, U-box protein 15;;;;GROWTH-REGULATING FACTOR 6;S-PHASE KINASE-ASSOCIATED PROTEIN1-LIKE PROTEIN 20, Oryza sativa SKP1-like gene 20;;GROWTH-REGULATING FACTOR 8;P…	574/ 1310	Os03g0214200;Os04g0633900;Os10g0341401;Os06g0296900;Os03g0650700;Os04g0132500;Os01g0218200;Os03g0268250;Os04g0203450;Os02g0538700;Os09g0507500;Os12g0446700;Os04g0169100;Os12g0150100;Os06g0230201;Os02g0763200;Os04g0616282;Os02g0612700;Os08g0110500;Os05g0499800;Os01g0176100;Os01g0186950;Os03g0729500;Os09g0539500;Os06g0115400;Os11g0551900;Os03g0719800;Os03g0819450;Os05g0121600;Os04g0649100;Os01g0610…	Mediator of OsbZIP46 deactivation and degradation;;;;;RECEPTOR-LIKE CYTOPLASMIC KINASE 127;;;;;class III peroxidase 123;;ETHYLENE RESPONSE 2;;;;RECEPTOR-LIKE CYTOPLASMIC KINASE 159;;PUB15, Plant U-Box 15, plant U-box-containing protein 15, U-box protein 15;;;;GROWTH-REGULATING FACTOR 6;S-PHASE KINASE-ASSOCIATED PROTEIN1-LIKE PROTEIN 20, Oryza sativa SKP1-like gene 20;;GROWTH-REGULATING FACTOR 8;P…
biological_process	metabolic process	GO:0008152	635	Os04g0633900;Os10g0341401;Os03g0650700;Os08g0118100;Os03g0268250;Os04g0203450;Os11g0182200;Os09g0507500;Os12g0446700;Os04g0169100;Os12g0150100;Os09g0567300;Os03g0374600;Os08g0141400;Os02g0763200;Os04g0616282;Os02g0114700;Os08g0110500;Os05g0499800;Os01g0176100;Os01g0925200;Os03g0729500;Os09g0539500;Os06g0115400;Os11g0551900;Os11g0145700;Os01g0930900;Os06g0328900;Os02g0663900;Os07g0605800;Os03g0719…	;;;;;;;class III peroxidase 123;;ETHYLENE RESPONSE 2;;cytosolic monodehydroascorbate reductase, monodehydroascorbate reductase;;;;RECEPTOR-LIKE CYTOPLASMIC KINASE 159;;PUB15, Plant U-Box 15, plant U-box-containing protein 15, U-box protein 15;;;;GROWTH-REGULATING FACTOR 6;S-PHASE KINASE-ASSOCIATED PROTEIN1-LIKE PROTEIN 20, Oryza sativa SKP1-like gene 20;;GROWTH-REGULATING FACTOR 8;;;;;;PHYTOCHROM…	635/ 1310	Os04g0633900;Os10g0341401;Os03g0650700;Os08g0118100;Os03g0268250;Os04g0203450;Os11g0182200;Os09g0507500;Os12g0446700;Os04g0169100;Os12g0150100;Os09g0567300;Os03g0374600;Os08g0141400;Os02g0763200;Os04g0616282;Os02g0114700;Os08g0110500;Os05g0499800;Os01g0176100;Os01g0925200;Os03g0729500;Os09g0539500;Os06g0115400;Os11g0551900;Os11g0145700;Os01g0930900;Os06g0328900;Os02g0663900;Os07g0605800;Os03g0719…	;;;;;;;class III peroxidase 123;;ETHYLENE RESPONSE 2;;cytosolic monodehydroascorbate reductase, monodehydroascorbate reductase;;;;RECEPTOR-LIKE CYTOPLASMIC KINASE 159;;PUB15, Plant U-Box 15, plant U-box-containing protein 15, U-box protein 15;;;;GROWTH-REGULATING FACTOR 6;S-PHASE KINASE-ASSOCIATED PROTEIN1-LIKE PROTEIN 20, Oryza sativa SKP1-like gene 20;;GROWTH-REGULATING FACTOR 8;;;;;;PHYTOCHROM…
biological_process	growth	GO:0040007	25	Os02g0285700;Os01g0510800;Os03g0205800;Os12g0456700;Os06g0685700;Os11g0233800;Os01g0648000;Os10g0341700;Os03g0390000;Os06g0552300;Os12g0147800;Os07g0681100;Os12g0407300;Os03g0227700;Os12g0534500;Os10g0362300;Os03g0281500;Os06g0183200;Os03g0642300;Os03g0418733;Os10g0404300;Os02g0529600;Os02g0622100;Os10g0403000;Os06g0590500	;TATA BOX BINDING PROTEIN-ASSOCIATED FACTOR 6;;Glycerophosphoryl diester phosphodiesterase;AUXIN RESPONSE FACTOR 10;RECEPTOR-LIKE CYTOPLASMIC KINASE 320;salt-sensitive K1 uptake channel OsAKT1 K+ channel alpha subunit;CELLULOSE SYNTHASE LIKE H1;;BZR3;PHYTOSULFOKINE 3;;;DWARF4;;HISTIDINE KINASE 5;Catharanthus roseus receptor-like kinase1-like kinase 7;HISTIDINE KINASE 1;;;INCREASED LEAF INCLINATIO…	25/ 1310	Os02g0285700;Os01g0510800;Os03g0205800;Os12g0456700;Os06g0685700;Os11g0233800;Os01g0648000;Os10g0341700;Os03g0390000;Os06g0552300;Os12g0147800;Os07g0681100;Os12g0407300;Os03g0227700;Os12g0534500;Os10g0362300;Os03g0281500;Os06g0183200;Os03g0642300;Os03g0418733;Os10g0404300;Os02g0529600;Os02g0622100;Os10g0403000;Os06g0590500	;TATA BOX BINDING PROTEIN-ASSOCIATED FACTOR 6;;Glycerophosphoryl diester phosphodiesterase;AUXIN RESPONSE FACTOR 10;RECEPTOR-LIKE CYTOPLASMIC KINASE 320;salt-sensitive K1 uptake channel OsAKT1 K+ channel alpha subunit;CELLULOSE SYNTHASE LIKE H1;;BZR3;PHYTOSULFOKINE 3;;;DWARF4;;HISTIDINE KINASE 5;Catharanthus roseus receptor-like kinase1-like kinase 7;HISTIDINE KINASE 1;;;INCREASED LEAF INCLINATIO…
biological_process	rhythmic process	GO:0048511	4	Os05g0512200;Os06g0127000;Os03g0309200;Os02g0554100	;PEROXIN 11-5;PHYTOCHROME B;	4/ 1310	Os05g0512200;Os06g0127000;Os03g0309200;Os02g0554100	;PEROXIN 11-5;PHYTOCHROME B;
biological_process	negative regulation of biological process	GO:0048519	24	Os01g0617600;Os01g0713600;Os08g0136100;Os10g0480500;Os03g0137800;Os04g0169100;Os10g0362300;Os09g0517600;Os09g0490400;Os12g0601300;Os08g0509200;Os09g0401300;Os04g0680700;Os03g0669200;Os06g0154200;Os10g0546400;Os02g0593550;Os12g0617100;Os06g0219700;Os03g0719800;Os09g0516300;Os07g0259100;Os04g0289800;Os10g0471700	;LATE-FLOWERING 1;RICE OUTMOST CELL-SPECIFIC GENE 7;DRB6;KIP-RELATED PROTEIN 5;ETHYLENE RESPONSE 2;HISTIDINE KINASE 5;FH15;BETA-GLUCOSIDASE 29;IAA30;BETA-GLUCOSIDASE 27;TIFY GENE 6B;;heterotrimeric G protein beta 1 subunit, heterotrimeric G protein b-subunit 1, G protein beta subunit 1;DWARF BUNKETSUWAITO TILLERING;SMR1;;;F-box protein 304;PHYTOCHROME A;OsRRM homologue;ETHYLENE RESPONSE 4;;KIP-RE…	24/ 1310	Os01g0617600;Os01g0713600;Os08g0136100;Os10g0480500;Os03g0137800;Os04g0169100;Os10g0362300;Os09g0517600;Os09g0490400;Os12g0601300;Os08g0509200;Os09g0401300;Os04g0680700;Os03g0669200;Os06g0154200;Os10g0546400;Os02g0593550;Os12g0617100;Os06g0219700;Os03g0719800;Os09g0516300;Os07g0259100;Os04g0289800;Os10g0471700	;LATE-FLOWERING 1;RICE OUTMOST CELL-SPECIFIC GENE 7;DRB6;KIP-RELATED PROTEIN 5;ETHYLENE RESPONSE 2;HISTIDINE KINASE 5;FH15;BETA-GLUCOSIDASE 29;IAA30;BETA-GLUCOSIDASE 27;TIFY GENE 6B;;heterotrimeric G protein beta 1 subunit, heterotrimeric G protein b-subunit 1, G protein beta subunit 1;DWARF BUNKETSUWAITO TILLERING;SMR1;;;F-box protein 304;PHYTOCHROME A;OsRRM homologue;ETHYLENE RESPONSE 4;;KIP-RE…
biological_process	regulation of biological process	GO:0050789	190	Os03g0214200;Os12g0616400;Os07g0504200;Os11g0199200;Os05g0378500;Os12g0610600;Os03g0650700;Os12g0126300;Os02g0596700;Os03g0137800;Os01g0218200;Os04g0551500;Os01g0812000;Os02g0538700;Os02g0778200;Os03g0727000;Os09g0491532;Os04g0169100;Os10g0362300;Os08g0224700;Os02g0579000;Os12g0122000;Os06g0606000;Os12g0490000;Os12g0614600;Os03g0851100;Os06g0549900;Os12g0484900;Os03g0729500;Os05g0519700;Os03g0669…	Mediator of OsbZIP46 deactivation and degradation;PROLIFERATING CELL FACTOR 8;;ENDOSPERM STORAGE PROTEIN 2, PROTEIN DISULFIDE ISOMERASE-LIKE 1;;NAC DOMAIN-CONTAINING PROTEIN 60;;APETALA2/ETHYLENE-RESPONSIVE ELEMENT BINDING PROTEIN 155;;KIP-RELATED PROTEIN 5;;RICE SQUAMOSA PROMOTER-BINDING-LIKE 7;GIBBERELLIN MYB GENE;;;HOMEOBOX 1;RICE SQUAMOSA PROMOTER-BINDING-LIKE 17;ETHYLENE RESPONSE 2;HISTIDINE…	190/ 1310	Os03g0214200;Os12g0616400;Os07g0504200;Os11g0199200;Os05g0378500;Os12g0610600;Os03g0650700;Os12g0126300;Os02g0596700;Os03g0137800;Os01g0218200;Os04g0551500;Os01g0812000;Os02g0538700;Os02g0778200;Os03g0727000;Os09g0491532;Os04g0169100;Os10g0362300;Os08g0224700;Os02g0579000;Os12g0122000;Os06g0606000;Os12g0490000;Os12g0614600;Os03g0851100;Os06g0549900;Os12g0484900;Os03g0729500;Os05g0519700;Os03g0669…	Mediator of OsbZIP46 deactivation and degradation;PROLIFERATING CELL FACTOR 8;;ENDOSPERM STORAGE PROTEIN 2, PROTEIN DISULFIDE ISOMERASE-LIKE 1;;NAC DOMAIN-CONTAINING PROTEIN 60;;APETALA2/ETHYLENE-RESPONSIVE ELEMENT BINDING PROTEIN 155;;KIP-RELATED PROTEIN 5;;RICE SQUAMOSA PROMOTER-BINDING-LIKE 7;GIBBERELLIN MYB GENE;;;HOMEOBOX 1;RICE SQUAMOSA PROMOTER-BINDING-LIKE 17;ETHYLENE RESPONSE 2;HISTIDINE…
biological_process	multicellular organismal process	GO:0032501	111	Os04g0633900;Os12g0122000;Os11g0199200;Os11g0124300;Os01g0648000;Os12g0126300;Os03g0669200;Os02g0293400;Os01g0812000;Os02g0778200;Os10g0362300;Os12g0614600;Os09g0485900;Os09g0539500;Os09g0484300;Os06g0183200;Os04g0498900;Os06g0154200;Os01g0713600;Os12g0534500;Os03g0719800;Os07g0660700;Os01g0224000;Os02g0184400;Os06g0103600;Os06g0162800;Os10g0341700;Os12g0601300;Os01g0125550;Os12g0147800;Os12g0407…	;SCARECROW GENE;ENDOSPERM STORAGE PROTEIN 2, PROTEIN DISULFIDE ISOMERASE-LIKE 1;SCARECROW 1;salt-sensitive K1 uptake channel OsAKT1 K+ channel alpha subunit;APETALA2/ETHYLENE-RESPONSIVE ELEMENT BINDING PROTEIN 155;heterotrimeric G protein beta 1 subunit, heterotrimeric G protein b-subunit 1, G protein beta subunit 1;SKIP interacting protein 14, SKIPa-interacting protein 14, SKIPa-interacting prot…	111/ 1310	Os04g0633900;Os12g0122000;Os11g0199200;Os11g0124300;Os01g0648000;Os12g0126300;Os03g0669200;Os02g0293400;Os01g0812000;Os02g0778200;Os10g0362300;Os12g0614600;Os09g0485900;Os09g0539500;Os09g0484300;Os06g0183200;Os04g0498900;Os06g0154200;Os01g0713600;Os12g0534500;Os03g0719800;Os07g0660700;Os01g0224000;Os02g0184400;Os06g0103600;Os06g0162800;Os10g0341700;Os12g0601300;Os01g0125550;Os12g0147800;Os12g0407…	;SCARECROW GENE;ENDOSPERM STORAGE PROTEIN 2, PROTEIN DISULFIDE ISOMERASE-LIKE 1;SCARECROW 1;salt-sensitive K1 uptake channel OsAKT1 K+ channel alpha subunit;APETALA2/ETHYLENE-RESPONSIVE ELEMENT BINDING PROTEIN 155;heterotrimeric G protein beta 1 subunit, heterotrimeric G protein b-subunit 1, G protein beta subunit 1;SKIP interacting protein 14, SKIPa-interacting protein 14, SKIPa-interacting prot…
biological_process	multi-organism process	GO:0051704	46	Os01g0224000;Os07g0187900;Os04g0633900;Os02g0161800;Os01g0510800;Os11g0128000;Os04g0552200;Os12g0191500;Os07g0550500;Os02g0504000;Os04g0632400;Os05g0166300;Os03g0154100;Os04g0416400;Os02g0285700;Os04g0535600;Os03g0636600;Os01g0223900;Os01g0885700;Os03g0625900;Os04g0637000;Os03g0861300;Os02g0187700;Os08g0509200;Os01g0882500;Os07g0691300;Os01g0889900;Os11g0595200;Os02g0106100;Os10g0524400;Os04g0578…	;;;class III peroxidase 24;TATA BOX BINDING PROTEIN-ASSOCIATED FACTOR 6;;BETA-EXPANSIN 5;class III peroxidase 137;;;;;;;;vacuolar acid invertase 2, vacuolar invertase 1;;;;OsWD40-78;b-ZIP TRANSCRIPTION FACTOR 37;PLASMA MEMBRANE INTRINSIC PROTEIN 2;;BETA-GLUCOSIDASE 27;;;;;invertase 3, fructosyl transferase, vacuolar invertase 2;PHOSPHOLIPASE D beta 1;FERRIC REDUCTASE 2;heterotrimeric G protein be…	46/ 1310	Os01g0224000;Os07g0187900;Os04g0633900;Os02g0161800;Os01g0510800;Os11g0128000;Os04g0552200;Os12g0191500;Os07g0550500;Os02g0504000;Os04g0632400;Os05g0166300;Os03g0154100;Os04g0416400;Os02g0285700;Os04g0535600;Os03g0636600;Os01g0223900;Os01g0885700;Os03g0625900;Os04g0637000;Os03g0861300;Os02g0187700;Os08g0509200;Os01g0882500;Os07g0691300;Os01g0889900;Os11g0595200;Os02g0106100;Os10g0524400;Os04g0578…	;;;class III peroxidase 24;TATA BOX BINDING PROTEIN-ASSOCIATED FACTOR 6;;BETA-EXPANSIN 5;class III peroxidase 137;;;;;;;;vacuolar acid invertase 2, vacuolar invertase 1;;;;OsWD40-78;b-ZIP TRANSCRIPTION FACTOR 37;PLASMA MEMBRANE INTRINSIC PROTEIN 2;;BETA-GLUCOSIDASE 27;;;;;invertase 3, fructosyl transferase, vacuolar invertase 2;PHOSPHOLIPASE D beta 1;FERRIC REDUCTASE 2;heterotrimeric G protein be…
biological_process	developmental process	GO:0032502	118	Os12g0122000;Os11g0199200;Os11g0124300;Os01g0648000;Os12g0126300;Os03g0669200;Os02g0293400;Os01g0812000;Os02g0778200;Os10g0362300;Os12g0614600;Os12g0484900;Os09g0485900;Os03g0729500;Os09g0539500;Os09g0484300;Os03g0674700;Os06g0183200;Os04g0498900;Os06g0154200;Os11g0233800;Os12g0534500;Os03g0719800;Os04g0690600;Os07g0660700;Os01g0617600;Os02g0184400;Os06g0103600;Os06g0162800;Os10g0341700;Os12g0601…	SCARECROW GENE;ENDOSPERM STORAGE PROTEIN 2, PROTEIN DISULFIDE ISOMERASE-LIKE 1;SCARECROW 1;salt-sensitive K1 uptake channel OsAKT1 K+ channel alpha subunit;APETALA2/ETHYLENE-RESPONSIVE ELEMENT BINDING PROTEIN 155;heterotrimeric G protein beta 1 subunit, heterotrimeric G protein b-subunit 1, G protein beta subunit 1;SKIP interacting protein 14, SKIPa-interacting protein 14, SKIPa-interacting prote…	118/ 1310	Os12g0122000;Os11g0199200;Os11g0124300;Os01g0648000;Os12g0126300;Os03g0669200;Os02g0293400;Os01g0812000;Os02g0778200;Os10g0362300;Os12g0614600;Os12g0484900;Os09g0485900;Os03g0729500;Os09g0539500;Os09g0484300;Os03g0674700;Os06g0183200;Os04g0498900;Os06g0154200;Os11g0233800;Os12g0534500;Os03g0719800;Os04g0690600;Os07g0660700;Os01g0617600;Os02g0184400;Os06g0103600;Os06g0162800;Os10g0341700;Os12g0601…	SCARECROW GENE;ENDOSPERM STORAGE PROTEIN 2, PROTEIN DISULFIDE ISOMERASE-LIKE 1;SCARECROW 1;salt-sensitive K1 uptake channel OsAKT1 K+ channel alpha subunit;APETALA2/ETHYLENE-RESPONSIVE ELEMENT BINDING PROTEIN 155;heterotrimeric G protein beta 1 subunit, heterotrimeric G protein b-subunit 1, G protein beta subunit 1;SKIP interacting protein 14, SKIPa-interacting protein 14, SKIPa-interacting prote…
biological_process	biological regulation	GO:0065007	219	Os04g0400000;Os03g0214200;Os03g0639400;Os07g0504200;Os08g0512200;Os11g0199200;Os05g0378500;Os12g0610600;Os03g0650700;Os06g0610350;Os02g0596700;Os03g0137800;Os01g0218200;Os04g0609900;Os01g0812000;Os02g0538700;Os08g0541800;Os02g0778200;Os03g0727000;Os09g0491532;Os08g0450100;Os04g0169100;Os10g0362300;Os08g0224700;Os02g0579000;Os12g0122000;Os11g0122800;Os06g0606000;Os12g0490000;Os03g0861300;Os12g0614…	;Mediator of OsbZIP46 deactivation and degradation;;;PYRICULARIA ORYZAE RESISTANCE 55-2;ENDOSPERM STORAGE PROTEIN 2, PROTEIN DISULFIDE ISOMERASE-LIKE 1;;NAC DOMAIN-CONTAINING PROTEIN 60;;MONOCULM 1, monoculm1, Monoculm 1, Protein MONOCULM 1;;KIP-RELATED PROTEIN 5;;;GIBBERELLIN MYB GENE;;;;HOMEOBOX 1;RICE SQUAMOSA PROMOTER-BINDING-LIKE 17;PECTIN METHYLESTERASE 25;ETHYLENE RESPONSE 2;HISTIDINE KINA…	219/ 1310	Os04g0400000;Os03g0214200;Os03g0639400;Os07g0504200;Os08g0512200;Os11g0199200;Os05g0378500;Os12g0610600;Os03g0650700;Os06g0610350;Os02g0596700;Os03g0137800;Os01g0218200;Os04g0609900;Os01g0812000;Os02g0538700;Os08g0541800;Os02g0778200;Os03g0727000;Os09g0491532;Os08g0450100;Os04g0169100;Os10g0362300;Os08g0224700;Os02g0579000;Os12g0122000;Os11g0122800;Os06g0606000;Os12g0490000;Os03g0861300;Os12g0614…	;Mediator of OsbZIP46 deactivation and degradation;;;PYRICULARIA ORYZAE RESISTANCE 55-2;ENDOSPERM STORAGE PROTEIN 2, PROTEIN DISULFIDE ISOMERASE-LIKE 1;;NAC DOMAIN-CONTAINING PROTEIN 60;;MONOCULM 1, monoculm1, Monoculm 1, Protein MONOCULM 1;;KIP-RELATED PROTEIN 5;;;GIBBERELLIN MYB GENE;;;;HOMEOBOX 1;RICE SQUAMOSA PROMOTER-BINDING-LIKE 17;PECTIN METHYLESTERASE 25;ETHYLENE RESPONSE 2;HISTIDINE KINA…
biological_process	reproduction	GO:0000003	57	Os01g0224000;Os10g0404300;Os04g0633900;Os02g0285700;Os01g0510800;Os03g0761500;Os11g0128000;Os02g0139400;Os06g0162800;Os07g0550500;Os11g0233800;Os08g0136100;Os07g0546000;Os04g0632400;Os05g0212150;Os05g0166300;Os06g0625733;Os02g0778200;Os01g0713600;Os12g0407300;Os12g0639500;Os10g0362300;Os03g0637800;Os01g0223900;Os01g0885700;Os06g0184500;Os03g0625900;Os07g0608900;Os12g0614600;Os01g0812000;Os03g0100…	;INCREASED LEAF INCLINATION 7;;;TATA BOX BINDING PROTEIN-ASSOCIATED FACTOR 6;Subtilisin 31, SUBTILISIN 31;;RICE SQUAMOSA PROMOTER-BINDING-LIKE 3;MADS BOX GENE 5;;RECEPTOR-LIKE CYTOPLASMIC KINASE 320;RICE OUTMOST CELL-SPECIFIC GENE 7;isopentenyl diphosphate isomerase, IPP isomerase;;;;;;LATE-FLOWERING 1;;;HISTIDINE KINASE 5;CRINKLY4, rice CRINKLY4 orthologue, CR4 ortholog;;;;OsWD40-78;;BARREN INFL…	57/ 1310	Os01g0224000;Os10g0404300;Os04g0633900;Os02g0285700;Os01g0510800;Os03g0761500;Os11g0128000;Os02g0139400;Os06g0162800;Os07g0550500;Os11g0233800;Os08g0136100;Os07g0546000;Os04g0632400;Os05g0212150;Os05g0166300;Os06g0625733;Os02g0778200;Os01g0713600;Os12g0407300;Os12g0639500;Os10g0362300;Os03g0637800;Os01g0223900;Os01g0885700;Os06g0184500;Os03g0625900;Os07g0608900;Os12g0614600;Os01g0812000;Os03g0100…	;INCREASED LEAF INCLINATION 7;;;TATA BOX BINDING PROTEIN-ASSOCIATED FACTOR 6;Subtilisin 31, SUBTILISIN 31;;RICE SQUAMOSA PROMOTER-BINDING-LIKE 3;MADS BOX GENE 5;;RECEPTOR-LIKE CYTOPLASMIC KINASE 320;RICE OUTMOST CELL-SPECIFIC GENE 7;isopentenyl diphosphate isomerase, IPP isomerase;;;;;;LATE-FLOWERING 1;;;HISTIDINE KINASE 5;CRINKLY4, rice CRINKLY4 orthologue, CR4 ortholog;;;;OsWD40-78;;BARREN INFL…
biological_process	localization	GO:0051179	121	Os07g0187900;Os01g0231950;Os12g0122000;Os08g0512200;Os02g0475400;Os04g0400000;Os01g0648000;Os01g0106200;Os09g0322000;Os10g0362300;Os09g0484900;Os04g0464400;Os03g0861300;Os12g0614600;Os07g0300200;Os03g0244700;Os10g0360100;Os05g0383100;Os02g0699150;Os12g0156883;Os06g0154200;Os11g0475600;Os10g0436900;Os12g0534500;Os10g0109700;Os04g0616050;Os11g0124300;Os03g0819450;Os05g0276100;Os08g0207500;Os05g0237…	;;SCARECROW GENE;PYRICULARIA ORYZAE RESISTANCE 55-2;BASS3;;salt-sensitive K1 uptake channel OsAKT1 K+ channel alpha subunit;;;HISTIDINE KINASE 5;;nitrate transporter 1.3B;PLASMA MEMBRANE INTRINSIC PROTEIN 2;BARREN INFLORESCENCE 2;PIN likes 5;;;;;;DWARF BUNKETSUWAITO TILLERING;HYBRID WEAKNESS H2;CATION/CA2+ EXCHANGER 3;;;;SCARECROW 1;;OsCHX14;ZINC TRANSPORTER 4;lysine-histidine-like transporter 8,…	121/ 1310	Os07g0187900;Os01g0231950;Os12g0122000;Os08g0512200;Os02g0475400;Os04g0400000;Os01g0648000;Os01g0106200;Os09g0322000;Os10g0362300;Os09g0484900;Os04g0464400;Os03g0861300;Os12g0614600;Os07g0300200;Os03g0244700;Os10g0360100;Os05g0383100;Os02g0699150;Os12g0156883;Os06g0154200;Os11g0475600;Os10g0436900;Os12g0534500;Os10g0109700;Os04g0616050;Os11g0124300;Os03g0819450;Os05g0276100;Os08g0207500;Os05g0237…	;;SCARECROW GENE;PYRICULARIA ORYZAE RESISTANCE 55-2;BASS3;;salt-sensitive K1 uptake channel OsAKT1 K+ channel alpha subunit;;;HISTIDINE KINASE 5;;nitrate transporter 1.3B;PLASMA MEMBRANE INTRINSIC PROTEIN 2;BARREN INFLORESCENCE 2;PIN likes 5;;;;;;DWARF BUNKETSUWAITO TILLERING;HYBRID WEAKNESS H2;CATION/CA2+ EXCHANGER 3;;;;SCARECROW 1;;OsCHX14;ZINC TRANSPORTER 4;lysine-histidine-like transporter 8,…
biological_process	signaling	GO:0023052	60	Os12g0601400;Os03g0214200;Os12g0486600;Os02g0285700;Os03g0205800;Os05g0230700;Os06g0685700;Os06g0296900;Os02g0580300;Os02g0187700;Os06g0552300;Os08g0509200;Os12g0147800;Os02g0538700;Os09g0369050;Os04g0128900;Os04g0519700;Os03g0227700;Os12g0534500;Os04g0169100;Os05g0141500;Os10g0362300;Os01g0218200;Os05g0373400;Os10g0482900;Os11g0118300;Os03g0281500;Os06g0606000;Os04g0637000;Os12g0614600;Os07g0446…	IAA31;Mediator of OsbZIP46 deactivation and degradation;CALCIUM-DEPENDENT PROTEIN KINASE 27;;;IAA17;AUXIN RESPONSE FACTOR 10;;GIBBERELLIN-INSENSITIVE DWARF 2;;BZR3;BETA-GLUCOSIDASE 27;PHYTOSULFOKINE 3;;;YUCCA-LIKE GENE 7;AUXIN RESPONSE FACTOR 10;DWARF4;;ETHYLENE RESPONSE 2;;HISTIDINE KINASE 5;;;GRX-like protein 19, glutaredoxin-like protein 19;;Catharanthus roseus receptor-like kinase1-like kinas…	60/ 1310	Os12g0601400;Os03g0214200;Os12g0486600;Os02g0285700;Os03g0205800;Os05g0230700;Os06g0685700;Os06g0296900;Os02g0580300;Os02g0187700;Os06g0552300;Os08g0509200;Os12g0147800;Os02g0538700;Os09g0369050;Os04g0128900;Os04g0519700;Os03g0227700;Os12g0534500;Os04g0169100;Os05g0141500;Os10g0362300;Os01g0218200;Os05g0373400;Os10g0482900;Os11g0118300;Os03g0281500;Os06g0606000;Os04g0637000;Os12g0614600;Os07g0446…	IAA31;Mediator of OsbZIP46 deactivation and degradation;CALCIUM-DEPENDENT PROTEIN KINASE 27;;;IAA17;AUXIN RESPONSE FACTOR 10;;GIBBERELLIN-INSENSITIVE DWARF 2;;BZR3;BETA-GLUCOSIDASE 27;PHYTOSULFOKINE 3;;;YUCCA-LIKE GENE 7;AUXIN RESPONSE FACTOR 10;DWARF4;;ETHYLENE RESPONSE 2;;HISTIDINE KINASE 5;;;GRX-like protein 19, glutaredoxin-like protein 19;;Catharanthus roseus receptor-like kinase1-like kinas…
biological_process	cellular component organization or biogenesis	GO:0071840	135	Os01g0580800;Os12g0191500;Os10g0341401;Os03g0650700;Os02g0596700;Os01g0158100;Os03g0820500;Os03g0129200;Os02g0671200;Os01g0132800;Os04g0532400;Os12g0446700;Os12g0150100;Os06g0230201;Os02g0763200;Os08g0167500;Os03g0861300;Os02g0612700;Os02g0104700;Os05g0103200;Os05g0153000;Os05g0361500;Os04g0692600;Os09g0485900;Os02g0196750;Os04g0498900;Os10g0411700;Os12g0534500;Os09g0517600;Os06g0498900;Os07g0660…	;class III peroxidase 137;;;;;actin depolymerizing factor 3;;Os_F0676;;;;;;;CHLORORESPIRATORY REDUCTION 6;PLASMA MEMBRANE INTRINSIC PROTEIN 2;;Nitric Oxide-Associated1;CYCLOPHILIN 20-2;VILLIN1, VILLIN 1;PECTIN METHYLESTERASE 17;;RPL9;;;;;FH15;;OsWD40-149;;;class III peroxidase 24;SUCROSE PHOSPHATE SYNTHASE 2;19S REGULATORY PARTICLE ATPASE SUBUNIT 3;Glycerophosphoryl diester phosphodiesterase;;GIB…	135/ 1310	Os01g0580800;Os12g0191500;Os10g0341401;Os03g0650700;Os02g0596700;Os01g0158100;Os03g0820500;Os03g0129200;Os02g0671200;Os01g0132800;Os04g0532400;Os12g0446700;Os12g0150100;Os06g0230201;Os02g0763200;Os08g0167500;Os03g0861300;Os02g0612700;Os02g0104700;Os05g0103200;Os05g0153000;Os05g0361500;Os04g0692600;Os09g0485900;Os02g0196750;Os04g0498900;Os10g0411700;Os12g0534500;Os09g0517600;Os06g0498900;Os07g0660…	;class III peroxidase 137;;;;;actin depolymerizing factor 3;;Os_F0676;;;;;;;CHLORORESPIRATORY REDUCTION 6;PLASMA MEMBRANE INTRINSIC PROTEIN 2;;Nitric Oxide-Associated1;CYCLOPHILIN 20-2;VILLIN1, VILLIN 1;PECTIN METHYLESTERASE 17;;RPL9;;;;;FH15;;OsWD40-149;;;class III peroxidase 24;SUCROSE PHOSPHATE SYNTHASE 2;19S REGULATORY PARTICLE ATPASE SUBUNIT 3;Glycerophosphoryl diester phosphodiesterase;;GIB…
biological_process	positive regulation of biological process	GO:0048518	18	Os06g0184500;Os07g0681100;Os06g0154200;Os05g0373400;Os09g0516300;Os06g0496400;Os10g0403000;Os02g0325100;Os03g0737600;Os06g0698900;Os07g0692001;Os01g0713600;Os05g0563000;Os05g0519700;Os04g0289800;Os01g0218200;Os10g0188100;Os08g0509200	;;DWARF BUNKETSUWAITO TILLERING;;OsRRM homologue;basic helix-loop-helix protein 127;PLASTOCHRON 1;19S REGULATORY PARTICLE ATPASE SUBUNIT 3;CYCLIN-H-1;GATA TRANSCRIPTION FACTOR 20;;LATE-FLOWERING 1;NAC DOMAIN-CONTAINING PROTEIN 62;HEAT SHOCK PROTEIN 101;;;;BETA-GLUCOSIDASE 27	18/ 1310	Os06g0184500;Os07g0681100;Os06g0154200;Os05g0373400;Os09g0516300;Os06g0496400;Os10g0403000;Os02g0325100;Os03g0737600;Os06g0698900;Os07g0692001;Os01g0713600;Os05g0563000;Os05g0519700;Os04g0289800;Os01g0218200;Os10g0188100;Os08g0509200	;;DWARF BUNKETSUWAITO TILLERING;;OsRRM homologue;basic helix-loop-helix protein 127;PLASTOCHRON 1;19S REGULATORY PARTICLE ATPASE SUBUNIT 3;CYCLIN-H-1;GATA TRANSCRIPTION FACTOR 20;;LATE-FLOWERING 1;NAC DOMAIN-CONTAINING PROTEIN 62;HEAT SHOCK PROTEIN 101;;;;BETA-GLUCOSIDASE 27
biological_process	detoxification	GO:0098754	14	Os08g0453700;Os06g0546500;Os06g0695451;Os04g0416400;Os02g0161800;Os09g0507500;Os03g0368300;Os12g0191500;Os04g0465100;Os03g0369000;Os11g0537375;Os04g0423800;Os03g0368000;Os06g0115400	RESPIRATORY BURST OXIDASE HOMOLOG F;class III peroxidase 88;;;class III peroxidase 24;class III peroxidase 123;class III peroxidase 43;class III peroxidase 137;class III peroxidase 55;class III peroxidase 46;;class III peroxidase 54;class III peroxidase 42;	14/ 1310	Os08g0453700;Os06g0546500;Os06g0695451;Os04g0416400;Os02g0161800;Os09g0507500;Os03g0368300;Os12g0191500;Os04g0465100;Os03g0369000;Os11g0537375;Os04g0423800;Os03g0368000;Os06g0115400	RESPIRATORY BURST OXIDASE HOMOLOG F;class III peroxidase 88;;;class III peroxidase 24;class III peroxidase 123;class III peroxidase 43;class III peroxidase 137;class III peroxidase 55;class III peroxidase 46;;class III peroxidase 54;class III peroxidase 42;
biological_process	response to stimulus	GO:0050896	205	Os07g0187900;Os03g0214200;Os04g0633900;Os12g0122000;Os11g0216300;Os11g0199200;Os06g0296900;Os11g0124300;Os01g0648000;Os09g0484300;Os08g0118100;Os02g0626400;Os02g0538700;Os02g0671200;Os09g0507500;Os06g0133600;Os04g0169100;Os12g0150100;Os10g0362300;Os01g0663400;Os12g0181200;Os12g0166600;Os06g0606000;Os07g0599201;Os03g0861300;Os12g0614600;Os11g0484500;Os03g0851100;Os02g0104700;Os08g0190300;Os05g0361…	;Mediator of OsbZIP46 deactivation and degradation;;SCARECROW GENE;;ENDOSPERM STORAGE PROTEIN 2, PROTEIN DISULFIDE ISOMERASE-LIKE 1;;SCARECROW 1;salt-sensitive K1 uptake channel OsAKT1 K+ channel alpha subunit;;;PHENYLALANINE AMMONIA-LYASE;;Os_F0676;class III peroxidase 123;;ETHYLENE RESPONSE 2;;HISTIDINE KINASE 5;Aspartic proteinase oryzasin-1;RECEPTOR-LIKE CYTOPLASMIC KINASE 362;;CALCINEURIN B-…	205/ 1310	Os07g0187900;Os03g0214200;Os04g0633900;Os12g0122000;Os11g0216300;Os11g0199200;Os06g0296900;Os11g0124300;Os01g0648000;Os09g0484300;Os08g0118100;Os02g0626400;Os02g0538700;Os02g0671200;Os09g0507500;Os06g0133600;Os04g0169100;Os12g0150100;Os10g0362300;Os01g0663400;Os12g0181200;Os12g0166600;Os06g0606000;Os07g0599201;Os03g0861300;Os12g0614600;Os11g0484500;Os03g0851100;Os02g0104700;Os08g0190300;Os05g0361…	;Mediator of OsbZIP46 deactivation and degradation;;SCARECROW GENE;;ENDOSPERM STORAGE PROTEIN 2, PROTEIN DISULFIDE ISOMERASE-LIKE 1;;SCARECROW 1;salt-sensitive K1 uptake channel OsAKT1 K+ channel alpha subunit;;;PHENYLALANINE AMMONIA-LYASE;;Os_F0676;class III peroxidase 123;;ETHYLENE RESPONSE 2;;HISTIDINE KINASE 5;Aspartic proteinase oryzasin-1;RECEPTOR-LIKE CYTOPLASMIC KINASE 362;;CALCINEURIN B-…
biological_process	reproductive process	GO:0022414	57	Os01g0224000;Os10g0404300;Os04g0633900;Os02g0285700;Os01g0510800;Os03g0761500;Os11g0128000;Os02g0139400;Os06g0162800;Os07g0550500;Os11g0233800;Os08g0136100;Os07g0546000;Os04g0632400;Os05g0212150;Os05g0166300;Os06g0625733;Os02g0778200;Os01g0713600;Os12g0407300;Os12g0639500;Os10g0362300;Os03g0637800;Os01g0223900;Os01g0885700;Os06g0184500;Os03g0625900;Os07g0608900;Os12g0614600;Os01g0812000;Os03g0100…	;INCREASED LEAF INCLINATION 7;;;TATA BOX BINDING PROTEIN-ASSOCIATED FACTOR 6;Subtilisin 31, SUBTILISIN 31;;RICE SQUAMOSA PROMOTER-BINDING-LIKE 3;MADS BOX GENE 5;;RECEPTOR-LIKE CYTOPLASMIC KINASE 320;RICE OUTMOST CELL-SPECIFIC GENE 7;isopentenyl diphosphate isomerase, IPP isomerase;;;;;;LATE-FLOWERING 1;;;HISTIDINE KINASE 5;CRINKLY4, rice CRINKLY4 orthologue, CR4 ortholog;;;;OsWD40-78;;BARREN INFL…	57/ 1310	Os01g0224000;Os10g0404300;Os04g0633900;Os02g0285700;Os01g0510800;Os03g0761500;Os11g0128000;Os02g0139400;Os06g0162800;Os07g0550500;Os11g0233800;Os08g0136100;Os07g0546000;Os04g0632400;Os05g0212150;Os05g0166300;Os06g0625733;Os02g0778200;Os01g0713600;Os12g0407300;Os12g0639500;Os10g0362300;Os03g0637800;Os01g0223900;Os01g0885700;Os06g0184500;Os03g0625900;Os07g0608900;Os12g0614600;Os01g0812000;Os03g0100…	;INCREASED LEAF INCLINATION 7;;;TATA BOX BINDING PROTEIN-ASSOCIATED FACTOR 6;Subtilisin 31, SUBTILISIN 31;;RICE SQUAMOSA PROMOTER-BINDING-LIKE 3;MADS BOX GENE 5;;RECEPTOR-LIKE CYTOPLASMIC KINASE 320;RICE OUTMOST CELL-SPECIFIC GENE 7;isopentenyl diphosphate isomerase, IPP isomerase;;;;;;LATE-FLOWERING 1;;;HISTIDINE KINASE 5;CRINKLY4, rice CRINKLY4 orthologue, CR4 ortholog;;;;OsWD40-78;;BARREN INFL…
biological_process	immune system process	GO:0002376	6	Os08g0509200;Os01g0882500;Os05g0373400;Os10g0524400;Os03g0669200;Os04g0637000	BETA-GLUCOSIDASE 27;;;PHOSPHOLIPASE D beta 1;heterotrimeric G protein beta 1 subunit, heterotrimeric G protein b-subunit 1, G protein beta subunit 1;b-ZIP TRANSCRIPTION FACTOR 37	6/ 1310	Os08g0509200;Os01g0882500;Os05g0373400;Os10g0524400;Os03g0669200;Os04g0637000	BETA-GLUCOSIDASE 27;;;PHOSPHOLIPASE D beta 1;heterotrimeric G protein beta 1 subunit, heterotrimeric G protein b-subunit 1, G protein beta subunit 1;b-ZIP TRANSCRIPTION FACTOR 37
biological_process	single-organism process	GO:0044699	457	Os03g0214200;Os01g0231950;Os10g0341401;Os06g0296900;Os04g0132500;Os04g0203450;Os02g0538700;Os04g0633900;Os09g0322000;Os09g0507500;Os04g0169100;Os08g0141400;Os02g0763200;Os04g0616282;Os05g0499800;Os01g0176100;Os01g0186950;Os09g0539500;Os06g0115400;Os06g0154200;Os01g0930900;Os06g0328900;Os03g0719800;Os03g0819450;Os04g0649100;Os01g0224000;Os06g0695451;Os02g0161800;Os06g0162800;Os04g0454200;Os05g0595…	Mediator of OsbZIP46 deactivation and degradation;;;;RECEPTOR-LIKE CYTOPLASMIC KINASE 127;;;;;class III peroxidase 123;ETHYLENE RESPONSE 2;;;RECEPTOR-LIKE CYTOPLASMIC KINASE 159;;;;S-PHASE KINASE-ASSOCIATED PROTEIN1-LIKE PROTEIN 20, Oryza sativa SKP1-like gene 20;;DWARF BUNKETSUWAITO TILLERING;;;PHYTOCHROME A;;SHATTERING ABORTION 1;;;class III peroxidase 24;MADS BOX GENE 5;;UDP-glucose epimerase …	457/ 1310	Os03g0214200;Os01g0231950;Os10g0341401;Os06g0296900;Os04g0132500;Os04g0203450;Os02g0538700;Os04g0633900;Os09g0322000;Os09g0507500;Os04g0169100;Os08g0141400;Os02g0763200;Os04g0616282;Os05g0499800;Os01g0176100;Os01g0186950;Os09g0539500;Os06g0115400;Os06g0154200;Os01g0930900;Os06g0328900;Os03g0719800;Os03g0819450;Os04g0649100;Os01g0224000;Os06g0695451;Os02g0161800;Os06g0162800;Os04g0454200;Os05g0595…	Mediator of OsbZIP46 deactivation and degradation;;;;RECEPTOR-LIKE CYTOPLASMIC KINASE 127;;;;;class III peroxidase 123;ETHYLENE RESPONSE 2;;;RECEPTOR-LIKE CYTOPLASMIC KINASE 159;;;;S-PHASE KINASE-ASSOCIATED PROTEIN1-LIKE PROTEIN 20, Oryza sativa SKP1-like gene 20;;DWARF BUNKETSUWAITO TILLERING;;;PHYTOCHROME A;;SHATTERING ABORTION 1;;;class III peroxidase 24;MADS BOX GENE 5;;UDP-glucose epimerase …
cellular_component	extracellular region part	GO:0044421	5	Os06g0239100;Os08g0496800;Os07g0480900;Os08g0556900;Os08g0460600	;RAFTIN1;endosperm-specific gene 106;Cys protease, cysteine protease, senescence-associated gene 12-2;CYTOKININ OXIDASE/DEHYDROGENASE 11	5/ 1310	Os06g0239100;Os08g0496800;Os07g0480900;Os08g0556900;Os08g0460600	;RAFTIN1;endosperm-specific gene 106;Cys protease, cysteine protease, senescence-associated gene 12-2;CYTOKININ OXIDASE/DEHYDROGENASE 11
cellular_component	cell junction	GO:0030054	44	Os07g0187900;Os04g0633900;Os02g0184400;Os02g0325100;Os12g0456700;Os07g0550500;Os02g0580300;Os04g0632400;Os06g0319700;Os03g0390000;Os05g0459900;Os07g0538250;Os02g0538700;Os07g0681100;Os05g0222200;Os04g0677200;Os12g0639500;Os06g0133600;Os04g0416700;Os07g0657200;Os05g0493100;Os03g0281500;Os11g0102900;Os03g0861300;Os06g0127000;Os11g0484500;Os02g0787800;Os06g0183200;Os11g0128000;Os03g0150600;Os08g0509…	;;SUCROSE PHOSPHATE SYNTHASE 2;19S REGULATORY PARTICLE ATPASE SUBUNIT 3;Glycerophosphoryl diester phosphodiesterase;;GIBBERELLIN-INSENSITIVE DWARF 2;;;;;;;;ABC TRANSPORTER G FAMILY MEMBER 12;;;;;OsWD40-148;;Catharanthus roseus receptor-like kinase1-like kinase 7;;PLASMA MEMBRANE INTRINSIC PROTEIN 2;PEROXIN 11-5;6-phosphogluconate dehydrogenase 2, plastidic 6PGDH;;HISTIDINE KINASE 1;;PHOSPHATE TRA…	44/ 1310	Os07g0187900;Os04g0633900;Os02g0184400;Os02g0325100;Os12g0456700;Os07g0550500;Os02g0580300;Os04g0632400;Os06g0319700;Os03g0390000;Os05g0459900;Os07g0538250;Os02g0538700;Os07g0681100;Os05g0222200;Os04g0677200;Os12g0639500;Os06g0133600;Os04g0416700;Os07g0657200;Os05g0493100;Os03g0281500;Os11g0102900;Os03g0861300;Os06g0127000;Os11g0484500;Os02g0787800;Os06g0183200;Os11g0128000;Os03g0150600;Os08g0509…	;;SUCROSE PHOSPHATE SYNTHASE 2;19S REGULATORY PARTICLE ATPASE SUBUNIT 3;Glycerophosphoryl diester phosphodiesterase;;GIBBERELLIN-INSENSITIVE DWARF 2;;;;;;;;ABC TRANSPORTER G FAMILY MEMBER 12;;;;;OsWD40-148;;Catharanthus roseus receptor-like kinase1-like kinase 7;;PLASMA MEMBRANE INTRINSIC PROTEIN 2;PEROXIN 11-5;6-phosphogluconate dehydrogenase 2, plastidic 6PGDH;;HISTIDINE KINASE 1;;PHOSPHATE TRA…
cellular_component	cell part	GO:0044464	721	Os03g0214200;Os01g0231950;Os10g0341401;Os06g0296900;Os03g0135800;Os03g0650700;Os04g0617200;Os04g0203450;Os02g0538700;Os04g0633900;Os09g0322000;Os12g0446700;Os04g0169100;Os12g0150100;Os03g0374600;Os06g0230201;Os02g0763200;Os06g0614000;Os02g0114700;Os02g0612700;Os08g0110500;Os05g0499800;Os01g0176100;Os07g0609000;Os01g0925200;Os03g0729500;Os09g0539500;Os06g0115400;Os05g0144400;Os03g0241900;Os06g0154…	Mediator of OsbZIP46 deactivation and degradation;;;;;;;;;;;;ETHYLENE RESPONSE 2;;;;;FT-INTERACTING PROTEIN1;;;PUB15, Plant U-Box 15, plant U-box-containing protein 15, U-box protein 15;;;;;GROWTH-REGULATING FACTOR 6;S-PHASE KINASE-ASSOCIATED PROTEIN1-LIKE PROTEIN 20, Oryza sativa SKP1-like gene 20;;protein phosphatase with Kelch-like repeat domain 2, Protein phosphatase 73;;DWARF BUNKETSUWAITO T…	721/ 1310	Os03g0214200;Os01g0231950;Os10g0341401;Os06g0296900;Os03g0135800;Os03g0650700;Os04g0617200;Os04g0203450;Os02g0538700;Os04g0633900;Os09g0322000;Os12g0446700;Os04g0169100;Os12g0150100;Os03g0374600;Os06g0230201;Os02g0763200;Os06g0614000;Os02g0114700;Os02g0612700;Os08g0110500;Os05g0499800;Os01g0176100;Os07g0609000;Os01g0925200;Os03g0729500;Os09g0539500;Os06g0115400;Os05g0144400;Os03g0241900;Os06g0154…	Mediator of OsbZIP46 deactivation and degradation;;;;;;;;;;;;ETHYLENE RESPONSE 2;;;;;FT-INTERACTING PROTEIN1;;;PUB15, Plant U-Box 15, plant U-box-containing protein 15, U-box protein 15;;;;;GROWTH-REGULATING FACTOR 6;S-PHASE KINASE-ASSOCIATED PROTEIN1-LIKE PROTEIN 20, Oryza sativa SKP1-like gene 20;;protein phosphatase with Kelch-like repeat domain 2, Protein phosphatase 73;;DWARF BUNKETSUWAITO T…
cellular_component	extracellular region	GO:0005576	36	Os06g0695451;Os02g0161800;Os03g0761500;Os08g0219100;Os04g0552200;Os01g0691000;Os03g0369000;Os03g0297900;Os04g0423800;Os12g0147800;Os06g0546500;Os09g0507500;Os08g0450100;Os07g0480900;Os03g0242900;Os08g0496800;Os04g0574200;Os06g0239100;Os03g0368000;Os08g0562100;Os07g0529700;Os08g0556900;Os06g0628500;Os03g0216766;Os04g0465100;Os03g0368300;Os11g0546600;Os12g0191500;Os08g0460600;Os09g0568500;Os07g0639…	;class III peroxidase 24;Subtilisin 31, SUBTILISIN 31;;BETA-EXPANSIN 5;;class III peroxidase 46;LACCASE 12;class III peroxidase 54;PHYTOSULFOKINE 3;class III peroxidase 88;class III peroxidase 123;PECTIN METHYLESTERASE 25;endosperm-specific gene 106;Subtilisin 28, SUBTILISIN 28;RAFTIN1;FASCICLIN-LIKE ARABINOGALACTAN PROTEIN 1;;class III peroxidase 42;;XYLOGLUCAN ENDOTRANSGLUCOSYDASE/HYDROLASE 1;C…	36/ 1310	Os06g0695451;Os02g0161800;Os03g0761500;Os08g0219100;Os04g0552200;Os01g0691000;Os03g0369000;Os03g0297900;Os04g0423800;Os12g0147800;Os06g0546500;Os09g0507500;Os08g0450100;Os07g0480900;Os03g0242900;Os08g0496800;Os04g0574200;Os06g0239100;Os03g0368000;Os08g0562100;Os07g0529700;Os08g0556900;Os06g0628500;Os03g0216766;Os04g0465100;Os03g0368300;Os11g0546600;Os12g0191500;Os08g0460600;Os09g0568500;Os07g0639…	;class III peroxidase 24;Subtilisin 31, SUBTILISIN 31;;BETA-EXPANSIN 5;;class III peroxidase 46;LACCASE 12;class III peroxidase 54;PHYTOSULFOKINE 3;class III peroxidase 88;class III peroxidase 123;PECTIN METHYLESTERASE 25;endosperm-specific gene 106;Subtilisin 28, SUBTILISIN 28;RAFTIN1;FASCICLIN-LIKE ARABINOGALACTAN PROTEIN 1;;class III peroxidase 42;;XYLOGLUCAN ENDOTRANSGLUCOSYDASE/HYDROLASE 1;C…
cellular_component	cell	GO:0005623	722	Os03g0214200;Os01g0231950;Os10g0341401;Os06g0296900;Os03g0135800;Os03g0650700;Os04g0617200;Os01g0218200;Os04g0203450;Os02g0538700;Os04g0633900;Os09g0322000;Os12g0446700;Os04g0169100;Os12g0150100;Os03g0374600;Os06g0230201;Os02g0763200;Os06g0614000;Os02g0114700;Os02g0612700;Os08g0110500;Os05g0499800;Os01g0176100;Os07g0609000;Os01g0925200;Os03g0729500;Os09g0539500;Os06g0115400;Os05g0144400;Os03g0241…	Mediator of OsbZIP46 deactivation and degradation;;;;;;;;;;;;;ETHYLENE RESPONSE 2;;;;;FT-INTERACTING PROTEIN1;;;PUB15, Plant U-Box 15, plant U-box-containing protein 15, U-box protein 15;;;;;GROWTH-REGULATING FACTOR 6;S-PHASE KINASE-ASSOCIATED PROTEIN1-LIKE PROTEIN 20, Oryza sativa SKP1-like gene 20;;protein phosphatase with Kelch-like repeat domain 2, Protein phosphatase 73;;DWARF BUNKETSUWAITO …	722/ 1310	Os03g0214200;Os01g0231950;Os10g0341401;Os06g0296900;Os03g0135800;Os03g0650700;Os04g0617200;Os01g0218200;Os04g0203450;Os02g0538700;Os04g0633900;Os09g0322000;Os12g0446700;Os04g0169100;Os12g0150100;Os03g0374600;Os06g0230201;Os02g0763200;Os06g0614000;Os02g0114700;Os02g0612700;Os08g0110500;Os05g0499800;Os01g0176100;Os07g0609000;Os01g0925200;Os03g0729500;Os09g0539500;Os06g0115400;Os05g0144400;Os03g0241…	Mediator of OsbZIP46 deactivation and degradation;;;;;;;;;;;;;ETHYLENE RESPONSE 2;;;;;FT-INTERACTING PROTEIN1;;;PUB15, Plant U-Box 15, plant U-box-containing protein 15, U-box protein 15;;;;;GROWTH-REGULATING FACTOR 6;S-PHASE KINASE-ASSOCIATED PROTEIN1-LIKE PROTEIN 20, Oryza sativa SKP1-like gene 20;;protein phosphatase with Kelch-like repeat domain 2, Protein phosphatase 73;;DWARF BUNKETSUWAITO …
cellular_component	macromolecular complex	GO:0032991	144	Os07g0504200;Os08g0440000;Os03g0650700;Os07g0584500;Os02g0596700;Os09g0378700;Os03g0129200;Os01g0812000;Os02g0554100;Os01g0132800;Os04g0169100;Os12g0150100;Os10g0362300;Os08g0224700;Os02g0129600;Os08g0110500;Os03g0851100;Os06g0628500;Os08g0505001;Os03g0612600;Os09g0485900;Os05g0383100;Os03g0669200;Os06g0183200;Os10g0411700;Os06g0644600;Os06g0711200;Os05g0593550;Os03g0719800;Os05g0121600;Os05g0301…	;;;;;plant U-box-containing protein 6, U-box protein 6;;GIBBERELLIN MYB GENE;;;ETHYLENE RESPONSE 2;;HISTIDINE KINASE 5;19S REGULATORY PARTICLE NON-ATPASE SUBUNIT 2A;BETA-AMYLASE 10;PUB15, Plant U-Box 15, plant U-box-containing protein 15, U-box protein 15;;BETA-GALACTOSIDASE 15;;;RPL9;;heterotrimeric G protein beta 1 subunit, heterotrimeric G protein b-subunit 1, G protein beta subunit 1;HISTIDIN…	144/ 1310	Os07g0504200;Os08g0440000;Os03g0650700;Os07g0584500;Os02g0596700;Os09g0378700;Os03g0129200;Os01g0812000;Os02g0554100;Os01g0132800;Os04g0169100;Os12g0150100;Os10g0362300;Os08g0224700;Os02g0129600;Os08g0110500;Os03g0851100;Os06g0628500;Os08g0505001;Os03g0612600;Os09g0485900;Os05g0383100;Os03g0669200;Os06g0183200;Os10g0411700;Os06g0644600;Os06g0711200;Os05g0593550;Os03g0719800;Os05g0121600;Os05g0301…	;;;;;plant U-box-containing protein 6, U-box protein 6;;GIBBERELLIN MYB GENE;;;ETHYLENE RESPONSE 2;;HISTIDINE KINASE 5;19S REGULATORY PARTICLE NON-ATPASE SUBUNIT 2A;BETA-AMYLASE 10;PUB15, Plant U-Box 15, plant U-box-containing protein 15, U-box protein 15;;BETA-GALACTOSIDASE 15;;;RPL9;;heterotrimeric G protein beta 1 subunit, heterotrimeric G protein b-subunit 1, G protein beta subunit 1;HISTIDIN…
cellular_component	virion	GO:0019012	3	Os03g0625900;Os07g0584500;Os03g0240800	OsWD40-78;;	3/ 1310	Os03g0625900;Os07g0584500;Os03g0240800	OsWD40-78;;
cellular_component	organelle part	GO:0044422	160	Os01g0231950;Os03g0695425;Os11g0216300;Os10g0378400;Os11g0199200;Os10g0341401;Os02g0475400;Os05g0133401;Os09g0380200;Os02g0596700;Os03g0129200;Os01g0812000;Os06g0715500;Os02g0778200;Os03g0302800;Os01g0132800;Os06g0625733;Os04g0169100;Os12g0150100;Os03g0578900;Os06g0230201;Os06g0606000;Os08g0167500;Os11g0484500;Os05g0103200;Os08g0505001;Os09g0485900;Os09g0539500;Os05g0552200;Os03g0710600;Os10g0411…	;;;GIL1;ENDOSPERM STORAGE PROTEIN 2, PROTEIN DISULFIDE ISOMERASE-LIKE 1;;BASS3;GDSL ESTERASE/LIPASE PROTEIN 60;VIRESCENT 5A, Young Leaf Chlorosis 1;;;GIBBERELLIN MYB GENE;;;;;;ETHYLENE RESPONSE 2;;GAMYB-LIKE 2;;CALCINEURIN B-LIKE PROTEIN-INTERACTING PROTEIN KINASE 24;CHLORORESPIRATORY REDUCTION 6;6-phosphogluconate dehydrogenase 2, plastidic 6PGDH;CYCLOPHILIN 20-2;;RPL9;S-PHASE KINASE-ASSOCIATED …	160/ 1310	Os01g0231950;Os03g0695425;Os11g0216300;Os10g0378400;Os11g0199200;Os10g0341401;Os02g0475400;Os05g0133401;Os09g0380200;Os02g0596700;Os03g0129200;Os01g0812000;Os06g0715500;Os02g0778200;Os03g0302800;Os01g0132800;Os06g0625733;Os04g0169100;Os12g0150100;Os03g0578900;Os06g0230201;Os06g0606000;Os08g0167500;Os11g0484500;Os05g0103200;Os08g0505001;Os09g0485900;Os09g0539500;Os05g0552200;Os03g0710600;Os10g0411…	;;;GIL1;ENDOSPERM STORAGE PROTEIN 2, PROTEIN DISULFIDE ISOMERASE-LIKE 1;;BASS3;GDSL ESTERASE/LIPASE PROTEIN 60;VIRESCENT 5A, Young Leaf Chlorosis 1;;;GIBBERELLIN MYB GENE;;;;;;ETHYLENE RESPONSE 2;;GAMYB-LIKE 2;;CALCINEURIN B-LIKE PROTEIN-INTERACTING PROTEIN KINASE 24;CHLORORESPIRATORY REDUCTION 6;6-phosphogluconate dehydrogenase 2, plastidic 6PGDH;CYCLOPHILIN 20-2;;RPL9;S-PHASE KINASE-ASSOCIATED …
cellular_component	membrane	GO:0016020	420	Os04g0633900;Os10g0341401;Os06g0296900;Os04g0132500;Os02g0538700;Os01g0231950;Os09g0322000;Os04g0169100;Os12g0150100;Os03g0374600;Os06g0230201;Os02g0763200;Os06g0614000;Os04g0464400;Os10g0436900;Os06g0328900;Os03g0719800;Os07g0658100;Os01g0224000;Os02g0161800;Os01g0691000;Os04g0454200;Os02g0731600;Os12g0264500;Os03g0692350;Os06g0715350;Os03g0124200;Os05g0346100;Os11g0102900;Os08g0280100;Os02g0787…	;;;RECEPTOR-LIKE CYTOPLASMIC KINASE 127;;;;ETHYLENE RESPONSE 2;;;;;FT-INTERACTING PROTEIN1;nitrate transporter 1.3B;CATION/CA2+ EXCHANGER 3;;PHYTOCHROME A;;;class III peroxidase 24;;;;;;;Catharanthus roseus receptor-like kinase1-like kinase 6;;;PURPLE ACID PHOSPHATASE 23;;TIFY GENE 6B;;;YELLOW STRIP-LIKE GENE 9;;;XA21 BINDING PROTEIN 15;;;HEAT TOLERANCE AT SEEDLING STAGE;;;;;RESPIRATORY BURST OXI…	420/ 1310	Os04g0633900;Os10g0341401;Os06g0296900;Os04g0132500;Os02g0538700;Os01g0231950;Os09g0322000;Os04g0169100;Os12g0150100;Os03g0374600;Os06g0230201;Os02g0763200;Os06g0614000;Os04g0464400;Os10g0436900;Os06g0328900;Os03g0719800;Os07g0658100;Os01g0224000;Os02g0161800;Os01g0691000;Os04g0454200;Os02g0731600;Os12g0264500;Os03g0692350;Os06g0715350;Os03g0124200;Os05g0346100;Os11g0102900;Os08g0280100;Os02g0787…	;;;RECEPTOR-LIKE CYTOPLASMIC KINASE 127;;;;ETHYLENE RESPONSE 2;;;;;FT-INTERACTING PROTEIN1;nitrate transporter 1.3B;CATION/CA2+ EXCHANGER 3;;PHYTOCHROME A;;;class III peroxidase 24;;;;;;;Catharanthus roseus receptor-like kinase1-like kinase 6;;;PURPLE ACID PHOSPHATASE 23;;TIFY GENE 6B;;;YELLOW STRIP-LIKE GENE 9;;;XA21 BINDING PROTEIN 15;;;HEAT TOLERANCE AT SEEDLING STAGE;;;;;RESPIRATORY BURST OXI…
cellular_component	symplast	GO:0055044	44	Os07g0187900;Os04g0633900;Os02g0184400;Os02g0325100;Os12g0456700;Os07g0550500;Os02g0580300;Os04g0632400;Os06g0319700;Os03g0390000;Os05g0459900;Os07g0538250;Os02g0538700;Os07g0681100;Os05g0222200;Os04g0677200;Os12g0639500;Os06g0133600;Os04g0416700;Os07g0657200;Os05g0493100;Os03g0281500;Os11g0102900;Os03g0861300;Os06g0127000;Os11g0484500;Os02g0787800;Os06g0183200;Os11g0128000;Os03g0150600;Os08g0509…	;;SUCROSE PHOSPHATE SYNTHASE 2;19S REGULATORY PARTICLE ATPASE SUBUNIT 3;Glycerophosphoryl diester phosphodiesterase;;GIBBERELLIN-INSENSITIVE DWARF 2;;;;;;;;ABC TRANSPORTER G FAMILY MEMBER 12;;;;;OsWD40-148;;Catharanthus roseus receptor-like kinase1-like kinase 7;;PLASMA MEMBRANE INTRINSIC PROTEIN 2;PEROXIN 11-5;6-phosphogluconate dehydrogenase 2, plastidic 6PGDH;;HISTIDINE KINASE 1;;PHOSPHATE TRA…	44/ 1310	Os07g0187900;Os04g0633900;Os02g0184400;Os02g0325100;Os12g0456700;Os07g0550500;Os02g0580300;Os04g0632400;Os06g0319700;Os03g0390000;Os05g0459900;Os07g0538250;Os02g0538700;Os07g0681100;Os05g0222200;Os04g0677200;Os12g0639500;Os06g0133600;Os04g0416700;Os07g0657200;Os05g0493100;Os03g0281500;Os11g0102900;Os03g0861300;Os06g0127000;Os11g0484500;Os02g0787800;Os06g0183200;Os11g0128000;Os03g0150600;Os08g0509…	;;SUCROSE PHOSPHATE SYNTHASE 2;19S REGULATORY PARTICLE ATPASE SUBUNIT 3;Glycerophosphoryl diester phosphodiesterase;;GIBBERELLIN-INSENSITIVE DWARF 2;;;;;;;;ABC TRANSPORTER G FAMILY MEMBER 12;;;;;OsWD40-148;;Catharanthus roseus receptor-like kinase1-like kinase 7;;PLASMA MEMBRANE INTRINSIC PROTEIN 2;PEROXIN 11-5;6-phosphogluconate dehydrogenase 2, plastidic 6PGDH;;HISTIDINE KINASE 1;;PHOSPHATE TRA…
cellular_component	membrane part	GO:0044425	301	Os08g0453700;Os09g0481300;Os07g0187900;Os04g0633900;Os04g0683800;Os11g0233000;Os05g0263100;Os09g0535500;Os10g0341401;Os02g0475400;Os10g0578950;Os05g0570900;Os01g0648000;Os09g0380200;Os05g0432400;Os04g0132500;Os01g0106200;Os04g0475100;Os01g0187400;Os02g0726000;Os02g0538700;Os06g0715500;Os01g0231950;Os09g0322000;Os06g0625733;Os04g0577337;Os04g0169100;Os10g0362300;Os03g0374600;Os06g0230201;Os11g0122…	RESPIRATORY BURST OXIDASE HOMOLOG F;;;;;;;;;BASS3;acyl-CoA synthetase 2, type 2 ACS;EARLY NODULIN LIKE PROTEIN 15;salt-sensitive K1 uptake channel OsAKT1 K+ channel alpha subunit;VIRESCENT 5A, Young Leaf Chlorosis 1;;RECEPTOR-LIKE CYTOPLASMIC KINASE 127;;;;FASCICLIN-LIKE ARABINOGALACTAN PROTEIN 21;;;;;;;ETHYLENE RESPONSE 2;HISTIDINE KINASE 5;;;;;FT-INTERACTING PROTEIN1;;;nitrate transporter 1.3B;…	301/ 1310	Os08g0453700;Os09g0481300;Os07g0187900;Os04g0633900;Os04g0683800;Os11g0233000;Os05g0263100;Os09g0535500;Os10g0341401;Os02g0475400;Os10g0578950;Os05g0570900;Os01g0648000;Os09g0380200;Os05g0432400;Os04g0132500;Os01g0106200;Os04g0475100;Os01g0187400;Os02g0726000;Os02g0538700;Os06g0715500;Os01g0231950;Os09g0322000;Os06g0625733;Os04g0577337;Os04g0169100;Os10g0362300;Os03g0374600;Os06g0230201;Os11g0122…	RESPIRATORY BURST OXIDASE HOMOLOG F;;;;;;;;;BASS3;acyl-CoA synthetase 2, type 2 ACS;EARLY NODULIN LIKE PROTEIN 15;salt-sensitive K1 uptake channel OsAKT1 K+ channel alpha subunit;VIRESCENT 5A, Young Leaf Chlorosis 1;;RECEPTOR-LIKE CYTOPLASMIC KINASE 127;;;;FASCICLIN-LIKE ARABINOGALACTAN PROTEIN 21;;;;;;;ETHYLENE RESPONSE 2;HISTIDINE KINASE 5;;;;;FT-INTERACTING PROTEIN1;;;nitrate transporter 1.3B;…
cellular_component	virion part	GO:0044423	3	Os03g0625900;Os07g0584500;Os03g0240800	OsWD40-78;;	3/ 1310	Os03g0625900;Os07g0584500;Os03g0240800	OsWD40-78;;
cellular_component	supramolecular complex	GO:0099080	5	Os01g0744200;Os12g0624800;Os06g0244700;Os11g0247300;Os06g0671900	;;;TWISTED DWARF 1;BETA-TUBULIN 3	5/ 1310	Os01g0744200;Os12g0624800;Os06g0244700;Os11g0247300;Os06g0671900	;;;TWISTED DWARF 1;BETA-TUBULIN 3
cellular_component	organelle	GO:0043226	571	Os03g0214200;Os01g0231950;Os10g0341401;Os06g0296900;Os03g0650700;Os04g0617200;Os04g0203450;Os04g0169100;Os12g0150100;Os06g0230201;Os02g0763200;Os02g0612700;Os08g0110500;Os05g0499800;Os01g0176100;Os07g0609000;Os01g0925200;Os03g0729500;Os09g0539500;Os06g0115400;Os05g0144400;Os03g0241900;Os06g0154200;Os01g0930900;Os05g0313600;Os06g0328900;Os12g0204600;Os03g0719800;Os06g0498900;Os05g0121600;Os04g0649…	Mediator of OsbZIP46 deactivation and degradation;;;;;;;ETHYLENE RESPONSE 2;;;;;PUB15, Plant U-Box 15, plant U-box-containing protein 15, U-box protein 15;;;;;GROWTH-REGULATING FACTOR 6;S-PHASE KINASE-ASSOCIATED PROTEIN1-LIKE PROTEIN 20, Oryza sativa SKP1-like gene 20;;protein phosphatase with Kelch-like repeat domain 2, Protein phosphatase 73;;DWARF BUNKETSUWAITO TILLERING;;;;;PHYTOCHROME A;;RIC…	571/ 1310	Os03g0214200;Os01g0231950;Os10g0341401;Os06g0296900;Os03g0650700;Os04g0617200;Os04g0203450;Os04g0169100;Os12g0150100;Os06g0230201;Os02g0763200;Os02g0612700;Os08g0110500;Os05g0499800;Os01g0176100;Os07g0609000;Os01g0925200;Os03g0729500;Os09g0539500;Os06g0115400;Os05g0144400;Os03g0241900;Os06g0154200;Os01g0930900;Os05g0313600;Os06g0328900;Os12g0204600;Os03g0719800;Os06g0498900;Os05g0121600;Os04g0649…	Mediator of OsbZIP46 deactivation and degradation;;;;;;;ETHYLENE RESPONSE 2;;;;;PUB15, Plant U-Box 15, plant U-box-containing protein 15, U-box protein 15;;;;;GROWTH-REGULATING FACTOR 6;S-PHASE KINASE-ASSOCIATED PROTEIN1-LIKE PROTEIN 20, Oryza sativa SKP1-like gene 20;;protein phosphatase with Kelch-like repeat domain 2, Protein phosphatase 73;;DWARF BUNKETSUWAITO TILLERING;;;;;PHYTOCHROME A;;RIC…
cellular_component	membrane-enclosed lumen	GO:0031974	36	Os11g0151300;Os08g0439900;Os02g0325100;Os06g0137500;Os11g0199200;Os07g0692001;Os02g0596700;Os03g0390000;Os06g0698000;Os08g0513300;Os03g0129200;Os06g0697400;Os12g0150100;Os09g0567300;Os01g0661400;Os04g0650600;Os01g0183100;Os03g0853900;Os05g0111100;Os03g0737600;Os09g0525200;Os09g0485900;Os06g0187900;Os03g0240800;Os09g0539500;Os03g0625900;Os01g0188200;Os11g0145700;Os05g0304100;Os03g0309200;Os02g0739…	;;19S REGULATORY PARTICLE ATPASE SUBUNIT 3;;ENDOSPERM STORAGE PROTEIN 2, PROTEIN DISULFIDE ISOMERASE-LIKE 1;;;;;;;;;cytosolic monodehydroascorbate reductase, monodehydroascorbate reductase;;;OsWD40-5;;;CYCLIN-H-1;;RPL9;RSZ21A;;S-PHASE KINASE-ASSOCIATED PROTEIN1-LIKE PROTEIN 20, Oryza sativa SKP1-like gene 20;OsWD40-78;;;;PHYTOCHROME B;PYRUVATE DEHYDROGENASE E1 COMPONENT SUBUNIT ALPHA-1;;PHYTOCHRO…	36/ 1310	Os11g0151300;Os08g0439900;Os02g0325100;Os06g0137500;Os11g0199200;Os07g0692001;Os02g0596700;Os03g0390000;Os06g0698000;Os08g0513300;Os03g0129200;Os06g0697400;Os12g0150100;Os09g0567300;Os01g0661400;Os04g0650600;Os01g0183100;Os03g0853900;Os05g0111100;Os03g0737600;Os09g0525200;Os09g0485900;Os06g0187900;Os03g0240800;Os09g0539500;Os03g0625900;Os01g0188200;Os11g0145700;Os05g0304100;Os03g0309200;Os02g0739…	;;19S REGULATORY PARTICLE ATPASE SUBUNIT 3;;ENDOSPERM STORAGE PROTEIN 2, PROTEIN DISULFIDE ISOMERASE-LIKE 1;;;;;;;;;cytosolic monodehydroascorbate reductase, monodehydroascorbate reductase;;;OsWD40-5;;;CYCLIN-H-1;;RPL9;RSZ21A;;S-PHASE KINASE-ASSOCIATED PROTEIN1-LIKE PROTEIN 20, Oryza sativa SKP1-like gene 20;OsWD40-78;;;;PHYTOCHROME B;PYRUVATE DEHYDROGENASE E1 COMPONENT SUBUNIT ALPHA-1;;PHYTOCHRO…
molecular_function	transcription factor activity, protein binding	GO:0000988	3	Os09g0401300;Os01g0893400;Os02g0596700	TIFY GENE 6B;;	3/ 1310	Os09g0401300;Os01g0893400;Os02g0596700	TIFY GENE 6B;;
molecular_function	transporter activity	GO:0005215	64	Os08g0207500;Os04g0194500;Os01g0231950;Os05g0237800;Os04g0452700;Os04g0454200;Os02g0475400;Os03g0326200;Os01g0648000;Os10g0519700;Os08g0550600;Os06g0644700;Os10g0109700;Os06g0559900;Os06g0210000;Os03g0838400;Os01g0222500;Os05g0222200;Os09g0322000;Os10g0147400;Os11g0298000;Os03g0616300;Os04g0435100;Os12g0485600;Os02g0695900;Os09g0484900;Os05g0431700;Os04g0464400;Os03g0861300;Os12g0156883;Os05g0131…	ZINC TRANSPORTER 4;ABC TRANSPORTER G FAMILY MEMBER 8;;lysine-histidine-like transporter 8, lysine and histidine transporter 3;monosaccharide transporter 1;;BASS3;;salt-sensitive K1 uptake channel OsAKT1 K+ channel alpha subunit;;;amino acid transporter-like 1;;;;AMMONIUM TRANSPORTER 3;;ABC TRANSPORTER G FAMILY MEMBER 12;;like aux1-4, related to AUX1-4, auxin transporter 4;amino acid transporter-l…	64/ 1310	Os08g0207500;Os04g0194500;Os01g0231950;Os05g0237800;Os04g0452700;Os04g0454200;Os02g0475400;Os03g0326200;Os01g0648000;Os10g0519700;Os08g0550600;Os06g0644700;Os10g0109700;Os06g0559900;Os06g0210000;Os03g0838400;Os01g0222500;Os05g0222200;Os09g0322000;Os10g0147400;Os11g0298000;Os03g0616300;Os04g0435100;Os12g0485600;Os02g0695900;Os09g0484900;Os05g0431700;Os04g0464400;Os03g0861300;Os12g0156883;Os05g0131…	ZINC TRANSPORTER 4;ABC TRANSPORTER G FAMILY MEMBER 8;;lysine-histidine-like transporter 8, lysine and histidine transporter 3;monosaccharide transporter 1;;BASS3;;salt-sensitive K1 uptake channel OsAKT1 K+ channel alpha subunit;;;amino acid transporter-like 1;;;;AMMONIUM TRANSPORTER 3;;ABC TRANSPORTER G FAMILY MEMBER 12;;like aux1-4, related to AUX1-4, auxin transporter 4;amino acid transporter-l…
molecular_function	nutrient reservoir activity	GO:0045735	3	Os08g0127900;Os04g0537900;Os09g0568500	endosperm-specific gene 115;GLUTELIN PRECURSOR 3;GERMIN-LIKE PROTEIN 9-1	3/ 1310	Os08g0127900;Os04g0537900;Os09g0568500	endosperm-specific gene 115;GLUTELIN PRECURSOR 3;GERMIN-LIKE PROTEIN 9-1
molecular_function	nucleic acid binding transcription factor activity	GO:0001071	35	Os05g0478400;Os12g0122000;Os06g0162800;Os04g0547600;Os01g0713600;Os11g0124300;Os08g0136100;Os11g0168500;Os09g0489800;Os09g0287000;Os09g0474000;Os09g0369050;Os11g0129700;Os06g0496400;Os06g0610350;Os04g0456900;Os02g0191600;Os06g0649000;Os01g0111500;Os04g0637000;Os11g0139400;Os07g0227600;Os02g0194900;Os06g0127100;Os02g0129600;Os06g0639200;Os07g0235800;Os03g0770700;Os06g0698900;Os07g0615900;Os12g0126…	WRKY GENE 48;SCARECROW GENE;MADS BOX GENE 5;ETHYLENE RESPONSE FACTOR 94;LATE-FLOWERING 1;SCARECROW 1;RICE OUTMOST CELL-SPECIFIC GENE 7;ETHYLENE RESPONSE FACTOR 118;;SUBMERGENCE 1B;BZIP TRANSCRIPTION FACTOR TFX1;;APETALA2/ETHYLENE-RESPONSIVE ELEMENT BINDING PROTEIN 131;basic helix-loop-helix protein 127;MONOCULM 1, monoculm1, Monoculm 1, Protein MONOCULM 1;;b-ZIP TRANSCRIPTION FACTOR 16;WRKY GENE …	35/ 1310	Os05g0478400;Os12g0122000;Os06g0162800;Os04g0547600;Os01g0713600;Os11g0124300;Os08g0136100;Os11g0168500;Os09g0489800;Os09g0287000;Os09g0474000;Os09g0369050;Os11g0129700;Os06g0496400;Os06g0610350;Os04g0456900;Os02g0191600;Os06g0649000;Os01g0111500;Os04g0637000;Os11g0139400;Os07g0227600;Os02g0194900;Os06g0127100;Os02g0129600;Os06g0639200;Os07g0235800;Os03g0770700;Os06g0698900;Os07g0615900;Os12g0126…	WRKY GENE 48;SCARECROW GENE;MADS BOX GENE 5;ETHYLENE RESPONSE FACTOR 94;LATE-FLOWERING 1;SCARECROW 1;RICE OUTMOST CELL-SPECIFIC GENE 7;ETHYLENE RESPONSE FACTOR 118;;SUBMERGENCE 1B;BZIP TRANSCRIPTION FACTOR TFX1;;APETALA2/ETHYLENE-RESPONSIVE ELEMENT BINDING PROTEIN 131;basic helix-loop-helix protein 127;MONOCULM 1, monoculm1, Monoculm 1, Protein MONOCULM 1;;b-ZIP TRANSCRIPTION FACTOR 16;WRKY GENE …
molecular_function	catalytic activity	GO:0003824	517	Os04g0633900;Os10g0341401;Os03g0650700;Os04g0132500;Os03g0268250;Os04g0203450;Os11g0182200;Os09g0507500;Os12g0446700;Os04g0169100;Os09g0567300;Os03g0374600;Os06g0230201;Os02g0763200;Os04g0616282;Os02g0114700;Os08g0110500;Os05g0499800;Os01g0176100;Os01g0925200;Os10g0567850;Os03g0729500;Os06g0115400;Os11g0551900;Os04g0293300;Os01g0930900;Os06g0328900;Os02g0663900;Os07g0605800;Os03g0719800;Os06g0498…	;;;RECEPTOR-LIKE CYTOPLASMIC KINASE 127;;;;class III peroxidase 123;;ETHYLENE RESPONSE 2;cytosolic monodehydroascorbate reductase, monodehydroascorbate reductase;;;;RECEPTOR-LIKE CYTOPLASMIC KINASE 159;;PUB15, Plant U-Box 15, plant U-box-containing protein 15, U-box protein 15;;;;;GROWTH-REGULATING FACTOR 6;;GROWTH-REGULATING FACTOR 8;;;;;;PHYTOCHROME A;;;;;class III peroxidase 24;;UDP-glucose ep…	517/ 1310	Os04g0633900;Os10g0341401;Os03g0650700;Os04g0132500;Os03g0268250;Os04g0203450;Os11g0182200;Os09g0507500;Os12g0446700;Os04g0169100;Os09g0567300;Os03g0374600;Os06g0230201;Os02g0763200;Os04g0616282;Os02g0114700;Os08g0110500;Os05g0499800;Os01g0176100;Os01g0925200;Os10g0567850;Os03g0729500;Os06g0115400;Os11g0551900;Os04g0293300;Os01g0930900;Os06g0328900;Os02g0663900;Os07g0605800;Os03g0719800;Os06g0498…	;;;RECEPTOR-LIKE CYTOPLASMIC KINASE 127;;;;class III peroxidase 123;;ETHYLENE RESPONSE 2;cytosolic monodehydroascorbate reductase, monodehydroascorbate reductase;;;;RECEPTOR-LIKE CYTOPLASMIC KINASE 159;;PUB15, Plant U-Box 15, plant U-box-containing protein 15, U-box protein 15;;;;;GROWTH-REGULATING FACTOR 6;;GROWTH-REGULATING FACTOR 8;;;;;;PHYTOCHROME A;;;;;class III peroxidase 24;;UDP-glucose ep…
molecular_function	binding	GO:0005488	545	Os04g0633900;Os03g0650700;Os08g0118100;Os03g0268250;Os04g0551500;Os09g0507500;Os04g0169100;Os09g0567300;Os03g0374600;Os08g0141400;Os07g0256200;Os04g0616282;Os09g0376600;Os05g0150900;Os08g0190300;Os10g0567850;Os03g0729500;Os06g0115400;Os11g0551900;Os10g0540100;Os06g0328900;Os12g0204600;Os03g0719800;Os03g0819450;Os05g0121600;Os04g0649100;Os01g0720800;Os01g0224000;Os06g0695451;Os05g0490600;Os02g0161…	;;;;RICE SQUAMOSA PROMOTER-BINDING-LIKE 7;class III peroxidase 123;ETHYLENE RESPONSE 2;cytosolic monodehydroascorbate reductase, monodehydroascorbate reductase;;;;RECEPTOR-LIKE CYTOPLASMIC KINASE 159;;;;;GROWTH-REGULATING FACTOR 6;;GROWTH-REGULATING FACTOR 8;;;;PHYTOCHROME A;;RICE STRACH REGULATOR 1;SHATTERING ABORTION 1;OsSTA31;;;myb transcription factor 5, transcription factor MYB5;class III pe…	545/ 1310	Os04g0633900;Os03g0650700;Os08g0118100;Os03g0268250;Os04g0551500;Os09g0507500;Os04g0169100;Os09g0567300;Os03g0374600;Os08g0141400;Os07g0256200;Os04g0616282;Os09g0376600;Os05g0150900;Os08g0190300;Os10g0567850;Os03g0729500;Os06g0115400;Os11g0551900;Os10g0540100;Os06g0328900;Os12g0204600;Os03g0719800;Os03g0819450;Os05g0121600;Os04g0649100;Os01g0720800;Os01g0224000;Os06g0695451;Os05g0490600;Os02g0161…	;;;;RICE SQUAMOSA PROMOTER-BINDING-LIKE 7;class III peroxidase 123;ETHYLENE RESPONSE 2;cytosolic monodehydroascorbate reductase, monodehydroascorbate reductase;;;;RECEPTOR-LIKE CYTOPLASMIC KINASE 159;;;;;GROWTH-REGULATING FACTOR 6;;GROWTH-REGULATING FACTOR 8;;;;PHYTOCHROME A;;RICE STRACH REGULATOR 1;SHATTERING ABORTION 1;OsSTA31;;;myb transcription factor 5, transcription factor MYB5;class III pe…
molecular_function	molecular transducer activity	GO:0060089	8	Os06g0183200;Os02g0554100;Os03g0309200;Os04g0169100;Os10g0362300;Os03g0719800;Os01g0648000;Os07g0259100	HISTIDINE KINASE 1;;PHYTOCHROME B;ETHYLENE RESPONSE 2;HISTIDINE KINASE 5;PHYTOCHROME A;salt-sensitive K1 uptake channel OsAKT1 K+ channel alpha subunit;ETHYLENE RESPONSE 4	8/ 1310	Os06g0183200;Os02g0554100;Os03g0309200;Os04g0169100;Os10g0362300;Os03g0719800;Os01g0648000;Os07g0259100	HISTIDINE KINASE 1;;PHYTOCHROME B;ETHYLENE RESPONSE 2;HISTIDINE KINASE 5;PHYTOCHROME A;salt-sensitive K1 uptake channel OsAKT1 K+ channel alpha subunit;ETHYLENE RESPONSE 4
molecular_function	structural molecule activity	GO:0005198	21	Os03g0612600;Os09g0444700;Os11g0151300;Os08g0386800;Os10g0411700;Os01g0678600;Os08g0120000;Os05g0368350;Os11g0595200;Os12g0150100;Os06g0671900;Os06g0701400;Os09g0485900;Os11g0247300;Os06g0319700;Os09g0413600;Os08g0250300;Os03g0390000;Os05g0459900;Os10g0200000;Os08g0513300	;;;;;;SUCCINATE DEHYDROGENASE SUBUNIT 2;;;;BETA-TUBULIN 3;;RPL9;TWISTED DWARF 1;;;;;;RECEPTOR-LIKE CYTOPLASMIC KINASE 295;	21/ 1310	Os03g0612600;Os09g0444700;Os11g0151300;Os08g0386800;Os10g0411700;Os01g0678600;Os08g0120000;Os05g0368350;Os11g0595200;Os12g0150100;Os06g0671900;Os06g0701400;Os09g0485900;Os11g0247300;Os06g0319700;Os09g0413600;Os08g0250300;Os03g0390000;Os05g0459900;Os10g0200000;Os08g0513300	;;;;;;SUCCINATE DEHYDROGENASE SUBUNIT 2;;;;BETA-TUBULIN 3;;RPL9;TWISTED DWARF 1;;;;;;RECEPTOR-LIKE CYTOPLASMIC KINASE 295;
molecular_function	signal transducer activity	GO:0004871	13	Os05g0545300;Os02g0538700;Os11g0118300;Os02g0554100;Os04g0416700;Os03g0309200;Os12g0117400;Os04g0169100;Os10g0362300;Os03g0719800;Os06g0183200;Os03g0669200;Os07g0259100	;;;;;PHYTOCHROME B;;ETHYLENE RESPONSE 2;HISTIDINE KINASE 5;PHYTOCHROME A;HISTIDINE KINASE 1;heterotrimeric G protein beta 1 subunit, heterotrimeric G protein b-subunit 1, G protein beta subunit 1;ETHYLENE RESPONSE 4	13/ 1310	Os05g0545300;Os02g0538700;Os11g0118300;Os02g0554100;Os04g0416700;Os03g0309200;Os12g0117400;Os04g0169100;Os10g0362300;Os03g0719800;Os06g0183200;Os03g0669200;Os07g0259100	;;;;;PHYTOCHROME B;;ETHYLENE RESPONSE 2;HISTIDINE KINASE 5;PHYTOCHROME A;HISTIDINE KINASE 1;heterotrimeric G protein beta 1 subunit, heterotrimeric G protein b-subunit 1, G protein beta subunit 1;ETHYLENE RESPONSE 4
molecular_function	molecular function regulator	GO:0098772	15	Os10g0341101;Os08g0541800;Os03g0737600;Os06g0703800;Os03g0639400;Os10g0546400;Os08g0450100;Os02g0783050;Os05g0361500;Os08g0224700;Os12g0617100;Os01g0254300;Os03g0137800;Os05g0133100;Os10g0471700	;;CYCLIN-H-1;;;SMR1;PECTIN METHYLESTERASE 25;;PECTIN METHYLESTERASE 17;19S REGULATORY PARTICLE NON-ATPASE SUBUNIT 2A;;pectin methylesterase 1;KIP-RELATED PROTEIN 5;OsGlnB;KIP-RELATED PROTEIN 4	15/ 1310	Os10g0341101;Os08g0541800;Os03g0737600;Os06g0703800;Os03g0639400;Os10g0546400;Os08g0450100;Os02g0783050;Os05g0361500;Os08g0224700;Os12g0617100;Os01g0254300;Os03g0137800;Os05g0133100;Os10g0471700	;;CYCLIN-H-1;;;SMR1;PECTIN METHYLESTERASE 25;;PECTIN METHYLESTERASE 17;19S REGULATORY PARTICLE NON-ATPASE SUBUNIT 2A;;pectin methylesterase 1;KIP-RELATED PROTEIN 5;OsGlnB;KIP-RELATED PROTEIN 4
molecular_function	electron carrier activity	GO:0009055	8	Os05g0570900;Os08g0120000;Os05g0429000;Os09g0572700;Os10g0482900;Os05g0301700;Os03g0390400;Os04g0673800	EARLY NODULIN LIKE PROTEIN 15;SUCCINATE DEHYDROGENASE SUBUNIT 2;serine hydroxymethyltransferase 5;UCLACYANIN-LIKE PROTEIN 33;GRX-like protein 19, glutaredoxin-like protein 19;;cytochrome c oxidase subunit VIb-1;EARLY NODULIN LIKE PROTEIN 14	8/ 1310	Os05g0570900;Os08g0120000;Os05g0429000;Os09g0572700;Os10g0482900;Os05g0301700;Os03g0390400;Os04g0673800	EARLY NODULIN LIKE PROTEIN 15;SUCCINATE DEHYDROGENASE SUBUNIT 2;serine hydroxymethyltransferase 5;UCLACYANIN-LIKE PROTEIN 33;GRX-like protein 19, glutaredoxin-like protein 19;;cytochrome c oxidase subunit VIb-1;EARLY NODULIN LIKE PROTEIN 14
molecular_function	antioxidant activity	GO:0016209	15	Os08g0453700;Os06g0546500;Os06g0695451;Os04g0416400;Os02g0161800;Os09g0507500;Os03g0368300;Os12g0191500;Os04g0465100;Os03g0369000;Os11g0537375;Os03g0368000;Os04g0423800;Os07g0639500;Os06g0115400	RESPIRATORY BURST OXIDASE HOMOLOG F;class III peroxidase 88;;;class III peroxidase 24;class III peroxidase 123;class III peroxidase 43;class III peroxidase 137;class III peroxidase 55;class III peroxidase 46;;class III peroxidase 42;class III peroxidase 54;;	15/ 1310	Os08g0453700;Os06g0546500;Os06g0695451;Os04g0416400;Os02g0161800;Os09g0507500;Os03g0368300;Os12g0191500;Os04g0465100;Os03g0369000;Os11g0537375;Os03g0368000;Os04g0423800;Os07g0639500;Os06g0115400	RESPIRATORY BURST OXIDASE HOMOLOG F;class III peroxidase 88;;;class III peroxidase 24;class III peroxidase 123;class III peroxidase 43;class III peroxidase 137;class III peroxidase 55;class III peroxidase 46;;class III peroxidase 42;class III peroxidase 54;;
molecular_function	metallochaperone activity	GO:0016530	1	Os08g0386800		1/ 1310	Os08g0386800
