# Supplementary material for: Identification of miRNAs in Response to Cold Stress in ‘Chaling’ Common Wild Rice (Oryza rufipogon Griff.)
Source: Life (Basel). 2025 Dec 11;15(12):1896. doi: 10.3390/life15121896 (PMC12734129; doi:10.3390/life15121896)
Supplement: Supplementary file 1 [file life-15-01896-s001.zip › Supplementary Excel File S8.xlsx]

## Sheet: Excel S7
Excel S8. GO term clustering results of the target genes of differentially expressed miRNAs in 9311 (CvsD)
Term Type	Description	GO ID	CvsD_targets num	CvsD_targets_Gene_ids	CvsD_targets_Gene_names	CvsD_targets percent	CvsD_target_Gene_ids	CvsD_targets_Gene_names
biological_process	cellular process	GO:0009987	98	Os05g0545300;Os03g0405900;Os12g0122000;Os11g0216300;Os08g0512200;Os06g0296900;Os11g0124300;Os02g0596700;Os04g0132500;Os01g0812000;Os02g0671200;Os09g0507500;Os08g0450100;Os08g0224700;Os08g0167500;Os06g0549900;Os01g0131800;Os05g0103200;Os06g0183200;Os12g0102500;CAA33988;Os06g0561000;Os01g0735450;Os10g0492400;Os06g0103600;Os04g0423800;Os05g0563000;Os08g0114300;Os06g0597000;Os11g0537375;Os05g0141500;…	;;SCARECROW GENE;;PYRICULARIA ORYZAE RESISTANCE 55-2;;SCARECROW 1;;RECEPTOR-LIKE CYTOPLASMIC KINASE 127;GIBBERELLIN MYB GENE;Os_F0676;class III peroxidase 123;PECTIN METHYLESTERASE 25;19S REGULATORY PARTICLE NON-ATPASE SUBUNIT 2A;CHLORORESPIRATORY REDUCTION 6;;;CYCLOPHILIN 20-2;HISTIDINE KINASE 1;;rpoC2;Myo-inositol oxygenase;;;;class III peroxidase 54;NAC DOMAIN-CONTAINING PROTEIN 62;;IAA23;;;;;…	98/ 236	Os05g0545300;Os03g0405900;Os12g0122000;Os11g0216300;Os08g0512200;Os06g0296900;Os11g0124300;Os02g0596700;Os04g0132500;Os01g0812000;Os02g0671200;Os09g0507500;Os08g0450100;Os08g0224700;Os08g0167500;Os06g0549900;Os01g0131800;Os05g0103200;Os06g0183200;Os12g0102500;CAA33988;Os06g0561000;Os01g0735450;Os10g0492400;Os06g0103600;Os04g0423800;Os05g0563000;Os08g0114300;Os06g0597000;Os11g0537375;Os05g0141500;…	;;SCARECROW GENE;;PYRICULARIA ORYZAE RESISTANCE 55-2;;SCARECROW 1;;RECEPTOR-LIKE CYTOPLASMIC KINASE 127;GIBBERELLIN MYB GENE;Os_F0676;class III peroxidase 123;PECTIN METHYLESTERASE 25;19S REGULATORY PARTICLE NON-ATPASE SUBUNIT 2A;CHLORORESPIRATORY REDUCTION 6;;;CYCLOPHILIN 20-2;HISTIDINE KINASE 1;;rpoC2;Myo-inositol oxygenase;;;;class III peroxidase 54;NAC DOMAIN-CONTAINING PROTEIN 62;;IAA23;;;;;…
biological_process	metabolic process	GO:0008152	112	Os05g0545300;Os03g0405900;Os12g0122000;Os11g0216300;Os03g0430500;Os01g0104900;Os05g0133401;Os06g0267450;Os03g0388900;Os02g0596700;Os04g0423800;Os01g0812000;Os02g0671200;Os09g0507500;Os08g0450100;Os08g0224700;Os06g0549900;Os01g0131800;Os05g0103200;Os04g0298700;Os01g0925200;Os10g0122500;Os06g0183200;Os12g0102500;CAA33988;Os11g0124300;Os06g0561000;Os06g0227500;Os01g0735450;Os10g0492400;Os06g0103600;…	;;SCARECROW GENE;;Subtilisin 29, SUBTILISIN 29;;GDSL ESTERASE/LIPASE PROTEIN 60;;Metacaspase 1;;class III peroxidase 54;GIBBERELLIN MYB GENE;Os_F0676;class III peroxidase 123;PECTIN METHYLESTERASE 25;19S REGULATORY PARTICLE NON-ATPASE SUBUNIT 2A;;;CYCLOPHILIN 20-2;;;ACYLTRANSFERASE 18;HISTIDINE KINASE 1;;rpoC2;SCARECROW 1;Myo-inositol oxygenase;TAU GLUTATHIONE S-TRANSFERASE 38;;;;RECEPTOR-LIKE CY…	112/ 236	Os05g0545300;Os03g0405900;Os12g0122000;Os11g0216300;Os03g0430500;Os01g0104900;Os05g0133401;Os06g0267450;Os03g0388900;Os02g0596700;Os04g0423800;Os01g0812000;Os02g0671200;Os09g0507500;Os08g0450100;Os08g0224700;Os06g0549900;Os01g0131800;Os05g0103200;Os04g0298700;Os01g0925200;Os10g0122500;Os06g0183200;Os12g0102500;CAA33988;Os11g0124300;Os06g0561000;Os06g0227500;Os01g0735450;Os10g0492400;Os06g0103600;…	;;SCARECROW GENE;;Subtilisin 29, SUBTILISIN 29;;GDSL ESTERASE/LIPASE PROTEIN 60;;Metacaspase 1;;class III peroxidase 54;GIBBERELLIN MYB GENE;Os_F0676;class III peroxidase 123;PECTIN METHYLESTERASE 25;19S REGULATORY PARTICLE NON-ATPASE SUBUNIT 2A;;;CYCLOPHILIN 20-2;;;ACYLTRANSFERASE 18;HISTIDINE KINASE 1;;rpoC2;SCARECROW 1;Myo-inositol oxygenase;TAU GLUTATHIONE S-TRANSFERASE 38;;;;RECEPTOR-LIKE CY…
biological_process	growth	GO:0040007	6	Os06g0183200;Os03g0405900;Os03g0205800;Os02g0529600;Os10g0403000;Os06g0590500	HISTIDINE KINASE 1;;;glycosyltransferase 2;PLASTOCHRON 1;	6/ 236	Os06g0183200;Os03g0405900;Os03g0205800;Os02g0529600;Os10g0403000;Os06g0590500	HISTIDINE KINASE 1;;;glycosyltransferase 2;PLASTOCHRON 1;
biological_process	negative regulation of biological process	GO:0048519	2	Os04g0289800;Os08g0136100	;RICE OUTMOST CELL-SPECIFIC GENE 7	2/ 236	Os04g0289800;Os08g0136100	;RICE OUTMOST CELL-SPECIFIC GENE 7
biological_process	regulation of biological process	GO:0050789	31	Os02g0596700;Os03g0405900;Os03g0205800;Os06g0103600;Os06g0698900;Os07g0692001;Os06g0296900;Os11g0124300;Os08g0136100;Os05g0563000;Os01g0812000;Os06g0597000;Os12g0486600;Os05g0141500;Os10g0188100;Os01g0218200;Os08g0224700;Os12g0122000;Os06g0224400;Os01g0129600;Os11g0139400;Os12g0616400;Os06g0549900;Os12g0478400;Os03g0221300;Os02g0141100;Os06g0183200;Os06g0293100;Os03g0785800;Os04g0289800;Os10g0403…	;;;;GATA TRANSCRIPTION FACTOR 20;;;SCARECROW 1;RICE OUTMOST CELL-SPECIFIC GENE 7;NAC DOMAIN-CONTAINING PROTEIN 62;GIBBERELLIN MYB GENE;IAA23;CALCIUM-DEPENDENT PROTEIN KINASE 27;;;;19S REGULATORY PARTICLE NON-ATPASE SUBUNIT 2A;SCARECROW GENE;;;;PROLIFERATING CELL FACTOR 8;;RECEPTOR-LIKE CYTOPLASMIC KINASE 368;NAC DOMAIN-CONTAINING PROTEIN 57;AUXIN RESPONSE FACTOR 5;HISTIDINE KINASE 1;;PROLIFERATIN…	31/ 236	Os02g0596700;Os03g0405900;Os03g0205800;Os06g0103600;Os06g0698900;Os07g0692001;Os06g0296900;Os11g0124300;Os08g0136100;Os05g0563000;Os01g0812000;Os06g0597000;Os12g0486600;Os05g0141500;Os10g0188100;Os01g0218200;Os08g0224700;Os12g0122000;Os06g0224400;Os01g0129600;Os11g0139400;Os12g0616400;Os06g0549900;Os12g0478400;Os03g0221300;Os02g0141100;Os06g0183200;Os06g0293100;Os03g0785800;Os04g0289800;Os10g0403…	;;;;GATA TRANSCRIPTION FACTOR 20;;;SCARECROW 1;RICE OUTMOST CELL-SPECIFIC GENE 7;NAC DOMAIN-CONTAINING PROTEIN 62;GIBBERELLIN MYB GENE;IAA23;CALCIUM-DEPENDENT PROTEIN KINASE 27;;;;19S REGULATORY PARTICLE NON-ATPASE SUBUNIT 2A;SCARECROW GENE;;;;PROLIFERATING CELL FACTOR 8;;RECEPTOR-LIKE CYTOPLASMIC KINASE 368;NAC DOMAIN-CONTAINING PROTEIN 57;AUXIN RESPONSE FACTOR 5;HISTIDINE KINASE 1;;PROLIFERATIN…
biological_process	multicellular organismal process	GO:0032501	24	Os03g0405900;Os03g0205800;Os06g0103600;Os11g0124300;Os08g0136100;Os01g0812000;Os05g0393400;Os07g0181000;Os01g0218200;Os05g0212150;Os01g0223900;Os01g0885700;Os12g0122000;Os12g0616400;Os10g0494400;Os04g0226600;Os06g0183200;Os02g0796700;Os10g0467200;Os02g0529600;Os03g0785800;Os04g0289800;Os10g0403000;Os06g0590500	;;;SCARECROW 1;RICE OUTMOST CELL-SPECIFIC GENE 7;GIBBERELLIN MYB GENE;;;;;;;SCARECROW GENE;PROLIFERATING CELL FACTOR 8;;RECEPTOR-LIKE CYTOPLASMIC KINASE 138;HISTIDINE KINASE 1;OsWD40-57;;glycosyltransferase 2;PROLIFERATING CELL FACTOR 6;;PLASTOCHRON 1;	24/ 236	Os03g0405900;Os03g0205800;Os06g0103600;Os11g0124300;Os08g0136100;Os01g0812000;Os05g0393400;Os07g0181000;Os01g0218200;Os05g0212150;Os01g0223900;Os01g0885700;Os12g0122000;Os12g0616400;Os10g0494400;Os04g0226600;Os06g0183200;Os02g0796700;Os10g0467200;Os02g0529600;Os03g0785800;Os04g0289800;Os10g0403000;Os06g0590500	;;;SCARECROW 1;RICE OUTMOST CELL-SPECIFIC GENE 7;GIBBERELLIN MYB GENE;;;;;;;SCARECROW GENE;PROLIFERATING CELL FACTOR 8;;RECEPTOR-LIKE CYTOPLASMIC KINASE 138;HISTIDINE KINASE 1;OsWD40-57;;glycosyltransferase 2;PROLIFERATING CELL FACTOR 6;;PLASTOCHRON 1;
biological_process	multi-organism process	GO:0051704	8	Os02g0768600;Os03g0405900;Os02g0796700;Os01g0223900;Os10g0524400;Os01g0885700;Os04g0226600;Os06g0590500	;;OsWD40-57;;PHOSPHOLIPASE D beta 1;;RECEPTOR-LIKE CYTOPLASMIC KINASE 138;	8/ 236	Os02g0768600;Os03g0405900;Os02g0796700;Os01g0223900;Os10g0524400;Os01g0885700;Os04g0226600;Os06g0590500	;;OsWD40-57;;PHOSPHOLIPASE D beta 1;;RECEPTOR-LIKE CYTOPLASMIC KINASE 138;
biological_process	developmental process	GO:0032502	24	Os03g0405900;Os12g0122000;Os06g0103600;Os06g0698900;Os11g0124300;Os08g0136100;Os01g0812000;Os05g0393400;Os07g0181000;Os01g0218200;Os05g0212150;Os03g0205800;Os10g0562600;Os12g0616400;Os10g0494400;Os06g0183200;Os02g0796700;Os10g0467200;Os02g0529600;Os03g0785800;Os06g0561000;Os04g0289800;Os10g0403000;Os06g0590500	;SCARECROW GENE;;GATA TRANSCRIPTION FACTOR 20;SCARECROW 1;RICE OUTMOST CELL-SPECIFIC GENE 7;GIBBERELLIN MYB GENE;;;;;;;PROLIFERATING CELL FACTOR 8;;HISTIDINE KINASE 1;OsWD40-57;;glycosyltransferase 2;PROLIFERATING CELL FACTOR 6;Myo-inositol oxygenase;;PLASTOCHRON 1;	24/ 236	Os03g0405900;Os12g0122000;Os06g0103600;Os06g0698900;Os11g0124300;Os08g0136100;Os01g0812000;Os05g0393400;Os07g0181000;Os01g0218200;Os05g0212150;Os03g0205800;Os10g0562600;Os12g0616400;Os10g0494400;Os06g0183200;Os02g0796700;Os10g0467200;Os02g0529600;Os03g0785800;Os06g0561000;Os04g0289800;Os10g0403000;Os06g0590500	;SCARECROW GENE;;GATA TRANSCRIPTION FACTOR 20;SCARECROW 1;RICE OUTMOST CELL-SPECIFIC GENE 7;GIBBERELLIN MYB GENE;;;;;;;PROLIFERATING CELL FACTOR 8;;HISTIDINE KINASE 1;OsWD40-57;;glycosyltransferase 2;PROLIFERATING CELL FACTOR 6;Myo-inositol oxygenase;;PLASTOCHRON 1;
biological_process	biological regulation	GO:0065007	35	Os02g0596700;Os03g0405900;Os03g0205800;Os08g0512200;Os06g0698900;Os07g0692001;Os06g0296900;Os11g0124300;Os08g0136100;Os05g0563000;Os01g0812000;Os06g0597000;Os12g0486600;Os05g0141500;Os10g0188100;Os08g0450100;Os01g0218200;Os08g0224700;Os12g0122000;Os06g0224400;Os01g0129600;Os11g0139400;Os12g0616400;Os06g0549900;Os12g0478400;Os06g0103600;Os03g0221300;Os02g0141100;Os06g0183200;Os06g0293100;Os10g0403…	;;;PYRICULARIA ORYZAE RESISTANCE 55-2;GATA TRANSCRIPTION FACTOR 20;;;SCARECROW 1;RICE OUTMOST CELL-SPECIFIC GENE 7;NAC DOMAIN-CONTAINING PROTEIN 62;GIBBERELLIN MYB GENE;IAA23;CALCIUM-DEPENDENT PROTEIN KINASE 27;;;PECTIN METHYLESTERASE 25;;19S REGULATORY PARTICLE NON-ATPASE SUBUNIT 2A;SCARECROW GENE;;;;PROLIFERATING CELL FACTOR 8;;RECEPTOR-LIKE CYTOPLASMIC KINASE 368;;NAC DOMAIN-CONTAINING PROTEIN…	35/ 236	Os02g0596700;Os03g0405900;Os03g0205800;Os08g0512200;Os06g0698900;Os07g0692001;Os06g0296900;Os11g0124300;Os08g0136100;Os05g0563000;Os01g0812000;Os06g0597000;Os12g0486600;Os05g0141500;Os10g0188100;Os08g0450100;Os01g0218200;Os08g0224700;Os12g0122000;Os06g0224400;Os01g0129600;Os11g0139400;Os12g0616400;Os06g0549900;Os12g0478400;Os06g0103600;Os03g0221300;Os02g0141100;Os06g0183200;Os06g0293100;Os10g0403…	;;;PYRICULARIA ORYZAE RESISTANCE 55-2;GATA TRANSCRIPTION FACTOR 20;;;SCARECROW 1;RICE OUTMOST CELL-SPECIFIC GENE 7;NAC DOMAIN-CONTAINING PROTEIN 62;GIBBERELLIN MYB GENE;IAA23;CALCIUM-DEPENDENT PROTEIN KINASE 27;;;PECTIN METHYLESTERASE 25;;19S REGULATORY PARTICLE NON-ATPASE SUBUNIT 2A;SCARECROW GENE;;;;PROLIFERATING CELL FACTOR 8;;RECEPTOR-LIKE CYTOPLASMIC KINASE 368;;NAC DOMAIN-CONTAINING PROTEIN…
biological_process	reproduction	GO:0000003	14	Os01g0812000;Os03g0405900;Os05g0212150;Os07g0181000;Os10g0494400;Os06g0103600;Os02g0796700;Os01g0223900;Os08g0136100;Os01g0885700;Os04g0226600;Os04g0289800;Os10g0403000;Os06g0590500	GIBBERELLIN MYB GENE;;;;;;OsWD40-57;;RICE OUTMOST CELL-SPECIFIC GENE 7;;RECEPTOR-LIKE CYTOPLASMIC KINASE 138;;PLASTOCHRON 1;	14/ 236	Os01g0812000;Os03g0405900;Os05g0212150;Os07g0181000;Os10g0494400;Os06g0103600;Os02g0796700;Os01g0223900;Os08g0136100;Os01g0885700;Os04g0226600;Os04g0289800;Os10g0403000;Os06g0590500	GIBBERELLIN MYB GENE;;;;;;OsWD40-57;;RICE OUTMOST CELL-SPECIFIC GENE 7;;RECEPTOR-LIKE CYTOPLASMIC KINASE 138;;PLASTOCHRON 1;
biological_process	localization	GO:0051179	24	Os12g0122000;Os08g0512200;Os02g0475400;Os03g0326200;Os05g0397700;Os10g0519700;Os06g0705600;Os11g0122800;Os01g0347100;Os04g0435100;Os04g0464400;Os07g0300200;Os05g0111100;Os10g0494400;Os01g0351300;Os02g0116400;Os02g0796700;Os10g0467200;Os07g0191625;Os10g0109700;Os11g0124300;Os03g0390400;Os06g0590500;Os04g0691466	SCARECROW GENE;PYRICULARIA ORYZAE RESISTANCE 55-2;BASS3;;;;;;;bi-directional amino acid transporter 7;nitrate transporter 1.3B;PIN likes 5;;;;YELLOW STRIP-LIKE GENE 8;OsWD40-57;;;;SCARECROW 1;cytochrome c oxidase subunit VIb-1;;	24/ 236	Os12g0122000;Os08g0512200;Os02g0475400;Os03g0326200;Os05g0397700;Os10g0519700;Os06g0705600;Os11g0122800;Os01g0347100;Os04g0435100;Os04g0464400;Os07g0300200;Os05g0111100;Os10g0494400;Os01g0351300;Os02g0116400;Os02g0796700;Os10g0467200;Os07g0191625;Os10g0109700;Os11g0124300;Os03g0390400;Os06g0590500;Os04g0691466	SCARECROW GENE;PYRICULARIA ORYZAE RESISTANCE 55-2;BASS3;;;;;;;bi-directional amino acid transporter 7;nitrate transporter 1.3B;PIN likes 5;;;;YELLOW STRIP-LIKE GENE 8;OsWD40-57;;;;SCARECROW 1;cytochrome c oxidase subunit VIb-1;;
biological_process	signaling	GO:0023052	9	Os02g0141100;Os06g0183200;Os12g0486600;Os05g0141500;Os12g0478400;Os06g0293100;Os01g0218200;Os06g0296900;Os03g0205800	AUXIN RESPONSE FACTOR 5;HISTIDINE KINASE 1;CALCIUM-DEPENDENT PROTEIN KINASE 27;;RECEPTOR-LIKE CYTOPLASMIC KINASE 368;;;;	9/ 236	Os02g0141100;Os06g0183200;Os12g0486600;Os05g0141500;Os12g0478400;Os06g0293100;Os01g0218200;Os06g0296900;Os03g0205800	AUXIN RESPONSE FACTOR 5;HISTIDINE KINASE 1;CALCIUM-DEPENDENT PROTEIN KINASE 27;;RECEPTOR-LIKE CYTOPLASMIC KINASE 368;;;;
biological_process	cellular component organization or biogenesis	GO:0071840	23	Os02g0596700;Os03g0405900;Os03g0205800;Os07g0692001;Os03g0326200;Os08g0136100;Os10g0519700;Os01g0966200;Os05g0563000;Os05g0393400;Os02g0671200;Os08g0450100;Os01g0549400;Os08g0167500;Os05g0111100;Os10g0562600;Os05g0103200;Os05g0596600;Os10g0467200;Os06g0498900;Os04g0289800;Os06g0590500;Os04g0691466	;;;;;RICE OUTMOST CELL-SPECIFIC GENE 7;;;NAC DOMAIN-CONTAINING PROTEIN 62;;Os_F0676;PECTIN METHYLESTERASE 25;;CHLORORESPIRATORY REDUCTION 6;;;CYCLOPHILIN 20-2;structural maintenance of chromosomes protein 5;;;;;	23/ 236	Os02g0596700;Os03g0405900;Os03g0205800;Os07g0692001;Os03g0326200;Os08g0136100;Os10g0519700;Os01g0966200;Os05g0563000;Os05g0393400;Os02g0671200;Os08g0450100;Os01g0549400;Os08g0167500;Os05g0111100;Os10g0562600;Os05g0103200;Os05g0596600;Os10g0467200;Os06g0498900;Os04g0289800;Os06g0590500;Os04g0691466	;;;;;RICE OUTMOST CELL-SPECIFIC GENE 7;;;NAC DOMAIN-CONTAINING PROTEIN 62;;Os_F0676;PECTIN METHYLESTERASE 25;;CHLORORESPIRATORY REDUCTION 6;;;CYCLOPHILIN 20-2;structural maintenance of chromosomes protein 5;;;;;
biological_process	positive regulation of biological process	GO:0048518	7	Os10g0188100;Os06g0698900;Os07g0692001;Os05g0563000;Os04g0289800;Os01g0218200;Os10g0403000	;GATA TRANSCRIPTION FACTOR 20;;NAC DOMAIN-CONTAINING PROTEIN 62;;;PLASTOCHRON 1	7/ 236	Os10g0188100;Os06g0698900;Os07g0692001;Os05g0563000;Os04g0289800;Os01g0218200;Os10g0403000	;GATA TRANSCRIPTION FACTOR 20;;NAC DOMAIN-CONTAINING PROTEIN 62;;;PLASTOCHRON 1
biological_process	detoxification	GO:0098754	4	Os04g0423800;Os09g0507500;Os11g0537375;Os06g0274800	class III peroxidase 54;class III peroxidase 123;;class III peroxidase 77	4/ 236	Os04g0423800;Os09g0507500;Os11g0537375;Os06g0274800	class III peroxidase 54;class III peroxidase 123;;class III peroxidase 77
biological_process	response to stimulus	GO:0050896	35	Os05g0355450;Os03g0405900;Os03g0205800;Os11g0216300;Os07g0692001;Os06g0296900;Os11g0124300;Os04g0423800;Os06g0597000;Os11g0537375;Os02g0671200;Os05g0141500;Os07g0181000;Os09g0507500;Os06g0133600;Os01g0218200;Os12g0122000;Os06g0693300;Os01g0129600;Os02g0141100;Os07g0538250;Os12g0478400;Os11g0226400;Os10g0494400;Os05g0393400;Os05g0143800;Os10g0524400;Os05g0596600;Os02g0768600;Os06g0183200;Os10g0514…	;;;;;;SCARECROW 1;class III peroxidase 54;IAA23;;Os_F0676;;;class III peroxidase 123;;;SCARECROW GENE;REPLICATION PROTEIN A 2C;;AUXIN RESPONSE FACTOR 5;;RECEPTOR-LIKE CYTOPLASMIC KINASE 368;;;;GH3-6;PHOSPHOLIPASE D beta 1;structural maintenance of chromosomes protein 5;;HISTIDINE KINASE 1;;;class III peroxidase 77;cytochrome c oxidase subunit VIb-1;CALCIUM-DEPENDENT PROTEIN KINASE 27	35/ 236	Os05g0355450;Os03g0405900;Os03g0205800;Os11g0216300;Os07g0692001;Os06g0296900;Os11g0124300;Os04g0423800;Os06g0597000;Os11g0537375;Os02g0671200;Os05g0141500;Os07g0181000;Os09g0507500;Os06g0133600;Os01g0218200;Os12g0122000;Os06g0693300;Os01g0129600;Os02g0141100;Os07g0538250;Os12g0478400;Os11g0226400;Os10g0494400;Os05g0393400;Os05g0143800;Os10g0524400;Os05g0596600;Os02g0768600;Os06g0183200;Os10g0514…	;;;;;;SCARECROW 1;class III peroxidase 54;IAA23;;Os_F0676;;;class III peroxidase 123;;;SCARECROW GENE;REPLICATION PROTEIN A 2C;;AUXIN RESPONSE FACTOR 5;;RECEPTOR-LIKE CYTOPLASMIC KINASE 368;;;;GH3-6;PHOSPHOLIPASE D beta 1;structural maintenance of chromosomes protein 5;;HISTIDINE KINASE 1;;;class III peroxidase 77;cytochrome c oxidase subunit VIb-1;CALCIUM-DEPENDENT PROTEIN KINASE 27
biological_process	reproductive process	GO:0022414	14	Os01g0812000;Os03g0405900;Os05g0212150;Os07g0181000;Os10g0494400;Os06g0103600;Os02g0796700;Os01g0223900;Os08g0136100;Os01g0885700;Os04g0226600;Os04g0289800;Os10g0403000;Os06g0590500	GIBBERELLIN MYB GENE;;;;;;OsWD40-57;;RICE OUTMOST CELL-SPECIFIC GENE 7;;RECEPTOR-LIKE CYTOPLASMIC KINASE 138;;PLASTOCHRON 1;	14/ 236	Os01g0812000;Os03g0405900;Os05g0212150;Os07g0181000;Os10g0494400;Os06g0103600;Os02g0796700;Os01g0223900;Os08g0136100;Os01g0885700;Os04g0226600;Os04g0289800;Os10g0403000;Os06g0590500	GIBBERELLIN MYB GENE;;;;;;OsWD40-57;;RICE OUTMOST CELL-SPECIFIC GENE 7;;RECEPTOR-LIKE CYTOPLASMIC KINASE 138;;PLASTOCHRON 1;
biological_process	immune system process	GO:0002376	1	Os10g0524400	PHOSPHOLIPASE D beta 1	1/ 236	Os10g0524400	PHOSPHOLIPASE D beta 1
biological_process	locomotion	GO:0040011	1	Os03g0405900		1/ 236	Os03g0405900
biological_process	single-organism process	GO:0044699	81	Os05g0545300;Os01g0735450;Os03g0405900;Os07g0141100;Os03g0205800;Os11g0216300;Os08g0512200;Os06g0698900;Os07g0692001;Os06g0296900;Os05g0133401;Os06g0267450;Os08g0136100;Os09g0518266;Os10g0519700;Os04g0132500;Os12g0122000;Os10g0525200;Os08g0114300;Os01g0812000;Os11g0537375;Os12g0486600;Os04g0423800;Os05g0141500;Os07g0181000;Os09g0507500;Os03g0642600;Os08g0450100;Os04g0435100;Os01g0218200;Os12g0616…	;;;;;;PYRICULARIA ORYZAE RESISTANCE 55-2;GATA TRANSCRIPTION FACTOR 20;;;GDSL ESTERASE/LIPASE PROTEIN 60;;RICE OUTMOST CELL-SPECIFIC GENE 7;;;RECEPTOR-LIKE CYTOPLASMIC KINASE 127;SCARECROW GENE;;;GIBBERELLIN MYB GENE;;CALCIUM-DEPENDENT PROTEIN KINASE 27;class III peroxidase 54;;;class III peroxidase 123;RECEPTOR-LIKE CYTOPLASMIC KINASE 114;PECTIN METHYLESTERASE 25;bi-directional amino acid transpo…	81/ 236	Os05g0545300;Os01g0735450;Os03g0405900;Os07g0141100;Os03g0205800;Os11g0216300;Os08g0512200;Os06g0698900;Os07g0692001;Os06g0296900;Os05g0133401;Os06g0267450;Os08g0136100;Os09g0518266;Os10g0519700;Os04g0132500;Os12g0122000;Os10g0525200;Os08g0114300;Os01g0812000;Os11g0537375;Os12g0486600;Os04g0423800;Os05g0141500;Os07g0181000;Os09g0507500;Os03g0642600;Os08g0450100;Os04g0435100;Os01g0218200;Os12g0616…	;;;;;;PYRICULARIA ORYZAE RESISTANCE 55-2;GATA TRANSCRIPTION FACTOR 20;;;GDSL ESTERASE/LIPASE PROTEIN 60;;RICE OUTMOST CELL-SPECIFIC GENE 7;;;RECEPTOR-LIKE CYTOPLASMIC KINASE 127;SCARECROW GENE;;;GIBBERELLIN MYB GENE;;CALCIUM-DEPENDENT PROTEIN KINASE 27;class III peroxidase 54;;;class III peroxidase 123;RECEPTOR-LIKE CYTOPLASMIC KINASE 114;PECTIN METHYLESTERASE 25;bi-directional amino acid transpo…
cellular_component	cell junction	GO:0030054	8	Os06g0183200;Os07g0538250;Os12g0102500;Os01g0131800;Os06g0133600;Os10g0524400;Os05g0596600;Os11g0102900	HISTIDINE KINASE 1;;;;;PHOSPHOLIPASE D beta 1;structural maintenance of chromosomes protein 5;	8/ 236	Os06g0183200;Os07g0538250;Os12g0102500;Os01g0131800;Os06g0133600;Os10g0524400;Os05g0596600;Os11g0102900	HISTIDINE KINASE 1;;;;;PHOSPHOLIPASE D beta 1;structural maintenance of chromosomes protein 5;
cellular_component	cell part	GO:0044464	125	Os05g0545300;Os03g0135800;Os03g0405900;Os12g0122000;Os11g0216300;Os08g0512200;Os03g0430500;Os01g0104900;Os02g0475400;Os05g0133401;Os11g0124300;Os01g0549400;Os02g0596700;Os01g0812000;Os02g0671200;Os06g0133600;Os08g0450100;Os12g0621400;Os08g0224700;Os01g0310800;Os07g0204400;Os11g0122800;Os08g0167500;Os07g0300200;Os01g0131800;Os05g0103200;Os10g0494400;Os01g0925200;Os10g0122500;Os03g0241900;Os06g0183…	;;;SCARECROW GENE;;PYRICULARIA ORYZAE RESISTANCE 55-2;Subtilisin 29, SUBTILISIN 29;;BASS3;GDSL ESTERASE/LIPASE PROTEIN 60;SCARECROW 1;;;GIBBERELLIN MYB GENE;Os_F0676;;PECTIN METHYLESTERASE 25;;19S REGULATORY PARTICLE NON-ATPASE SUBUNIT 2A;WALL-ASSOCIATED KINASE GENE 4;;;CHLORORESPIRATORY REDUCTION 6;PIN likes 5;;CYCLOPHILIN 20-2;;;ACYLTRANSFERASE 18;;HISTIDINE KINASE 1;;;rpoC2;;Myo-inositol oxyge…	125/ 236	Os05g0545300;Os03g0135800;Os03g0405900;Os12g0122000;Os11g0216300;Os08g0512200;Os03g0430500;Os01g0104900;Os02g0475400;Os05g0133401;Os11g0124300;Os01g0549400;Os02g0596700;Os01g0812000;Os02g0671200;Os06g0133600;Os08g0450100;Os12g0621400;Os08g0224700;Os01g0310800;Os07g0204400;Os11g0122800;Os08g0167500;Os07g0300200;Os01g0131800;Os05g0103200;Os10g0494400;Os01g0925200;Os10g0122500;Os03g0241900;Os06g0183…	;;;SCARECROW GENE;;PYRICULARIA ORYZAE RESISTANCE 55-2;Subtilisin 29, SUBTILISIN 29;;BASS3;GDSL ESTERASE/LIPASE PROTEIN 60;SCARECROW 1;;;GIBBERELLIN MYB GENE;Os_F0676;;PECTIN METHYLESTERASE 25;;19S REGULATORY PARTICLE NON-ATPASE SUBUNIT 2A;WALL-ASSOCIATED KINASE GENE 4;;;CHLORORESPIRATORY REDUCTION 6;PIN likes 5;;CYCLOPHILIN 20-2;;;ACYLTRANSFERASE 18;;HISTIDINE KINASE 1;;;rpoC2;;Myo-inositol oxyge…
cellular_component	extracellular region	GO:0005576	5	Os04g0423800;Os09g0507500;Os08g0450100;Os06g0274800;Os04g0574200	class III peroxidase 54;class III peroxidase 123;PECTIN METHYLESTERASE 25;class III peroxidase 77;FASCICLIN-LIKE ARABINOGALACTAN PROTEIN 1	5/ 236	Os04g0423800;Os09g0507500;Os08g0450100;Os06g0274800;Os04g0574200	class III peroxidase 54;class III peroxidase 123;PECTIN METHYLESTERASE 25;class III peroxidase 77;FASCICLIN-LIKE ARABINOGALACTAN PROTEIN 1
cellular_component	cell	GO:0005623	126	Os05g0545300;Os03g0135800;Os03g0405900;Os12g0122000;Os11g0216300;Os08g0512200;Os03g0430500;Os01g0104900;Os02g0475400;Os05g0133401;Os11g0124300;Os01g0549400;Os02g0596700;Os01g0218200;Os01g0812000;Os02g0671200;Os06g0133600;Os08g0450100;Os12g0621400;Os08g0224700;Os03g0340700;Os07g0204400;Os11g0122800;Os08g0167500;Os07g0300200;Os01g0131800;Os05g0103200;Os10g0494400;Os01g0925200;Os10g0122500;Os03g0241…	;;;SCARECROW GENE;;PYRICULARIA ORYZAE RESISTANCE 55-2;Subtilisin 29, SUBTILISIN 29;;BASS3;GDSL ESTERASE/LIPASE PROTEIN 60;SCARECROW 1;;;;GIBBERELLIN MYB GENE;Os_F0676;;PECTIN METHYLESTERASE 25;;19S REGULATORY PARTICLE NON-ATPASE SUBUNIT 2A;;;;CHLORORESPIRATORY REDUCTION 6;PIN likes 5;;CYCLOPHILIN 20-2;;;ACYLTRANSFERASE 18;;HISTIDINE KINASE 1;;;rpoC2;;Myo-inositol oxygenase;;;;;NAC DOMAIN-CONTAINI…	126/ 236	Os05g0545300;Os03g0135800;Os03g0405900;Os12g0122000;Os11g0216300;Os08g0512200;Os03g0430500;Os01g0104900;Os02g0475400;Os05g0133401;Os11g0124300;Os01g0549400;Os02g0596700;Os01g0218200;Os01g0812000;Os02g0671200;Os06g0133600;Os08g0450100;Os12g0621400;Os08g0224700;Os03g0340700;Os07g0204400;Os11g0122800;Os08g0167500;Os07g0300200;Os01g0131800;Os05g0103200;Os10g0494400;Os01g0925200;Os10g0122500;Os03g0241…	;;;SCARECROW GENE;;PYRICULARIA ORYZAE RESISTANCE 55-2;Subtilisin 29, SUBTILISIN 29;;BASS3;GDSL ESTERASE/LIPASE PROTEIN 60;SCARECROW 1;;;;GIBBERELLIN MYB GENE;Os_F0676;;PECTIN METHYLESTERASE 25;;19S REGULATORY PARTICLE NON-ATPASE SUBUNIT 2A;;;;CHLORORESPIRATORY REDUCTION 6;PIN likes 5;;CYCLOPHILIN 20-2;;;ACYLTRANSFERASE 18;;HISTIDINE KINASE 1;;;rpoC2;;Myo-inositol oxygenase;;;;;NAC DOMAIN-CONTAINI…
cellular_component	macromolecular complex	GO:0032991	23	Os02g0596700;Os04g0284500;Os06g0103600;Os06g0698900;Os07g0692001;Os08g0136100;Os10g0519700;Os01g0812000;Os02g0490000;Os10g0188100;Os08g0224700;Os11g0139400;Os01g0131800;Os05g0111100;Os01g0351300;Os05g0596600;Os06g0183200;Os02g0796700;Os10g0467200;CAA33988;Os03g0390400;Os04g0289800;Os06g0590500	;;;GATA TRANSCRIPTION FACTOR 20;;RICE OUTMOST CELL-SPECIFIC GENE 7;;GIBBERELLIN MYB GENE;plant U-box-containing protein 73, U-box protein 73;;19S REGULATORY PARTICLE NON-ATPASE SUBUNIT 2A;;;;;structural maintenance of chromosomes protein 5;HISTIDINE KINASE 1;OsWD40-57;;rpoC2;cytochrome c oxidase subunit VIb-1;;	23/ 236	Os02g0596700;Os04g0284500;Os06g0103600;Os06g0698900;Os07g0692001;Os08g0136100;Os10g0519700;Os01g0812000;Os02g0490000;Os10g0188100;Os08g0224700;Os11g0139400;Os01g0131800;Os05g0111100;Os01g0351300;Os05g0596600;Os06g0183200;Os02g0796700;Os10g0467200;CAA33988;Os03g0390400;Os04g0289800;Os06g0590500	;;;GATA TRANSCRIPTION FACTOR 20;;RICE OUTMOST CELL-SPECIFIC GENE 7;;GIBBERELLIN MYB GENE;plant U-box-containing protein 73, U-box protein 73;;19S REGULATORY PARTICLE NON-ATPASE SUBUNIT 2A;;;;;structural maintenance of chromosomes protein 5;HISTIDINE KINASE 1;OsWD40-57;;rpoC2;cytochrome c oxidase subunit VIb-1;;
cellular_component	organelle part	GO:0044422	31	Os06g0663800;Os10g0519700;Os11g0216300;Os04g0284500;Os06g0103600;Os07g0692001;Os02g0475400;Os05g0133401;Os05g0397700;Os08g0439900;Os01g0966200;Os01g0812000;Os07g0181000;Os03g0245100;Os08g0167500;Os05g0111100;Os11g0139400;Os01g0131800;Os05g0103200;Os05g0596600;Os03g0306100;Os02g0596700;Os02g0768600;Os12g0136100;Os02g0796700;Os10g0467200;CAA33988;Os02g0529600;Os03g0390400;Os04g0289800;Os04g0691466	FK506 binding protein 13;;;;;;BASS3;GDSL ESTERASE/LIPASE PROTEIN 60;;;;GIBBERELLIN MYB GENE;;DAPB2;CHLORORESPIRATORY REDUCTION 6;;;;CYCLOPHILIN 20-2;structural maintenance of chromosomes protein 5;glycosyltransferase 5;;;;OsWD40-57;;rpoC2;glycosyltransferase 2;cytochrome c oxidase subunit VIb-1;;	31/ 236	Os06g0663800;Os10g0519700;Os11g0216300;Os04g0284500;Os06g0103600;Os07g0692001;Os02g0475400;Os05g0133401;Os05g0397700;Os08g0439900;Os01g0966200;Os01g0812000;Os07g0181000;Os03g0245100;Os08g0167500;Os05g0111100;Os11g0139400;Os01g0131800;Os05g0103200;Os05g0596600;Os03g0306100;Os02g0596700;Os02g0768600;Os12g0136100;Os02g0796700;Os10g0467200;CAA33988;Os02g0529600;Os03g0390400;Os04g0289800;Os04g0691466	FK506 binding protein 13;;;;;;BASS3;GDSL ESTERASE/LIPASE PROTEIN 60;;;;GIBBERELLIN MYB GENE;;DAPB2;CHLORORESPIRATORY REDUCTION 6;;;;CYCLOPHILIN 20-2;structural maintenance of chromosomes protein 5;glycosyltransferase 5;;;;OsWD40-57;;rpoC2;glycosyltransferase 2;cytochrome c oxidase subunit VIb-1;;
cellular_component	membrane	GO:0016020	81	Os03g0767600;Os06g0663800;Os09g0305300;Os08g0117750;Os01g0347100;Os12g0486600;Os02g0116400;Os04g0574200;Os07g0141100;Os05g0111100;Os06g0296900;Os06g0267450;Os05g0397700;Os10g0519700;Os01g0966200;Os04g0132500;Os10g0525200;Os10g0519400;Os08g0114300;Os01g0780600;Os01g0701100;Os01g0343400;Os11g0537375;Os12g0169000;Os02g0529600;Os02g0806700;Os10g0469700;Os04g0577337;Os02g0751100;Os04g0435100;Os06g0705…	;FK506 binding protein 13;;;;CALCIUM-DEPENDENT PROTEIN KINASE 27;YELLOW STRIP-LIKE GENE 8;FASCICLIN-LIKE ARABINOGALACTAN PROTEIN 1;;;;;;;;RECEPTOR-LIKE CYTOPLASMIC KINASE 127;;;;;;;;;glycosyltransferase 2;;;;;bi-directional amino acid transporter 7;;19S REGULATORY PARTICLE NON-ATPASE SUBUNIT 2A;;;ECERI1FERUM4, ECERI1FERUM 4;;RECEPTOR-LIKE CYTOPLASMIC KINASE 368;;;CHLORORESPIRATORY REDUCTION 6;;ni…	81/ 236	Os03g0767600;Os06g0663800;Os09g0305300;Os08g0117750;Os01g0347100;Os12g0486600;Os02g0116400;Os04g0574200;Os07g0141100;Os05g0111100;Os06g0296900;Os06g0267450;Os05g0397700;Os10g0519700;Os01g0966200;Os04g0132500;Os10g0525200;Os10g0519400;Os08g0114300;Os01g0780600;Os01g0701100;Os01g0343400;Os11g0537375;Os12g0169000;Os02g0529600;Os02g0806700;Os10g0469700;Os04g0577337;Os02g0751100;Os04g0435100;Os06g0705…	;FK506 binding protein 13;;;;CALCIUM-DEPENDENT PROTEIN KINASE 27;YELLOW STRIP-LIKE GENE 8;FASCICLIN-LIKE ARABINOGALACTAN PROTEIN 1;;;;;;;;RECEPTOR-LIKE CYTOPLASMIC KINASE 127;;;;;;;;;glycosyltransferase 2;;;;;bi-directional amino acid transporter 7;;19S REGULATORY PARTICLE NON-ATPASE SUBUNIT 2A;;;ECERI1FERUM4, ECERI1FERUM 4;;RECEPTOR-LIKE CYTOPLASMIC KINASE 368;;;CHLORORESPIRATORY REDUCTION 6;;ni…
cellular_component	symplast	GO:0055044	8	Os06g0183200;Os07g0538250;Os12g0102500;Os01g0131800;Os06g0133600;Os10g0524400;Os05g0596600;Os11g0102900	HISTIDINE KINASE 1;;;;;PHOSPHOLIPASE D beta 1;structural maintenance of chromosomes protein 5;	8/ 236	Os06g0183200;Os07g0538250;Os12g0102500;Os01g0131800;Os06g0133600;Os10g0524400;Os05g0596600;Os11g0102900	HISTIDINE KINASE 1;;;;;PHOSPHOLIPASE D beta 1;structural maintenance of chromosomes protein 5;
cellular_component	membrane part	GO:0044425	62	Os06g0663800;Os09g0305300;Os08g0117750;Os01g0347100;Os02g0116400;Os04g0574200;Os07g0141100;Os06g0296900;Os03g0326200;Os05g0397700;Os10g0519700;Os01g0966200;Os04g0132500;Os10g0525200;Os10g0519400;Os01g0701100;Os11g0537375;Os12g0169000;Os10g0188100;Os04g0577337;Os04g0435100;Os10g0403000;Os08g0224700;Os01g0223900;Os04g0354600;Os01g0885700;Os01g0131800;Os03g0114550;Os11g0102900;Os04g0464400;Os11g0139…	FK506 binding protein 13;;;;YELLOW STRIP-LIKE GENE 8;FASCICLIN-LIKE ARABINOGALACTAN PROTEIN 1;;;;;;;RECEPTOR-LIKE CYTOPLASMIC KINASE 127;;;;;;;;bi-directional amino acid transporter 7;PLASTOCHRON 1;19S REGULATORY PARTICLE NON-ATPASE SUBUNIT 2A;;ECERI1FERUM4, ECERI1FERUM 4;;;;;nitrate transporter 1.3B;;PIN likes 5;;;;RECEPTOR-LIKE CYTOPLASMIC KINASE 368;;;;;RECEPTOR-LIKE CYTOPLASMIC KINASE 138;gly…	62/ 236	Os06g0663800;Os09g0305300;Os08g0117750;Os01g0347100;Os02g0116400;Os04g0574200;Os07g0141100;Os06g0296900;Os03g0326200;Os05g0397700;Os10g0519700;Os01g0966200;Os04g0132500;Os10g0525200;Os10g0519400;Os01g0701100;Os11g0537375;Os12g0169000;Os10g0188100;Os04g0577337;Os04g0435100;Os10g0403000;Os08g0224700;Os01g0223900;Os04g0354600;Os01g0885700;Os01g0131800;Os03g0114550;Os11g0102900;Os04g0464400;Os11g0139…	FK506 binding protein 13;;;;YELLOW STRIP-LIKE GENE 8;FASCICLIN-LIKE ARABINOGALACTAN PROTEIN 1;;;;;;;RECEPTOR-LIKE CYTOPLASMIC KINASE 127;;;;;;;;bi-directional amino acid transporter 7;PLASTOCHRON 1;19S REGULATORY PARTICLE NON-ATPASE SUBUNIT 2A;;ECERI1FERUM4, ECERI1FERUM 4;;;;;nitrate transporter 1.3B;;PIN likes 5;;;;RECEPTOR-LIKE CYTOPLASMIC KINASE 368;;;;;RECEPTOR-LIKE CYTOPLASMIC KINASE 138;gly…
cellular_component	organelle	GO:0043226	94	Os03g0135800;Os12g0122000;Os11g0216300;Os01g0104900;Os06g0296900;Os05g0133401;Os11g0124300;Os02g0596700;Os01g0812000;Os02g0671200;Os10g0519700;Os12g0621400;Os08g0224700;Os01g0310800;Os07g0204400;Os08g0167500;Os07g0300200;Os01g0131800;Os05g0103200;Os01g0925200;Os10g0122500;Os03g0241900;Os02g0475400;CAA33988;Os06g0498900;Os01g0735450;Os06g0103600;Os05g0563000;Os05g0501800;Os02g0193200;Os06g0597000;…	;SCARECROW GENE;;;;GDSL ESTERASE/LIPASE PROTEIN 60;SCARECROW 1;;GIBBERELLIN MYB GENE;Os_F0676;;;19S REGULATORY PARTICLE NON-ATPASE SUBUNIT 2A;WALL-ASSOCIATED KINASE GENE 4;;CHLORORESPIRATORY REDUCTION 6;PIN likes 5;;CYCLOPHILIN 20-2;;ACYLTRANSFERASE 18;;BASS3;rpoC2;;;;NAC DOMAIN-CONTAINING PROTEIN 62;;;IAA23;;SEMI-ROLLED LEAF 2;ECERI1FERUM4, ECERI1FERUM 4;;;;;;;;;;;RECEPTOR-LIKE CYTOPLASMIC KINAS…	94/ 236	Os03g0135800;Os12g0122000;Os11g0216300;Os01g0104900;Os06g0296900;Os05g0133401;Os11g0124300;Os02g0596700;Os01g0812000;Os02g0671200;Os10g0519700;Os12g0621400;Os08g0224700;Os01g0310800;Os07g0204400;Os08g0167500;Os07g0300200;Os01g0131800;Os05g0103200;Os01g0925200;Os10g0122500;Os03g0241900;Os02g0475400;CAA33988;Os06g0498900;Os01g0735450;Os06g0103600;Os05g0563000;Os05g0501800;Os02g0193200;Os06g0597000;…	;SCARECROW GENE;;;;GDSL ESTERASE/LIPASE PROTEIN 60;SCARECROW 1;;GIBBERELLIN MYB GENE;Os_F0676;;;19S REGULATORY PARTICLE NON-ATPASE SUBUNIT 2A;WALL-ASSOCIATED KINASE GENE 4;;CHLORORESPIRATORY REDUCTION 6;PIN likes 5;;CYCLOPHILIN 20-2;;ACYLTRANSFERASE 18;;BASS3;rpoC2;;;;NAC DOMAIN-CONTAINING PROTEIN 62;;;IAA23;;SEMI-ROLLED LEAF 2;ECERI1FERUM4, ECERI1FERUM 4;;;;;;;;;;;RECEPTOR-LIKE CYTOPLASMIC KINAS…
cellular_component	membrane-enclosed lumen	GO:0031974	8	Os07g0692001;Os02g0596700;Os05g0111100;Os04g0284500;CAA33988;Os08g0439900;Os04g0289800;Os04g0691466	;;;;rpoC2;;;	8/ 236	Os07g0692001;Os02g0596700;Os05g0111100;Os04g0284500;CAA33988;Os08g0439900;Os04g0289800;Os04g0691466	;;;;rpoC2;;;
molecular_function	transcription factor activity, protein binding	GO:0000988	1	Os02g0596700		1/ 236	Os02g0596700
molecular_function	transporter activity	GO:0005215	12	Os05g0111100;Os07g0191625;Os10g0494400;Os04g0435100;Os10g0109700;Os02g0475400;Os03g0326200;Os06g0705600;Os10g0519700;Os03g0390400;Os04g0464400;Os04g0691466	;;;bi-directional amino acid transporter 7;;BASS3;;;;cytochrome c oxidase subunit VIb-1;nitrate transporter 1.3B;	12/ 236	Os05g0111100;Os07g0191625;Os10g0494400;Os04g0435100;Os10g0109700;Os02g0475400;Os03g0326200;Os06g0705600;Os10g0519700;Os03g0390400;Os04g0464400;Os04g0691466	;;;bi-directional amino acid transporter 7;;BASS3;;;;cytochrome c oxidase subunit VIb-1;nitrate transporter 1.3B;
molecular_function	nutrient reservoir activity	GO:0045735	1	Os08g0127900	endosperm-specific gene 115	1/ 236	Os08g0127900	endosperm-specific gene 115
molecular_function	nucleic acid binding transcription factor activity	GO:0001071	5	Os12g0122000;Os11g0124300;Os08g0136100;Os11g0139400;Os06g0698900	SCARECROW GENE;SCARECROW 1;RICE OUTMOST CELL-SPECIFIC GENE 7;;GATA TRANSCRIPTION FACTOR 20	5/ 236	Os12g0122000;Os11g0124300;Os08g0136100;Os11g0139400;Os06g0698900	SCARECROW GENE;SCARECROW 1;RICE OUTMOST CELL-SPECIFIC GENE 7;;GATA TRANSCRIPTION FACTOR 20
molecular_function	catalytic activity	GO:0003824	98	Os05g0545300;Os03g0405900;Os11g0216300;Os03g0430500;Os01g0104900;Os05g0133401;Os06g0267450;Os03g0388900;Os02g0596700;Os04g0423800;Os02g0671200;Os09g0507500;Os08g0450100;Os08g0224700;Os06g0549900;Os01g0131800;Os05g0103200;Os10g0494400;Os01g0925200;Os10g0567850;Os10g0122500;Os06g0183200;Os12g0102500;CAA33988;Os06g0498900;Os06g0561000;Os06g0227500;Os01g0735450;Os10g0492400;Os06g0103600;Os04g0132500;…	;;;Subtilisin 29, SUBTILISIN 29;;GDSL ESTERASE/LIPASE PROTEIN 60;;Metacaspase 1;;class III peroxidase 54;Os_F0676;class III peroxidase 123;PECTIN METHYLESTERASE 25;19S REGULATORY PARTICLE NON-ATPASE SUBUNIT 2A;;;CYCLOPHILIN 20-2;;;;ACYLTRANSFERASE 18;HISTIDINE KINASE 1;;rpoC2;;Myo-inositol oxygenase;TAU GLUTATHIONE S-TRANSFERASE 38;;;;RECEPTOR-LIKE CYTOPLASMIC KINASE 127;;;;Cell death associated …	98/ 236	Os05g0545300;Os03g0405900;Os11g0216300;Os03g0430500;Os01g0104900;Os05g0133401;Os06g0267450;Os03g0388900;Os02g0596700;Os04g0423800;Os02g0671200;Os09g0507500;Os08g0450100;Os08g0224700;Os06g0549900;Os01g0131800;Os05g0103200;Os10g0494400;Os01g0925200;Os10g0567850;Os10g0122500;Os06g0183200;Os12g0102500;CAA33988;Os06g0498900;Os06g0561000;Os06g0227500;Os01g0735450;Os10g0492400;Os06g0103600;Os04g0132500;…	;;;Subtilisin 29, SUBTILISIN 29;;GDSL ESTERASE/LIPASE PROTEIN 60;;Metacaspase 1;;class III peroxidase 54;Os_F0676;class III peroxidase 123;PECTIN METHYLESTERASE 25;19S REGULATORY PARTICLE NON-ATPASE SUBUNIT 2A;;;CYCLOPHILIN 20-2;;;;ACYLTRANSFERASE 18;HISTIDINE KINASE 1;;rpoC2;;Myo-inositol oxygenase;TAU GLUTATHIONE S-TRANSFERASE 38;;;;RECEPTOR-LIKE CYTOPLASMIC KINASE 127;;;;Cell death associated …
molecular_function	binding	GO:0005488	98	Os05g0545300;Os12g0122000;Os11g0216300;Os08g0512200;Os06g0267450;Os02g0596700;Os04g0423800;Os01g0812000;Os02g0671200;Os09g0507500;Os03g0114550;Os06g0549900;Os05g0103200;Os10g0494400;Os10g0567850;Os06g0183200;Os12g0102500;CAA33988;Os11g0124300;Os06g0498900;Os06g0561000;Os09g0531200;Os01g0720800;Os08g0117750;Os10g0492400;Os06g0103600;Os04g0132500;Os05g0563000;Os02g0806700;Os08g0114300;Os06g0597000;…	;SCARECROW GENE;;PYRICULARIA ORYZAE RESISTANCE 55-2;;;class III peroxidase 54;GIBBERELLIN MYB GENE;Os_F0676;class III peroxidase 123;;;CYCLOPHILIN 20-2;;;HISTIDINE KINASE 1;;rpoC2;SCARECROW 1;;Myo-inositol oxygenase;ML6;OsSTA31;;;;RECEPTOR-LIKE CYTOPLASMIC KINASE 127;NAC DOMAIN-CONTAINING PROTEIN 62;;;IAA23;;;;;;;;;RING finger protein;;;RECEPTOR-LIKE CYTOPLASMIC KINASE 114;;;FK506 binding protein…	98/ 236	Os05g0545300;Os12g0122000;Os11g0216300;Os08g0512200;Os06g0267450;Os02g0596700;Os04g0423800;Os01g0812000;Os02g0671200;Os09g0507500;Os03g0114550;Os06g0549900;Os05g0103200;Os10g0494400;Os10g0567850;Os06g0183200;Os12g0102500;CAA33988;Os11g0124300;Os06g0498900;Os06g0561000;Os09g0531200;Os01g0720800;Os08g0117750;Os10g0492400;Os06g0103600;Os04g0132500;Os05g0563000;Os02g0806700;Os08g0114300;Os06g0597000;…	;SCARECROW GENE;;PYRICULARIA ORYZAE RESISTANCE 55-2;;;class III peroxidase 54;GIBBERELLIN MYB GENE;Os_F0676;class III peroxidase 123;;;CYCLOPHILIN 20-2;;;HISTIDINE KINASE 1;;rpoC2;SCARECROW 1;;Myo-inositol oxygenase;ML6;OsSTA31;;;;RECEPTOR-LIKE CYTOPLASMIC KINASE 127;NAC DOMAIN-CONTAINING PROTEIN 62;;;IAA23;;;;;;;;;RING finger protein;;;RECEPTOR-LIKE CYTOPLASMIC KINASE 114;;;FK506 binding protein…
molecular_function	molecular transducer activity	GO:0060089	1	Os06g0183200	HISTIDINE KINASE 1	1/ 236	Os06g0183200	HISTIDINE KINASE 1
molecular_function	signal transducer activity	GO:0004871	2	Os05g0545300;Os06g0183200	;HISTIDINE KINASE 1	2/ 236	Os05g0545300;Os06g0183200	;HISTIDINE KINASE 1
molecular_function	molecular function regulator	GO:0098772	2	Os08g0224700;Os08g0450100	19S REGULATORY PARTICLE NON-ATPASE SUBUNIT 2A;PECTIN METHYLESTERASE 25	2/ 236	Os08g0224700;Os08g0450100	19S REGULATORY PARTICLE NON-ATPASE SUBUNIT 2A;PECTIN METHYLESTERASE 25
molecular_function	electron carrier activity	GO:0009055	1	Os03g0390400	cytochrome c oxidase subunit VIb-1	1/ 236	Os03g0390400	cytochrome c oxidase subunit VIb-1
molecular_function	antioxidant activity	GO:0016209	4	Os04g0423800;Os09g0507500;Os11g0537375;Os06g0274800	class III peroxidase 54;class III peroxidase 123;;class III peroxidase 77	4/ 236	Os04g0423800;Os09g0507500;Os11g0537375;Os06g0274800	class III peroxidase 54;class III peroxidase 123;;class III peroxidase 77
