# Supplementary material for: Identification of miRNAs in Response to Cold Stress in ‘Chaling’ Common Wild Rice (Oryza rufipogon Griff.)
Source: Life (Basel). 2025 Dec 11;15(12):1896. doi: 10.3390/life15121896 (PMC12734129; doi:10.3390/life15121896)
Supplement: Supplementary file 1 [file life-15-01896-s001.zip › Supplementary Excel File S1.xlsx]

## Sheet: Excel S8
Excel S1. The primer information in this study
Primer name	Primer sequence	Primer function
osa-miR159f-Rev	GTCGTATCCAGTGCAGGGTCCGAGGTATTCGCACTGGATACGACTAGAGC	specific reverse transcription primer for osa-miR159f
osa-miR164c-Rev	GTCGTATCCAGTGCAGGGTCCGAGGTATTCGCACTGGATACGACTGCACG	specific reverse transcription primer for osa-miR164c
osa-miR167h-3p-Rev	GTCGTATCCAGTGCAGGGTCCGAGGTATTCGCACTGGATACGACGATGAA	specific reverse transcription primer for osa-miR167h-3p
osa-miR1857-5p-Rev	GTCGTATCCAGTGCAGGGTCCGAGGTATTCGCACTGGATACGACCCTCAT	specific reverse transcription primer for osa-miR1857-5p
osa-miR1859-Rev	GTCGTATCCAGTGCAGGGTCCGAGGTATTCGCACTGGATACGACTTGGAA	specific reverse transcription primer for osa-miR1859
osa-miR1861g-Rev	GTCGTATCCAGTGCAGGGTCCGAGGTATTCGCACTGGATACGACCTCAGT	specific reverse transcription primer for osa-miR1861g
osa-miR535-5p-Rev	GTCGTATCCAGTGCAGGGTCCGAGGTATTCGCACTGGATACGACGCGTGC	specific reverse transcription primer for osa-miR535-5p
osa-miR3980a-5p-Rev	GTCGTATCCAGTGCAGGGTCCGAGGTATTCGCACTGGATACGACCCCTGA	specific reverse transcription primer for osa-miR3980a-5p
nov-m2224-3p-Rev	GTCGTATCCAGTGCAGGGTCCGAGGTATTCGCACTGGATACGACCGCCGC	specific reverse transcription primers for nov-m2224-3p
osa-miR159f-F	CGCAGCCTTGGGTTGAAGGGA	the amplification of osa-miR159f by qRT-PCR
osa-miR164c-F	CGCAGCTGGAGAAGCAGGGTA	the amplification of osa-miR164c by qRT-PCR
osa-miR167h-3p-F	CGCAGCAGGTCATGCTGTAGT	the amplification of osa-miR167h-3p by qRT-PCR
osa-miR1857-5p-F	CGCAGCTGGTTTTTTTGGAGC	the amplification of osa-miR1857-5p by qRT-PCR
osa-miR1859-F	CGCAGCTTTCCTATGACGTCC	the amplification of osa-miR1859 by qRT-PCR
osa-miR1861g-F	CGCAGCCAGTCTTGTGGCAAGA	the amplification of osa-miR1861g by qRT-PCR
osa-miR535-5p-F	CGCAGCTGACAACGAGAGAGA	the amplification of osa-miR535-5p by qRT-PCR
osa-miR3980a-5p-F	CGCAGCAATCGACGGCCTCAG	the amplification of osa-miR3980a-5p by qRT-PCR
nov-m2224-3p-F	CGCAGCTCCTTGGCGGCCATG	the amplification of nov-m2224-3p by qRT-PCR
Universal primer-R	GTGCAGGGTCCGAGGT	the amplification of every miRNA by qRT-PCR
UBQ-F	AACCAGCTGAGGCCCAAGA	the amplification of ubiqutin gene by qRT-PCR
UBQ-R	ACGATTGATTTAACCAGTCCATGA
