# Supplementary material for: Identification of miRNAs in Response to Cold Stress in ‘Chaling’ Common Wild Rice (Oryza rufipogon Griff.)
Source: Life (Basel). 2025 Dec 11;15(12):1896. doi: 10.3390/life15121896 (PMC12734129; doi:10.3390/life15121896)
Supplement: Supplementary file 1 [file life-15-01896-s001.zip › Supplementary Excel File S2.xlsx]

## Sheet: Excel S1
Excel S2. The information of all identified known miRNAs
miRNA name	miRNA seq	miRNA length	pre-miRNA name	pre-miRNA seq	pre-miRNA length	pre-miRNA position
osa-miR11341-3p	AUCUCGUUAGAUUCGUCUCGCAAA	24	osa-MIR11337	CUUGUUAUUUAUAAGUAUUAAACGUAGAUUACUGACAAAACACAUUUCAUAAUCCCUAGGCUAUUUUGCGAGACGAAUCUAACGAGGUAUAUUAAUCCAUAAUUAGCGGAUGAUUACUGUAGCAAAUCAUGGAUUAAUAUAUCUCGUUAGAUUCGUCUCGCAAAAUAGCCUAGAGGUUAUGGAAUGGGUUUUGUCGGUAAUCUACGUUUAAUACUCCUAAAUAACAAG	228	Chr2(+):27593780-27594007
osa-miR11341-3p	AUCUCGUUAGAUUCGUCUCGCAAA	24	osa-MIR11338	UUGCUAUUUAGGAUUAUUAAACGUAGAUUAUCGACAAAACCGAUUCUAUAACCCUUAGCCUAUUUUGUGAGACGAAUCUAAUGAUAUAUAUUAAUCCAUAAUUAGCGGCUGAUUACUGUAGCAUUACUGUAGCAAAUCAUGGAUUAAUAUAUCUCGUUAGAUUCGUCUCGCAAAAUAGCCUAGGAGUUAUGGAAUGAGUUUUGUCAGUAAUCUACGUUUAAUACUCUUAAAUAGCAA	237	Chr2(+):34890451-34890687
osa-miR11338-3p	AUCUCGUUAGAUUCGUCUCGCAAA	24	osa-MIR11337	CUUGUUAUUUAUAAGUAUUAAACGUAGAUUACUGACAAAACACAUUUCAUAAUCCCUAGGCUAUUUUGCGAGACGAAUCUAACGAGGUAUAUUAAUCCAUAAUUAGCGGAUGAUUACUGUAGCAAAUCAUGGAUUAAUAUAUCUCGUUAGAUUCGUCUCGCAAAAUAGCCUAGAGGUUAUGGAAUGGGUUUUGUCGGUAAUCUACGUUUAAUACUCCUAAAUAACAAG	228	Chr2(+):27593780-27594007
osa-miR11342-3p	CUCGUUAGAUUCGUCUCGCAAA	22	osa-MIR11338	UUGCUAUUUAGGAUUAUUAAACGUAGAUUAUCGACAAAACCGAUUCUAUAACCCUUAGCCUAUUUUGUGAGACGAAUCUAAUGAUAUAUAUUAAUCCAUAAUUAGCGGCUGAUUACUGUAGCAUUACUGUAGCAAAUCAUGGAUUAAUAUAUCUCGUUAGAUUCGUCUCGCAAAAUAGCCUAGGAGUUAUGGAAUGAGUUUUGUCAGUAAUCUACGUUUAAUACUCUUAAAUAGCAA	237	Chr2(+):34890451-34890687
osa-miR11337-3p	UAUCUCGUUAGAUUCGUCUCG	21	osa-MIR11337	CUUGUUAUUUAUAAGUAUUAAACGUAGAUUACUGACAAAACACAUUUCAUAAUCCCUAGGCUAUUUUGCGAGACGAAUCUAACGAGGUAUAUUAAUCCAUAAUUAGCGGAUGAUUACUGUAGCAAAUCAUGGAUUAAUAUAUCUCGUUAGAUUCGUCUCGCAAAAUAGCCUAGAGGUUAUGGAAUGGGUUUUGUCGGUAAUCUACGUUUAAUACUCCUAAAUAACAAG	228	Chr2(+):27593780-27594007
osa-miR11342-3p	CUCGUUAGAUUCGUCUCGCAAA	22	osa-MIR11337	CUUGUUAUUUAUAAGUAUUAAACGUAGAUUACUGACAAAACACAUUUCAUAAUCCCUAGGCUAUUUUGCGAGACGAAUCUAACGAGGUAUAUUAAUCCAUAAUUAGCGGAUGAUUACUGUAGCAAAUCAUGGAUUAAUAUAUCUCGUUAGAUUCGUCUCGCAAAAUAGCCUAGAGGUUAUGGAAUGGGUUUUGUCGGUAAUCUACGUUUAAUACUCCUAAAUAACAAG	228	Chr2(+):27593780-27594007
osa-miR11337-3p	UAUCUCGUUAGAUUCGUCUCG	21	osa-MIR11338	UUGCUAUUUAGGAUUAUUAAACGUAGAUUAUCGACAAAACCGAUUCUAUAACCCUUAGCCUAUUUUGUGAGACGAAUCUAAUGAUAUAUAUUAAUCCAUAAUUAGCGGCUGAUUACUGUAGCAUUACUGUAGCAAAUCAUGGAUUAAUAUAUCUCGUUAGAUUCGUCUCGCAAAAUAGCCUAGGAGUUAUGGAAUGAGUUUUGUCAGUAAUCUACGUUUAAUACUCUUAAAUAGCAA	237	Chr2(+):34890451-34890687
osa-miR11336-3p	GAAUAUGGGAAAUGCUAGAAAGUCU	25	osa-MIR11336	UACUCCCUCCGUUUCACAAUGUAAGACUUUCUAGCGUUGCCCACAUUCAUAUAGAUGUUAAUGAAUCUAGGUAUAUAUAUGUGUCUAGAUUCAUUAGCAUCUAUAUGAAUAUGGGAAAUGCUAGAAAGUCUUACAAUAUGAAACGGAGGGAGUA	154	Chr1(+):35090273-35090426
osa-miR11340-5p	AUCCGAUCUACGAUCCGAUUACAC	24	osa-MIR11340	CCAUCUAUGCUUUAAAUAUAAUUUUCUCUUAAACUACUCAUCCGAUCUACGAUCCGAUUACACCGUUGUGUUCAUAACAAUUAAAUCUUUACAACAAGAUCUCACAUGAUUAUAUUUUGGUAAAAAAUCACAAAUUACUUUUAUAAUAUAUCUAAAUUACUUUUAGAUUUCACUAAGUUACUUCUUAAACAUAUAAAAGUAAAUUCAAUAAAGUUUUAAAGUAAUUAACAUAUAUUAUAGAAGUUACUUUCUUUUUGUUUUUGUUAUAAGUUACUUCUAUAGUAUAAUGUAAAUUACUUUUAGGCUUUAUUGAAUUACUUUUAUAUAUGUCUAAGAAGUAACUUAGUGAAAUCUAAAAGUAGUUUAGAUAUAUUAUAAAAGUAAUUUAUAUUUUUUCAU…	519	Chr6(+):7715008-7715526
osa-miR11336-5p	GACUUUCUAGCGUUGCCCACAUUC	24	osa-MIR11336	UACUCCCUCCGUUUCACAAUGUAAGACUUUCUAGCGUUGCCCACAUUCAUAUAGAUGUUAAUGAAUCUAGGUAUAUAUAUGUGUCUAGAUUCAUUAGCAUCUAUAUGAAUAUGGGAAAUGCUAGAAAGUCUUACAAUAUGAAACGGAGGGAGUA	154	Chr1(+):35090273-35090426
osa-miR11338-3p	AUCUCGUUAGAUUCGUCUCGCAAA	24	osa-MIR11338	UUGCUAUUUAGGAUUAUUAAACGUAGAUUAUCGACAAAACCGAUUCUAUAACCCUUAGCCUAUUUUGUGAGACGAAUCUAAUGAUAUAUAUUAAUCCAUAAUUAGCGGCUGAUUACUGUAGCAUUACUGUAGCAAAUCAUGGAUUAAUAUAUCUCGUUAGAUUCGUCUCGCAAAAUAGCCUAGGAGUUAUGGAAUGAGUUUUGUCAGUAAUCUACGUUUAAUACUCUUAAAUAGCAA	237	Chr2(+):34890451-34890687
osa-miR11341-5p	CCUAGGCUAUUUUGCGAGACGAAU	24	osa-MIR11337	CUUGUUAUUUAUAAGUAUUAAACGUAGAUUACUGACAAAACACAUUUCAUAAUCCCUAGGCUAUUUUGCGAGACGAAUCUAACGAGGUAUAUUAAUCCAUAAUUAGCGGAUGAUUACUGUAGCAAAUCAUGGAUUAAUAUAUCUCGUUAGAUUCGUCUCGCAAAAUAGCCUAGAGGUUAUGGAAUGGGUUUUGUCGGUAAUCUACGUUUAAUACUCCUAAAUAACAAG	228	Chr2(+):27593780-27594007
osa-miR11337-5p	UGCGAGACGAAUCUAACGAGG	21	osa-MIR11337	CUUGUUAUUUAUAAGUAUUAAACGUAGAUUACUGACAAAACACAUUUCAUAAUCCCUAGGCUAUUUUGCGAGACGAAUCUAACGAGGUAUAUUAAUCCAUAAUUAGCGGAUGAUUACUGUAGCAAAUCAUGGAUUAAUAUAUCUCGUUAGAUUCGUCUCGCAAAAUAGCCUAGAGGUUAUGGAAUGGGUUUUGUCGGUAAUCUACGUUUAAUACUCCUAAAUAACAAG	228	Chr2(+):27593780-27594007
osa-miR11339-3p	UAUGAAUGUGGGCAAUGCUAG	21	osa-MIR11339	UACUCCCUCCUUUUCAGGUUAUAAGACUUUCUAGCAUUGCCCACAUUCAUAUAGAUGUUAAUUAAUCUAGGCACAUAUAUAUGUCUAGAUUCAUUAACAUAUAUAUGAAUGUGGGCAAUGCUAGAAAGUCUUAUAAUAUGAAACAGAUAAAGUA	154	Chr1(+):10371765-10371918
osa-miR11339-5p	GCAUUGCCCACAUUCAUAUAG	21	osa-MIR11339	UACUCCCUCCUUUUCAGGUUAUAAGACUUUCUAGCAUUGCCCACAUUCAUAUAGAUGUUAAUUAAUCUAGGCACAUAUAUAUGUCUAGAUUCAUUAACAUAUAUAUGAAUGUGGGCAAUGCUAGAAAGUCUUAUAAUAUGAAACAGAUAAAGUA	154	Chr1(+):10371765-10371918
osa-miR11340-3p	AAUAGUGUAAUCGGAUUAUAGAUC	24	osa-MIR11340	CCAUCUAUGCUUUAAAUAUAAUUUUCUCUUAAACUACUCAUCCGAUCUACGAUCCGAUUACACCGUUGUGUUCAUAACAAUUAAAUCUUUACAACAAGAUCUCACAUGAUUAUAUUUUGGUAAAAAAUCACAAAUUACUUUUAUAAUAUAUCUAAAUUACUUUUAGAUUUCACUAAGUUACUUCUUAAACAUAUAAAAGUAAAUUCAAUAAAGUUUUAAAGUAAUUAACAUAUAUUAUAGAAGUUACUUUCUUUUUGUUUUUGUUAUAAGUUACUUCUAUAGUAUAAUGUAAAUUACUUUUAGGCUUUAUUGAAUUACUUUUAUAUAUGUCUAAGAAGUAACUUAGUGAAAUCUAAAAGUAGUUUAGAUAUAUUAUAAAAGUAAUUUAUAUUUUUUCAU…	519	Chr6(+):7715008-7715526
osa-miR1428d	UAAGAUAAUGCCAUGAAUUCG	21	osa-MIR1428d	GGUUAGUGUACUUUGCGAAUUCACAGGCCCUAUAUUGUGGUAUGAACUGAGUACGCGAUGAUUUAUGGUGCAUAUUGGGGGCUUACCAUAAGAUAAUGCCAUGAAUUCGCAAAGUGUUCAAACC	124	Chr3(+):23077268-23077391
osa-miR11338-3p	AUCUCGUUAGAUUCGUCUCGCAAA	24	osa-MIR11341	UCUUGUUUGGAUCCUCCGGGCUAUUAAAUAGCCCUCCGGAAUCUUGCUAUUUAGGAUUAUUAAACGUAGAUUACCGACAAAACCGAUUCCAUAACCCCUAGGCUAUUUUGCGAGACGAAUCUAAUGAUGUAUAUUAAUCCAUAAUUAGCGGCUGAUUACUGUAGCAUCACUGUAGCAAAUCAUGGAUUAAUAUAUCUCGUUAGAUUCGUCUCGCAAAAUAGCCUAGAAGUUAUGGAAUAGGUUUUGUCAGUAAUCUACGUUUAAUACUCUUAAAUAGCAAGAUUCCAAAGGACUGUUAAAUAGCCCUUCGGAUCCAAACAGGGU	324	Chr9(+):22895036-22895359
osa-miR11342-3p	CUCGUUAGAUUCGUCUCGCAAA	22	osa-MIR11342	UCCGGGCUAUUAAAUAGCCCUCCGAAAUCUUGCUAUUUAGCAGUAUUAAACGUAGAUUACCGACAAAACUCAUUCCAUAACCCCUGGGCUAUUUUGCGAGACGAAUCUAACGAGAUAUAUUAAUCCAUGAUUUGUUGCAGUGAUGCUACAUUGAUCAUUCGCUAACUAUGGAUUAAUAUACCUCGUUAGAUUCGUCUCGCAAAAUAGCCUAGGGGUUAUGGAAUGGGUUUUGUCAGUAAUCUACGUUUAAUACUCUUAGAUAGCAAGAUUUUGGAGAGCUAUUUAAUAGCCCG	293	Chr11(-):23289221-23289513
osa-miR1428g-5p	AAUUCACAGGCCCUAUCUUGUG	22	osa-MIR1428f	UGCUUUGCGAAUUCACAGGCCCUAUCUUGUGGUAUGAACUAAGUACGCGAUGAUUUCUGGUACGUAUUGGGGGCUUACCAUAAGAUAAUGCCGUGAAUUCGUAAAGCGU	109	Chr7(-):5451329-5451437
osa-miR1427	UGCGGAACCGUGCGGUGGCGC	21	osa-MIR1427	UGGCUGCGCGCGACCGCGCCGUCCCGCAGGCCAGCGCCGCGCCACCGCGCGGUUCCGCAGCAGGGACAUGCGCCACCCGUUACAGCCAACUGAAAUCUGCACUGAUUUGAUUACAUGCGCACGUAUAUAUGCAGUGCAUGCAGCGAGUGUGCGCUGUUCCUGGAUUCGGUCGCGCGUGGCCGUGCUGCGGAACCGUGCGGUGGCGCGGCGCCGGCCUGCGGGACCGCGCAGUCGCGCGCAGCCAAGCCACGGGACCG	257	Chr8(+):9192581-9192837
osa-miR1423-5p	AGGCAACUACACGUUGGGCGCUCG	24	osa-MIR1423	GCACAACACUAGUAUUUGGGAGGCAACUACACGUUGGGCGCUCGAUCCAGGGGUGGGAAAAUCGGGCGCCCACGUUUUCCCCACCCCCGGAUCGAGCGCCCAAGCGGUAGUUGUCUCCCAAAUACUUGUGCUGUGC	136	Chr4(+):19715117-19715252
osa-miR11342-3p	CUCGUUAGAUUCGUCUCGCAAA	22	osa-MIR11341	UCUUGUUUGGAUCCUCCGGGCUAUUAAAUAGCCCUCCGGAAUCUUGCUAUUUAGGAUUAUUAAACGUAGAUUACCGACAAAACCGAUUCCAUAACCCCUAGGCUAUUUUGCGAGACGAAUCUAAUGAUGUAUAUUAAUCCAUAAUUAGCGGCUGAUUACUGUAGCAUCACUGUAGCAAAUCAUGGAUUAAUAUAUCUCGUUAGAUUCGUCUCGCAAAAUAGCCUAGAAGUUAUGGAAUAGGUUUUGUCAGUAAUCUACGUUUAAUACUCUUAAAUAGCAAGAUUCCAAAGGACUGUUAAAUAGCCCUUCGGAUCCAAACAGGGU	324	Chr9(+):22895036-22895359
osa-miR1428e-5p	AAUUCACAGGCCCUAUCUUGUG	22	osa-MIR1428e	GCGCUUGGCGAAUUCACAGGCCCUAUCUUGUGGUAUGAACUGGGUACGCGAUGAUUUGCACUGCGUAUUGGGGGCUUACCAUAAGAUAAUGCCAUGAAUUUGUCAAGCGU	110	Chr3(+):23076870-23076979
osa-miR11336-5p	GACUUUCUAGCGUUGCCCACAUUC	24	osa-MIR11343	UCUCCGUUUCAUACUAUAGACUUUCUAGCGUUGCCCACAUUCAUAUAUGUGUUAAUGAAUCUAGAUAUAUAUGUGUGCCUAGAUGAAUCUAUAUGAAUGUGGGCAAUGUUAAAAAGUCUUAUAAUCUGAAAUAGAGG	137	Chr12(-):16169048-16169184
osa-miR1429-3p	GUUGCACGGGUUUGUAUGUUG	21	osa-MIR1429	GUAAUAUACUAAUCCGUGCAUCCAUCGUAUAUCUUACACGUCAUGUGAACGUGCAUCGGUUCAUAAUGUUGUGUUUAUAAAUGUUAAUGGUAUGUGUGGUUGCACGGGUUUGUAUGUUGC	120	Chr8(-):2036953-2037072
osa-miR1440b	UUUAGGAGAGUGGUAUUUGAG	21	osa-MIR1440b	AAAUGCCAGUGCUCAAAUACCACUCUCCCAAAUUUUCAUUACCAAAUACCAUCCGGGCCCACAUGUCAGCCUCACUUUCCAUUCAAACAAAAGUGAUGUGGGACCCUGUGCUGGAUGAGGCUGACAUGUGGGCCCGGGUGGUAUUUGGGAAUGGAAAUUUAGGAGAGUGGUAUUUGAGCAUUGGCAUU	188	Chr9(+):5980506-5980693
osa-miR1320-3p	UGUAAAAUUCAUUCGUUCCAA	21	osa-MIR1320	UUAGGCCUACUUUGGAACGGAGGAAUUUUAUAGGAUUUUUGCGGGAAUUUUAACAGAUUCCUGUAAAAUUCAUUCGUUCCAAUGUAGCCCUAUUAG	96	Chr6(-):5073507-5073602
osa-miR1428b	UAAGAUAAUGCCAUGAAUUCG	21	osa-MIR1428b	GGUUAGUGCGCUUUGCGAAUUCACGGGUCUUAUCUUGUGGUAUGAACUGAGUACGUAAUGAUUUAUGGUGCAUAUUGGGGGCUUACCAUAAGAUAAUGCCAUGAAUUCGCAAAGCGUUCAAACC	124	Chr1(+):25390346-25390469
osa-miR156e	UGACAGAAGAGAGUGAGCAC	20	osa-MIR156b	UUGUCUUGAGAGGGGAAGAGAUCUCUAUGGGUUUUGGAGGUCUGACAGAAGAGAGUGAGCACACACGGUGCUUUCUUAGCAUGCAAGAGCCAUGCUGGGAGCUGUGCGUGCUCACUCUCUAUCUGUCAGCCGUUCACCAUGCCCAAUAUGAUUAAUCUCCUUCUCUCAGUUGACAG	176	Chr1(+):4666341-4666516
osa-miR1428g-5p	AAUUCACAGGCCCUAUCUUGUG	22	osa-MIR1428g	CGCUUUGCGAAUUCACAGGCCCUAUCUUGUGGUAUGAACUGAGUACGCGAUGAUUUAUGGCGCAUAUUGGGGGCUUACCAAAAGAUAAUGCUGUGAAUUUGCAAAGCGC	109	Chr10(+):3961370-3961478
osa-miR1432-5p	AUCAGGAGAGAUGACACCGAC	21	osa-MIR1432	CCUGUGAUCAGGAGAGAUGACACCGACAUCGCCGGAAUUCGUUCUUGGUCUUGUGCCAUGAUGAAUUGAUGGUCCGUUUGAUGCAGGUGUCAUCUCCCCUGAACAUAGG	109	Chr7(-):23401702-23401810
osa-miR156a	UGACAGAAGAGAGUGAGCAC	20	osa-MIR156a	GGAGGGUGACAGAAGAGAGUGAGCACACGUGGUUGUUUCCUUGCAUAAAUGAUGCCUAUGCUUGGAGCUACGCGUGCUCACUUCUCUCUCUGUCACCUCC	100	Chr1(-):22524147-22524246
osa-miR1428b	UAAGAUAAUGCCAUGAAUUCG	21	osa-MIR1428c	GCUUCAGUAGGUUAGUGCACUUUGCGAAUUCGCAGGCCCUAUCCUGUGGUAUGAACUGAGUACGCGAUAAUUUAUGGUGCAUAUUAGGGGCUUACCAUAAGAUAAUGCCAUGAAUUCGCAAAGUGUUCAAACCCACUGAAGU	142	Chr2(+):2535020-2535161
osa-miR11341-3p	AUCUCGUUAGAUUCGUCUCGCAAA	24	osa-MIR11341	UCUUGUUUGGAUCCUCCGGGCUAUUAAAUAGCCCUCCGGAAUCUUGCUAUUUAGGAUUAUUAAACGUAGAUUACCGACAAAACCGAUUCCAUAACCCCUAGGCUAUUUUGCGAGACGAAUCUAAUGAUGUAUAUUAAUCCAUAAUUAGCGGCUGAUUACUGUAGCAUCACUGUAGCAAAUCAUGGAUUAAUAUAUCUCGUUAGAUUCGUCUCGCAAAAUAGCCUAGAAGUUAUGGAAUAGGUUUUGUCAGUAAUCUACGUUUAAUACUCUUAAAUAGCAAGAUUCCAAAGGACUGUUAAAUAGCCCUUCGGAUCCAAACAGGGU	324	Chr9(+):22895036-22895359
osa-miR156f-5p	UGACAGAAGAGAGUGAGCAC	20	osa-MIR156c	GGAGGAAGAGAGGGGUGAGAGGUGAGGCUGACAGAAGAGAGUGAGCACACAUGGUGACUUUCUUGCAUGCUGAAUGGACUCAUGCUUGAAGCUAUGUGUGCUCACUUCUCUCUCUGUCAGCCAUUUGAUCUCUCUUUCUCUCUUUCUCC	149	Chr1(+):4665975-4666123
osa-miR11337-3p	UAUCUCGUUAGAUUCGUCUCG	21	osa-MIR11341	UCUUGUUUGGAUCCUCCGGGCUAUUAAAUAGCCCUCCGGAAUCUUGCUAUUUAGGAUUAUUAAACGUAGAUUACCGACAAAACCGAUUCCAUAACCCCUAGGCUAUUUUGCGAGACGAAUCUAAUGAUGUAUAUUAAUCCAUAAUUAGCGGCUGAUUACUGUAGCAUCACUGUAGCAAAUCAUGGAUUAAUAUAUCUCGUUAGAUUCGUCUCGCAAAAUAGCCUAGAAGUUAUGGAAUAGGUUUUGUCAGUAAUCUACGUUUAAUACUCUUAAAUAGCAAGAUUCCAAAGGACUGUUAAAUAGCCCUUCGGAUCCAAACAGGGU	324	Chr9(+):22895036-22895359
osa-miR11341-5p	CCUAGGCUAUUUUGCGAGACGAAU	24	osa-MIR11341	UCUUGUUUGGAUCCUCCGGGCUAUUAAAUAGCCCUCCGGAAUCUUGCUAUUUAGGAUUAUUAAACGUAGAUUACCGACAAAACCGAUUCCAUAACCCCUAGGCUAUUUUGCGAGACGAAUCUAAUGAUGUAUAUUAAUCCAUAAUUAGCGGCUGAUUACUGUAGCAUCACUGUAGCAAAUCAUGGAUUAAUAUAUCUCGUUAGAUUCGUCUCGCAAAAUAGCCUAGAAGUUAUGGAAUAGGUUUUGUCAGUAAUCUACGUUUAAUACUCUUAAAUAGCAAGAUUCCAAAGGACUGUUAAAUAGCCCUUCGGAUCCAAACAGGGU	324	Chr9(+):22895036-22895359
osa-miR1320-5p	UGGAACGGAGGAAUUUUAUAG	21	osa-MIR1320	UUAGGCCUACUUUGGAACGGAGGAAUUUUAUAGGAUUUUUGCGGGAAUUUUAACAGAUUCCUGUAAAAUUCAUUCGUUCCAAUGUAGCCCUAUUAG	96	Chr6(-):5073507-5073602
osa-miR1428a-5p	CGUUUUGCAAAUUCGCAGGCC	21	osa-MIR1428a	GGUUAGUGCGUUUUGCAAAUUCGCAGGCCCUAUCUUGUGGUAUGAACUGAGUACGCGAUGAUUUAUCCUGCGUAUUGGGGGCUUACCAUAAGAUAAAGCCGUGAAUUUGCAAAACGUUCA	120	Chr1(+):13160777-13160896
osa-miR1428d	UAAGAUAAUGCCAUGAAUUCG	21	osa-MIR1428c	GCUUCAGUAGGUUAGUGCACUUUGCGAAUUCGCAGGCCCUAUCCUGUGGUAUGAACUGAGUACGCGAUAAUUUAUGGUGCAUAUUAGGGGCUUACCAUAAGAUAAUGCCAUGAAUUCGCAAAGUGUUCAAACCCACUGAAGU	142	Chr2(+):2535020-2535161
osa-miR1428b	UAAGAUAAUGCCAUGAAUUCG	21	osa-MIR1428d	GGUUAGUGUACUUUGCGAAUUCACAGGCCCUAUAUUGUGGUAUGAACUGAGUACGCGAUGAUUUAUGGUGCAUAUUGGGGGCUUACCAUAAGAUAAUGCCAUGAAUUCGCAAAGUGUUCAAACC	124	Chr3(+):23077268-23077391
osa-miR1432-3p	CAGGUGUCAUCUCCCCUGAAC	21	osa-MIR1432	CCUGUGAUCAGGAGAGAUGACACCGACAUCGCCGGAAUUCGUUCUUGGUCUUGUGCCAUGAUGAAUUGAUGGUCCGUUUGAUGCAGGUGUCAUCUCCCCUGAACAUAGG	109	Chr7(-):23401702-23401810
osa-miR1437a	UCCGGCGCCGCACUAGGCACUG	22	osa-MIR1437a	GCGCGCGGGGAGGGAGGGAACGGUGCCUAGUGCGGCACCGGAGCUCGCCAGCACGCAGGAGUGAGGUGAGGAGGACGGCGGCCAGGGCGCGGAGAGCUUGCCGGCGCUCCGCCACCGCCGCUACCUCCUUCCGCGUGCUGGCGAGCUCCGGCGCCGCACUAGGCACUGUUUCCUCCCUCCCCACGCGC	188	Chr8(+):3955902-3956089
osa-miR156b-5p	UGACAGAAGAGAGUGAGCAC	20	osa-MIR156a	GGAGGGUGACAGAAGAGAGUGAGCACACGUGGUUGUUUCCUUGCAUAAAUGAUGCCUAUGCUUGGAGCUACGCGUGCUCACUUCUCUCUCUGUCACCUCC	100	Chr1(-):22524147-22524246
osa-miR1428d	UAAGAUAAUGCCAUGAAUUCG	21	osa-MIR1428b	GGUUAGUGCGCUUUGCGAAUUCACGGGUCUUAUCUUGUGGUAUGAACUGAGUACGUAAUGAUUUAUGGUGCAUAUUGGGGGCUUACCAUAAGAUAAUGCCAUGAAUUCGCAAAGCGUUCAAACC	124	Chr1(+):25390346-25390469
osa-miR1428g-5p	AAUUCACAGGCCCUAUCUUGUG	22	osa-MIR1428e	GCGCUUGGCGAAUUCACAGGCCCUAUCUUGUGGUAUGAACUGGGUACGCGAUGAUUUGCACUGCGUAUUGGGGGCUUACCAUAAGAUAAUGCCAUGAAUUUGUCAAGCGU	110	Chr3(+):23076870-23076979
osa-miR1428e-5p	AAUUCACAGGCCCUAUCUUGUG	22	osa-MIR1428f	UGCUUUGCGAAUUCACAGGCCCUAUCUUGUGGUAUGAACUAAGUACGCGAUGAUUUCUGGUACGUAUUGGGGGCUUACCAUAAGAUAAUGCCGUGAAUUCGUAAAGCGU	109	Chr7(-):5451329-5451437
osa-miR156g-5p	UGACAGAAGAGAGUGAGCAC	20	osa-MIR156a	GGAGGGUGACAGAAGAGAGUGAGCACACGUGGUUGUUUCCUUGCAUAAAUGAUGCCUAUGCUUGGAGCUACGCGUGCUCACUUCUCUCUCUGUCACCUCC	100	Chr1(-):22524147-22524246
osa-miR156i	UGACAGAAGAGAGUGAGCAC	20	osa-MIR156b	UUGUCUUGAGAGGGGAAGAGAUCUCUAUGGGUUUUGGAGGUCUGACAGAAGAGAGUGAGCACACACGGUGCUUUCUUAGCAUGCAAGAGCCAUGCUGGGAGCUGUGCGUGCUCACUCUCUAUCUGUCAGCCGUUCACCAUGCCCAAUAUGAUUAAUCUCCUUCUCUCAGUUGACAG	176	Chr1(+):4666341-4666516
osa-miR156c-5p	UGACAGAAGAGAGUGAGCAC	20	osa-MIR156a	GGAGGGUGACAGAAGAGAGUGAGCACACGUGGUUGUUUCCUUGCAUAAAUGAUGCCUAUGCUUGGAGCUACGCGUGCUCACUUCUCUCUCUGUCACCUCC	100	Chr1(-):22524147-22524246
osa-miR156b-5p	UGACAGAAGAGAGUGAGCAC	20	osa-MIR156b	UUGUCUUGAGAGGGGAAGAGAUCUCUAUGGGUUUUGGAGGUCUGACAGAAGAGAGUGAGCACACACGGUGCUUUCUUAGCAUGCAAGAGCCAUGCUGGGAGCUGUGCGUGCUCACUCUCUAUCUGUCAGCCGUUCACCAUGCCCAAUAUGAUUAAUCUCCUUCUCUCAGUUGACAG	176	Chr1(+):4666341-4666516
osa-miR1428f-5p	AAUUCACAGGCCCUAUCUUGUG	22	osa-MIR1428g	CGCUUUGCGAAUUCACAGGCCCUAUCUUGUGGUAUGAACUGAGUACGCGAUGAUUUAUGGCGCAUAUUGGGGGCUUACCAAAAGAUAAUGCUGUGAAUUUGCAAAGCGC	109	Chr10(+):3961370-3961478
osa-miR1428e-5p	AAUUCACAGGCCCUAUCUUGUG	22	osa-MIR1428g	CGCUUUGCGAAUUCACAGGCCCUAUCUUGUGGUAUGAACUGAGUACGCGAUGAUUUAUGGCGCAUAUUGGGGGCUUACCAAAAGAUAAUGCUGUGAAUUUGCAAAGCGC	109	Chr10(+):3961370-3961478
osa-miR1429-5p	GUAAUAUACUAAUCCGUGCAU	21	osa-MIR1429	GUAAUAUACUAAUCCGUGCAUCCAUCGUAUAUCUUACACGUCAUGUGAACGUGCAUCGGUUCAUAAUGUUGUGUUUAUAAAUGUUAAUGGUAUGUGUGGUUGCACGGGUUUGUAUGUUGC	120	Chr8(-):2036953-2037072
osa-miR1437b-3p	GUGCUGGCGAGCUCCGGUGCCGCA	24	osa-MIR1437b	CGGAGGAAGGAGGCCGGCGCACAGAGGACGAGAGGUGACGGCGCGUGGGGAGGGAGGAAACAGUGCCUAGUGCGGCGCCGGAGCUCGCCAGCACGCGGAAGGAGGUAGCGGCGGUGGCGGAGCGCCGGCAAGCUCUCCGCGCCCUGGCCGCCGUCCUCCUCACCUCACUCCUGCGUGCUGGCGAGCUCCGGUGCCGCACUAGGCACCGUUCCCUCCCUCCCCGCGCGCCAUCACCGCUCGUCCUCUGUGCGCCGGCCUCCUUCCUCCG	268	Chr8(-):3955862-3956129
osa-miR156e	UGACAGAAGAGAGUGAGCAC	20	osa-MIR156a	GGAGGGUGACAGAAGAGAGUGAGCACACGUGGUUGUUUCCUUGCAUAAAUGAUGCCUAUGCUUGGAGCUACGCGUGCUCACUUCUCUCUCUGUCACCUCC	100	Chr1(-):22524147-22524246
osa-miR156h-5p	UGACAGAAGAGAGUGAGCAC	20	osa-MIR156a	GGAGGGUGACAGAAGAGAGUGAGCACACGUGGUUGUUUCCUUGCAUAAAUGAUGCCUAUGCUUGGAGCUACGCGUGCUCACUUCUCUCUCUGUCACCUCC	100	Chr1(-):22524147-22524246
osa-miR156d	UGACAGAAGAGAGUGAGCAC	20	osa-MIR156b	UUGUCUUGAGAGGGGAAGAGAUCUCUAUGGGUUUUGGAGGUCUGACAGAAGAGAGUGAGCACACACGGUGCUUUCUUAGCAUGCAAGAGCCAUGCUGGGAGCUGUGCGUGCUCACUCUCUAUCUGUCAGCCGUUCACCAUGCCCAAUAUGAUUAAUCUCCUUCUCUCAGUUGACAG	176	Chr1(+):4666341-4666516
osa-miR156g-5p	UGACAGAAGAGAGUGAGCAC	20	osa-MIR156b	UUGUCUUGAGAGGGGAAGAGAUCUCUAUGGGUUUUGGAGGUCUGACAGAAGAGAGUGAGCACACACGGUGCUUUCUUAGCAUGCAAGAGCCAUGCUGGGAGCUGUGCGUGCUCACUCUCUAUCUGUCAGCCGUUCACCAUGCCCAAUAUGAUUAAUCUCCUUCUCUCAGUUGACAG	176	Chr1(+):4666341-4666516
osa-miR1428f-5p	AAUUCACAGGCCCUAUCUUGUG	22	osa-MIR1428f	UGCUUUGCGAAUUCACAGGCCCUAUCUUGUGGUAUGAACUAAGUACGCGAUGAUUUCUGGUACGUAUUGGGGGCUUACCAUAAGAUAAUGCCGUGAAUUCGUAAAGCGU	109	Chr7(-):5451329-5451437
osa-miR1431	UUUGCGAGUUGGCCCGCUUGC	21	osa-MIR1431	GGGAUUCAGAAAGGAAAGACUUAGGGUUGCAAGCGGGUCAACCCGUGAACCCGCUUAUAGGCAAAAUUAGUAGGUAACCCGUAUAAAUGAGUUUAUGGAUCGACCCACUUGCAUCUCUAAGUGCGGCAAAUCGGACCACGACGUGAAAACACACGGGUUAUCACUUAUUUUACAUAUAAGUAGGUUUGCGAGUUGGCCCGCUUGCAUCCCUAGAUGCCGUCUUAGCUCUUAACAAGCAUG	240	Chr1(-):4766320-4766559
osa-miR156i	UGACAGAAGAGAGUGAGCAC	20	osa-MIR156a	GGAGGGUGACAGAAGAGAGUGAGCACACGUGGUUGUUUCCUUGCAUAAAUGAUGCCUAUGCUUGGAGCUACGCGUGCUCACUUCUCUCUCUGUCACCUCC	100	Chr1(-):22524147-22524246
osa-miR156j-5p	UGACAGAAGAGAGUGAGCAC	20	osa-MIR156c	GGAGGAAGAGAGGGGUGAGAGGUGAGGCUGACAGAAGAGAGUGAGCACACAUGGUGACUUUCUUGCAUGCUGAAUGGACUCAUGCUUGAAGCUAUGUGUGCUCACUUCUCUCUCUGUCAGCCAUUUGAUCUCUCUUUCUCUCUUUCUCC	149	Chr1(+):4665975-4666123
osa-miR1319b	CCUUUAAUAUAUUAUAGGUGUCGG	24	osa-MIR1319b	AUAGGUGCCGGUUUUUUAAAAAAACCCGACACCUUUAAUAUAUUAUAGGUGUCGGUAAAUUAAAAAUCGGCACCUAUAAUAAAUUAUAGGUGUCGGUUUUUUUAAAAACCGGCACCUGU	119	Chr3(+):23399893-23400011
osa-miR1423-3p	AGCGCCCAAGCGGUAGUUGUC	21	osa-MIR1423	GCACAACACUAGUAUUUGGGAGGCAACUACACGUUGGGCGCUCGAUCCAGGGGUGGGAAAAUCGGGCGCCCACGUUUUCCCCACCCCCGGAUCGAGCGCCCAAGCGGUAGUUGUCUCCCAAAUACUUGUGCUGUGC	136	Chr4(+):19715117-19715252
osa-miR1425-5p	UAGGAUUCAAUCCUUGCUGCU	21	osa-MIR1425	CUGUUGACUGCAUUAGGAUUCAAUCCUUGCUGCUAAAUGUAUUGCUUAUAUUCAGCAAUAUAAUGUUCAGCAGCAAGAACUGGAUCUUAAUAUAGUCGAUAG	102	Chr5(+):8862149-8862250
osa-miR156d	UGACAGAAGAGAGUGAGCAC	20	osa-MIR156a	GGAGGGUGACAGAAGAGAGUGAGCACACGUGGUUGUUUCCUUGCAUAAAUGAUGCCUAUGCUUGGAGCUACGCGUGCUCACUUCUCUCUCUGUCACCUCC	100	Chr1(-):22524147-22524246
osa-miR156b-3p	GCUCACUCUCUAUCUGUCAGC	21	osa-MIR156b	UUGUCUUGAGAGGGGAAGAGAUCUCUAUGGGUUUUGGAGGUCUGACAGAAGAGAGUGAGCACACACGGUGCUUUCUUAGCAUGCAAGAGCCAUGCUGGGAGCUGUGCGUGCUCACUCUCUAUCUGUCAGCCGUUCACCAUGCCCAAUAUGAUUAAUCUCCUUCUCUCAGUUGACAG	176	Chr1(+):4666341-4666516
osa-miR156c-5p	UGACAGAAGAGAGUGAGCAC	20	osa-MIR156b	UUGUCUUGAGAGGGGAAGAGAUCUCUAUGGGUUUUGGAGGUCUGACAGAAGAGAGUGAGCACACACGGUGCUUUCUUAGCAUGCAAGAGCCAUGCUGGGAGCUGUGCGUGCUCACUCUCUAUCUGUCAGCCGUUCACCAUGCCCAAUAUGAUUAAUCUCCUUCUCUCAGUUGACAG	176	Chr1(+):4666341-4666516
osa-miR11342-5p	CGAGACGAAUCUAACGAGAUA	21	osa-MIR11342	UCCGGGCUAUUAAAUAGCCCUCCGAAAUCUUGCUAUUUAGCAGUAUUAAACGUAGAUUACCGACAAAACUCAUUCCAUAACCCCUGGGCUAUUUUGCGAGACGAAUCUAACGAGAUAUAUUAAUCCAUGAUUUGUUGCAGUGAUGCUACAUUGAUCAUUCGCUAACUAUGGAUUAAUAUACCUCGUUAGAUUCGUCUCGCAAAAUAGCCUAGGGGUUAUGGAAUGGGUUUUGUCAGUAAUCUACGUUUAAUACUCUUAGAUAGCAAGAUUUUGGAGAGCUAUUUAAUAGCCCG	293	Chr11(-):23289221-23289513
osa-miR1425-3p	CAGCAAGAACUGGAUCUUAAU	21	osa-MIR1425	CUGUUGACUGCAUUAGGAUUCAAUCCUUGCUGCUAAAUGUAUUGCUUAUAUUCAGCAAUAUAAUGUUCAGCAGCAAGAACUGGAUCUUAAUAUAGUCGAUAG	102	Chr5(+):8862149-8862250
osa-miR1428c	UAAGAUAAUGCCAUGAAUUCG	21	osa-MIR1428b	GGUUAGUGCGCUUUGCGAAUUCACGGGUCUUAUCUUGUGGUAUGAACUGAGUACGUAAUGAUUUAUGGUGCAUAUUGGGGGCUUACCAUAAGAUAAUGCCAUGAAUUCGCAAAGCGUUCAAACC	124	Chr1(+):25390346-25390469
osa-miR1428a-3p	UAAGAUAAAGCCGUGAAUUUG	21	osa-MIR1428a	GGUUAGUGCGUUUUGCAAAUUCGCAGGCCCUAUCUUGUGGUAUGAACUGAGUACGCGAUGAUUUAUCCUGCGUAUUGGGGGCUUACCAUAAGAUAAAGCCGUGAAUUUGCAAAACGUUCA	120	Chr1(+):13160777-13160896
osa-miR1428c	UAAGAUAAUGCCAUGAAUUCG	21	osa-MIR1428c	GCUUCAGUAGGUUAGUGCACUUUGCGAAUUCGCAGGCCCUAUCCUGUGGUAUGAACUGAGUACGCGAUAAUUUAUGGUGCAUAUUAGGGGCUUACCAUAAGAUAAUGCCAUGAAUUCGCAAAGUGUUCAAACCCACUGAAGU	142	Chr2(+):2535020-2535161
osa-miR1428c	UAAGAUAAUGCCAUGAAUUCG	21	osa-MIR1428d	GGUUAGUGUACUUUGCGAAUUCACAGGCCCUAUAUUGUGGUAUGAACUGAGUACGCGAUGAUUUAUGGUGCAUAUUGGGGGCUUACCAUAAGAUAAUGCCAUGAAUUCGCAAAGUGUUCAAACC	124	Chr3(+):23077268-23077391
osa-miR1428f-5p	AAUUCACAGGCCCUAUCUUGUG	22	osa-MIR1428e	GCGCUUGGCGAAUUCACAGGCCCUAUCUUGUGGUAUGAACUGGGUACGCGAUGAUUUGCACUGCGUAUUGGGGGCUUACCAUAAGAUAAUGCCAUGAAUUUGUCAAGCGU	110	Chr3(+):23076870-23076979
osa-miR1436	ACAUUAUGGGACGGAGGGAGU	21	osa-MIR1436	AGUUUAUGUGCUACUCCCUCCGUCCCAUAAUAUUAAAACCUAGGACUGGAUAGGACGUUUCAUAGUACAAUGACUCAGAGUCAUUGUACUAUGAAACGUCCUAUCCAGUCCUAGGUUUUAACAUUAUGGGACGGAGGGAGUAGUCUCAACCUAUAUAAACU	161	Chr1(-):20316586-20316746
osa-miR1428e-3p	UAAGAUAAUGCCAUGAAUUUG	21	osa-MIR1428e	GCGCUUGGCGAAUUCACAGGCCCUAUCUUGUGGUAUGAACUGGGUACGCGAUGAUUUGCACUGCGUAUUGGGGGCUUACCAUAAGAUAAUGCCAUGAAUUUGUCAAGCGU	110	Chr3(+):23076870-23076979
osa-miR156f-5p	UGACAGAAGAGAGUGAGCAC	20	osa-MIR156a	GGAGGGUGACAGAAGAGAGUGAGCACACGUGGUUGUUUCCUUGCAUAAAUGAUGCCUAUGCUUGGAGCUACGCGUGCUCACUUCUCUCUCUGUCACCUCC	100	Chr1(-):22524147-22524246
osa-miR156h-5p	UGACAGAAGAGAGUGAGCAC	20	osa-MIR156b	UUGUCUUGAGAGGGGAAGAGAUCUCUAUGGGUUUUGGAGGUCUGACAGAAGAGAGUGAGCACACACGGUGCUUUCUUAGCAUGCAAGAGCCAUGCUGGGAGCUGUGCGUGCUCACUCUCUAUCUGUCAGCCGUUCACCAUGCCCAAUAUGAUUAAUCUCCUUCUCUCAGUUGACAG	176	Chr1(+):4666341-4666516
osa-miR156a	UGACAGAAGAGAGUGAGCAC	20	osa-MIR156b	UUGUCUUGAGAGGGGAAGAGAUCUCUAUGGGUUUUGGAGGUCUGACAGAAGAGAGUGAGCACACACGGUGCUUUCUUAGCAUGCAAGAGCCAUGCUGGGAGCUGUGCGUGCUCACUCUCUAUCUGUCAGCCGUUCACCAUGCCCAAUAUGAUUAAUCUCCUUCUCUCAGUUGACAG	176	Chr1(+):4666341-4666516
osa-miR156j-5p	UGACAGAAGAGAGUGAGCAC	20	osa-MIR156a	GGAGGGUGACAGAAGAGAGUGAGCACACGUGGUUGUUUCCUUGCAUAAAUGAUGCCUAUGCUUGGAGCUACGCGUGCUCACUUCUCUCUCUGUCACCUCC	100	Chr1(-):22524147-22524246
osa-miR156j-5p	UGACAGAAGAGAGUGAGCAC	20	osa-MIR156b	UUGUCUUGAGAGGGGAAGAGAUCUCUAUGGGUUUUGGAGGUCUGACAGAAGAGAGUGAGCACACACGGUGCUUUCUUAGCAUGCAAGAGCCAUGCUGGGAGCUGUGCGUGCUCACUCUCUAUCUGUCAGCCGUUCACCAUGCCCAAUAUGAUUAAUCUCCUUCUCUCAGUUGACAG	176	Chr1(+):4666341-4666516
osa-miR156f-5p	UGACAGAAGAGAGUGAGCAC	20	osa-MIR156b	UUGUCUUGAGAGGGGAAGAGAUCUCUAUGGGUUUUGGAGGUCUGACAGAAGAGAGUGAGCACACACGGUGCUUUCUUAGCAUGCAAGAGCCAUGCUGGGAGCUGUGCGUGCUCACUCUCUAUCUGUCAGCCGUUCACCAUGCCCAAUAUGAUUAAUCUCCUUCUCUCAGUUGACAG	176	Chr1(+):4666341-4666516
osa-miR156a	UGACAGAAGAGAGUGAGCAC	20	osa-MIR156e	GGCGCGAGGUGACAGAAGAGAGUGAGCACACGGCCGGGCGUGACGGCACCGGCGGGCGUGCCGUCGCGGCCGCGUGCUCACUGCUCUUUCUGUCAUCCGGUGCC	104	Chr4(-):25026327-25026430
osa-miR156f-5p	UGACAGAAGAGAGUGAGCAC	20	osa-MIR156e	GGCGCGAGGUGACAGAAGAGAGUGAGCACACGGCCGGGCGUGACGGCACCGGCGGGCGUGCCGUCGCGGCCGCGUGCUCACUGCUCUUUCUGUCAUCCGGUGCC	104	Chr4(-):25026327-25026430
osa-miR156i	UGACAGAAGAGAGUGAGCAC	20	osa-MIR156f	AGUUGACAGAAGAGAGUGAGCACACAGCGGCCAGACUGCAUCGAUCUAUCAAUCUUCCCUUCGACAGGAUAGCUAGAUAGAAAGAAAGAGAGGCCGUCGGCGGCCAUGGAAGAGAGAGAGAGAGAGAGAUGAAAUGAUGAUGAUGAUACAGCUGCCGCUGCGUGCUCACUUCUCUUUCUGUCAGCU	186	Chr8(+):21478230-21478415
osa-miR156d	UGACAGAAGAGAGUGAGCAC	20	osa-MIR156h	AGUUGACAGAAGAGAGUGAGCACACAGCGGCCAGACUGCAUCGAUCUAUCAAUCUUCCCUUCGACAGGAUAGCUAGAUAGAAAGAAAGAGAGGCCGUCGGCGGCCAUGGAAGAGAGAGAGAGAGAGAGAUGAAAUGAUGAUGAUGAUACAGCUGCCGCUGCGUGCUCACUUCUCUUUCUGUCAGCU	186	Chr8(+):21491232-21491417
osa-miR156e	UGACAGAAGAGAGUGAGCAC	20	osa-MIR156d	GGAGAAGCUCUCAUGAGAUUGACAGAAGAGAGUGAGCACACGGCGUGAUGGCCGGCAUAAAAUCUAUCCCGUCCUCGCCGCGUGCUCACUCCUCUUUCUGUCACCCUCUUUCUCUCAGGGCUCAACUCC	129	Chr2(-):4512884-4513012
osa-miR156g-3p	GCUCACUUCUCUCUCUGUCAGC	22	osa-MIR156c	GGAGGAAGAGAGGGGUGAGAGGUGAGGCUGACAGAAGAGAGUGAGCACACAUGGUGACUUUCUUGCAUGCUGAAUGGACUCAUGCUUGAAGCUAUGUGUGCUCACUUCUCUCUCUGUCAGCCAUUUGAUCUCUCUUUCUCUCUUUCUCC	149	Chr1(+):4665975-4666123
osa-miR156d	UGACAGAAGAGAGUGAGCAC	20	osa-MIR156c	GGAGGAAGAGAGGGGUGAGAGGUGAGGCUGACAGAAGAGAGUGAGCACACAUGGUGACUUUCUUGCAUGCUGAAUGGACUCAUGCUUGAAGCUAUGUGUGCUCACUUCUCUCUCUGUCAGCCAUUUGAUCUCUCUUUCUCUCUUUCUCC	149	Chr1(+):4665975-4666123
osa-miR156g-5p	UGACAGAAGAGAGUGAGCAC	20	osa-MIR156d	GGAGAAGCUCUCAUGAGAUUGACAGAAGAGAGUGAGCACACGGCGUGAUGGCCGGCAUAAAAUCUAUCCCGUCCUCGCCGCGUGCUCACUCCUCUUUCUGUCACCCUCUUUCUCUCAGGGCUCAACUCC	129	Chr2(-):4512884-4513012
osa-miR156g-5p	UGACAGAAGAGAGUGAGCAC	20	osa-MIR156c	GGAGGAAGAGAGGGGUGAGAGGUGAGGCUGACAGAAGAGAGUGAGCACACAUGGUGACUUUCUUGCAUGCUGAAUGGACUCAUGCUUGAAGCUAUGUGUGCUCACUUCUCUCUCUGUCAGCCAUUUGAUCUCUCUUUCUCUCUUUCUCC	149	Chr1(+):4665975-4666123
osa-miR156b-5p	UGACAGAAGAGAGUGAGCAC	20	osa-MIR156d	GGAGAAGCUCUCAUGAGAUUGACAGAAGAGAGUGAGCACACGGCGUGAUGGCCGGCAUAAAAUCUAUCCCGUCCUCGCCGCGUGCUCACUCCUCUUUCUGUCACCCUCUUUCUCUCAGGGCUCAACUCC	129	Chr2(-):4512884-4513012
osa-miR156b-5p	UGACAGAAGAGAGUGAGCAC	20	osa-MIR156e	GGCGCGAGGUGACAGAAGAGAGUGAGCACACGGCCGGGCGUGACGGCACCGGCGGGCGUGCCGUCGCGGCCGCGUGCUCACUGCUCUUUCUGUCAUCCGGUGCC	104	Chr4(-):25026327-25026430
osa-miR156g-5p	UGACAGAAGAGAGUGAGCAC	20	osa-MIR156f	AGUUGACAGAAGAGAGUGAGCACACAGCGGCCAGACUGCAUCGAUCUAUCAAUCUUCCCUUCGACAGGAUAGCUAGAUAGAAAGAAAGAGAGGCCGUCGGCGGCCAUGGAAGAGAGAGAGAGAGAGAGAUGAAAUGAUGAUGAUGAUACAGCUGCCGCUGCGUGCUCACUUCUCUUUCUGUCAGCU	186	Chr8(+):21478230-21478415
osa-miR156b-5p	UGACAGAAGAGAGUGAGCAC	20	osa-MIR156f	AGUUGACAGAAGAGAGUGAGCACACAGCGGCCAGACUGCAUCGAUCUAUCAAUCUUCCCUUCGACAGGAUAGCUAGAUAGAAAGAAAGAGAGGCCGUCGGCGGCCAUGGAAGAGAGAGAGAGAGAGAGAUGAAAUGAUGAUGAUGAUACAGCUGCCGCUGCGUGCUCACUUCUCUUUCUGUCAGCU	186	Chr8(+):21478230-21478415
osa-miR156e	UGACAGAAGAGAGUGAGCAC	20	osa-MIR156g	GGCUGACAGAAGAGAGUGAGCACACAGCGGGCAGACUGCAUCUGAAUUACCUGUUGCGACGAAGAAGACGACGGACGCAGCUUGCCGUUGCGUGCUCACUUCUCUCUCUGUCAGCU	116	Chr9(+):15065253-15065368
osa-miR156g-3p	GCUCACUUCUCUCUCUGUCAGC	22	osa-MIR156g	GGCUGACAGAAGAGAGUGAGCACACAGCGGGCAGACUGCAUCUGAAUUACCUGUUGCGACGAAGAAGACGACGGACGCAGCUUGCCGUUGCGUGCUCACUUCUCUCUCUGUCAGCU	116	Chr9(+):15065253-15065368
osa-miR156h-5p	UGACAGAAGAGAGUGAGCAC	20	osa-MIR156h	AGUUGACAGAAGAGAGUGAGCACACAGCGGCCAGACUGCAUCGAUCUAUCAAUCUUCCCUUCGACAGGAUAGCUAGAUAGAAAGAAAGAGAGGCCGUCGGCGGCCAUGGAAGAGAGAGAGAGAGAGAGAUGAAAUGAUGAUGAUGAUACAGCUGCCGCUGCGUGCUCACUUCUCUUUCUGUCAGCU	186	Chr8(+):21491232-21491417
osa-miR156c-5p	UGACAGAAGAGAGUGAGCAC	20	osa-MIR156d	GGAGAAGCUCUCAUGAGAUUGACAGAAGAGAGUGAGCACACGGCGUGAUGGCCGGCAUAAAAUCUAUCCCGUCCUCGCCGCGUGCUCACUCCUCUUUCUGUCACCCUCUUUCUCUCAGGGCUCAACUCC	129	Chr2(-):4512884-4513012
osa-miR156c-5p	UGACAGAAGAGAGUGAGCAC	20	osa-MIR156e	GGCGCGAGGUGACAGAAGAGAGUGAGCACACGGCCGGGCGUGACGGCACCGGCGGGCGUGCCGUCGCGGCCGCGUGCUCACUGCUCUUUCUGUCAUCCGGUGCC	104	Chr4(-):25026327-25026430
osa-miR156b-5p	UGACAGAAGAGAGUGAGCAC	20	osa-MIR156c	GGAGGAAGAGAGGGGUGAGAGGUGAGGCUGACAGAAGAGAGUGAGCACACAUGGUGACUUUCUUGCAUGCUGAAUGGACUCAUGCUUGAAGCUAUGUGUGCUCACUUCUCUCUCUGUCAGCCAUUUGAUCUCUCUUUCUCUCUUUCUCC	149	Chr1(+):4665975-4666123
osa-miR156a	UGACAGAAGAGAGUGAGCAC	20	osa-MIR156c	GGAGGAAGAGAGGGGUGAGAGGUGAGGCUGACAGAAGAGAGUGAGCACACAUGGUGACUUUCUUGCAUGCUGAAUGGACUCAUGCUUGAAGCUAUGUGUGCUCACUUCUCUCUCUGUCAGCCAUUUGAUCUCUCUUUCUCUCUUUCUCC	149	Chr1(+):4665975-4666123
osa-miR156h-3p	GCUCACUUCUCUUUCUGUCAGC	22	osa-MIR156f	AGUUGACAGAAGAGAGUGAGCACACAGCGGCCAGACUGCAUCGAUCUAUCAAUCUUCCCUUCGACAGGAUAGCUAGAUAGAAAGAAAGAGAGGCCGUCGGCGGCCAUGGAAGAGAGAGAGAGAGAGAGAUGAAAUGAUGAUGAUGAUACAGCUGCCGCUGCGUGCUCACUUCUCUUUCUGUCAGCU	186	Chr8(+):21478230-21478415
osa-miR156h-5p	UGACAGAAGAGAGUGAGCAC	20	osa-MIR156d	GGAGAAGCUCUCAUGAGAUUGACAGAAGAGAGUGAGCACACGGCGUGAUGGCCGGCAUAAAAUCUAUCCCGUCCUCGCCGCGUGCUCACUCCUCUUUCUGUCACCCUCUUUCUCUCAGGGCUCAACUCC	129	Chr2(-):4512884-4513012
osa-miR156i	UGACAGAAGAGAGUGAGCAC	20	osa-MIR156d	GGAGAAGCUCUCAUGAGAUUGACAGAAGAGAGUGAGCACACGGCGUGAUGGCCGGCAUAAAAUCUAUCCCGUCCUCGCCGCGUGCUCACUCCUCUUUCUGUCACCCUCUUUCUCUCAGGGCUCAACUCC	129	Chr2(-):4512884-4513012
osa-miR156i	UGACAGAAGAGAGUGAGCAC	20	osa-MIR156c	GGAGGAAGAGAGGGGUGAGAGGUGAGGCUGACAGAAGAGAGUGAGCACACAUGGUGACUUUCUUGCAUGCUGAAUGGACUCAUGCUUGAAGCUAUGUGUGCUCACUUCUCUCUCUGUCAGCCAUUUGAUCUCUCUUUCUCUCUUUCUCC	149	Chr1(+):4665975-4666123
osa-miR156e	UGACAGAAGAGAGUGAGCAC	20	osa-MIR156c	GGAGGAAGAGAGGGGUGAGAGGUGAGGCUGACAGAAGAGAGUGAGCACACAUGGUGACUUUCUUGCAUGCUGAAUGGACUCAUGCUUGAAGCUAUGUGUGCUCACUUCUCUCUCUGUCAGCCAUUUGAUCUCUCUUUCUCUCUUUCUCC	149	Chr1(+):4665975-4666123
osa-miR156c-3p	GCUCACUUCUCUCUCUGUCAGC	22	osa-MIR156c	GGAGGAAGAGAGGGGUGAGAGGUGAGGCUGACAGAAGAGAGUGAGCACACAUGGUGACUUUCUUGCAUGCUGAAUGGACUCAUGCUUGAAGCUAUGUGUGCUCACUUCUCUCUCUGUCAGCCAUUUGAUCUCUCUUUCUCUCUUUCUCC	149	Chr1(+):4665975-4666123
osa-miR156f-3p	GCUCACUUCUCUUUCUGUCAGC	22	osa-MIR156f	AGUUGACAGAAGAGAGUGAGCACACAGCGGCCAGACUGCAUCGAUCUAUCAAUCUUCCCUUCGACAGGAUAGCUAGAUAGAAAGAAAGAGAGGCCGUCGGCGGCCAUGGAAGAGAGAGAGAGAGAGAGAUGAAAUGAUGAUGAUGAUACAGCUGCCGCUGCGUGCUCACUUCUCUUUCUGUCAGCU	186	Chr8(+):21478230-21478415
osa-miR156c-5p	UGACAGAAGAGAGUGAGCAC	20	osa-MIR156f	AGUUGACAGAAGAGAGUGAGCACACAGCGGCCAGACUGCAUCGAUCUAUCAAUCUUCCCUUCGACAGGAUAGCUAGAUAGAAAGAAAGAGAGGCCGUCGGCGGCCAUGGAAGAGAGAGAGAGAGAGAGAUGAAAUGAUGAUGAUGAUACAGCUGCCGCUGCGUGCUCACUUCUCUUUCUGUCAGCU	186	Chr8(+):21478230-21478415
osa-miR156l-3p	GCUCACUUCUCUUUCUGUCAGC	22	osa-MIR156f	AGUUGACAGAAGAGAGUGAGCACACAGCGGCCAGACUGCAUCGAUCUAUCAAUCUUCCCUUCGACAGGAUAGCUAGAUAGAAAGAAAGAGAGGCCGUCGGCGGCCAUGGAAGAGAGAGAGAGAGAGAGAUGAAAUGAUGAUGAUGAUACAGCUGCCGCUGCGUGCUCACUUCUCUUUCUGUCAGCU	186	Chr8(+):21478230-21478415
osa-miR156a	UGACAGAAGAGAGUGAGCAC	20	osa-MIR156g	GGCUGACAGAAGAGAGUGAGCACACAGCGGGCAGACUGCAUCUGAAUUACCUGUUGCGACGAAGAAGACGACGGACGCAGCUUGCCGUUGCGUGCUCACUUCUCUCUCUGUCAGCU	116	Chr9(+):15065253-15065368
osa-miR156d	UGACAGAAGAGAGUGAGCAC	20	osa-MIR156f	AGUUGACAGAAGAGAGUGAGCACACAGCGGCCAGACUGCAUCGAUCUAUCAAUCUUCCCUUCGACAGGAUAGCUAGAUAGAAAGAAAGAGAGGCCGUCGGCGGCCAUGGAAGAGAGAGAGAGAGAGAGAUGAAAUGAUGAUGAUGAUACAGCUGCCGCUGCGUGCUCACUUCUCUUUCUGUCAGCU	186	Chr8(+):21478230-21478415
osa-miR156g-5p	UGACAGAAGAGAGUGAGCAC	20	osa-MIR156h	AGUUGACAGAAGAGAGUGAGCACACAGCGGCCAGACUGCAUCGAUCUAUCAAUCUUCCCUUCGACAGGAUAGCUAGAUAGAAAGAAAGAGAGGCCGUCGGCGGCCAUGGAAGAGAGAGAGAGAGAGAGAUGAAAUGAUGAUGAUGAUACAGCUGCCGCUGCGUGCUCACUUCUCUUUCUGUCAGCU	186	Chr8(+):21491232-21491417
osa-miR156d	UGACAGAAGAGAGUGAGCAC	20	osa-MIR156d	GGAGAAGCUCUCAUGAGAUUGACAGAAGAGAGUGAGCACACGGCGUGAUGGCCGGCAUAAAAUCUAUCCCGUCCUCGCCGCGUGCUCACUCCUCUUUCUGUCACCCUCUUUCUCUCAGGGCUCAACUCC	129	Chr2(-):4512884-4513012
osa-miR156j-5p	UGACAGAAGAGAGUGAGCAC	20	osa-MIR156h	AGUUGACAGAAGAGAGUGAGCACACAGCGGCCAGACUGCAUCGAUCUAUCAAUCUUCCCUUCGACAGGAUAGCUAGAUAGAAAGAAAGAGAGGCCGUCGGCGGCCAUGGAAGAGAGAGAGAGAGAGAGAUGAAAUGAUGAUGAUGAUACAGCUGCCGCUGCGUGCUCACUUCUCUUUCUGUCAGCU	186	Chr8(+):21491232-21491417
osa-miR156c-5p	UGACAGAAGAGAGUGAGCAC	20	osa-MIR156h	AGUUGACAGAAGAGAGUGAGCACACAGCGGCCAGACUGCAUCGAUCUAUCAAUCUUCCCUUCGACAGGAUAGCUAGAUAGAAAGAAAGAGAGGCCGUCGGCGGCCAUGGAAGAGAGAGAGAGAGAGAGAUGAAAUGAUGAUGAUGAUACAGCUGCCGCUGCGUGCUCACUUCUCUUUCUGUCAGCU	186	Chr8(+):21491232-21491417
osa-miR156h-5p	UGACAGAAGAGAGUGAGCAC	20	osa-MIR156e	GGCGCGAGGUGACAGAAGAGAGUGAGCACACGGCCGGGCGUGACGGCACCGGCGGGCGUGCCGUCGCGGCCGCGUGCUCACUGCUCUUUCUGUCAUCCGGUGCC	104	Chr4(-):25026327-25026430
osa-miR156h-5p	UGACAGAAGAGAGUGAGCAC	20	osa-MIR156f	AGUUGACAGAAGAGAGUGAGCACACAGCGGCCAGACUGCAUCGAUCUAUCAAUCUUCCCUUCGACAGGAUAGCUAGAUAGAAAGAAAGAGAGGCCGUCGGCGGCCAUGGAAGAGAGAGAGAGAGAGAGAUGAAAUGAUGAUGAUGAUACAGCUGCCGCUGCGUGCUCACUUCUCUUUCUGUCAGCU	186	Chr8(+):21478230-21478415
osa-miR156f-5p	UGACAGAAGAGAGUGAGCAC	20	osa-MIR156g	GGCUGACAGAAGAGAGUGAGCACACAGCGGGCAGACUGCAUCUGAAUUACCUGUUGCGACGAAGAAGACGACGGACGCAGCUUGCCGUUGCGUGCUCACUUCUCUCUCUGUCAGCU	116	Chr9(+):15065253-15065368
osa-miR156h-5p	UGACAGAAGAGAGUGAGCAC	20	osa-MIR156g	GGCUGACAGAAGAGAGUGAGCACACAGCGGGCAGACUGCAUCUGAAUUACCUGUUGCGACGAAGAAGACGACGGACGCAGCUUGCCGUUGCGUGCUCACUUCUCUCUCUGUCAGCU	116	Chr9(+):15065253-15065368
osa-miR156c-5p	UGACAGAAGAGAGUGAGCAC	20	osa-MIR156c	GGAGGAAGAGAGGGGUGAGAGGUGAGGCUGACAGAAGAGAGUGAGCACACAUGGUGACUUUCUUGCAUGCUGAAUGGACUCAUGCUUGAAGCUAUGUGUGCUCACUUCUCUCUCUGUCAGCCAUUUGAUCUCUCUUUCUCUCUUUCUCC	149	Chr1(+):4665975-4666123
osa-miR156j-5p	UGACAGAAGAGAGUGAGCAC	20	osa-MIR156e	GGCGCGAGGUGACAGAAGAGAGUGAGCACACGGCCGGGCGUGACGGCACCGGCGGGCGUGCCGUCGCGGCCGCGUGCUCACUGCUCUUUCUGUCAUCCGGUGCC	104	Chr4(-):25026327-25026430
osa-miR156d	UGACAGAAGAGAGUGAGCAC	20	osa-MIR156e	GGCGCGAGGUGACAGAAGAGAGUGAGCACACGGCCGGGCGUGACGGCACCGGCGGGCGUGCCGUCGCGGCCGCGUGCUCACUGCUCUUUCUGUCAUCCGGUGCC	104	Chr4(-):25026327-25026430
osa-miR156f-5p	UGACAGAAGAGAGUGAGCAC	20	osa-MIR156f	AGUUGACAGAAGAGAGUGAGCACACAGCGGCCAGACUGCAUCGAUCUAUCAAUCUUCCCUUCGACAGGAUAGCUAGAUAGAAAGAAAGAGAGGCCGUCGGCGGCCAUGGAAGAGAGAGAGAGAGAGAGAUGAAAUGAUGAUGAUGAUACAGCUGCCGCUGCGUGCUCACUUCUCUUUCUGUCAGCU	186	Chr8(+):21478230-21478415
osa-miR156f-3p	GCUCACUUCUCUUUCUGUCAGC	22	osa-MIR156h	AGUUGACAGAAGAGAGUGAGCACACAGCGGCCAGACUGCAUCGAUCUAUCAAUCUUCCCUUCGACAGGAUAGCUAGAUAGAAAGAAAGAGAGGCCGUCGGCGGCCAUGGAAGAGAGAGAGAGAGAGAGAUGAAAUGAUGAUGAUGAUACAGCUGCCGCUGCGUGCUCACUUCUCUUUCUGUCAGCU	186	Chr8(+):21491232-21491417
osa-miR156l-3p	GCUCACUUCUCUUUCUGUCAGC	22	osa-MIR156h	AGUUGACAGAAGAGAGUGAGCACACAGCGGCCAGACUGCAUCGAUCUAUCAAUCUUCCCUUCGACAGGAUAGCUAGAUAGAAAGAAAGAGAGGCCGUCGGCGGCCAUGGAAGAGAGAGAGAGAGAGAGAUGAAAUGAUGAUGAUGAUACAGCUGCCGCUGCGUGCUCACUUCUCUUUCUGUCAGCU	186	Chr8(+):21491232-21491417
osa-miR156j-5p	UGACAGAAGAGAGUGAGCAC	20	osa-MIR156d	GGAGAAGCUCUCAUGAGAUUGACAGAAGAGAGUGAGCACACGGCGUGAUGGCCGGCAUAAAAUCUAUCCCGUCCUCGCCGCGUGCUCACUCCUCUUUCUGUCACCCUCUUUCUCUCAGGGCUCAACUCC	129	Chr2(-):4512884-4513012
osa-miR156g-5p	UGACAGAAGAGAGUGAGCAC	20	osa-MIR156e	GGCGCGAGGUGACAGAAGAGAGUGAGCACACGGCCGGGCGUGACGGCACCGGCGGGCGUGCCGUCGCGGCCGCGUGCUCACUGCUCUUUCUGUCAUCCGGUGCC	104	Chr4(-):25026327-25026430
osa-miR156e	UGACAGAAGAGAGUGAGCAC	20	osa-MIR156f	AGUUGACAGAAGAGAGUGAGCACACAGCGGCCAGACUGCAUCGAUCUAUCAAUCUUCCCUUCGACAGGAUAGCUAGAUAGAAAGAAAGAGAGGCCGUCGGCGGCCAUGGAAGAGAGAGAGAGAGAGAGAUGAAAUGAUGAUGAUGAUACAGCUGCCGCUGCGUGCUCACUUCUCUUUCUGUCAGCU	186	Chr8(+):21478230-21478415
osa-miR156b-5p	UGACAGAAGAGAGUGAGCAC	20	osa-MIR156g	GGCUGACAGAAGAGAGUGAGCACACAGCGGGCAGACUGCAUCUGAAUUACCUGUUGCGACGAAGAAGACGACGGACGCAGCUUGCCGUUGCGUGCUCACUUCUCUCUCUGUCAGCU	116	Chr9(+):15065253-15065368
osa-miR156b-5p	UGACAGAAGAGAGUGAGCAC	20	osa-MIR156h	AGUUGACAGAAGAGAGUGAGCACACAGCGGCCAGACUGCAUCGAUCUAUCAAUCUUCCCUUCGACAGGAUAGCUAGAUAGAAAGAAAGAGAGGCCGUCGGCGGCCAUGGAAGAGAGAGAGAGAGAGAGAUGAAAUGAUGAUGAUGAUACAGCUGCCGCUGCGUGCUCACUUCUCUUUCUGUCAGCU	186	Chr8(+):21491232-21491417
osa-miR156j-5p	UGACAGAAGAGAGUGAGCAC	20	osa-MIR156f	AGUUGACAGAAGAGAGUGAGCACACAGCGGCCAGACUGCAUCGAUCUAUCAAUCUUCCCUUCGACAGGAUAGCUAGAUAGAAAGAAAGAGAGGCCGUCGGCGGCCAUGGAAGAGAGAGAGAGAGAGAGAUGAAAUGAUGAUGAUGAUACAGCUGCCGCUGCGUGCUCACUUCUCUUUCUGUCAGCU	186	Chr8(+):21478230-21478415
osa-miR156i	UGACAGAAGAGAGUGAGCAC	20	osa-MIR156g	GGCUGACAGAAGAGAGUGAGCACACAGCGGGCAGACUGCAUCUGAAUUACCUGUUGCGACGAAGAAGACGACGGACGCAGCUUGCCGUUGCGUGCUCACUUCUCUCUCUGUCAGCU	116	Chr9(+):15065253-15065368
osa-miR156a	UGACAGAAGAGAGUGAGCAC	20	osa-MIR156f	AGUUGACAGAAGAGAGUGAGCACACAGCGGCCAGACUGCAUCGAUCUAUCAAUCUUCCCUUCGACAGGAUAGCUAGAUAGAAAGAAAGAGAGGCCGUCGGCGGCCAUGGAAGAGAGAGAGAGAGAGAGAUGAAAUGAUGAUGAUGAUACAGCUGCCGCUGCGUGCUCACUUCUCUUUCUGUCAGCU	186	Chr8(+):21478230-21478415
osa-miR156g-5p	UGACAGAAGAGAGUGAGCAC	20	osa-MIR156g	GGCUGACAGAAGAGAGUGAGCACACAGCGGGCAGACUGCAUCUGAAUUACCUGUUGCGACGAAGAAGACGACGGACGCAGCUUGCCGUUGCGUGCUCACUUCUCUCUCUGUCAGCU	116	Chr9(+):15065253-15065368
osa-miR156e	UGACAGAAGAGAGUGAGCAC	20	osa-MIR156h	AGUUGACAGAAGAGAGUGAGCACACAGCGGCCAGACUGCAUCGAUCUAUCAAUCUUCCCUUCGACAGGAUAGCUAGAUAGAAAGAAAGAGAGGCCGUCGGCGGCCAUGGAAGAGAGAGAGAGAGAGAGAUGAAAUGAUGAUGAUGAUACAGCUGCCGCUGCGUGCUCACUUCUCUUUCUGUCAGCU	186	Chr8(+):21491232-21491417
osa-miR156h-3p	GCUCACUUCUCUUUCUGUCAGC	22	osa-MIR156h	AGUUGACAGAAGAGAGUGAGCACACAGCGGCCAGACUGCAUCGAUCUAUCAAUCUUCCCUUCGACAGGAUAGCUAGAUAGAAAGAAAGAGAGGCCGUCGGCGGCCAUGGAAGAGAGAGAGAGAGAGAGAUGAAAUGAUGAUGAUGAUACAGCUGCCGCUGCGUGCUCACUUCUCUUUCUGUCAGCU	186	Chr8(+):21491232-21491417
osa-miR156h-5p	UGACAGAAGAGAGUGAGCAC	20	osa-MIR156c	GGAGGAAGAGAGGGGUGAGAGGUGAGGCUGACAGAAGAGAGUGAGCACACAUGGUGACUUUCUUGCAUGCUGAAUGGACUCAUGCUUGAAGCUAUGUGUGCUCACUUCUCUCUCUGUCAGCCAUUUGAUCUCUCUUUCUCUCUUUCUCC	149	Chr1(+):4665975-4666123
osa-miR156a	UGACAGAAGAGAGUGAGCAC	20	osa-MIR156d	GGAGAAGCUCUCAUGAGAUUGACAGAAGAGAGUGAGCACACGGCGUGAUGGCCGGCAUAAAAUCUAUCCCGUCCUCGCCGCGUGCUCACUCCUCUUUCUGUCACCCUCUUUCUCUCAGGGCUCAACUCC	129	Chr2(-):4512884-4513012
osa-miR156j-5p	UGACAGAAGAGAGUGAGCAC	20	osa-MIR156g	GGCUGACAGAAGAGAGUGAGCACACAGCGGGCAGACUGCAUCUGAAUUACCUGUUGCGACGAAGAAGACGACGGACGCAGCUUGCCGUUGCGUGCUCACUUCUCUCUCUGUCAGCU	116	Chr9(+):15065253-15065368
osa-miR156c-3p	GCUCACUUCUCUCUCUGUCAGC	22	osa-MIR156g	GGCUGACAGAAGAGAGUGAGCACACAGCGGGCAGACUGCAUCUGAAUUACCUGUUGCGACGAAGAAGACGACGGACGCAGCUUGCCGUUGCGUGCUCACUUCUCUCUCUGUCAGCU	116	Chr9(+):15065253-15065368
osa-miR156f-5p	UGACAGAAGAGAGUGAGCAC	20	osa-MIR156h	AGUUGACAGAAGAGAGUGAGCACACAGCGGCCAGACUGCAUCGAUCUAUCAAUCUUCCCUUCGACAGGAUAGCUAGAUAGAAAGAAAGAGAGGCCGUCGGCGGCCAUGGAAGAGAGAGAGAGAGAGAGAUGAAAUGAUGAUGAUGAUACAGCUGCCGCUGCGUGCUCACUUCUCUUUCUGUCAGCU	186	Chr8(+):21491232-21491417
osa-miR156a	UGACAGAAGAGAGUGAGCAC	20	osa-MIR156h	AGUUGACAGAAGAGAGUGAGCACACAGCGGCCAGACUGCAUCGAUCUAUCAAUCUUCCCUUCGACAGGAUAGCUAGAUAGAAAGAAAGAGAGGCCGUCGGCGGCCAUGGAAGAGAGAGAGAGAGAGAGAUGAAAUGAUGAUGAUGAUACAGCUGCCGCUGCGUGCUCACUUCUCUUUCUGUCAGCU	186	Chr8(+):21491232-21491417
osa-miR156e	UGACAGAAGAGAGUGAGCAC	20	osa-MIR156e	GGCGCGAGGUGACAGAAGAGAGUGAGCACACGGCCGGGCGUGACGGCACCGGCGGGCGUGCCGUCGCGGCCGCGUGCUCACUGCUCUUUCUGUCAUCCGGUGCC	104	Chr4(-):25026327-25026430
osa-miR156d	UGACAGAAGAGAGUGAGCAC	20	osa-MIR156g	GGCUGACAGAAGAGAGUGAGCACACAGCGGGCAGACUGCAUCUGAAUUACCUGUUGCGACGAAGAAGACGACGGACGCAGCUUGCCGUUGCGUGCUCACUUCUCUCUCUGUCAGCU	116	Chr9(+):15065253-15065368
osa-miR156f-5p	UGACAGAAGAGAGUGAGCAC	20	osa-MIR156d	GGAGAAGCUCUCAUGAGAUUGACAGAAGAGAGUGAGCACACGGCGUGAUGGCCGGCAUAAAAUCUAUCCCGUCCUCGCCGCGUGCUCACUCCUCUUUCUGUCACCCUCUUUCUCUCAGGGCUCAACUCC	129	Chr2(-):4512884-4513012
osa-miR156c-5p	UGACAGAAGAGAGUGAGCAC	20	osa-MIR156g	GGCUGACAGAAGAGAGUGAGCACACAGCGGGCAGACUGCAUCUGAAUUACCUGUUGCGACGAAGAAGACGACGGACGCAGCUUGCCGUUGCGUGCUCACUUCUCUCUCUGUCAGCU	116	Chr9(+):15065253-15065368
osa-miR156i	UGACAGAAGAGAGUGAGCAC	20	osa-MIR156e	GGCGCGAGGUGACAGAAGAGAGUGAGCACACGGCCGGGCGUGACGGCACCGGCGGGCGUGCCGUCGCGGCCGCGUGCUCACUGCUCUUUCUGUCAUCCGGUGCC	104	Chr4(-):25026327-25026430
osa-miR156i	UGACAGAAGAGAGUGAGCAC	20	osa-MIR156h	AGUUGACAGAAGAGAGUGAGCACACAGCGGCCAGACUGCAUCGAUCUAUCAAUCUUCCCUUCGACAGGAUAGCUAGAUAGAAAGAAAGAGAGGCCGUCGGCGGCCAUGGAAGAGAGAGAGAGAGAGAGAUGAAAUGAUGAUGAUGAUACAGCUGCCGCUGCGUGCUCACUUCUCUUUCUGUCAGCU	186	Chr8(+):21491232-21491417
osa-miR156h-5p	UGACAGAAGAGAGUGAGCAC	20	osa-MIR156i	GGUGACAGAAGAGAGUGAGCACACGGCCGGGCGGAACGGCACCGGCGGAUGUGCCGUCGCGGCCGCGUGCUCACUGCUCUGUCUGUCAUC	90	Chr2(-):24119995-24120084
osa-miR159d	AUUGGAUUGAAGGGAGCUCCG	21	osa-MIR159d	UGAUGUGAGGAGGAGCUCCUUUCGAUCCAAUUCAGGAGAGGAAGUGGUGGGAUGCAGCUGCCGGUUCAUGGAUACCUCUGCAGUUCAUGCCGGUAGGCCUGCACUUGCAUGGGUUUGCAUGACCUGGGAGAUGAACCUGCCAUUGUGUUCCUCUAUUGAUUGGAUUGAAGGGAGCUCCGGCUACACCUA	189	Chr1(-):6563756-6563944
osa-miR159b	UUUGGAUUGAAGGGAGCUCUG	21	osa-MIR159a	GUUGUGGACGUUGAGCUCCUUUCGGUCCAAAAAGGGGUGUUGCUGUGGGUCGAUUGAGCUGCUGGGUCAUGGAUCCCGUUAGCCUACUCCAUGUUCAUCAUUCAGCUCGAGAUCUGAAAGAAACUACUCCAAUUUAUACUAAUAGUAUGUGUGUAGAUAGGAAAAUGAUGGAGUACUCGUUGUUGGGAUAGGCUUAUGGCUUGCAUGCCCCAGGAGCUGCAUCAACCCUACAUGGACCCUCUUUGGAUUGAAGGGAGCUCUGCAUCUUUUGU	272	Chr1(+):17681923-17682194
osa-miR156g-5p	UGACAGAAGAGAGUGAGCAC	20	osa-MIR156i	GGUGACAGAAGAGAGUGAGCACACGGCCGGGCGGAACGGCACCGGCGGAUGUGCCGUCGCGGCCGCGUGCUCACUGCUCUGUCUGUCAUC	90	Chr2(-):24119995-24120084
osa-miR156a	UGACAGAAGAGAGUGAGCAC	20	osa-MIR156i	GGUGACAGAAGAGAGUGAGCACACGGCCGGGCGGAACGGCACCGGCGGAUGUGCCGUCGCGGCCGCGUGCUCACUGCUCUGUCUGUCAUC	90	Chr2(-):24119995-24120084
osa-miR156h-3p	GCUCACUUCUCUUUCUGUCAGC	22	osa-MIR156l	GCUAGGGAGCCGACAGAAGAGAGUGAGCAUAUAUAGUUCUUUCCUUGCAUAUGUGGUCAUAUGUGUGUUGACUGAAGAGAUACAUAUAUAUAGAGAGAGAGAGUUCAUGUGCUUGAAGCUAUAUGUGCUCACUUCUCUUUCUGUCAGCAAAUUAUC	156	Chr5(+):5230609-5230764
osa-miR159b	UUUGGAUUGAAGGGAGCUCUG	21	osa-MIR159b	GGUUAUGAAGUGGAGCUCCUUUCGUUCCAAUGAAAGGUUUAUCUGAAGGGUGAUACAGCUGCUUGUUCAUGGUUCCCACUAUUCUAUCUCAUAGGAAAAGAGAUAGGCUUGUGGUUUGCAUGACCAAGGAGCCGAAUCAACUCCUUGCUGACCACUCUUUGGAUUGAAGGGAGCUCUGCAUCUUGAUC	188	Chr1(+):1215030-1215217
osa-miR159c	AUUGGAUUGAAGGGAGCUCCA	21	osa-MIR159c	GAGGAGGAAGAGGAGCUCCUUUCGAUCCAAUUCAGGAGAGGAAGUGGUAGGAUGCAGCUGCCGAUUCAUGGAUACCUCUGGAGUGCAUGGCAGCAAUGCUGUAGGCCUGCACUUGCAUGGGUUUGCAUGACCCGGGAGAUGAACCCACCAUUGUCUUCCUCUAUUGAUUGGAUUGAAGGGAGCUCCACAUCUCUCUC	197	Chr1(-):6556048-6556244
osa-miR160e-5p	UGCCUGGCUCCCUGUAUGCCG	21	osa-MIR160e	GUAGGGGAUAUGCCUGGCUCCCUGUAUGCCGCUCGCAUGGCUGCCAACCCAAUGAACUCGAUCUCGUUGUUGGCCGCUGCGUACGGCGUGCGAGGUGCCAAGCAUGGCCCUCUU	114	Chr7(-):2216761-2216874
osa-miR160a-3p	GCGUGCAAGGAGCCAAGCAUG	21	osa-MIR160a	GUGUGCCUGGCUCCCUGUAUGCCACACAUGUAGACCAACCCAUGGUGUCUGGUUGCCUACUGGGUGGCGUGCAAGGAGCCAAGCAUGC	88	Chr2(-):3511585-3511672
osa-miR156i	UGACAGAAGAGAGUGAGCAC	20	osa-MIR156i	GGUGACAGAAGAGAGUGAGCACACGGCCGGGCGGAACGGCACCGGCGGAUGUGCCGUCGCGGCCGCGUGCUCACUGCUCUGUCUGUCAUC	90	Chr2(-):24119995-24120084
osa-miR156c-5p	UGACAGAAGAGAGUGAGCAC	20	osa-MIR156i	GGUGACAGAAGAGAGUGAGCACACGGCCGGGCGGAACGGCACCGGCGGAUGUGCCGUCGCGGCCGCGUGCUCACUGCUCUGUCUGUCAUC	90	Chr2(-):24119995-24120084
osa-miR159a.1	UUUGGAUUGAAGGGAGCUCUG	21	osa-MIR159a	GUUGUGGACGUUGAGCUCCUUUCGGUCCAAAAAGGGGUGUUGCUGUGGGUCGAUUGAGCUGCUGGGUCAUGGAUCCCGUUAGCCUACUCCAUGUUCAUCAUUCAGCUCGAGAUCUGAAAGAAACUACUCCAAUUUAUACUAAUAGUAUGUGUGUAGAUAGGAAAAUGAUGGAGUACUCGUUGUUGGGAUAGGCUUAUGGCUUGCAUGCCCCAGGAGCUGCAUCAACCCUACAUGGACCCUCUUUGGAUUGAAGGGAGCUCUGCAUCUUUUGU	272	Chr1(+):17681923-17682194
osa-miR156j-5p	UGACAGAAGAGAGUGAGCAC	20	osa-MIR156j	UUGGGGCGGGGCGGGAUCGAGCAUAUGAAAGGCGAGAUUGUUGACAGAAGAGAGUGAGCACACGGCGCGGCGGCUAGCCAUCGGCGGGAUGCCUGCCCCCGCCGCGUGCUCGCUCCUCUUUCUGUCAGCAUCUCUCAUCACUCCCUCCCGCAUCCCCCGCCCCGA	165	Chr6(+):26554795-26554959
osa-miR160b-3p	GCGUGCAAGGAGCCAAGCAUG	21	osa-MIR160a	GUGUGCCUGGCUCCCUGUAUGCCACACAUGUAGACCAACCCAUGGUGUCUGGUUGCCUACUGGGUGGCGUGCAAGGAGCCAAGCAUGC	88	Chr2(-):3511585-3511672
osa-miR160a-5p	UGCCUGGCUCCCUGUAUGCCA	21	osa-MIR160a	GUGUGCCUGGCUCCCUGUAUGCCACACAUGUAGACCAACCCAUGGUGUCUGGUUGCCUACUGGGUGGCGUGCAAGGAGCCAAGCAUGC	88	Chr2(-):3511585-3511672
osa-miR160b-5p	UGCCUGGCUCCCUGUAUGCCA	21	osa-MIR160a	GUGUGCCUGGCUCCCUGUAUGCCACACAUGUAGACCAACCCAUGGUGUCUGGUUGCCUACUGGGUGGCGUGCAAGGAGCCAAGCAUGC	88	Chr2(-):3511585-3511672
osa-miR160f-5p	UGCCUGGCUCCCUGAAUGCCA	21	osa-MIR160f	GGAUUAACGCUGCCUGGCUCCCUGAAUGCCAUCCGAGAAGCGUGCCGCUGUGGCCGGCUGCUUCCUGGUUGGCAUUGAGGGAGUCAUGCAGGGUUUGCUC	100	Chr8(+):24396882-24396981
osa-miR156b-5p	UGACAGAAGAGAGUGAGCAC	20	osa-MIR156i	GGUGACAGAAGAGAGUGAGCACACGGCCGGGCGGAACGGCACCGGCGGAUGUGCCGUCGCGGCCGCGUGCUCACUGCUCUGUCUGUCAUC	90	Chr2(-):24119995-24120084
osa-miR156h-5p	UGACAGAAGAGAGUGAGCAC	20	osa-MIR156j	UUGGGGCGGGGCGGGAUCGAGCAUAUGAAAGGCGAGAUUGUUGACAGAAGAGAGUGAGCACACGGCGCGGCGGCUAGCCAUCGGCGGGAUGCCUGCCCCCGCCGCGUGCUCGCUCCUCUUUCUGUCAGCAUCUCUCAUCACUCCCUCCCGCAUCCCCCGCCCCGA	165	Chr6(+):26554795-26554959
osa-miR156e	UGACAGAAGAGAGUGAGCAC	20	osa-MIR156j	UUGGGGCGGGGCGGGAUCGAGCAUAUGAAAGGCGAGAUUGUUGACAGAAGAGAGUGAGCACACGGCGCGGCGGCUAGCCAUCGGCGGGAUGCCUGCCCCCGCCGCGUGCUCGCUCCUCUUUCUGUCAGCAUCUCUCAUCACUCCCUCCCGCAUCCCCCGCCCCGA	165	Chr6(+):26554795-26554959
osa-miR160b-5p	UGCCUGGCUCCCUGUAUGCCA	21	osa-MIR160c	GGAAUGUGCCUGGCUCCCUGUAUGCCACUCAUCUAGAGCAACAAACUUCUGCGAGAGGUUGCCUAUGAUGGAUGGCGUGCACGGAGCCAAGCAUAUUCC	99	Chr8(+):1707568-1707666
osa-miR156j-5p	UGACAGAAGAGAGUGAGCAC	20	osa-MIR156i	GGUGACAGAAGAGAGUGAGCACACGGCCGGGCGGAACGGCACCGGCGGAUGUGCCGUCGCGGCCGCGUGCUCACUGCUCUGUCUGUCAUC	90	Chr2(-):24119995-24120084
osa-miR160a-5p	UGCCUGGCUCCCUGUAUGCCA	21	osa-MIR160d	GGGGAUAUGCCUGGCUCCCUGUAUGCCACUCGCGUAGCUGCCAAACUCAGUUGAAACAACUGCCUUCUCCCGGCGAGAUUCAGGCAUUGUGUUCGUACGUUUGGCUCUACUGCGGAUGGCGUGCGAGGAGCCAAGCAUGACC	142	Chr3(+):32454988-32455129
osa-miR156e	UGACAGAAGAGAGUGAGCAC	20	osa-MIR156i	GGUGACAGAAGAGAGUGAGCACACGGCCGGGCGGAACGGCACCGGCGGAUGUGCCGUCGCGGCCGCGUGCUCACUGCUCUGUCUGUCAUC	90	Chr2(-):24119995-24120084
osa-miR156f-5p	UGACAGAAGAGAGUGAGCAC	20	osa-MIR156i	GGUGACAGAAGAGAGUGAGCACACGGCCGGGCGGAACGGCACCGGCGGAUGUGCCGUCGCGGCCGCGUGCUCACUGCUCUGUCUGUCAUC	90	Chr2(-):24119995-24120084
osa-miR156c-5p	UGACAGAAGAGAGUGAGCAC	20	osa-MIR156j	UUGGGGCGGGGCGGGAUCGAGCAUAUGAAAGGCGAGAUUGUUGACAGAAGAGAGUGAGCACACGGCGCGGCGGCUAGCCAUCGGCGGGAUGCCUGCCCCCGCCGCGUGCUCGCUCCUCUUUCUGUCAGCAUCUCUCAUCACUCCCUCCCGCAUCCCCCGCCCCGA	165	Chr6(+):26554795-26554959
osa-miR160c-5p	UGCCUGGCUCCCUGUAUGCCA	21	osa-MIR160c	GGAAUGUGCCUGGCUCCCUGUAUGCCACUCAUCUAGAGCAACAAACUUCUGCGAGAGGUUGCCUAUGAUGGAUGGCGUGCACGGAGCCAAGCAUAUUCC	99	Chr8(+):1707568-1707666
osa-miR160f-3p	GCAUUGAGGGAGUCAUGCAGG	21	osa-MIR160f	GGAUUAACGCUGCCUGGCUCCCUGAAUGCCAUCCGAGAAGCGUGCCGCUGUGGCCGGCUGCUUCCUGGUUGGCAUUGAGGGAGUCAUGCAGGGUUUGCUC	100	Chr8(+):24396882-24396981
osa-miR156a	UGACAGAAGAGAGUGAGCAC	20	osa-MIR156j	UUGGGGCGGGGCGGGAUCGAGCAUAUGAAAGGCGAGAUUGUUGACAGAAGAGAGUGAGCACACGGCGCGGCGGCUAGCCAUCGGCGGGAUGCCUGCCCCCGCCGCGUGCUCGCUCCUCUUUCUGUCAGCAUCUCUCAUCACUCCCUCCCGCAUCCCCCGCCCCGA	165	Chr6(+):26554795-26554959
osa-miR159a.2	UUGCAUGCCCCAGGAGCUGCA	21	osa-MIR159a	GUUGUGGACGUUGAGCUCCUUUCGGUCCAAAAAGGGGUGUUGCUGUGGGUCGAUUGAGCUGCUGGGUCAUGGAUCCCGUUAGCCUACUCCAUGUUCAUCAUUCAGCUCGAGAUCUGAAAGAAACUACUCCAAUUUAUACUAAUAGUAUGUGUGUAGAUAGGAAAAUGAUGGAGUACUCGUUGUUGGGAUAGGCUUAUGGCUUGCAUGCCCCAGGAGCUGCAUCAACCCUACAUGGACCCUCUUUGGAUUGAAGGGAGCUCUGCAUCUUUUGU	272	Chr1(+):17681923-17682194
osa-miR156d	UGACAGAAGAGAGUGAGCAC	20	osa-MIR156j	UUGGGGCGGGGCGGGAUCGAGCAUAUGAAAGGCGAGAUUGUUGACAGAAGAGAGUGAGCACACGGCGCGGCGGCUAGCCAUCGGCGGGAUGCCUGCCCCCGCCGCGUGCUCGCUCCUCUUUCUGUCAGCAUCUCUCAUCACUCCCUCCCGCAUCCCCCGCCCCGA	165	Chr6(+):26554795-26554959
osa-miR156f-3p	GCUCACUUCUCUUUCUGUCAGC	22	osa-MIR156l	GCUAGGGAGCCGACAGAAGAGAGUGAGCAUAUAUAGUUCUUUCCUUGCAUAUGUGGUCAUAUGUGUGUUGACUGAAGAGAUACAUAUAUAUAGAGAGAGAGAGUUCAUGUGCUUGAAGCUAUAUGUGCUCACUUCUCUUUCUGUCAGCAAAUUAUC	156	Chr5(+):5230609-5230764
osa-miR160a-5p	UGCCUGGCUCCCUGUAUGCCA	21	osa-MIR160b	AAGGUUUGGUUUUGAUCGGCUUGAGAGCGUGCCUGGCUCCCUGUAUGCCACUCAUGUAGCCCAAUCCAUGGUGUGUUUGGAUGCUGUGGGUGGCGUGCAAGGAGCCAAGCAUGCGUGCCAUGAUCUCUCUUUCUGCCUU	139	Chr6(+):28081020-28081158
osa-miR160c-5p	UGCCUGGCUCCCUGUAUGCCA	21	osa-MIR160b	AAGGUUUGGUUUUGAUCGGCUUGAGAGCGUGCCUGGCUCCCUGUAUGCCACUCAUGUAGCCCAAUCCAUGGUGUGUUUGGAUGCUGUGGGUGGCGUGCAAGGAGCCAAGCAUGCGUGCCAUGAUCUCUCUUUCUGCCUU	139	Chr6(+):28081020-28081158
osa-miR156f-5p	UGACAGAAGAGAGUGAGCAC	20	osa-MIR156j	UUGGGGCGGGGCGGGAUCGAGCAUAUGAAAGGCGAGAUUGUUGACAGAAGAGAGUGAGCACACGGCGCGGCGGCUAGCCAUCGGCGGGAUGCCUGCCCCCGCCGCGUGCUCGCUCCUCUUUCUGUCAGCAUCUCUCAUCACUCCCUCCCGCAUCCCCCGCCCCGA	165	Chr6(+):26554795-26554959
osa-miR159e	AUUGGAUUGAAGGGAGCUCCU	21	osa-MIR159e	GAUGAAGAAGAAGAGCUCCCUUUCGAUCCAAUUCAGGAGAGGAAGUGGUAGGAUGCAGCUGCCGGUUCAUGGAUACCUCUGGAGUGCAGGGCAAAUAGUCCUACCCUUUCAUGGGUUUGCAUGACUCGGGAGAUGAACCCGCCAUUGUCUUCCUCUAUUGAUUGGAUUGAAGGGAGCUCCUCUAGCUACAU	191	Chr1(-):9760708-9760898
osa-miR160b-3p	GCGUGCAAGGAGCCAAGCAUG	21	osa-MIR160b	AAGGUUUGGUUUUGAUCGGCUUGAGAGCGUGCCUGGCUCCCUGUAUGCCACUCAUGUAGCCCAAUCCAUGGUGUGUUUGGAUGCUGUGGGUGGCGUGCAAGGAGCCAAGCAUGCGUGCCAUGAUCUCUCUUUCUGCCUU	139	Chr6(+):28081020-28081158
osa-miR160d-5p	UGCCUGGCUCCCUGUAUGCCA	21	osa-MIR160b	AAGGUUUGGUUUUGAUCGGCUUGAGAGCGUGCCUGGCUCCCUGUAUGCCACUCAUGUAGCCCAAUCCAUGGUGUGUUUGGAUGCUGUGGGUGGCGUGCAAGGAGCCAAGCAUGCGUGCCAUGAUCUCUCUUUCUGCCUU	139	Chr6(+):28081020-28081158
osa-miR156i	UGACAGAAGAGAGUGAGCAC	20	osa-MIR156j	UUGGGGCGGGGCGGGAUCGAGCAUAUGAAAGGCGAGAUUGUUGACAGAAGAGAGUGAGCACACGGCGCGGCGGCUAGCCAUCGGCGGGAUGCCUGCCCCCGCCGCGUGCUCGCUCCUCUUUCUGUCAGCAUCUCUCAUCACUCCCUCCCGCAUCCCCCGCCCCGA	165	Chr6(+):26554795-26554959
osa-miR156j-3p	GCUCGCUCCUCUUUCUGUCAGC	22	osa-MIR156j	UUGGGGCGGGGCGGGAUCGAGCAUAUGAAAGGCGAGAUUGUUGACAGAAGAGAGUGAGCACACGGCGCGGCGGCUAGCCAUCGGCGGGAUGCCUGCCCCCGCCGCGUGCUCGCUCCUCUUUCUGUCAGCAUCUCUCAUCACUCCCUCCCGCAUCCCCCGCCCCGA	165	Chr6(+):26554795-26554959
osa-miR156k	UGACAGAAGAGAGAGAGCACA	21	osa-MIR156k	UUGAGAGUGAUGACAGAAGAGAGAGAGCACAACCCGGCAGCAGCGACGACGGCGGUCGCUUCUGCCAGGGCCGUGUGCUCUCUGAUCUAUCUGUCAUUGCCGUCCA	106	Chr9(-):18289107-18289212
osa-miR160a-5p	UGCCUGGCUCCCUGUAUGCCA	21	osa-MIR160c	GGAAUGUGCCUGGCUCCCUGUAUGCCACUCAUCUAGAGCAACAAACUUCUGCGAGAGGUUGCCUAUGAUGGAUGGCGUGCACGGAGCCAAGCAUAUUCC	99	Chr8(+):1707568-1707666
osa-miR160d-5p	UGCCUGGCUCCCUGUAUGCCA	21	osa-MIR160d	GGGGAUAUGCCUGGCUCCCUGUAUGCCACUCGCGUAGCUGCCAAACUCAGUUGAAACAACUGCCUUCUCCCGGCGAGAUUCAGGCAUUGUGUUCGUACGUUUGGCUCUACUGCGGAUGGCGUGCGAGGAGCCAAGCAUGACC	142	Chr3(+):32454988-32455129
osa-miR162a	UCGAUAAACCUCUGCAUCCAG	21	osa-MIR162a	GGUGAUGCCUGGGCGCAGUGGUUUAUCGAUCCCUUCCCUGCCUUGUGGCGCUGAUCCAGGAGCGGCGAAUUUCUUUGAGAGGGUGUUCUUUUUUUUUCUUCCUUUUGGUCCUUGUUGCAGCCAACGACAACGCGGGAAUCGAUCGAUAAACCUCUGCAUCCAGUUCUCGCC	171	Chr2(+):23605799-23605969
osa-miR160b-5p	UGCCUGGCUCCCUGUAUGCCA	21	osa-MIR160d	GGGGAUAUGCCUGGCUCCCUGUAUGCCACUCGCGUAGCUGCCAAACUCAGUUGAAACAACUGCCUUCUCCCGGCGAGAUUCAGGCAUUGUGUUCGUACGUUUGGCUCUACUGCGGAUGGCGUGCGAGGAGCCAAGCAUGACC	142	Chr3(+):32454988-32455129
osa-miR156l-5p	CGACAGAAGAGAGUGAGCAUA	21	osa-MIR156l	GCUAGGGAGCCGACAGAAGAGAGUGAGCAUAUAUAGUUCUUUCCUUGCAUAUGUGGUCAUAUGUGUGUUGACUGAAGAGAUACAUAUAUAUAGAGAGAGAGAGUUCAUGUGCUUGAAGCUAUAUGUGCUCACUUCUCUUUCUGUCAGCAAAUUAUC	156	Chr5(+):5230609-5230764
osa-miR156l-3p	GCUCACUUCUCUUUCUGUCAGC	22	osa-MIR156l	GCUAGGGAGCCGACAGAAGAGAGUGAGCAUAUAUAGUUCUUUCCUUGCAUAUGUGGUCAUAUGUGUGUUGACUGAAGAGAUACAUAUAUAUAGAGAGAGAGAGUUCAUGUGCUUGAAGCUAUAUGUGCUCACUUCUCUUUCUGUCAGCAAAUUAUC	156	Chr5(+):5230609-5230764
osa-miR160c-5p	UGCCUGGCUCCCUGUAUGCCA	21	osa-MIR160a	GUGUGCCUGGCUCCCUGUAUGCCACACAUGUAGACCAACCCAUGGUGUCUGGUUGCCUACUGGGUGGCGUGCAAGGAGCCAAGCAUGC	88	Chr2(-):3511585-3511672
osa-miR160c-5p	UGCCUGGCUCCCUGUAUGCCA	21	osa-MIR160d	GGGGAUAUGCCUGGCUCCCUGUAUGCCACUCGCGUAGCUGCCAAACUCAGUUGAAACAACUGCCUUCUCCCGGCGAGAUUCAGGCAUUGUGUUCGUACGUUUGGCUCUACUGCGGAUGGCGUGCGAGGAGCCAAGCAUGACC	142	Chr3(+):32454988-32455129
osa-miR156d	UGACAGAAGAGAGUGAGCAC	20	osa-MIR156i	GGUGACAGAAGAGAGUGAGCACACGGCCGGGCGGAACGGCACCGGCGGAUGUGCCGUCGCGGCCGCGUGCUCACUGCUCUGUCUGUCAUC	90	Chr2(-):24119995-24120084
osa-miR156g-5p	UGACAGAAGAGAGUGAGCAC	20	osa-MIR156j	UUGGGGCGGGGCGGGAUCGAGCAUAUGAAAGGCGAGAUUGUUGACAGAAGAGAGUGAGCACACGGCGCGGCGGCUAGCCAUCGGCGGGAUGCCUGCCCCCGCCGCGUGCUCGCUCCUCUUUCUGUCAGCAUCUCUCAUCACUCCCUCCCGCAUCCCCCGCCCCGA	165	Chr6(+):26554795-26554959
osa-miR156b-5p	UGACAGAAGAGAGUGAGCAC	20	osa-MIR156j	UUGGGGCGGGGCGGGAUCGAGCAUAUGAAAGGCGAGAUUGUUGACAGAAGAGAGUGAGCACACGGCGCGGCGGCUAGCCAUCGGCGGGAUGCCUGCCCCCGCCGCGUGCUCGCUCCUCUUUCUGUCAGCAUCUCUCAUCACUCCCUCCCGCAUCCCCCGCCCCGA	165	Chr6(+):26554795-26554959
osa-miR159a.1	UUUGGAUUGAAGGGAGCUCUG	21	osa-MIR159b	GGUUAUGAAGUGGAGCUCCUUUCGUUCCAAUGAAAGGUUUAUCUGAAGGGUGAUACAGCUGCUUGUUCAUGGUUCCCACUAUUCUAUCUCAUAGGAAAAGAGAUAGGCUUGUGGUUUGCAUGACCAAGGAGCCGAAUCAACUCCUUGCUGACCACUCUUUGGAUUGAAGGGAGCUCUGCAUCUUGAUC	188	Chr1(+):1215030-1215217
osa-miR159f	CUUGGAUUGAAGGGAGCUCUA	21	osa-MIR159f	GAAGAAGAAGACGAGCUCCCUUCGAUCCAAUCCAGGAGAGGAAGUGGUAGGAUGCAGCUGCCGGUUCAUGGAUACCUCUGCAGUGCAUGUCGUAGGCUUGCACUUGCAUGGGUUUGCAUGACCCGGGAGAUGAACCCACCAUUGUCUUCCUCUUAUGCUUGGAUUGAAGGGAGCUCUACACCUCUCUC	188	Chr1(+):6693112-6693299
osa-miR160d-5p	UGCCUGGCUCCCUGUAUGCCA	21	osa-MIR160c	GGAAUGUGCCUGGCUCCCUGUAUGCCACUCAUCUAGAGCAACAAACUUCUGCGAGAGGUUGCCUAUGAUGGAUGGCGUGCACGGAGCCAAGCAUAUUCC	99	Chr8(+):1707568-1707666
osa-miR160c-3p	GCGUGCACGGAGCCAAGCAUA	21	osa-MIR160c	GGAAUGUGCCUGGCUCCCUGUAUGCCACUCAUCUAGAGCAACAAACUUCUGCGAGAGGUUGCCUAUGAUGGAUGGCGUGCACGGAGCCAAGCAUAUUCC	99	Chr8(+):1707568-1707666
osa-miR160d-5p	UGCCUGGCUCCCUGUAUGCCA	21	osa-MIR160a	GUGUGCCUGGCUCCCUGUAUGCCACACAUGUAGACCAACCCAUGGUGUCUGGUUGCCUACUGGGUGGCGUGCAAGGAGCCAAGCAUGC	88	Chr2(-):3511585-3511672
osa-miR160a-3p	GCGUGCAAGGAGCCAAGCAUG	21	osa-MIR160b	AAGGUUUGGUUUUGAUCGGCUUGAGAGCGUGCCUGGCUCCCUGUAUGCCACUCAUGUAGCCCAAUCCAUGGUGUGUUUGGAUGCUGUGGGUGGCGUGCAAGGAGCCAAGCAUGCGUGCCAUGAUCUCUCUUUCUGCCUU	139	Chr6(+):28081020-28081158
osa-miR160b-5p	UGCCUGGCUCCCUGUAUGCCA	21	osa-MIR160b	AAGGUUUGGUUUUGAUCGGCUUGAGAGCGUGCCUGGCUCCCUGUAUGCCACUCAUGUAGCCCAAUCCAUGGUGUGUUUGGAUGCUGUGGGUGGCGUGCAAGGAGCCAAGCAUGCGUGCCAUGAUCUCUCUUUCUGCCUU	139	Chr6(+):28081020-28081158
osa-miR162b	UCGAUAAGCCUCUGCAUCCAG	21	osa-MIR162b	UGGGUGAUGCCUGGGCGCAGUGGUUUAUCGAUCUCUUCCCUGCCUUGUGCUGCUCCGAUCGAUGCCCGUGCUGAUUCUUGAUAAUAUACAACGCAGGAAUCGAUCGAUAAGCCUCUGCAUCCAGAUCUCACUUU	134	Chr4(+):24405899-24406032
osa-miR166d-3p	UCGGACCAGGCUUCAUUCCCC	21	osa-MIR166b	GGGAGCCUUUUCAUUUUGAGGGGAAUGUUGUCUGGCUCGGGGCUACUUUUAAUUUCUCUCUCUUUUGAUAUCUUCUUUUCUCGAUCUCCUAGCUUGAUCUUUUGAUCUCUCAAAUCGAUCUUAAGAAAAAGAUCAGUCAAAGAGAUGAGAGUAGAUGUCUGUAGAUCUCGGACCAGGCUUCAUUCCCCCCAAACAGAAGGGCUCCC	206	Chr6(-):30327084-30327289
osa-miR164f	UGGAGAAGCAGGGCACGUGCA	21	osa-MIR164a	GUGAGAAGGACCGCGUUGGAGAAGCAGGGCACGUGCAUGCAUAUGUUCAUCAUCAUCUUCUUCCUCCUCCUCUAGCUCCAGCCUUGUGUGGGUUGGAAGUUUAGAUAGAACUCGCACUGCACGUGGUCUCCUUCUCCAUCCCGGUCUUUUUCUCAC	156	Chr7(-):28523341-28523496
osa-miR164a	UGGAGAAGCAGGGCACGUGCA	21	osa-MIR164b	GUGCACGGUGGAGAAGCAGGGCACGUGCAUUACCAUCCACUCGCCUGCCGGCCGCCGGCCGCCAUUGCCAUGGAUGGUUCUUCAUGUGCCCGUCUUCUCCACCGAGCAC	109	Chr5(-):15896163-15896271
osa-miR166b-5p	GGAAUGUUGUCUGGCUCGGGG	21	osa-MIR166b	GGGAGCCUUUUCAUUUUGAGGGGAAUGUUGUCUGGCUCGGGGCUACUUUUAAUUUCUCUCUCUUUUGAUAUCUUCUUUUCUCGAUCUCCUAGCUUGAUCUUUUGAUCUCUCAAAUCGAUCUUAAGAAAAAGAUCAGUCAAAGAGAUGAGAGUAGAUGUCUGUAGAUCUCGGACCAGGCUUCAUUCCCCCCAAACAGAAGGGCUCCC	206	Chr6(-):30327084-30327289
osa-miR166d-5p	GGAAUGUUGUCUGGCUCGAGG	21	osa-MIR166d	GAAGCUUUUUCACUUUGAGGGGAAUGUUGUCUGGCUCGAGGUGCAUGGAGAAACCUCUGAUCGAUCAGGUUUGAUCUGUAGAGACUGAUCUCGGACCAGGCUUCAUUCCCCUCAAGUAAAGCUCC	125	Chr2(+):26130059-26130183
osa-miR166h-3p	UCGGACCAGGCUUCAUUCCUC	21	osa-MIR166h	GGUGGCUUGUGGGGAAUGUUGGCUGGCUCGAGGUAUCCACAUCUUAAUUCCUCUCCGGCGAUCGAGCCGGCUCGGGCGUGUGGAAGCGUCGGACCAGGCUUCAUUCCUCGCAAGCCGAU	119	Chr2(-):32435174-32435292
osa-miR164b	UGGAGAAGCAGGGCACGUGCA	21	osa-MIR164b	GUGCACGGUGGAGAAGCAGGGCACGUGCAUUACCAUCCACUCGCCUGCCGGCCGCCGGCCGCCAUUGCCAUGGAUGGUUCUUCAUGUGCCCGUCUUCUCCACCGAGCAC	109	Chr5(-):15896163-15896271
osa-miR164b	UGGAGAAGCAGGGCACGUGCA	21	osa-MIR164f	UGAGGAUGGCGAGGCGCGCGAGGUGGAGAAGCAGGGCACGUGCAUUCCUAGAGCUUCCGUCCAGCUCCCCGGCGGGCUAGCUAGCUCACUCCGCCGCCGCCGCCGCCGCCGCCGGCGCGCGCACGGCUGGCUGGCUCCGGCCGGCUGAGAUGCAUGCACGGAUGCAUGUGCCCUUCUUCUCCACCGUGCACGCCUCGCCUGCAGCAAGGA	210	Chr5(+):23343908-23344117
osa-miR166c-3p	UCGGACCAGGCUUCAUUCCCC	21	osa-MIR166a	UGAAGCUAUUUGCUUCUGAGUGGAAUGUUGUCUGGUUCAAGGUCUCAUGCACCUUGCGGUUUUGAGGAUGAUUUGUGCAAGGUUUUUCAUUCCUCUCAUCCGUGGGAUCUCGGACCAGGCUUCAUUCCCCUCAGAGAUAGCUUCA	145	Chr10(+):19987135-19987279
osa-miR166b-3p	UCGGACCAGGCUUCAUUCCCC	21	osa-MIR166b	GGGAGCCUUUUCAUUUUGAGGGGAAUGUUGUCUGGCUCGGGGCUACUUUUAAUUUCUCUCUCUUUUGAUAUCUUCUUUUCUCGAUCUCCUAGCUUGAUCUUUUGAUCUCUCAAAUCGAUCUUAAGAAAAAGAUCAGUCAAAGAGAUGAGAGUAGAUGUCUGUAGAUCUCGGACCAGGCUUCAUUCCCCCCAAACAGAAGGGCUCCC	206	Chr6(-):30327084-30327289
osa-miR166f	UCGGACCAGGCUUCAUUCCCC	21	osa-MIR166f	CGAUCAUCUUGUUGAGAGGAAUGUCGUCUGGCCUGAGAUCGUACCACAGUGGUGGGUACACGUGGACGGUCUCGGACCAGGCUUCAUUCCCCUCAACAACUCGUCGG	107	Chr10(-):14483290-14483396
osa-miR166d-3p	UCGGACCAGGCUUCAUUCCCC	21	osa-MIR166a	UGAAGCUAUUUGCUUCUGAGUGGAAUGUUGUCUGGUUCAAGGUCUCAUGCACCUUGCGGUUUUGAGGAUGAUUUGUGCAAGGUUUUUCAUUCCUCUCAUCCGUGGGAUCUCGGACCAGGCUUCAUUCCCCUCAGAGAUAGCUUCA	145	Chr10(+):19987135-19987279
osa-miR166j-3p	UCGGACCAGGCUUCAUUCCCC	21	osa-MIR166d	GAAGCUUUUUCACUUUGAGGGGAAUGUUGUCUGGCUCGAGGUGCAUGGAGAAACCUCUGAUCGAUCAGGUUUGAUCUGUAGAGACUGAUCUCGGACCAGGCUUCAUUCCCCUCAAGUAAAGCUCC	125	Chr2(+):26130059-26130183
osa-miR166e-3p	UCGAACCAGGCUUCAUUCCCC	21	osa-MIR166e	UGUUUCUGGGUGGAAUGUUGUCUGGUUCAAGGCCCCUUAGGAUGUGUGAUUUUUGAUGGUUUAUGCAUUCAUCUUGAUGCGAACAUCUAUCUCGGAUCUUUGGGUUCUCGAACCAGGCUUCAUUCCCCUCAGAGAUA	137	Chr3(+):765724-765860
osa-miR166a-5p	GGAAUGUUGUCUGGUUCAAGG	21	osa-MIR166e	UGUUUCUGGGUGGAAUGUUGUCUGGUUCAAGGCCCCUUAGGAUGUGUGAUUUUUGAUGGUUUAUGCAUUCAUCUUGAUGCGAACAUCUAUCUCGGAUCUUUGGGUUCUCGAACCAGGCUUCAUUCCCCUCAGAGAUA	137	Chr3(+):765724-765860
osa-miR166d-3p	UCGGACCAGGCUUCAUUCCCC	21	osa-MIR166f	CGAUCAUCUUGUUGAGAGGAAUGUCGUCUGGCCUGAGAUCGUACCACAGUGGUGGGUACACGUGGACGGUCUCGGACCAGGCUUCAUUCCCCUCAACAACUCGUCGG	107	Chr10(-):14483290-14483396
osa-miR166g-5p	AAUGGAGGCUGAUCCAAGAUC	21	osa-MIR166g	AGCAUGGUGUCUGGAAUGGAGGCUGAUCCAAGAUCAUUGCUUGGUGCAAAAUACUAGGGCAUUGUUGUAAGUGCCAUUAGUUCUUUUUUGUUUCCGAGUUUGUUAUCGAGGAUCUCGGACCAGGCUUCAUUCCUCACACCGUGCU	145	Chr12(+):18329367-18329511
osa-miR164a	UGGAGAAGCAGGGCACGUGCA	21	osa-MIR164a	GUGAGAAGGACCGCGUUGGAGAAGCAGGGCACGUGCAUGCAUAUGUUCAUCAUCAUCUUCUUCCUCCUCCUCUAGCUCCAGCCUUGUGUGGGUUGGAAGUUUAGAUAGAACUCGCACUGCACGUGGUCUCCUUCUCCAUCCCGGUCUUUUUCUCAC	156	Chr7(-):28523341-28523496
osa-miR164b	UGGAGAAGCAGGGCACGUGCA	21	osa-MIR164a	GUGAGAAGGACCGCGUUGGAGAAGCAGGGCACGUGCAUGCAUAUGUUCAUCAUCAUCUUCUUCCUCCUCCUCUAGCUCCAGCCUUGUGUGGGUUGGAAGUUUAGAUAGAACUCGCACUGCACGUGGUCUCCUUCUCCAUCCCGGUCUUUUUCUCAC	156	Chr7(-):28523341-28523496
osa-miR166a-3p	UCGGACCAGGCUUCAUUCCCC	21	osa-MIR166d	GAAGCUUUUUCACUUUGAGGGGAAUGUUGUCUGGCUCGAGGUGCAUGGAGAAACCUCUGAUCGAUCAGGUUUGAUCUGUAGAGACUGAUCUCGGACCAGGCUUCAUUCCCCUCAAGUAAAGCUCC	125	Chr2(+):26130059-26130183
osa-miR164e	UGGAGAAGCAGGGCACGUGAG	21	osa-MIR164e	UUGUGCAGGGUGGAGAAGCAGGGCACGUGAGCGGCCAUCCAGUGUAGCUUCGCUGCGCGUCCAUGGCGGCGAACGCGCGUGAUCUGGAGUUUGGAUGGUCGUUCAUGUGUCCGUCUUCUCCACCGAGCACUG	132	Chr3(+):10542157-10542288
osa-miR164a	UGGAGAAGCAGGGCACGUGCA	21	osa-MIR164f	UGAGGAUGGCGAGGCGCGCGAGGUGGAGAAGCAGGGCACGUGCAUUCCUAGAGCUUCCGUCCAGCUCCCCGGCGGGCUAGCUAGCUCACUCCGCCGCCGCCGCCGCCGCCGCCGGCGCGCGCACGGCUGGCUGGCUCCGGCCGGCUGAGAUGCAUGCACGGAUGCAUGUGCCCUUCUUCUCCACCGUGCACGCCUCGCCUGCAGCAAGGA	210	Chr5(+):23343908-23344117
osa-miR166d-3p	UCGGACCAGGCUUCAUUCCCC	21	osa-MIR166c	GGCAGUUGAGGGGAAUGUUGUCUGGUCCGAGACCUAACACCGGGCGGAAUGGCGGAUUCAGCUGCAGCUAAGCAAGCUAGGUGGGGGGUUUCGGACCAGGCUUCAUUCCCCCCAACUCAACUGUU	125	Chr3(+):3487788-3487912
osa-miR166a-5p	GGAAUGUUGUCUGGUUCAAGG	21	osa-MIR166a	UGAAGCUAUUUGCUUCUGAGUGGAAUGUUGUCUGGUUCAAGGUCUCAUGCACCUUGCGGUUUUGAGGAUGAUUUGUGCAAGGUUUUUCAUUCCUCUCAUCCGUGGGAUCUCGGACCAGGCUUCAUUCCCCUCAGAGAUAGCUUCA	145	Chr10(+):19987135-19987279
osa-miR164f	UGGAGAAGCAGGGCACGUGCA	21	osa-MIR164f	UGAGGAUGGCGAGGCGCGCGAGGUGGAGAAGCAGGGCACGUGCAUUCCUAGAGCUUCCGUCCAGCUCCCCGGCGGGCUAGCUAGCUCACUCCGCCGCCGCCGCCGCCGCCGCCGGCGCGCGCACGGCUGGCUGGCUCCGGCCGGCUGAGAUGCAUGCACGGAUGCAUGUGCCCUUCUUCUCCACCGUGCACGCCUCGCCUGCAGCAAGGA	210	Chr5(+):23343908-23344117
osa-miR166b-3p	UCGGACCAGGCUUCAUUCCCC	21	osa-MIR166a	UGAAGCUAUUUGCUUCUGAGUGGAAUGUUGUCUGGUUCAAGGUCUCAUGCACCUUGCGGUUUUGAGGAUGAUUUGUGCAAGGUUUUUCAUUCCUCUCAUCCGUGGGAUCUCGGACCAGGCUUCAUUCCCCUCAGAGAUAGCUUCA	145	Chr10(+):19987135-19987279
osa-miR166d-3p	UCGGACCAGGCUUCAUUCCCC	21	osa-MIR166d	GAAGCUUUUUCACUUUGAGGGGAAUGUUGUCUGGCUCGAGGUGCAUGGAGAAACCUCUGAUCGAUCAGGUUUGAUCUGUAGAGACUGAUCUCGGACCAGGCUUCAUUCCCCUCAAGUAAAGCUCC	125	Chr2(+):26130059-26130183
osa-miR166f	UCGGACCAGGCUUCAUUCCCC	21	osa-MIR166c	GGCAGUUGAGGGGAAUGUUGUCUGGUCCGAGACCUAACACCGGGCGGAAUGGCGGAUUCAGCUGCAGCUAAGCAAGCUAGGUGGGGGGUUUCGGACCAGGCUUCAUUCCCCCCAACUCAACUGUU	125	Chr3(+):3487788-3487912
osa-miR164f	UGGAGAAGCAGGGCACGUGCA	21	osa-MIR164b	GUGCACGGUGGAGAAGCAGGGCACGUGCAUUACCAUCCACUCGCCUGCCGGCCGCCGGCCGCCAUUGCCAUGGAUGGUUCUUCAUGUGCCCGUCUUCUCCACCGAGCAC	109	Chr5(-):15896163-15896271
osa-miR166f	UCGGACCAGGCUUCAUUCCCC	21	osa-MIR166a	UGAAGCUAUUUGCUUCUGAGUGGAAUGUUGUCUGGUUCAAGGUCUCAUGCACCUUGCGGUUUUGAGGAUGAUUUGUGCAAGGUUUUUCAUUCCUCUCAUCCGUGGGAUCUCGGACCAGGCUUCAUUCCCCUCAGAGAUAGCUUCA	145	Chr10(+):19987135-19987279
osa-miR166c-3p	UCGGACCAGGCUUCAUUCCCC	21	osa-MIR166b	GGGAGCCUUUUCAUUUUGAGGGGAAUGUUGUCUGGCUCGGGGCUACUUUUAAUUUCUCUCUCUUUUGAUAUCUUCUUUUCUCGAUCUCCUAGCUUGAUCUUUUGAUCUCUCAAAUCGAUCUUAAGAAAAAGAUCAGUCAAAGAGAUGAGAGUAGAUGUCUGUAGAUCUCGGACCAGGCUUCAUUCCCCCCAAACAGAAGGGCUCCC	206	Chr6(-):30327084-30327289
osa-miR166j-3p	UCGGACCAGGCUUCAUUCCCC	21	osa-MIR166j	UGAUCCAUGGCUGUUGAGAGGAAUGACGUCCGGUCUGAAGAUCGCCGUCCCCAGGCGGUGGCUUCGGACCAGGCUUCAUUCCCCAUGACUCAUGGAACCC	100	Chr3(-):30392782-30392881
osa-miR166k-5p	GGUUUGUUGUCUGGCUCGAGG	21	osa-MIR166k	AUUAGGUUAAGGGGUUUGUUGUCUGGCUCGAGGCAUCCGGGACUCCGGUUUCUCCUUUCCUACUGGAGGCGCCUAAUUUCCGGCGAGCUCGGAGCCUCGGACCAGGCUUCAAUCCCUUUAACCAUGC	127	Chr2(-):32435003-32435129
osa-miR166e-5p	GGAAUGUUGUCUGGUUCAAGG	21	osa-MIR166e	UGUUUCUGGGUGGAAUGUUGUCUGGUUCAAGGCCCCUUAGGAUGUGUGAUUUUUGAUGGUUUAUGCAUUCAUCUUGAUGCGAACAUCUAUCUCGGAUCUUUGGGUUCUCGAACCAGGCUUCAUUCCCCUCAGAGAUA	137	Chr3(+):765724-765860
osa-miR166h-5p	GGAAUGUUGGCUGGCUCGAGG	21	osa-MIR166h	GGUGGCUUGUGGGGAAUGUUGGCUGGCUCGAGGUAUCCACAUCUUAAUUCCUCUCCGGCGAUCGAGCCGGCUCGGGCGUGUGGAAGCGUCGGACCAGGCUUCAUUCCUCGCAAGCCGAU	119	Chr2(-):32435174-32435292
osa-miR166i-3p	UCGGAUCAGGCUUCAUUCCUC	21	osa-MIR166i	AGAUAGGUGUUUGGAAUGCAGUUUGAUCCAAGAUCUGCCUAUAUAUAUGGUGUGUAUAUCAUAUCUUGUGAUAUGGGGGAUAUGCAACAGGUGUGUGACAGGGGUAGGUAGAUCUCGGAUCAGGCUUCAUUCCUCACACCAAUAC	145	Chr3(+):25294953-25295097
osa-miR166b-3p	UCGGACCAGGCUUCAUUCCCC	21	osa-MIR166j	UGAUCCAUGGCUGUUGAGAGGAAUGACGUCCGGUCUGAAGAUCGCCGUCCCCAGGCGGUGGCUUCGGACCAGGCUUCAUUCCCCAUGACUCAUGGAACCC	100	Chr3(-):30392782-30392881
osa-miR166b-3p	UCGGACCAGGCUUCAUUCCCC	21	osa-MIR166c	GGCAGUUGAGGGGAAUGUUGUCUGGUCCGAGACCUAACACCGGGCGGAAUGGCGGAUUCAGCUGCAGCUAAGCAAGCUAGGUGGGGGGUUUCGGACCAGGCUUCAUUCCCCCCAACUCAACUGUU	125	Chr3(+):3487788-3487912
osa-miR166i-5p	AAUGCAGUUUGAUCCAAGAUC	21	osa-MIR166i	AGAUAGGUGUUUGGAAUGCAGUUUGAUCCAAGAUCUGCCUAUAUAUAUGGUGUGUAUAUCAUAUCUUGUGAUAUGGGGGAUAUGCAACAGGUGUGUGACAGGGGUAGGUAGAUCUCGGAUCAGGCUUCAUUCCUCACACCAAUAC	145	Chr3(+):25294953-25295097
osa-miR166l-3p	UCGGACCAGGCUUCAAUCCCU	21	osa-MIR166k	AUUAGGUUAAGGGGUUUGUUGUCUGGCUCGAGGCAUCCGGGACUCCGGUUUCUCCUUUCCUACUGGAGGCGCCUAAUUUCCGGCGAGCUCGGAGCCUCGGACCAGGCUUCAAUCCCUUUAACCAUGC	127	Chr2(-):32435003-32435129
osa-miR166c-5p	GGAAUGUUGUCUGGUCCGAG	20	osa-MIR166c	GGCAGUUGAGGGGAAUGUUGUCUGGUCCGAGACCUAACACCGGGCGGAAUGGCGGAUUCAGCUGCAGCUAAGCAAGCUAGGUGGGGGGUUUCGGACCAGGCUUCAUUCCCCCCAACUCAACUGUU	125	Chr3(+):3487788-3487912
osa-miR166c-3p	UCGGACCAGGCUUCAUUCCCC	21	osa-MIR166c	GGCAGUUGAGGGGAAUGUUGUCUGGUCCGAGACCUAACACCGGGCGGAAUGGCGGAUUCAGCUGCAGCUAAGCAAGCUAGGUGGGGGGUUUCGGACCAGGCUUCAUUCCCCCCAACUCAACUGUU	125	Chr3(+):3487788-3487912
osa-miR166j-3p	UCGGACCAGGCUUCAUUCCCC	21	osa-MIR166c	GGCAGUUGAGGGGAAUGUUGUCUGGUCCGAGACCUAACACCGGGCGGAAUGGCGGAUUCAGCUGCAGCUAAGCAAGCUAGGUGGGGGGUUUCGGACCAGGCUUCAUUCCCCCCAACUCAACUGUU	125	Chr3(+):3487788-3487912
osa-miR166j-3p	UCGGACCAGGCUUCAUUCCCC	21	osa-MIR166f	CGAUCAUCUUGUUGAGAGGAAUGUCGUCUGGCCUGAGAUCGUACCACAGUGGUGGGUACACGUGGACGGUCUCGGACCAGGCUUCAUUCCCCUCAACAACUCGUCGG	107	Chr10(-):14483290-14483396
osa-miR166a-3p	UCGGACCAGGCUUCAUUCCCC	21	osa-MIR166a	UGAAGCUAUUUGCUUCUGAGUGGAAUGUUGUCUGGUUCAAGGUCUCAUGCACCUUGCGGUUUUGAGGAUGAUUUGUGCAAGGUUUUUCAUUCCUCUCAUCCGUGGGAUCUCGGACCAGGCUUCAUUCCCCUCAGAGAUAGCUUCA	145	Chr10(+):19987135-19987279
osa-miR166f	UCGGACCAGGCUUCAUUCCCC	21	osa-MIR166b	GGGAGCCUUUUCAUUUUGAGGGGAAUGUUGUCUGGCUCGGGGCUACUUUUAAUUUCUCUCUCUUUUGAUAUCUUCUUUUCUCGAUCUCCUAGCUUGAUCUUUUGAUCUCUCAAAUCGAUCUUAAGAAAAAGAUCAGUCAAAGAGAUGAGAGUAGAUGUCUGUAGAUCUCGGACCAGGCUUCAUUCCCCCCAAACAGAAGGGCUCCC	206	Chr6(-):30327084-30327289
osa-miR166j-3p	UCGGACCAGGCUUCAUUCCCC	21	osa-MIR166b	GGGAGCCUUUUCAUUUUGAGGGGAAUGUUGUCUGGCUCGGGGCUACUUUUAAUUUCUCUCUCUUUUGAUAUCUUCUUUUCUCGAUCUCCUAGCUUGAUCUUUUGAUCUCUCAAAUCGAUCUUAAGAAAAAGAUCAGUCAAAGAGAUGAGAGUAGAUGUCUGUAGAUCUCGGACCAGGCUUCAUUCCCCCCAAACAGAAGGGCUCCC	206	Chr6(-):30327084-30327289
osa-miR166g-3p	UCGGACCAGGCUUCAUUCCUC	21	osa-MIR166h	GGUGGCUUGUGGGGAAUGUUGGCUGGCUCGAGGUAUCCACAUCUUAAUUCCUCUCCGGCGAUCGAGCCGGCUCGGGCGUGUGGAAGCGUCGGACCAGGCUUCAUUCCUCGCAAGCCGAU	119	Chr2(-):32435174-32435292
osa-miR166c-3p	UCGGACCAGGCUUCAUUCCCC	21	osa-MIR166j	UGAUCCAUGGCUGUUGAGAGGAAUGACGUCCGGUCUGAAGAUCGCCGUCCCCAGGCGGUGGCUUCGGACCAGGCUUCAUUCCCCAUGACUCAUGGAACCC	100	Chr3(-):30392782-30392881
osa-miR166a-3p	UCGGACCAGGCUUCAUUCCCC	21	osa-MIR166f	CGAUCAUCUUGUUGAGAGGAAUGUCGUCUGGCCUGAGAUCGUACCACAGUGGUGGGUACACGUGGACGGUCUCGGACCAGGCUUCAUUCCCCUCAACAACUCGUCGG	107	Chr10(-):14483290-14483396
osa-miR166d-3p	UCGGACCAGGCUUCAUUCCCC	21	osa-MIR166j	UGAUCCAUGGCUGUUGAGAGGAAUGACGUCCGGUCUGAAGAUCGCCGUCCCCAGGCGGUGGCUUCGGACCAGGCUUCAUUCCCCAUGACUCAUGGAACCC	100	Chr3(-):30392782-30392881
osa-miR166a-3p	UCGGACCAGGCUUCAUUCCCC	21	osa-MIR166j	UGAUCCAUGGCUGUUGAGAGGAAUGACGUCCGGUCUGAAGAUCGCCGUCCCCAGGCGGUGGCUUCGGACCAGGCUUCAUUCCCCAUGACUCAUGGAACCC	100	Chr3(-):30392782-30392881
osa-miR166b-3p	UCGGACCAGGCUUCAUUCCCC	21	osa-MIR166d	GAAGCUUUUUCACUUUGAGGGGAAUGUUGUCUGGCUCGAGGUGCAUGGAGAAACCUCUGAUCGAUCAGGUUUGAUCUGUAGAGACUGAUCUCGGACCAGGCUUCAUUCCCCUCAAGUAAAGCUCC	125	Chr2(+):26130059-26130183
osa-miR166g-3p	UCGGACCAGGCUUCAUUCCUC	21	osa-MIR166g	AGCAUGGUGUCUGGAAUGGAGGCUGAUCCAAGAUCAUUGCUUGGUGCAAAAUACUAGGGCAUUGUUGUAAGUGCCAUUAGUUCUUUUUUGUUUCCGAGUUUGUUAUCGAGGAUCUCGGACCAGGCUUCAUUCCUCACACCGUGCU	145	Chr12(+):18329367-18329511
osa-miR166e-5p	GGAAUGUUGUCUGGUUCAAGG	21	osa-MIR166a	UGAAGCUAUUUGCUUCUGAGUGGAAUGUUGUCUGGUUCAAGGUCUCAUGCACCUUGCGGUUUUGAGGAUGAUUUGUGCAAGGUUUUUCAUUCCUCUCAUCCGUGGGAUCUCGGACCAGGCUUCAUUCCCCUCAGAGAUAGCUUCA	145	Chr10(+):19987135-19987279
osa-miR166a-3p	UCGGACCAGGCUUCAUUCCCC	21	osa-MIR166b	GGGAGCCUUUUCAUUUUGAGGGGAAUGUUGUCUGGCUCGGGGCUACUUUUAAUUUCUCUCUCUUUUGAUAUCUUCUUUUCUCGAUCUCCUAGCUUGAUCUUUUGAUCUCUCAAAUCGAUCUUAAGAAAAAGAUCAGUCAAAGAGAUGAGAGUAGAUGUCUGUAGAUCUCGGACCAGGCUUCAUUCCCCCCAAACAGAAGGGCUCCC	206	Chr6(-):30327084-30327289
osa-miR166c-3p	UCGGACCAGGCUUCAUUCCCC	21	osa-MIR166d	GAAGCUUUUUCACUUUGAGGGGAAUGUUGUCUGGCUCGAGGUGCAUGGAGAAACCUCUGAUCGAUCAGGUUUGAUCUGUAGAGACUGAUCUCGGACCAGGCUUCAUUCCCCUCAAGUAAAGCUCC	125	Chr2(+):26130059-26130183
osa-miR166b-3p	UCGGACCAGGCUUCAUUCCCC	21	osa-MIR166f	CGAUCAUCUUGUUGAGAGGAAUGUCGUCUGGCCUGAGAUCGUACCACAGUGGUGGGUACACGUGGACGGUCUCGGACCAGGCUUCAUUCCCCUCAACAACUCGUCGG	107	Chr10(-):14483290-14483396
osa-miR166c-3p	UCGGACCAGGCUUCAUUCCCC	21	osa-MIR166f	CGAUCAUCUUGUUGAGAGGAAUGUCGUCUGGCCUGAGAUCGUACCACAGUGGUGGGUACACGUGGACGGUCUCGGACCAGGCUUCAUUCCCCUCAACAACUCGUCGG	107	Chr10(-):14483290-14483396
osa-miR166j-5p	GAAUGACGUCCGGUCUGAAGA	21	osa-MIR166j	UGAUCCAUGGCUGUUGAGAGGAAUGACGUCCGGUCUGAAGAUCGCCGUCCCCAGGCGGUGGCUUCGGACCAGGCUUCAUUCCCCAUGACUCAUGGAACCC	100	Chr3(-):30392782-30392881
osa-miR166f	UCGGACCAGGCUUCAUUCCCC	21	osa-MIR166j	UGAUCCAUGGCUGUUGAGAGGAAUGACGUCCGGUCUGAAGAUCGCCGUCCCCAGGCGGUGGCUUCGGACCAGGCUUCAUUCCCCAUGACUCAUGGAACCC	100	Chr3(-):30392782-30392881
osa-miR164c	UGGAGAAGCAGGGUACGUGCA	21	osa-MIR164c	AGGUUCUUGUUGGAGAAGCAGGGUACGUGCAAAAUGCACACCGGUUGGUCGAGCUAAUUAACAAGCUCUGACGACCAUGGUGAUCGAAUGCACGUGCUCCCCUUCUCCACCAUGGCCUU	119	Chr5(+):17327440-17327558
osa-miR164d	UGGAGAAGCAGGGCACGUGCU	21	osa-MIR164d	CAAACCGUGCUGGAGAAGCAGGGCACGUGCUCGACGGCGGGGCUGGCUGGCCGGCCGGCUUGCAGCAUGUGCGCUCCUUCUCCAGCAUGGCUUC	94	Chr2(-):33143567-33143660
osa-miR166j-3p	UCGGACCAGGCUUCAUUCCCC	21	osa-MIR166a	UGAAGCUAUUUGCUUCUGAGUGGAAUGUUGUCUGGUUCAAGGUCUCAUGCACCUUGCGGUUUUGAGGAUGAUUUGUGCAAGGUUUUUCAUUCCUCUCAUCCGUGGGAUCUCGGACCAGGCUUCAUUCCCCUCAGAGAUAGCUUCA	145	Chr10(+):19987135-19987279
osa-miR166a-3p	UCGGACCAGGCUUCAUUCCCC	21	osa-MIR166c	GGCAGUUGAGGGGAAUGUUGUCUGGUCCGAGACCUAACACCGGGCGGAAUGGCGGAUUCAGCUGCAGCUAAGCAAGCUAGGUGGGGGGUUUCGGACCAGGCUUCAUUCCCCCCAACUCAACUGUU	125	Chr3(+):3487788-3487912
osa-miR166f	UCGGACCAGGCUUCAUUCCCC	21	osa-MIR166d	GAAGCUUUUUCACUUUGAGGGGAAUGUUGUCUGGCUCGAGGUGCAUGGAGAAACCUCUGAUCGAUCAGGUUUGAUCUGUAGAGACUGAUCUCGGACCAGGCUUCAUUCCCCUCAAGUAAAGCUCC	125	Chr2(+):26130059-26130183
osa-miR166h-3p	UCGGACCAGGCUUCAUUCCUC	21	osa-MIR166g	AGCAUGGUGUCUGGAAUGGAGGCUGAUCCAAGAUCAUUGCUUGGUGCAAAAUACUAGGGCAUUGUUGUAAGUGCCAUUAGUUCUUUUUUGUUUCCGAGUUUGUUAUCGAGGAUCUCGGACCAGGCUUCAUUCCUCACACCGUGCU	145	Chr12(+):18329367-18329511
osa-miR166k-3p	UCGGACCAGGCUUCAAUCCCU	21	osa-MIR166k	AUUAGGUUAAGGGGUUUGUUGUCUGGCUCGAGGCAUCCGGGACUCCGGUUUCUCCUUUCCUACUGGAGGCGCCUAAUUUCCGGCGAGCUCGGAGCCUCGGACCAGGCUUCAAUCCCUUUAACCAUGC	127	Chr2(-):32435003-32435129
osa-miR167j	UGAAGCUGCCAGCAUGAUCUG	21	osa-MIR167d	CAUUAGGAGCUGAAGCUGCCAGCAUGAUCUGAUGAGUGCUUAUUAGGUGAGGGCAGAAUUGACUGCCAAAACAAAGAUCAGAUCAUGCUGUGCAGUUUCAUCUGCUUGUG	110	Chr7(-):4166295-4166404
osa-miR167b	UGAAGCUGCCAGCAUGAUCUA	21	osa-MIR167a	UAGUGUGAAUGAGUGAAGCUGCCAGCAUGAUCUAGCUCUGAUUAAUCGGCACUGUUGGCGUACAGUCGAUUGACUAAUCGUCAGAUCUGUGUGUGUAAAUCACUGUUAGAUCAUGCAUGACAGCCUCAUUUCUUCACACUG	141	Chr12(+):25476808-25476948
osa-miR167i-3p	AGAUCAUGUUGCAGCUUCACU	21	osa-MIR167e	UGUGAGAGAAUGAAGCUGCCAGCAUGAUCUGGUUGUCAGGCAUGAGCCAAAUCUAUCCAUGGUGUUGGUGGUACUGAAAUUACCGCGUUUUCGAGGUUUUUCGUCGUGUCAACUUGCGAAGGGAAUUACGGGUUCUUGAUGAGCAUUGGUGAUAGGAGGUGUGGGCUUGGUUAGUAGAGGUAGAAUUAUGAUUGUUCUUGUGAGUUUCAGUAAGAGGUGGGAGUGAUUGGAAUUUGGCUCCAUCAGAUCAUGUUGCAGCUUCACUCUCUCACC	273	Chr2(-):3742241-3742513
osa-miR166l-3p	UCGGACCAGGCUUCAAUCCCU	21	osa-MIR166l	GUUAGGUUAAGGGGAUUGUUGUCUGGUUCAAGGUCUCCACAUUGUGCAAAAUGUUCAUUCAUGGAGGCACAGGAUGCUUGGUGAUCUCGGACCAGGCUUCAAUCCCUUUAACCAGCA	117	Chr9(+):16951817-16951933
osa-miR167g	UGAAGCUGCCAGCAUGAUCUG	21	osa-MIR167f	CACAAGUGGAUGAAGCUGCCAGCAUGAUCUGAUCACAGUAGUUCUCUAGCUGAUGAUGAUUUACAAAACCUAGAGACAUGCAUCAGAUCAUCUGGCAGUUUCAUCUUCUCAUG	113	Chr10(-):14723044-14723156
osa-miR166l-5p	GGAUUGUUGUCUGGUUCAAGG	21	osa-MIR166l	GUUAGGUUAAGGGGAUUGUUGUCUGGUUCAAGGUCUCCACAUUGUGCAAAAUGUUCAUUCAUGGAGGCACAGGAUGCUUGGUGAUCUCGGACCAGGCUUCAAUCCCUUUAACCAGCA	117	Chr9(+):16951817-16951933
osa-miR167h-5p	UGAAGCUGCCAGCAUGAUCUG	21	osa-MIR167d	CAUUAGGAGCUGAAGCUGCCAGCAUGAUCUGAUGAGUGCUUAUUAGGUGAGGGCAGAAUUGACUGCCAAAACAAAGAUCAGAUCAUGCUGUGCAGUUUCAUCUGCUUGUG	110	Chr7(-):4166295-4166404
osa-miR167e-5p	UGAAGCUGCCAGCAUGAUCUG	21	osa-MIR167f	CACAAGUGGAUGAAGCUGCCAGCAUGAUCUGAUCACAGUAGUUCUCUAGCUGAUGAUGAUUUACAAAACCUAGAGACAUGCAUCAGAUCAUCUGGCAGUUUCAUCUUCUCAUG	113	Chr10(-):14723044-14723156
osa-miR167j	UGAAGCUGCCAGCAUGAUCUG	21	osa-MIR167g	CAUAAGCAGGUGAAGCUGCCAGCAUGAUCUGAAAGCAUCUCAAACCAGCGAUCAGAUCAUCCGGCAGCUUCAUCUUCUCAUG	82	Chr3(+):3347682-3347763
osa-miR167j	UGAAGCUGCCAGCAUGAUCUG	21	osa-MIR167h	CACAAGUUGGUGAAGCUGCCAGCAUGAUCUGAUGAUGAUGAUGAUCCACCUCUCUCAUCUGUGUUCUUGAUUAAUUACGGAUCAAUCGAUCAGGUCAUGCUGUAGUUUCAUCUGCUGGUU	120	Chr12(+):25480618-25480737
osa-miR167h-5p	UGAAGCUGCCAGCAUGAUCUG	21	osa-MIR167i	UGUGAGAGGCUGAAGCUGCCAGCAUGAUCUGGUCCAUGAGUUGCACUGCUGAAUAUAUUGAAUUCAGCCAGGAGCUGCUACUGCAGUUCUGAUCUCGAUCUGCAUUCGUUGUUCUGAGCUAUGUAUGGAUUUGAUCGGUUUGAAGGCAUCCAUGUCUUUAAUUUCAUCGAUCAGAUCAUGUUGCAGCUUCACUCUCUCACU	201	Chr6(+):27674749-27674949
osa-miR167h-5p	UGAAGCUGCCAGCAUGAUCUG	21	osa-MIR167f	CACAAGUGGAUGAAGCUGCCAGCAUGAUCUGAUCACAGUAGUUCUCUAGCUGAUGAUGAUUUACAAAACCUAGAGACAUGCAUCAGAUCAUCUGGCAGUUUCAUCUUCUCAUG	113	Chr10(-):14723044-14723156
osa-miR167g	UGAAGCUGCCAGCAUGAUCUG	21	osa-MIR167g	CAUAAGCAGGUGAAGCUGCCAGCAUGAUCUGAAAGCAUCUCAAACCAGCGAUCAGAUCAUCCGGCAGCUUCAUCUUCUCAUG	82	Chr3(+):3347682-3347763
osa-miR167e-5p	UGAAGCUGCCAGCAUGAUCUG	21	osa-MIR167g	CAUAAGCAGGUGAAGCUGCCAGCAUGAUCUGAAAGCAUCUCAAACCAGCGAUCAGAUCAUCCGGCAGCUUCAUCUUCUCAUG	82	Chr3(+):3347682-3347763
osa-miR167d-5p	UGAAGCUGCCAGCAUGAUCUG	21	osa-MIR167g	CAUAAGCAGGUGAAGCUGCCAGCAUGAUCUGAAAGCAUCUCAAACCAGCGAUCAGAUCAUCCGGCAGCUUCAUCUUCUCAUG	82	Chr3(+):3347682-3347763
osa-miR166k-3p	UCGGACCAGGCUUCAAUCCCU	21	osa-MIR166l	GUUAGGUUAAGGGGAUUGUUGUCUGGUUCAAGGUCUCCACAUUGUGCAAAAUGUUCAUUCAUGGAGGCACAGGAUGCUUGGUGAUCUCGGACCAGGCUUCAAUCCCUUUAACCAGCA	117	Chr9(+):16951817-16951933
osa-miR167c-5p	UGAAGCUGCCAGCAUGAUCUA	21	osa-MIR167a	UAGUGUGAAUGAGUGAAGCUGCCAGCAUGAUCUAGCUCUGAUUAAUCGGCACUGUUGGCGUACAGUCGAUUGACUAAUCGUCAGAUCUGUGUGUGUAAAUCACUGUUAGAUCAUGCAUGACAGCCUCAUUUCUUCACACUG	141	Chr12(+):25476808-25476948
osa-miR167a-5p	UGAAGCUGCCAGCAUGAUCUA	21	osa-MIR167b	GUGCCCAAGAGAAAGCGUGAAGCUGCCAGCAUGAUCUAACUUGCAGACAAGAAAUCAGCUCAGCUCGCUGGUUUCGAACAGGAAGGCGGCUAGCUGAGGCUUCUUCUGAGUACGUGAUGGUUAGAUCAUGCUGUGACAGUUUCACUCCUUCCCUGUUGGGCAC	163	Chr3(-):30546928-30547090
osa-miR167b	UGAAGCUGCCAGCAUGAUCUA	21	osa-MIR167c	UGUCCAAGGGAACGAGUGAAGCUGCCAGCAUGAUCUAGCUCUGAAUGAUCAACAAGAUGUGCUCCCACACUGCCUUCCUGUGGAUCUUGAGCUGUUGCUAGUCUUGUGGUCAUGCCUUGCUAGGUCAUGCUGCGGCAGCCUCACUUCUUCCCAUUGUUGGGCA	163	Chr3(+):33130619-33130781
osa-miR167c-5p	UGAAGCUGCCAGCAUGAUCUA	21	osa-MIR167c	UGUCCAAGGGAACGAGUGAAGCUGCCAGCAUGAUCUAGCUCUGAAUGAUCAACAAGAUGUGCUCCCACACUGCCUUCCUGUGGAUCUUGAGCUGUUGCUAGUCUUGUGGUCAUGCCUUGCUAGGUCAUGCUGCGGCAGCCUCACUUCUUCCCAUUGUUGGGCA	163	Chr3(+):33130619-33130781
osa-miR167d-3p	GAUCAUGCUGUGCAGUUUCAUC	22	osa-MIR167d	CAUUAGGAGCUGAAGCUGCCAGCAUGAUCUGAUGAGUGCUUAUUAGGUGAGGGCAGAAUUGACUGCCAAAACAAAGAUCAGAUCAUGCUGUGCAGUUUCAUCUGCUUGUG	110	Chr7(-):4166295-4166404
osa-miR167h-5p	UGAAGCUGCCAGCAUGAUCUG	21	osa-MIR167h	CACAAGUUGGUGAAGCUGCCAGCAUGAUCUGAUGAUGAUGAUGAUCCACCUCUCUCAUCUGUGUUCUUGAUUAAUUACGGAUCAAUCGAUCAGGUCAUGCUGUAGUUUCAUCUGCUGGUU	120	Chr12(+):25480618-25480737
osa-miR167a-3p	AUCAUGCAUGACAGCCUCAUUU	22	osa-MIR167a	UAGUGUGAAUGAGUGAAGCUGCCAGCAUGAUCUAGCUCUGAUUAAUCGGCACUGUUGGCGUACAGUCGAUUGACUAAUCGUCAGAUCUGUGUGUGUAAAUCACUGUUAGAUCAUGCAUGACAGCCUCAUUUCUUCACACUG	141	Chr12(+):25476808-25476948
osa-miR167a-5p	UGAAGCUGCCAGCAUGAUCUA	21	osa-MIR167a	UAGUGUGAAUGAGUGAAGCUGCCAGCAUGAUCUAGCUCUGAUUAAUCGGCACUGUUGGCGUACAGUCGAUUGACUAAUCGUCAGAUCUGUGUGUGUAAAUCACUGUUAGAUCAUGCAUGACAGCCUCAUUUCUUCACACUG	141	Chr12(+):25476808-25476948
osa-miR167j	UGAAGCUGCCAGCAUGAUCUG	21	osa-MIR167f	CACAAGUGGAUGAAGCUGCCAGCAUGAUCUGAUCACAGUAGUUCUCUAGCUGAUGAUGAUUUACAAAACCUAGAGACAUGCAUCAGAUCAUCUGGCAGUUUCAUCUUCUCAUG	113	Chr10(-):14723044-14723156
osa-miR167b	UGAAGCUGCCAGCAUGAUCUA	21	osa-MIR167b	GUGCCCAAGAGAAAGCGUGAAGCUGCCAGCAUGAUCUAACUUGCAGACAAGAAAUCAGCUCAGCUCGCUGGUUUCGAACAGGAAGGCGGCUAGCUGAGGCUUCUUCUGAGUACGUGAUGGUUAGAUCAUGCUGUGACAGUUUCACUCCUUCCCUGUUGGGCAC	163	Chr3(-):30546928-30547090
osa-miR167c-5p	UGAAGCUGCCAGCAUGAUCUA	21	osa-MIR167b	GUGCCCAAGAGAAAGCGUGAAGCUGCCAGCAUGAUCUAACUUGCAGACAAGAAAUCAGCUCAGCUCGCUGGUUUCGAACAGGAAGGCGGCUAGCUGAGGCUUCUUCUGAGUACGUGAUGGUUAGAUCAUGCUGUGACAGUUUCACUCCUUCCCUGUUGGGCAC	163	Chr3(-):30546928-30547090
osa-miR167g	UGAAGCUGCCAGCAUGAUCUG	21	osa-MIR167d	CAUUAGGAGCUGAAGCUGCCAGCAUGAUCUGAUGAGUGCUUAUUAGGUGAGGGCAGAAUUGACUGCCAAAACAAAGAUCAGAUCAUGCUGUGCAGUUUCAUCUGCUUGUG	110	Chr7(-):4166295-4166404
osa-miR167j	UGAAGCUGCCAGCAUGAUCUG	21	osa-MIR167i	UGUGAGAGGCUGAAGCUGCCAGCAUGAUCUGGUCCAUGAGUUGCACUGCUGAAUAUAUUGAAUUCAGCCAGGAGCUGCUACUGCAGUUCUGAUCUCGAUCUGCAUUCGUUGUUCUGAGCUAUGUAUGGAUUUGAUCGGUUUGAAGGCAUCCAUGUCUUUAAUUUCAUCGAUCAGAUCAUGUUGCAGCUUCACUCUCUCACU	201	Chr6(+):27674749-27674949
osa-miR167i-3p	AGAUCAUGUUGCAGCUUCACU	21	osa-MIR167i	UGUGAGAGGCUGAAGCUGCCAGCAUGAUCUGGUCCAUGAGUUGCACUGCUGAAUAUAUUGAAUUCAGCCAGGAGCUGCUACUGCAGUUCUGAUCUCGAUCUGCAUUCGUUGUUCUGAGCUAUGUAUGGAUUUGAUCGGUUUGAAGGCAUCCAUGUCUUUAAUUUCAUCGAUCAGAUCAUGUUGCAGCUUCACUCUCUCACU	201	Chr6(+):27674749-27674949
osa-miR167i-5p	UGAAGCUGCCAGCAUGAUCUG	21	osa-MIR167e	UGUGAGAGAAUGAAGCUGCCAGCAUGAUCUGGUUGUCAGGCAUGAGCCAAAUCUAUCCAUGGUGUUGGUGGUACUGAAAUUACCGCGUUUUCGAGGUUUUUCGUCGUGUCAACUUGCGAAGGGAAUUACGGGUUCUUGAUGAGCAUUGGUGAUAGGAGGUGUGGGCUUGGUUAGUAGAGGUAGAAUUAUGAUUGUUCUUGUGAGUUUCAGUAAGAGGUGGGAGUGAUUGGAAUUUGGCUCCAUCAGAUCAUGUUGCAGCUUCACUCUCUCACC	273	Chr2(-):3742241-3742513
osa-miR167f	UGAAGCUGCCAGCAUGAUCUG	21	osa-MIR167e	UGUGAGAGAAUGAAGCUGCCAGCAUGAUCUGGUUGUCAGGCAUGAGCCAAAUCUAUCCAUGGUGUUGGUGGUACUGAAAUUACCGCGUUUUCGAGGUUUUUCGUCGUGUCAACUUGCGAAGGGAAUUACGGGUUCUUGAUGAGCAUUGGUGAUAGGAGGUGUGGGCUUGGUUAGUAGAGGUAGAAUUAUGAUUGUUCUUGUGAGUUUCAGUAAGAGGUGGGAGUGAUUGGAAUUUGGCUCCAUCAGAUCAUGUUGCAGCUUCACUCUCUCACC	273	Chr2(-):3742241-3742513
osa-miR167i-5p	UGAAGCUGCCAGCAUGAUCUG	21	osa-MIR167i	UGUGAGAGGCUGAAGCUGCCAGCAUGAUCUGGUCCAUGAGUUGCACUGCUGAAUAUAUUGAAUUCAGCCAGGAGCUGCUACUGCAGUUCUGAUCUCGAUCUGCAUUCGUUGUUCUGAGCUAUGUAUGGAUUUGAUCGGUUUGAAGGCAUCCAUGUCUUUAAUUUCAUCGAUCAGAUCAUGUUGCAGCUUCACUCUCUCACU	201	Chr6(+):27674749-27674949
osa-miR167g	UGAAGCUGCCAGCAUGAUCUG	21	osa-MIR167j	UUGUGAUGUGUGCACCUUAAGCAGCUGAAGCUGCCAGCAUGAUCUGAUCUUUUGCGAUCUCUUUUUUUAUCUGAAUAAGUUGAUGGAAAUAUUGGGUUCCUAAGAUUCAGAUCGUGCUGCGCAGUUUCAUCUGCUAAUCGAUGCACUACACUGUGAAUUU	160	Chr1(-):32686068-32686227
osa-miR167a-5p	UGAAGCUGCCAGCAUGAUCUA	21	osa-MIR167c	UGUCCAAGGGAACGAGUGAAGCUGCCAGCAUGAUCUAGCUCUGAAUGAUCAACAAGAUGUGCUCCCACACUGCCUUCCUGUGGAUCUUGAGCUGUUGCUAGUCUUGUGGUCAUGCCUUGCUAGGUCAUGCUGCGGCAGCCUCACUUCUUCCCAUUGUUGGGCA	163	Chr3(+):33130619-33130781
osa-miR167i-5p	UGAAGCUGCCAGCAUGAUCUG	21	osa-MIR167h	CACAAGUUGGUGAAGCUGCCAGCAUGAUCUGAUGAUGAUGAUGAUCCACCUCUCUCAUCUGUGUUCUUGAUUAAUUACGGAUCAAUCGAUCAGGUCAUGCUGUAGUUUCAUCUGCUGGUU	120	Chr12(+):25480618-25480737
osa-miR167e-5p	UGAAGCUGCCAGCAUGAUCUG	21	osa-MIR167h	CACAAGUUGGUGAAGCUGCCAGCAUGAUCUGAUGAUGAUGAUGAUCCACCUCUCUCAUCUGUGUUCUUGAUUAAUUACGGAUCAAUCGAUCAGGUCAUGCUGUAGUUUCAUCUGCUGGUU	120	Chr12(+):25480618-25480737
osa-miR167e-3p	AGAUCAUGUUGCAGCUUCACU	21	osa-MIR167i	UGUGAGAGGCUGAAGCUGCCAGCAUGAUCUGGUCCAUGAGUUGCACUGCUGAAUAUAUUGAAUUCAGCCAGGAGCUGCUACUGCAGUUCUGAUCUCGAUCUGCAUUCGUUGUUCUGAGCUAUGUAUGGAUUUGAUCGGUUUGAAGGCAUCCAUGUCUUUAAUUUCAUCGAUCAGAUCAUGUUGCAGCUUCACUCUCUCACU	201	Chr6(+):27674749-27674949
osa-miR166m	UCGGACCAGGCUUCAUUCCCU	21	osa-MIR166m	CUCUGCUUUGGUGGUUGGCUGAUGUUCUCGGUUAAGGGGUUUGUUGUCUGGUUCAAGGCCUCCUGCUGUCCUACAUCACAUUUUUUUUUCUUUGUUCUGAAUUUCUGAUGGAUGUGUGUGUGCAUGAUGCAUGGCUGGUGGUGACCUCGGACCAGGCUUCAUUCCCUUUAACCAGCAUUUGCGUUAAUACCAUCAGGCAU	200	Chr8(+):23045356-23045555
osa-miR167d-5p	UGAAGCUGCCAGCAUGAUCUG	21	osa-MIR167i	UGUGAGAGGCUGAAGCUGCCAGCAUGAUCUGGUCCAUGAGUUGCACUGCUGAAUAUAUUGAAUUCAGCCAGGAGCUGCUACUGCAGUUCUGAUCUCGAUCUGCAUUCGUUGUUCUGAGCUAUGUAUGGAUUUGAUCGGUUUGAAGGCAUCCAUGUCUUUAAUUUCAUCGAUCAGAUCAUGUUGCAGCUUCACUCUCUCACU	201	Chr6(+):27674749-27674949
osa-miR167g	UGAAGCUGCCAGCAUGAUCUG	21	osa-MIR167e	UGUGAGAGAAUGAAGCUGCCAGCAUGAUCUGGUUGUCAGGCAUGAGCCAAAUCUAUCCAUGGUGUUGGUGGUACUGAAAUUACCGCGUUUUCGAGGUUUUUCGUCGUGUCAACUUGCGAAGGGAAUUACGGGUUCUUGAUGAGCAUUGGUGAUAGGAGGUGUGGGCUUGGUUAGUAGAGGUAGAAUUAUGAUUGUUCUUGUGAGUUUCAGUAAGAGGUGGGAGUGAUUGGAAUUUGGCUCCAUCAGAUCAUGUUGCAGCUUCACUCUCUCACC	273	Chr2(-):3742241-3742513
osa-miR167e-3p	AGAUCAUGUUGCAGCUUCACU	21	osa-MIR167e	UGUGAGAGAAUGAAGCUGCCAGCAUGAUCUGGUUGUCAGGCAUGAGCCAAAUCUAUCCAUGGUGUUGGUGGUACUGAAAUUACCGCGUUUUCGAGGUUUUUCGUCGUGUCAACUUGCGAAGGGAAUUACGGGUUCUUGAUGAGCAUUGGUGAUAGGAGGUGUGGGCUUGGUUAGUAGAGGUAGAAUUAUGAUUGUUCUUGUGAGUUUCAGUAAGAGGUGGGAGUGAUUGGAAUUUGGCUCCAUCAGAUCAUGUUGCAGCUUCACUCUCUCACC	273	Chr2(-):3742241-3742513
osa-miR167j	UGAAGCUGCCAGCAUGAUCUG	21	osa-MIR167e	UGUGAGAGAAUGAAGCUGCCAGCAUGAUCUGGUUGUCAGGCAUGAGCCAAAUCUAUCCAUGGUGUUGGUGGUACUGAAAUUACCGCGUUUUCGAGGUUUUUCGUCGUGUCAACUUGCGAAGGGAAUUACGGGUUCUUGAUGAGCAUUGGUGAUAGGAGGUGUGGGCUUGGUUAGUAGAGGUAGAAUUAUGAUUGUUCUUGUGAGUUUCAGUAAGAGGUGGGAGUGAUUGGAAUUUGGCUCCAUCAGAUCAUGUUGCAGCUUCACUCUCUCACC	273	Chr2(-):3742241-3742513
osa-miR167e-5p	UGAAGCUGCCAGCAUGAUCUG	21	osa-MIR167e	UGUGAGAGAAUGAAGCUGCCAGCAUGAUCUGGUUGUCAGGCAUGAGCCAAAUCUAUCCAUGGUGUUGGUGGUACUGAAAUUACCGCGUUUUCGAGGUUUUUCGUCGUGUCAACUUGCGAAGGGAAUUACGGGUUCUUGAUGAGCAUUGGUGAUAGGAGGUGUGGGCUUGGUUAGUAGAGGUAGAAUUAUGAUUGUUCUUGUGAGUUUCAGUAAGAGGUGGGAGUGAUUGGAAUUUGGCUCCAUCAGAUCAUGUUGCAGCUUCACUCUCUCACC	273	Chr2(-):3742241-3742513
osa-miR167f	UGAAGCUGCCAGCAUGAUCUG	21	osa-MIR167i	UGUGAGAGGCUGAAGCUGCCAGCAUGAUCUGGUCCAUGAGUUGCACUGCUGAAUAUAUUGAAUUCAGCCAGGAGCUGCUACUGCAGUUCUGAUCUCGAUCUGCAUUCGUUGUUCUGAGCUAUGUAUGGAUUUGAUCGGUUUGAAGGCAUCCAUGUCUUUAAUUUCAUCGAUCAGAUCAUGUUGCAGCUUCACUCUCUCACU	201	Chr6(+):27674749-27674949
osa-miR167i-5p	UGAAGCUGCCAGCAUGAUCUG	21	osa-MIR167j	UUGUGAUGUGUGCACCUUAAGCAGCUGAAGCUGCCAGCAUGAUCUGAUCUUUUGCGAUCUCUUUUUUUAUCUGAAUAAGUUGAUGGAAAUAUUGGGUUCCUAAGAUUCAGAUCGUGCUGCGCAGUUUCAUCUGCUAAUCGAUGCACUACACUGUGAAUUU	160	Chr1(-):32686068-32686227
osa-miR167d-5p	UGAAGCUGCCAGCAUGAUCUG	21	osa-MIR167e	UGUGAGAGAAUGAAGCUGCCAGCAUGAUCUGGUUGUCAGGCAUGAGCCAAAUCUAUCCAUGGUGUUGGUGGUACUGAAAUUACCGCGUUUUCGAGGUUUUUCGUCGUGUCAACUUGCGAAGGGAAUUACGGGUUCUUGAUGAGCAUUGGUGAUAGGAGGUGUGGGCUUGGUUAGUAGAGGUAGAAUUAUGAUUGUUCUUGUGAGUUUCAGUAAGAGGUGGGAGUGAUUGGAAUUUGGCUCCAUCAGAUCAUGUUGCAGCUUCACUCUCUCACC	273	Chr2(-):3742241-3742513
osa-miR167i-5p	UGAAGCUGCCAGCAUGAUCUG	21	osa-MIR167g	CAUAAGCAGGUGAAGCUGCCAGCAUGAUCUGAAAGCAUCUCAAACCAGCGAUCAGAUCAUCCGGCAGCUUCAUCUUCUCAUG	82	Chr3(+):3347682-3347763
osa-miR167h-5p	UGAAGCUGCCAGCAUGAUCUG	21	osa-MIR167g	CAUAAGCAGGUGAAGCUGCCAGCAUGAUCUGAAAGCAUCUCAAACCAGCGAUCAGAUCAUCCGGCAGCUUCAUCUUCUCAUG	82	Chr3(+):3347682-3347763
osa-miR167f	UGAAGCUGCCAGCAUGAUCUG	21	osa-MIR167d	CAUUAGGAGCUGAAGCUGCCAGCAUGAUCUGAUGAGUGCUUAUUAGGUGAGGGCAGAAUUGACUGCCAAAACAAAGAUCAGAUCAUGCUGUGCAGUUUCAUCUGCUUGUG	110	Chr7(-):4166295-4166404
osa-miR167d-5p	UGAAGCUGCCAGCAUGAUCUG	21	osa-MIR167h	CACAAGUUGGUGAAGCUGCCAGCAUGAUCUGAUGAUGAUGAUGAUCCACCUCUCUCAUCUGUGUUCUUGAUUAAUUACGGAUCAAUCGAUCAGGUCAUGCUGUAGUUUCAUCUGCUGGUU	120	Chr12(+):25480618-25480737
osa-miR167h-3p	AGGUCAUGCUGUAGUUUCAUC	21	osa-MIR167h	CACAAGUUGGUGAAGCUGCCAGCAUGAUCUGAUGAUGAUGAUGAUCCACCUCUCUCAUCUGUGUUCUUGAUUAAUUACGGAUCAAUCGAUCAGGUCAUGCUGUAGUUUCAUCUGCUGGUU	120	Chr12(+):25480618-25480737
osa-miR167d-5p	UGAAGCUGCCAGCAUGAUCUG	21	osa-MIR167j	UUGUGAUGUGUGCACCUUAAGCAGCUGAAGCUGCCAGCAUGAUCUGAUCUUUUGCGAUCUCUUUUUUUAUCUGAAUAAGUUGAUGGAAAUAUUGGGUUCCUAAGAUUCAGAUCGUGCUGCGCAGUUUCAUCUGCUAAUCGAUGCACUACACUGUGAAUUU	160	Chr1(-):32686068-32686227
osa-miR167d-5p	UGAAGCUGCCAGCAUGAUCUG	21	osa-MIR167d	CAUUAGGAGCUGAAGCUGCCAGCAUGAUCUGAUGAGUGCUUAUUAGGUGAGGGCAGAAUUGACUGCCAAAACAAAGAUCAGAUCAUGCUGUGCAGUUUCAUCUGCUUGUG	110	Chr7(-):4166295-4166404
osa-miR167i-5p	UGAAGCUGCCAGCAUGAUCUG	21	osa-MIR167d	CAUUAGGAGCUGAAGCUGCCAGCAUGAUCUGAUGAGUGCUUAUUAGGUGAGGGCAGAAUUGACUGCCAAAACAAAGAUCAGAUCAUGCUGUGCAGUUUCAUCUGCUUGUG	110	Chr7(-):4166295-4166404
osa-miR167i-5p	UGAAGCUGCCAGCAUGAUCUG	21	osa-MIR167f	CACAAGUGGAUGAAGCUGCCAGCAUGAUCUGAUCACAGUAGUUCUCUAGCUGAUGAUGAUUUACAAAACCUAGAGACAUGCAUCAGAUCAUCUGGCAGUUUCAUCUUCUCAUG	113	Chr10(-):14723044-14723156
osa-miR167f	UGAAGCUGCCAGCAUGAUCUG	21	osa-MIR167g	CAUAAGCAGGUGAAGCUGCCAGCAUGAUCUGAAAGCAUCUCAAACCAGCGAUCAGAUCAUCCGGCAGCUUCAUCUUCUCAUG	82	Chr3(+):3347682-3347763
osa-miR167e-5p	UGAAGCUGCCAGCAUGAUCUG	21	osa-MIR167d	CAUUAGGAGCUGAAGCUGCCAGCAUGAUCUGAUGAGUGCUUAUUAGGUGAGGGCAGAAUUGACUGCCAAAACAAAGAUCAGAUCAUGCUGUGCAGUUUCAUCUGCUUGUG	110	Chr7(-):4166295-4166404
osa-miR167e-5p	UGAAGCUGCCAGCAUGAUCUG	21	osa-MIR167i	UGUGAGAGGCUGAAGCUGCCAGCAUGAUCUGGUCCAUGAGUUGCACUGCUGAAUAUAUUGAAUUCAGCCAGGAGCUGCUACUGCAGUUCUGAUCUCGAUCUGCAUUCGUUGUUCUGAGCUAUGUAUGGAUUUGAUCGGUUUGAAGGCAUCCAUGUCUUUAAUUUCAUCGAUCAGAUCAUGUUGCAGCUUCACUCUCUCACU	201	Chr6(+):27674749-27674949
osa-miR167h-5p	UGAAGCUGCCAGCAUGAUCUG	21	osa-MIR167e	UGUGAGAGAAUGAAGCUGCCAGCAUGAUCUGGUUGUCAGGCAUGAGCCAAAUCUAUCCAUGGUGUUGGUGGUACUGAAAUUACCGCGUUUUCGAGGUUUUUCGUCGUGUCAACUUGCGAAGGGAAUUACGGGUUCUUGAUGAGCAUUGGUGAUAGGAGGUGUGGGCUUGGUUAGUAGAGGUAGAAUUAUGAUUGUUCUUGUGAGUUUCAGUAAGAGGUGGGAGUGAUUGGAAUUUGGCUCCAUCAGAUCAUGUUGCAGCUUCACUCUCUCACC	273	Chr2(-):3742241-3742513
osa-miR167g	UGAAGCUGCCAGCAUGAUCUG	21	osa-MIR167i	UGUGAGAGGCUGAAGCUGCCAGCAUGAUCUGGUCCAUGAGUUGCACUGCUGAAUAUAUUGAAUUCAGCCAGGAGCUGCUACUGCAGUUCUGAUCUCGAUCUGCAUUCGUUGUUCUGAGCUAUGUAUGGAUUUGAUCGGUUUGAAGGCAUCCAUGUCUUUAAUUUCAUCGAUCAGAUCAUGUUGCAGCUUCACUCUCUCACU	201	Chr6(+):27674749-27674949
osa-miR167c-3p	GGUCAUGCUGCGGCAGCCUCACU	23	osa-MIR167c	UGUCCAAGGGAACGAGUGAAGCUGCCAGCAUGAUCUAGCUCUGAAUGAUCAACAAGAUGUGCUCCCACACUGCCUUCCUGUGGAUCUUGAGCUGUUGCUAGUCUUGUGGUCAUGCCUUGCUAGGUCAUGCUGCGGCAGCCUCACUUCUUCCCAUUGUUGGGCA	163	Chr3(+):33130619-33130781
osa-miR167d-5p	UGAAGCUGCCAGCAUGAUCUG	21	osa-MIR167f	CACAAGUGGAUGAAGCUGCCAGCAUGAUCUGAUCACAGUAGUUCUCUAGCUGAUGAUGAUUUACAAAACCUAGAGACAUGCAUCAGAUCAUCUGGCAGUUUCAUCUUCUCAUG	113	Chr10(-):14723044-14723156
osa-miR167f	UGAAGCUGCCAGCAUGAUCUG	21	osa-MIR167f	CACAAGUGGAUGAAGCUGCCAGCAUGAUCUGAUCACAGUAGUUCUCUAGCUGAUGAUGAUUUACAAAACCUAGAGACAUGCAUCAGAUCAUCUGGCAGUUUCAUCUUCUCAUG	113	Chr10(-):14723044-14723156
osa-miR167g	UGAAGCUGCCAGCAUGAUCUG	21	osa-MIR167h	CACAAGUUGGUGAAGCUGCCAGCAUGAUCUGAUGAUGAUGAUGAUCCACCUCUCUCAUCUGUGUUCUUGAUUAAUUACGGAUCAAUCGAUCAGGUCAUGCUGUAGUUUCAUCUGCUGGUU	120	Chr12(+):25480618-25480737
osa-miR167f	UGAAGCUGCCAGCAUGAUCUG	21	osa-MIR167h	CACAAGUUGGUGAAGCUGCCAGCAUGAUCUGAUGAUGAUGAUGAUCCACCUCUCUCAUCUGUGUUCUUGAUUAAUUACGGAUCAAUCGAUCAGGUCAUGCUGUAGUUUCAUCUGCUGGUU	120	Chr12(+):25480618-25480737
osa-miR167j	UGAAGCUGCCAGCAUGAUCUG	21	osa-MIR167j	UUGUGAUGUGUGCACCUUAAGCAGCUGAAGCUGCCAGCAUGAUCUGAUCUUUUGCGAUCUCUUUUUUUAUCUGAAUAAGUUGAUGGAAAUAUUGGGUUCCUAAGAUUCAGAUCGUGCUGCGCAGUUUCAUCUGCUAAUCGAUGCACUACACUGUGAAUUU	160	Chr1(-):32686068-32686227
osa-miR169e	UAGCCAAGGAUGACUUGCCGG	21	osa-MIR169e	GCUGGUUGUGUAGCCAAGGAUGACUUGCCGGCCUGGUUUGUGUUCAUCAGCAAUCCAGCAUAUGCUGUAUUGCCGUGUGUGAUCGAUCGAUGCAUGGACCGGCAAGUUAUUUUCUUUGGCUACAUUACAACC	132	Chr2(-):31205866-31205997
osa-miR167e-5p	UGAAGCUGCCAGCAUGAUCUG	21	osa-MIR167j	UUGUGAUGUGUGCACCUUAAGCAGCUGAAGCUGCCAGCAUGAUCUGAUCUUUUGCGAUCUCUUUUUUUAUCUGAAUAAGUUGAUGGAAAUAUUGGGUUCCUAAGAUUCAGAUCGUGCUGCGCAGUUUCAUCUGCUAAUCGAUGCACUACACUGUGAAUUU	160	Chr1(-):32686068-32686227
osa-miR168a-5p	UCGCUUGGUGCAGAUCGGGAC	21	osa-MIR168a	CGCCUCGGGCUCGCUUGGUGCAGAUCGGGACCCGCCGCCGCCGCUGCCGGGGCCGGAUCCCGCCUUGCACCAAGUGAAUCGGAGCCG	87	Chr2(-):1553154-1553240
osa-miR167h-5p	UGAAGCUGCCAGCAUGAUCUG	21	osa-MIR167j	UUGUGAUGUGUGCACCUUAAGCAGCUGAAGCUGCCAGCAUGAUCUGAUCUUUUGCGAUCUCUUUUUUUAUCUGAAUAAGUUGAUGGAAAUAUUGGGUUCCUAAGAUUCAGAUCGUGCUGCGCAGUUUCAUCUGCUAAUCGAUGCACUACACUGUGAAUUU	160	Chr1(-):32686068-32686227
osa-miR169b	CAGCCAAGGAUGACUUGCCGG	21	osa-MIR169c	GAACGGGAUGCAGCCAAGGAUGACUUGCCGGCUCCUGGUAUUGGGGGAAUCUCAGCUUUGCUGAAGCGCCUUGGAGUUAGCCGGCAAGUCUGUCCUUGGCUACACCUAGCUC	112	Chr4(-):30712338-30712449
osa-miR169f.2	UGAGGACAAGAGCUGAUUCGG	21	osa-MIR169f	GGGCCUUCCAUGAGGACAAGAGCUGAUUCGGUAGCCAAGGAUGACUUGCCUAAUGCCUAUGUGCAUGUGUUUAUACGCUGCUCAUCUGCAUUUUGAUUAUCCCCUGAUCAGUCCUGUCGUCAAUUAUAUGUGUGUGUAGUACUCUGUACUCAUACAUAUAUAGGCAUGUCUUCCUUGGCUAUUCGGAGCGGCUCUUGUCUCUCGUGGAAGGCUG	214	Chr2(-):18558299-18558512
osa-miR169j	UAGCCAAGGAUGACUUGCCUG	21	osa-MIR169h	UUAGCUCUGGUAGCCAAGGAUGACUUGCCUGUGUCCUUGUGUGUAAGGAUCAUUAAUUAUUAUUCAGAAAAUGAUCCUUUCAGCAGGUUUCAUGGGCAGUCUCCUUGGCUAGCCUGAGUGAU	122	Chr8(+):26807349-26807470
osa-miR169h	UAGCCAAGGAUGACUUGCCUG	21	osa-MIR169h	UUAGCUCUGGUAGCCAAGGAUGACUUGCCUGUGUCCUUGUGUGUAAGGAUCAUUAAUUAUUAUUCAGAAAAUGAUCCUUUCAGCAGGUUUCAUGGGCAGUCUCCUUGGCUAGCCUGAGUGAU	122	Chr8(+):26807349-26807470
osa-miR169b	CAGCCAAGGAUGACUUGCCGG	21	osa-MIR169b	GAACGGAAUGCAGCCAAGGAUGACUUGCCGGUACGUGUAUGCAUGUUUCAAGGUACUAUAUGUGCCCCCAACUGUUUUAGAUCCAUGCUGACAUUUUCCGGCAAGUUGUCCUUGGCUACGUCUUGUUC	128	Chr6(-):27295908-27296035
osa-miR169i-5p.2	UGGUGAUAAGGGUGUAGCUCUG	22	osa-MIR169i	GGAAGAGAGCAAGGCUUGCAUGGUGAUAAGGGUGUAGCUCUGGUAGCCAAGGAUGACUUGCCUGUGUCCUUGUGUAGAGGAUCAUUCAGAAAAUGAGCCUUGAACUGGUUCAUAGGCAGUCUCCUUGGCUAGUCUGAGUCGCUCUUAUCACUCAUGUUAGGCUUGCAUCUCGUUGA	176	Chr8(+):26803116-26803291
osa-miR169a	CAGCCAAGGAUGACUUGCCGA	21	osa-MIR169a	CGCCGGCGGCCUGACAUUGGGAUCGGAGGCCAUGGUGCAGCCAAGGAUGACUUGCCGAUCGAUCGAUCUAUCUAUGAAGCUAAGCUAGCUGGCCAUGGAUCCAUCCAUCAAUUGGCAAGUUGUUCUUGGCUACAUCUUGGCCCCUGCUCCUCAUGUAAGGCCGGCCUGUGGCG	173	Chr1(+):8729104-8729276
osa-miR169c	CAGCCAAGGAUGACUUGCCGG	21	osa-MIR169c	GAACGGGAUGCAGCCAAGGAUGACUUGCCGGCUCCUGGUAUUGGGGGAAUCUCAGCUUUGCUGAAGCGCCUUGGAGUUAGCCGGCAAGUCUGUCCUUGGCUACACCUAGCUC	112	Chr4(-):30712338-30712449
osa-miR169l	UAGCCAAGGAUGACUUGCCUG	21	osa-MIR169h	UUAGCUCUGGUAGCCAAGGAUGACUUGCCUGUGUCCUUGUGUGUAAGGAUCAUUAAUUAUUAUUCAGAAAAUGAUCCUUUCAGCAGGUUUCAUGGGCAGUCUCCUUGGCUAGCCUGAGUGAU	122	Chr8(+):26807349-26807470
osa-miR169k	UAGCCAAGGAUGACUUGCCUG	21	osa-MIR169j	UCGCAUCUGGUAGCCAAGGAUGACUUGCCUGUGUCUCUGCUCAUGUGCAGUAGAAGAAGAUGCAUUUCUAGCUGCUUUCUGCAUAUGUGAUCUCACAGGCAGUCUCCUUGGCUAGCCUGAGCGGC	125	Chr9(+):19788861-19788985
osa-miR169i-5p.1	UAGCCAAGGAUGACUUGCCUG	21	osa-MIR169k	UCUGUCUAGAUAGCCAAGGAUGACUUGCCUGUGGCCUCUUGGAGAGAGAGGUGUAGCUUAAUUAGCAGCAUGGUUUGAGCAUUGCUUGAUCGGUUGAUCGCUUCGCUUGCUCUGCAUGAGAUCUUACAGGCAGUCUCCUUGGCUAGUCUGGGCGGC	156	Chr9(+):19792133-19792288
osa-miR169h	UAGCCAAGGAUGACUUGCCUG	21	osa-MIR169l	UUAUCUCUGAUAGCCAAGGAUGACUUGCCUGUGUCCUCCCUGAAGGAUUAGCAAUUUAAUGAUCCUUUAAGCUGGUUCAUGGGCAGUCUCCUUGGCUAGCCUGAGUGG	108	Chr8(+):26817488-26817595
osa-miR169k	UAGCCAAGGAUGACUUGCCUG	21	osa-MIR169m	UGAGUCCUGGUAGCCAAGGAUGACUUGCCUGUAUAUUUAUAUAUAUAUGUGUGUGUGAUCAAUGGAUGGAUUGAUCAAGCUGCUUGCAGGCUCAUGCAUAUAUAUGUACAGGCAGUCUCCUUGGCUAGCCCGGCUACC	138	Chr8(+):26813897-26814034
osa-miR169h	UAGCCAAGGAUGACUUGCCUG	21	osa-MIR169k	UCUGUCUAGAUAGCCAAGGAUGACUUGCCUGUGGCCUCUUGGAGAGAGAGGUGUAGCUUAAUUAGCAGCAUGGUUUGAGCAUUGCUUGAUCGGUUGAUCGCUUCGCUUGCUCUGCAUGAGAUCUUACAGGCAGUCUCCUUGGCUAGUCUGGGCGGC	156	Chr9(+):19792133-19792288
osa-miR171b	UGAUUGAGCCGUGCCAAUAUC	21	osa-MIR171b	GCGACGACGGGAUAUUGGGGCGGUUCAAUCAGAAAGCUUGUGCUCCGGAAGCGAGGAGCUCUACUCUUUUGAUUGAGCCGUGCCAAUAUCACGUCGCAUC	100	Chr8(+):5369153-5369252
osa-miR169k	UAGCCAAGGAUGACUUGCCUG	21	osa-MIR169k	UCUGUCUAGAUAGCCAAGGAUGACUUGCCUGUGGCCUCUUGGAGAGAGAGGUGUAGCUUAAUUAGCAGCAUGGUUUGAGCAUUGCUUGAUCGGUUGAUCGCUUCGCUUGCUCUGCAUGAGAUCUUACAGGCAGUCUCCUUGGCUAGUCUGGGCGGC	156	Chr9(+):19792133-19792288
osa-miR169o	UAGCCAAGAAUGACUUGCCUA	21	osa-MIR169o	CUCCCUUUGGUAGCCAAGAAUGACUUGCCUACGCUUUUGCCCUCUGUUGGCUCAUCCAUCCGUCUAUCUAUCUGCCAUGGCAGAUGGCAGAUUAAGGGUUUCUGAAAGAAAUUCUUGUGAUAGGAUGUGCAAUGAGGCUGCAUGGGCCGGUCUUCUUGGCUAGCCAGAGUGGC	173	Chr11(-):6081528-6081700
osa-miR169k	UAGCCAAGGAUGACUUGCCUG	21	osa-MIR169i	GGAAGAGAGCAAGGCUUGCAUGGUGAUAAGGGUGUAGCUCUGGUAGCCAAGGAUGACUUGCCUGUGUCCUUGUGUAGAGGAUCAUUCAGAAAAUGAGCCUUGAACUGGUUCAUAGGCAGUCUCCUUGGCUAGUCUGAGUCGCUCUUAUCACUCAUGUUAGGCUUGCAUCUCGUUGA	176	Chr8(+):26803116-26803291
osa-miR167f	UGAAGCUGCCAGCAUGAUCUG	21	osa-MIR167j	UUGUGAUGUGUGCACCUUAAGCAGCUGAAGCUGCCAGCAUGAUCUGAUCUUUUGCGAUCUCUUUUUUUAUCUGAAUAAGUUGAUGGAAAUAUUGGGUUCCUAAGAUUCAGAUCGUGCUGCGCAGUUUCAUCUGCUAAUCGAUGCACUACACUGUGAAUUU	160	Chr1(-):32686068-32686227
osa-miR169c	CAGCCAAGGAUGACUUGCCGG	21	osa-MIR169b	GAACGGAAUGCAGCCAAGGAUGACUUGCCGGUACGUGUAUGCAUGUUUCAAGGUACUAUAUGUGCCCCCAACUGUUUUAGAUCCAUGCUGACAUUUUCCGGCAAGUUGUCCUUGGCUACGUCUUGUUC	128	Chr6(-):27295908-27296035
osa-miR169f.1	UAGCCAAGGAUGACUUGCCUA	21	osa-MIR169f	GGGCCUUCCAUGAGGACAAGAGCUGAUUCGGUAGCCAAGGAUGACUUGCCUAAUGCCUAUGUGCAUGUGUUUAUACGCUGCUCAUCUGCAUUUUGAUUAUCCCCUGAUCAGUCCUGUCGUCAAUUAUAUGUGUGUGUAGUACUCUGUACUCAUACAUAUAUAGGCAUGUCUUCCUUGGCUAUUCGGAGCGGCUCUUGUCUCUCGUGGAAGGCUG	214	Chr2(-):18558299-18558512
osa-miR169j	UAGCCAAGGAUGACUUGCCUG	21	osa-MIR169k	UCUGUCUAGAUAGCCAAGGAUGACUUGCCUGUGGCCUCUUGGAGAGAGAGGUGUAGCUUAAUUAGCAGCAUGGUUUGAGCAUUGCUUGAUCGGUUGAUCGCUUCGCUUGCUCUGCAUGAGAUCUUACAGGCAGUCUCCUUGGCUAGUCUGGGCGGC	156	Chr9(+):19792133-19792288
osa-miR169l	UAGCCAAGGAUGACUUGCCUG	21	osa-MIR169k	UCUGUCUAGAUAGCCAAGGAUGACUUGCCUGUGGCCUCUUGGAGAGAGAGGUGUAGCUUAAUUAGCAGCAUGGUUUGAGCAUUGCUUGAUCGGUUGAUCGCUUCGCUUGCUCUGCAUGAGAUCUUACAGGCAGUCUCCUUGGCUAGUCUGGGCGGC	156	Chr9(+):19792133-19792288
osa-miR169r-3p	UGGCAAGUCUCCUCGGCUACC	21	osa-MIR169r	AGGCCAUCUUCGAUAGCCAAGGAUGAUUUGCCUGUAGCCCCAUUGUCAUCAGCUCUCUCCGUCGAGAGCGACAACCGGGCUCUACUGGCAAGUCUCCUCGGCUACCCGAGUACCUCUUAUGCUAUCCCA	129	Chr3(+):35782416-35782544
osa-miR171d-3p	UGAUUGAGCCGUGCCAAUAUC	21	osa-MIR171b	GCGACGACGGGAUAUUGGGGCGGUUCAAUCAGAAAGCUUGUGCUCCGGAAGCGAGGAGCUCUACUCUUUUGAUUGAGCCGUGCCAAUAUCACGUCGCAUC	100	Chr8(+):5369153-5369252
osa-miR171f-3p	UGAUUGAGCCGUGCCAAUAUC	21	osa-MIR171b	GCGACGACGGGAUAUUGGGGCGGUUCAAUCAGAAAGCUUGUGCUCCGGAAGCGAGGAGCUCUACUCUUUUGAUUGAGCCGUGCCAAUAUCACGUCGCAUC	100	Chr8(+):5369153-5369252
osa-miR169j	UAGCCAAGGAUGACUUGCCUG	21	osa-MIR169i	GGAAGAGAGCAAGGCUUGCAUGGUGAUAAGGGUGUAGCUCUGGUAGCCAAGGAUGACUUGCCUGUGUCCUUGUGUAGAGGAUCAUUCAGAAAAUGAGCCUUGAACUGGUUCAUAGGCAGUCUCCUUGGCUAGUCUGAGUCGCUCUUAUCACUCAUGUUAGGCUUGCAUCUCGUUGA	176	Chr8(+):26803116-26803291
osa-miR169j	UAGCCAAGGAUGACUUGCCUG	21	osa-MIR169j	UCGCAUCUGGUAGCCAAGGAUGACUUGCCUGUGUCUCUGCUCAUGUGCAGUAGAAGAAGAUGCAUUUCUAGCUGCUUUCUGCAUAUGUGAUCUCACAGGCAGUCUCCUUGGCUAGCCUGAGCGGC	125	Chr9(+):19788861-19788985
osa-miR169m	UAGCCAAGGAUGACUUGCCUG	21	osa-MIR169j	UCGCAUCUGGUAGCCAAGGAUGACUUGCCUGUGUCUCUGCUCAUGUGCAGUAGAAGAAGAUGCAUUUCUAGCUGCUUUCUGCAUAUGUGAUCUCACAGGCAGUCUCCUUGGCUAGCCUGAGCGGC	125	Chr9(+):19788861-19788985
osa-miR169n	UAGCCAAGAAUGACUUGCCUA	21	osa-MIR169o	CUCCCUUUGGUAGCCAAGAAUGACUUGCCUACGCUUUUGCCCUCUGUUGGCUCAUCCAUCCGUCUAUCUAUCUGCCAUGGCAGAUGGCAGAUUAAGGGUUUCUGAAAGAAAUUCUUGUGAUAGGAUGUGCAAUGAGGCUGCAUGGGCCGGUCUUCUUGGCUAGCCAGAGUGGC	173	Chr11(-):6081528-6081700
osa-miR171a	UGAUUGAGCCGCGCCAAUAUC	21	osa-MIR171a	GGAAAGAGCGAUAUUGGUGAGGUUCAAUCCGAUGAUUGGUUUUACAGCAGUGGUAAAAUCAGUAUCUGAUUGAGCCGCGCCAAUAUCUCUUCCUCU	96	Chr6(+):25891132-25891227
osa-miR169f.1	UAGCCAAGGAUGACUUGCCUA	21	osa-MIR169g	CUGCCUCUGGUAGCCAAGGAUGACUUGCCUAUUGUGCUCUUCUGAAUGAUGCAGUGCCAUGAUCAGUGUGGCCUGGCUGGUUCAGAUGAGCCGAGAUAGGCAGUCUCCUUGGCUAGCCUGAGUGGC	126	Chr4(+):19420077-19420202
osa-miR169k	UAGCCAAGGAUGACUUGCCUG	21	osa-MIR169h	UUAGCUCUGGUAGCCAAGGAUGACUUGCCUGUGUCCUUGUGUGUAAGGAUCAUUAAUUAUUAUUCAGAAAAUGAUCCUUUCAGCAGGUUUCAUGGGCAGUCUCCUUGGCUAGCCUGAGUGAU	122	Chr8(+):26807349-26807470
osa-miR169i-5p.1	UAGCCAAGGAUGACUUGCCUG	21	osa-MIR169l	UUAUCUCUGAUAGCCAAGGAUGACUUGCCUGUGUCCUCCCUGAAGGAUUAGCAAUUUAAUGAUCCUUUAAGCUGGUUCAUGGGCAGUCUCCUUGGCUAGCCUGAGUGG	108	Chr8(+):26817488-26817595
osa-miR168a-3p	GAUCCCGCCUUGCACCAAGUGAAU	24	osa-MIR168a	CGCCUCGGGCUCGCUUGGUGCAGAUCGGGACCCGCCGCCGCCGCUGCCGGGGCCGGAUCCCGCCUUGCACCAAGUGAAUCGGAGCCG	87	Chr2(-):1553154-1553240
osa-miR169g	UAGCCAAGGAUGACUUGCCUA	21	osa-MIR169g	CUGCCUCUGGUAGCCAAGGAUGACUUGCCUAUUGUGCUCUUCUGAAUGAUGCAGUGCCAUGAUCAGUGUGGCCUGGCUGGUUCAGAUGAGCCGAGAUAGGCAGUCUCCUUGGCUAGCCUGAGUGGC	126	Chr4(+):19420077-19420202
osa-miR169i-3p	UGAGUCGCUCUUAUCACUCAUG	22	osa-MIR169i	GGAAGAGAGCAAGGCUUGCAUGGUGAUAAGGGUGUAGCUCUGGUAGCCAAGGAUGACUUGCCUGUGUCCUUGUGUAGAGGAUCAUUCAGAAAAUGAGCCUUGAACUGGUUCAUAGGCAGUCUCCUUGGCUAGUCUGAGUCGCUCUUAUCACUCAUGUUAGGCUUGCAUCUCGUUGA	176	Chr8(+):26803116-26803291
osa-miR169m	UAGCCAAGGAUGACUUGCCUG	21	osa-MIR169h	UUAGCUCUGGUAGCCAAGGAUGACUUGCCUGUGUCCUUGUGUGUAAGGAUCAUUAAUUAUUAUUCAGAAAAUGAUCCUUUCAGCAGGUUUCAUGGGCAGUCUCCUUGGCUAGCCUGAGUGAU	122	Chr8(+):26807349-26807470
osa-miR169m	UAGCCAAGGAUGACUUGCCUG	21	osa-MIR169k	UCUGUCUAGAUAGCCAAGGAUGACUUGCCUGUGGCCUCUUGGAGAGAGAGGUGUAGCUUAAUUAGCAGCAUGGUUUGAGCAUUGCUUGAUCGGUUGAUCGCUUCGCUUGCUCUGCAUGAGAUCUUACAGGCAGUCUCCUUGGCUAGUCUGGGCGGC	156	Chr9(+):19792133-19792288
osa-miR169j	UAGCCAAGGAUGACUUGCCUG	21	osa-MIR169l	UUAUCUCUGAUAGCCAAGGAUGACUUGCCUGUGUCCUCCCUGAAGGAUUAGCAAUUUAAUGAUCCUUUAAGCUGGUUCAUGGGCAGUCUCCUUGGCUAGCCUGAGUGG	108	Chr8(+):26817488-26817595
osa-miR169l	UAGCCAAGGAUGACUUGCCUG	21	osa-MIR169m	UGAGUCCUGGUAGCCAAGGAUGACUUGCCUGUAUAUUUAUAUAUAUAUGUGUGUGUGAUCAAUGGAUGGAUUGAUCAAGCUGCUUGCAGGCUCAUGCAUAUAUAUGUACAGGCAGUCUCCUUGGCUAGCCCGGCUACC	138	Chr8(+):26813897-26814034
osa-miR169m	UAGCCAAGGAUGACUUGCCUG	21	osa-MIR169m	UGAGUCCUGGUAGCCAAGGAUGACUUGCCUGUAUAUUUAUAUAUAUAUGUGUGUGUGAUCAAUGGAUGGAUUGAUCAAGCUGCUUGCAGGCUCAUGCAUAUAUAUGUACAGGCAGUCUCCUUGGCUAGCCCGGCUACC	138	Chr8(+):26813897-26814034
osa-miR169g	UAGCCAAGGAUGACUUGCCUA	21	osa-MIR169f	GGGCCUUCCAUGAGGACAAGAGCUGAUUCGGUAGCCAAGGAUGACUUGCCUAAUGCCUAUGUGCAUGUGUUUAUACGCUGCUCAUCUGCAUUUUGAUUAUCCCCUGAUCAGUCCUGUCGUCAAUUAUAUGUGUGUGUAGUACUCUGUACUCAUACAUAUAUAGGCAUGUCUUCCUUGGCUAUUCGGAGCGGCUCUUGUCUCUCGUGGAAGGCUG	214	Chr2(-):18558299-18558512
osa-miR169l	UAGCCAAGGAUGACUUGCCUG	21	osa-MIR169i	GGAAGAGAGCAAGGCUUGCAUGGUGAUAAGGGUGUAGCUCUGGUAGCCAAGGAUGACUUGCCUGUGUCCUUGUGUAGAGGAUCAUUCAGAAAAUGAGCCUUGAACUGGUUCAUAGGCAGUCUCCUUGGCUAGUCUGAGUCGCUCUUAUCACUCAUGUUAGGCUUGCAUCUCGUUGA	176	Chr8(+):26803116-26803291
osa-miR169m	UAGCCAAGGAUGACUUGCCUG	21	osa-MIR169l	UUAUCUCUGAUAGCCAAGGAUGACUUGCCUGUGUCCUCCCUGAAGGAUUAGCAAUUUAAUGAUCCUUUAAGCUGGUUCAUGGGCAGUCUCCUUGGCUAGCCUGAGUGG	108	Chr8(+):26817488-26817595
osa-miR169l	UAGCCAAGGAUGACUUGCCUG	21	osa-MIR169l	UUAUCUCUGAUAGCCAAGGAUGACUUGCCUGUGUCCUCCCUGAAGGAUUAGCAAUUUAAUGAUCCUUUAAGCUGGUUCAUGGGCAGUCUCCUUGGCUAGCCUGAGUGG	108	Chr8(+):26817488-26817595
osa-miR169j	UAGCCAAGGAUGACUUGCCUG	21	osa-MIR169m	UGAGUCCUGGUAGCCAAGGAUGACUUGCCUGUAUAUUUAUAUAUAUAUGUGUGUGUGAUCAAUGGAUGGAUUGAUCAAGCUGCUUGCAGGCUCAUGCAUAUAUAUGUACAGGCAGUCUCCUUGGCUAGCCCGGCUACC	138	Chr8(+):26813897-26814034
osa-miR169o	UAGCCAAGAAUGACUUGCCUA	21	osa-MIR169n	CUCCCUUUGGUAGCCAAGAAUGACUUGCCUAUGUGUUUUGCCUUGUGUUGGCUCAUCCAUCCAUCUAUCAGCCGUUGCAGAUUUGCAGUGGCAGAUUAAAGGGUUUCAGAAAGAAAUUCUUGUGAUGGAUGUGCAAUGUGGCUGCAUGGGCCGGUCUUCUUGGCUAGCCAGAGUGGC	177	Chr11(-):6085252-6085428
osa-miR169m	UAGCCAAGGAUGACUUGCCUG	21	osa-MIR169i	GGAAGAGAGCAAGGCUUGCAUGGUGAUAAGGGUGUAGCUCUGGUAGCCAAGGAUGACUUGCCUGUGUCCUUGUGUAGAGGAUCAUUCAGAAAAUGAGCCUUGAACUGGUUCAUAGGCAGUCUCCUUGGCUAGUCUGAGUCGCUCUUAUCACUCAUGUUAGGCUUGCAUCUCGUUGA	176	Chr8(+):26803116-26803291
osa-miR169i-5p.1	UAGCCAAGGAUGACUUGCCUG	21	osa-MIR169m	UGAGUCCUGGUAGCCAAGGAUGACUUGCCUGUAUAUUUAUAUAUAUAUGUGUGUGUGAUCAAUGGAUGGAUUGAUCAAGCUGCUUGCAGGCUCAUGCAUAUAUAUGUACAGGCAGUCUCCUUGGCUAGCCCGGCUACC	138	Chr8(+):26813897-26814034
osa-miR169n	UAGCCAAGAAUGACUUGCCUA	21	osa-MIR169n	CUCCCUUUGGUAGCCAAGAAUGACUUGCCUAUGUGUUUUGCCUUGUGUUGGCUCAUCCAUCCAUCUAUCAGCCGUUGCAGAUUUGCAGUGGCAGAUUAAAGGGUUUCAGAAAGAAAUUCUUGUGAUGGAUGUGCAAUGUGGCUGCAUGGGCCGGUCUUCUUGGCUAGCCAGAGUGGC	177	Chr11(-):6085252-6085428
osa-miR169h	UAGCCAAGGAUGACUUGCCUG	21	osa-MIR169i	GGAAGAGAGCAAGGCUUGCAUGGUGAUAAGGGUGUAGCUCUGGUAGCCAAGGAUGACUUGCCUGUGUCCUUGUGUAGAGGAUCAUUCAGAAAAUGAGCCUUGAACUGGUUCAUAGGCAGUCUCCUUGGCUAGUCUGAGUCGCUCUUAUCACUCAUGUUAGGCUUGCAUCUCGUUGA	176	Chr8(+):26803116-26803291
osa-miR169i-5p.1	UAGCCAAGGAUGACUUGCCUG	21	osa-MIR169i	GGAAGAGAGCAAGGCUUGCAUGGUGAUAAGGGUGUAGCUCUGGUAGCCAAGGAUGACUUGCCUGUGUCCUUGUGUAGAGGAUCAUUCAGAAAAUGAGCCUUGAACUGGUUCAUAGGCAGUCUCCUUGGCUAGUCUGAGUCGCUCUUAUCACUCAUGUUAGGCUUGCAUCUCGUUGA	176	Chr8(+):26803116-26803291
osa-miR169l	UAGCCAAGGAUGACUUGCCUG	21	osa-MIR169j	UCGCAUCUGGUAGCCAAGGAUGACUUGCCUGUGUCUCUGCUCAUGUGCAGUAGAAGAAGAUGCAUUUCUAGCUGCUUUCUGCAUAUGUGAUCUCACAGGCAGUCUCCUUGGCUAGCCUGAGCGGC	125	Chr9(+):19788861-19788985
osa-miR169i-5p.1	UAGCCAAGGAUGACUUGCCUG	21	osa-MIR169j	UCGCAUCUGGUAGCCAAGGAUGACUUGCCUGUGUCUCUGCUCAUGUGCAGUAGAAGAAGAUGCAUUUCUAGCUGCUUUCUGCAUAUGUGAUCUCACAGGCAGUCUCCUUGGCUAGCCUGAGCGGC	125	Chr9(+):19788861-19788985
osa-miR169k	UAGCCAAGGAUGACUUGCCUG	21	osa-MIR169l	UUAUCUCUGAUAGCCAAGGAUGACUUGCCUGUGUCCUCCCUGAAGGAUUAGCAAUUUAAUGAUCCUUUAAGCUGGUUCAUGGGCAGUCUCCUUGGCUAGCCUGAGUGG	108	Chr8(+):26817488-26817595
osa-miR171e-3p	UGAUUGAGCCGUGCCAAUAUC	21	osa-MIR171b	GCGACGACGGGAUAUUGGGGCGGUUCAAUCAGAAAGCUUGUGCUCCGGAAGCGAGGAGCUCUACUCUUUUGAUUGAGCCGUGCCAAUAUCACGUCGCAUC	100	Chr8(+):5369153-5369252
osa-miR171c-3p	UGAUUGAGCCGUGCCAAUAUC	21	osa-MIR171b	GCGACGACGGGAUAUUGGGGCGGUUCAAUCAGAAAGCUUGUGCUCCGGAAGCGAGGAGCUCUACUCUUUUGAUUGAGCCGUGCCAAUAUCACGUCGCAUC	100	Chr8(+):5369153-5369252
osa-miR169i-5p.1	UAGCCAAGGAUGACUUGCCUG	21	osa-MIR169h	UUAGCUCUGGUAGCCAAGGAUGACUUGCCUGUGUCCUUGUGUGUAAGGAUCAUUAAUUAUUAUUCAGAAAAUGAUCCUUUCAGCAGGUUUCAUGGGCAGUCUCCUUGGCUAGCCUGAGUGAU	122	Chr8(+):26807349-26807470
osa-miR169h	UAGCCAAGGAUGACUUGCCUG	21	osa-MIR169j	UCGCAUCUGGUAGCCAAGGAUGACUUGCCUGUGUCUCUGCUCAUGUGCAGUAGAAGAAGAUGCAUUUCUAGCUGCUUUCUGCAUAUGUGAUCUCACAGGCAGUCUCCUUGGCUAGCCUGAGCGGC	125	Chr9(+):19788861-19788985
osa-miR169h	UAGCCAAGGAUGACUUGCCUG	21	osa-MIR169m	UGAGUCCUGGUAGCCAAGGAUGACUUGCCUGUAUAUUUAUAUAUAUAUGUGUGUGUGAUCAAUGGAUGGAUUGAUCAAGCUGCUUGCAGGCUCAUGCAUAUAUAUGUACAGGCAGUCUCCUUGGCUAGCCCGGCUACC	138	Chr8(+):26813897-26814034
osa-miR169r-5p	UAGCCAAGGAUGAUUUGCCUG	21	osa-MIR169r	AGGCCAUCUUCGAUAGCCAAGGAUGAUUUGCCUGUAGCCCCAUUGUCAUCAGCUCUCUCCGUCGAGAGCGACAACCGGGCUCUACUGGCAAGUCUCCUCGGCUACCCGAGUACCUCUUAUGCUAUCCCA	129	Chr3(+):35782416-35782544
osa-miR1846e	CAACGAGGAGGCCGGGACCA	20	osa-MIR1846e	CGCAUCCGCCAACGAGGAGGCCGGGACCACCGGAUCCGGUGACUCCGGCCUCCUCGCCGGCAGAUCCGG	69	Chr9(-):13211437-13211505
osa-miR171d-3p	UGAUUGAGCCGUGCCAAUAUC	21	osa-MIR171c	GUGGGAACGGGAUAUUGGUGCGGUUCAAUCAGAAAGCUUGUGCUCCGAAGGCGAGGGGCUCCACUCUUUGAUUGAGCCGUGCCAAUAUCACGUCGCCUU	99	Chr4(-):31713472-31713570
osa-miR1861l	CGAUCUUGAGGCAGGAACUGAG	22	osa-MIR1861b	UUGCAUAUUCUUAGGCCCGAUCUUGAGGCAGGAACUGAGUAGUUCGUGAACUCGCUCUAUGUUGUUCGUUCACCCACUAUUCGGUUCCUGUCCCAAGAUCGAGUCUGUGAAUAUACAA	118	Chr2(+):20715962-20716079
osa-miR171b	UGAUUGAGCCGUGCCAAUAUC	21	osa-MIR171f	GGGAGAGUGCGAUGUUGGCAUGGUUCAAUCAAACCGGGCAAACUUAUGCACUAGCUAAGCAAGAUGCAGGGAUAUGCAGUAUGGUUUUGUUUGGUCUGAUUGAGCCGUGCCAAUAUCACAAGCUUGC	127	Chr3(+):30027774-30027900
osa-miR171e-3p	UGAUUGAGCCGUGCCAAUAUC	21	osa-MIR171f	GGGAGAGUGCGAUGUUGGCAUGGUUCAAUCAAACCGGGCAAACUUAUGCACUAGCUAAGCAAGAUGCAGGGAUAUGCAGUAUGGUUUUGUUUGGUCUGAUUGAGCCGUGCCAAUAUCACAAGCUUGC	127	Chr3(+):30027774-30027900
osa-miR171e-5p	UGUUGGCUCGGCUCACUCAGA	21	osa-MIR171e	UGGUAGCUAUGAUGUUGGCUCGGCUCACUCAGACGGCAUUGGCGUGAUGCAAAGCAUGCAUGCGUGCUUGCUAGCUCACUUGUGUUUCUGAUUGAGCCGUGCCAAUAUCUUAGUGCUCU	119	Chr3(+):1970487-1970605
osa-miR171e-3p	UGAUUGAGCCGUGCCAAUAUC	21	osa-MIR171c	GUGGGAACGGGAUAUUGGUGCGGUUCAAUCAGAAAGCUUGUGCUCCGAAGGCGAGGGGCUCCACUCUUUGAUUGAGCCGUGCCAAUAUCACGUCGCCUU	99	Chr4(-):31713472-31713570
osa-miR171b	UGAUUGAGCCGUGCCAAUAUC	21	osa-MIR171d	UUGUAGCUAUGAUGUUGGCCCGGCUCACUCAGAUGGAUCAUCGGUGCAGAAGAGUGCAUGAAUCUGAUGCAGUCUCAGUGUAGUAUGCUCCAUGCUGGAACUUCUGAUUGAGCCGUGCCAAUAUCUCAGCACCAU	135	Chr10(+):21237313-21237447
osa-miR171d-5p	UGUUGGCCCGGCUCACUCAGA	21	osa-MIR171d	UUGUAGCUAUGAUGUUGGCCCGGCUCACUCAGAUGGAUCAUCGGUGCAGAAGAGUGCAUGAAUCUGAUGCAGUCUCAGUGUAGUAUGCUCCAUGCUGGAACUUCUGAUUGAGCCGUGCCAAUAUCUCAGCACCAU	135	Chr10(+):21237313-21237447
osa-miR171d-3p	UGAUUGAGCCGUGCCAAUAUC	21	osa-MIR171e	UGGUAGCUAUGAUGUUGGCUCGGCUCACUCAGACGGCAUUGGCGUGAUGCAAAGCAUGCAUGCGUGCUUGCUAGCUCACUUGUGUUUCUGAUUGAGCCGUGCCAAUAUCUUAGUGCUCU	119	Chr3(+):1970487-1970605
osa-miR171c-3p	UGAUUGAGCCGUGCCAAUAUC	21	osa-MIR171e	UGGUAGCUAUGAUGUUGGCUCGGCUCACUCAGACGGCAUUGGCGUGAUGCAAAGCAUGCAUGCGUGCUUGCUAGCUCACUUGUGUUUCUGAUUGAGCCGUGCCAAUAUCUUAGUGCUCU	119	Chr3(+):1970487-1970605
osa-miR171g	GAGGUGAGCCGAGCCAAUAUC	21	osa-MIR171g	GACAUGGCAUGGUAUUGACUUGGCUCAUCUCAGCAACAGCAAACUGCAUGCAGCGCUGGAGGUGAGCCGAGCCAAUAUCACUUCAUGUC	89	Chr7(-):15636744-15636832
osa-miR171h	GUGAGCCGAACCAAUAUCACU	21	osa-MIR171h	AGAAGAAGAGGACAUGGUUUGGUAUUGUUUCGGCUCAUGUCGUUCACACAGAUGUGAGCCGAACCAAUAUCACUCAUGUAUUCUUCAUUCAGAGAACUUCU	101	Chr4(+):28482456-28482556
osa-miR171c-3p	UGAUUGAGCCGUGCCAAUAUC	21	osa-MIR171c	GUGGGAACGGGAUAUUGGUGCGGUUCAAUCAGAAAGCUUGUGCUCCGAAGGCGAGGGGCUCCACUCUUUGAUUGAGCCGUGCCAAUAUCACGUCGCCUU	99	Chr4(-):31713472-31713570
osa-miR171f-3p	UGAUUGAGCCGUGCCAAUAUC	21	osa-MIR171c	GUGGGAACGGGAUAUUGGUGCGGUUCAAUCAGAAAGCUUGUGCUCCGAAGGCGAGGGGCUCCACUCUUUGAUUGAGCCGUGCCAAUAUCACGUCGCCUU	99	Chr4(-):31713472-31713570
osa-miR172d-3p	AGAAUCUUGAUGAUGCUGCAU	21	osa-MIR172a	GUGUUUGCGGGCGUGGCAUCAUCAAGAUUCACAUCCAUGCAUAUAUCACAAGACGCACAUAUACAUCCGAUUUGGCUGAGAAUCUUGAUGAUGCUGCAUCCGCAGACAA	109	Chr9(+):22881834-22881942
osa-miR171b	UGAUUGAGCCGUGCCAAUAUC	21	osa-MIR171c	GUGGGAACGGGAUAUUGGUGCGGUUCAAUCAGAAAGCUUGUGCUCCGAAGGCGAGGGGCUCCACUCUUUGAUUGAGCCGUGCCAAUAUCACGUCGCCUU	99	Chr4(-):31713472-31713570
osa-miR171c-3p	UGAUUGAGCCGUGCCAAUAUC	21	osa-MIR171d	UUGUAGCUAUGAUGUUGGCCCGGCUCACUCAGAUGGAUCAUCGGUGCAGAAGAGUGCAUGAAUCUGAUGCAGUCUCAGUGUAGUAUGCUCCAUGCUGGAACUUCUGAUUGAGCCGUGCCAAUAUCUCAGCACCAU	135	Chr10(+):21237313-21237447
osa-miR171b	UGAUUGAGCCGUGCCAAUAUC	21	osa-MIR171e	UGGUAGCUAUGAUGUUGGCUCGGCUCACUCAGACGGCAUUGGCGUGAUGCAAAGCAUGCAUGCGUGCUUGCUAGCUCACUUGUGUUUCUGAUUGAGCCGUGCCAAUAUCUUAGUGCUCU	119	Chr3(+):1970487-1970605
osa-miR171e-3p	UGAUUGAGCCGUGCCAAUAUC	21	osa-MIR171d	UUGUAGCUAUGAUGUUGGCCCGGCUCACUCAGAUGGAUCAUCGGUGCAGAAGAGUGCAUGAAUCUGAUGCAGUCUCAGUGUAGUAUGCUCCAUGCUGGAACUUCUGAUUGAGCCGUGCCAAUAUCUCAGCACCAU	135	Chr10(+):21237313-21237447
osa-miR1848	CCUCGCCGGCGCGCGCGUGCA	21	osa-MIR1848	CCGCGGGCCCCCUCGCCGGCGCGCGCGUGCAGGUGUGCGCGCGGCCGUCGAGUGGCUCCUAGG	63	Chr4(+):18131807-18131869
osa-miR171c-5p	GGAUAUUGGUGCGGUUCAAUC	21	osa-MIR171c	GUGGGAACGGGAUAUUGGUGCGGUUCAAUCAGAAAGCUUGUGCUCCGAAGGCGAGGGGCUCCACUCUUUGAUUGAGCCGUGCCAAUAUCACGUCGCCUU	99	Chr4(-):31713472-31713570
osa-miR171f-5p	UGUUGGCAUGGUUCAAUCAAA	21	osa-MIR171f	GGGAGAGUGCGAUGUUGGCAUGGUUCAAUCAAACCGGGCAAACUUAUGCACUAGCUAAGCAAGAUGCAGGGAUAUGCAGUAUGGUUUUGUUUGGUCUGAUUGAGCCGUGCCAAUAUCACAAGCUUGC	127	Chr3(+):30027774-30027900
osa-miR1846b-5p	AGUGAGGAGGCCGGGGCCGCU	21	osa-MIR1846c	AUGAGCCGCCGGAUCUCCCAGUGAGGAGGCCGGGGCCGCUGAAUCCGGUGACCCCGGUCUGCUCGCUGGCGGAUCCGGCGCAAAGA	86	Chr12(+):270780-270865
osa-miR1860-5p	AGAAAACCAGCUUCCAGAUCU	21	osa-MIR1860	UCUUGAUUUGAUGGUAGGGUUAGUGUUAUUUGUAAAGAGAAAACCAGCUUCCAGAUCUCGAAUUUGCCUCAAACUUAUCUUCUCUUGUAGAUCUGGAAGCUAGGUUUUCUCUUUACAAAUAACACUAUUUUUUCCCCCAUUAGGUCUG	148	Chr1(-):934420-934567
osa-miR1846c-5p	AGUGAGGAGGCCGGGGCCGCU	21	osa-MIR1846a	CCGCUCCCUACCAAUGAGCCGCCGGAUCUCCCAGUGAGGAGGCCGGGGCCGCUGGAUCCGGUGACCCCGUUCUCCUCGCCGGCGGAUCCGGCGCUCCAGAGAAAGGAACGAG	112	Chr10(+):529274-529385
osa-miR171d-3p	UGAUUGAGCCGUGCCAAUAUC	21	osa-MIR171f	GGGAGAGUGCGAUGUUGGCAUGGUUCAAUCAAACCGGGCAAACUUAUGCACUAGCUAAGCAAGAUGCAGGGAUAUGCAGUAUGGUUUUGUUUGGUCUGAUUGAGCCGUGCCAAUAUCACAAGCUUGC	127	Chr3(+):30027774-30027900
osa-miR171c-3p	UGAUUGAGCCGUGCCAAUAUC	21	osa-MIR171f	GGGAGAGUGCGAUGUUGGCAUGGUUCAAUCAAACCGGGCAAACUUAUGCACUAGCUAAGCAAGAUGCAGGGAUAUGCAGUAUGGUUUUGUUUGGUCUGAUUGAGCCGUGCCAAUAUCACAAGCUUGC	127	Chr3(+):30027774-30027900
osa-miR172d-3p	AGAAUCUUGAUGAUGCUGCAU	21	osa-MIR172d	AAACAGUCGGUGCUUGCAGGUGCAGCACCAUCAAGAUUCACAUCGAGUUCAUCCCUAAACGAGAUCGAGGUUGGCUGACUAUAUGUGAUGAGAAUCUUGAUGAUGCUGCAUCAGCAAACGCUCGACUACU	130	Chr2(-):35143537-35143666
osa-miR1846d-5p	UCCCACCGAGCAGCCGGAUCUC	22	osa-MIR1846d	UGCCUGUCCCUCCCACCGAGCAGCCGGAUCUCCCAGUGAGUAGGCCCGGGCCGCCAGAUCCGGUGACCCCGGUCUCCUCGCCGGUGUAUCCGGCGCCGCAGGGAGGGACGAGAGCC	116	Chr1(+):39637065-39637180
osa-miR1847.1	UGCAGUUUGCAGUUGUGGCAC	21	osa-MIR1847	AGACUCCCUAACUUUGUGCAGUUUGCAGUUGUGGCACUGACAUAUGGGCCAGACACAUUUGGCCCACAUGUUAGUGCCACAACUGCAAACUACAUAAAGUCAGGGGAUCU	110	Chr1(+):20332878-20332987
osa-miR1849	UAUCGUAUCCUAGGUUGGUUU	21	osa-MIR1849	AAAUAAGCUAACCUAGGAUAUGAUGGGACAUUACCUAUCUAGAUUCGUUGUACUAGGUAAUGCCCUAUCGUAUCCUAGGUUGGUUUAUUU	90	Chr4(+):22224813-22224902
osa-miR1850.1	UGGAAAGUUGGGAGAUUGGGG	21	osa-MIR1850	AUGUGAUGGAGAUGCGAUGGAAAGUUGGGAGAUUGGGGGAAGUUGUGUGUGAACUAAACGUGGAUUGGGGCCCUGUUUAGUUCACAUCAAUCUUCCUCCAAAUUCCCAACUUUUCAUCACAUCACAAUCACAU	133	Chr5(-):26275207-26275339
osa-miR1859	UUUCCUAUGACGUCCAUUCCAA	22	osa-MIR1859	GGGAGUUGUAGGAAUGGAUGCGUAGAGAAAGAAAUGAAAUCUGAACCAGAUUUGUGAUUUGAUUCUUUCCUAUGACGUCCAUUCCAAUGAUUUCCAG	97	Chr1(-):673278-673374
osa-miR1861a	UGAUCUUGAGGCAGAAACUGAG	22	osa-MIR1861a	UUGUGUUGCAUAUUCUUAGGCCUGAUCUUGAGGCAGAAACUGAGUAGUUGGUGAACUCGCUCUAUGUUGUUCGUUCACUCGCGACACGGUUCCUGUCCCAAGAUCGAGUCUAUGAAUAUACAAAUGUGA	129	Chr1(+):15049772-15049900
osa-miR171i-3p	GGAUUGAGCCGCGUCAAUAUC	21	osa-MIR171i	UAAAAAGAGGUAUUGGCGUGCCUCAAUCCGAAGGCAUGGCUGAUUACAGGCACCUCGACCGAUCUAGCGCAUGCAGCCAUGUUUCUUGGAUUGAGCCGCGUCAAUAUCUCUCCUUGCUUC	120	Chr3(+):21191603-21191722
osa-miR172d-5p	GCAGCACCAUCAAGAUUCAC	20	osa-MIR172d	AAACAGUCGGUGCUUGCAGGUGCAGCACCAUCAAGAUUCACAUCGAGUUCAUCCCUAAACGAGAUCGAGGUUGGCUGACUAUAUGUGAUGAGAAUCUUGAUGAUGCUGCAUCAGCAAACGCUCGACUACU	130	Chr2(-):35143537-35143666
osa-miR1846a-3p	UGACCCCGUUCUCCUCGCCGG	21	osa-MIR1846a	CCGCUCCCUACCAAUGAGCCGCCGGAUCUCCCAGUGAGGAGGCCGGGGCCGCUGGAUCCGGUGACCCCGUUCUCCUCGCCGGCGGAUCCGGCGCUCCAGAGAAAGGAACGAG	112	Chr10(+):529274-529385
osa-miR1857-3p	UCAUGCUCCAAGAAAACCAGG	21	osa-MIR1857	GUUUUUAUCCUGGUUUUUUUGGAGCAUGAGGUUAUCUCUCAGUUUUUCCGUGUCCAAAAUAAAAGGACAAAAACUGUUCUUGAAAACCGAGAGAUAACCUCAUGCUCCAAGAAAACCAGGAUAAAAAAUU	130	Chr11(+):2733902-2734031
osa-miR1860-3p	AUCUGGAAGCUAGGUUUUCUCU	22	osa-MIR1860	UCUUGAUUUGAUGGUAGGGUUAGUGUUAUUUGUAAAGAGAAAACCAGCUUCCAGAUCUCGAAUUUGCCUCAAACUUAUCUUCUCUUGUAGAUCUGGAAGCUAGGUUUUCUCUUUACAAAUAACACUAUUUUUUCCCCCAUUAGGUCUG	148	Chr1(-):934420-934567
osa-miR1861f	CGAUCUUGAGGCAGGAACUGAG	22	osa-MIR1861b	UUGCAUAUUCUUAGGCCCGAUCUUGAGGCAGGAACUGAGUAGUUCGUGAACUCGCUCUAUGUUGUUCGUUCACCCACUAUUCGGUUCCUGUCCCAAGAUCGAGUCUGUGAAUAUACAA	118	Chr2(+):20715962-20716079
osa-miR171d-3p	UGAUUGAGCCGUGCCAAUAUC	21	osa-MIR171d	UUGUAGCUAUGAUGUUGGCCCGGCUCACUCAGAUGGAUCAUCGGUGCAGAAGAGUGCAUGAAUCUGAUGCAGUCUCAGUGUAGUAUGCUCCAUGCUGGAACUUCUGAUUGAGCCGUGCCAAUAUCUCAGCACCAU	135	Chr10(+):21237313-21237447
osa-miR172a	AGAAUCUUGAUGAUGCUGCAU	21	osa-MIR172a	GUGUUUGCGGGCGUGGCAUCAUCAAGAUUCACAUCCAUGCAUAUAUCACAAGACGCACAUAUACAUCCGAUUUGGCUGAGAAUCUUGAUGAUGCUGCAUCCGCAGACAA	109	Chr9(+):22881834-22881942
osa-miR172a	AGAAUCUUGAUGAUGCUGCAU	21	osa-MIR172d	AAACAGUCGGUGCUUGCAGGUGCAGCACCAUCAAGAUUCACAUCGAGUUCAUCCCUAAACGAGAUCGAGGUUGGCUGACUAUAUGUGAUGAGAAUCUUGAUGAUGCUGCAUCAGCAAACGCUCGACUACU	130	Chr2(-):35143537-35143666
osa-miR171f-3p	UGAUUGAGCCGUGCCAAUAUC	21	osa-MIR171d	UUGUAGCUAUGAUGUUGGCCCGGCUCACUCAGAUGGAUCAUCGGUGCAGAAGAGUGCAUGAAUCUGAUGCAGUCUCAGUGUAGUAUGCUCCAUGCUGGAACUUCUGAUUGAGCCGUGCCAAUAUCUCAGCACCAU	135	Chr10(+):21237313-21237447
osa-miR1846a-5p	AGUGAGGAGGCCGGGGCCGCU	21	osa-MIR1846a	CCGCUCCCUACCAAUGAGCCGCCGGAUCUCCCAGUGAGGAGGCCGGGGCCGCUGGAUCCGGUGACCCCGUUCUCCUCGCCGGCGGAUCCGGCGCUCCAGAGAAAGGAACGAG	112	Chr10(+):529274-529385
osa-miR1846c-5p	AGUGAGGAGGCCGGGGCCGCU	21	osa-MIR1846b	CCGCUCCCUACCAAUGAGCCGCCGGAUCUCCCAGUGAGGAGGCCGGGGCCGCUGGAUCCAGUGACCCCGUUCUCCUCGCCGGCGGAUCCGGAGCUCCAGAGAAAGGAACGAG	112	Chr11(-):27715822-27715933
osa-miR1850.3	CUGUUUAGUUCACAUCAAUCUU	22	osa-MIR1850	AUGUGAUGGAGAUGCGAUGGAAAGUUGGGAGAUUGGGGGAAGUUGUGUGUGAACUAAACGUGGAUUGGGGCCCUGUUUAGUUCACAUCAAUCUUCCUCCAAAUUCCCAACUUUUCAUCACAUCACAAUCACAU	133	Chr5(-):26275207-26275339
osa-miR1846d-3p	UAUCCGGCGCCGCAGGGAGG	20	osa-MIR1846d	UGCCUGUCCCUCCCACCGAGCAGCCGGAUCUCCCAGUGAGUAGGCCCGGGCCGCCAGAUCCGGUGACCCCGGUCUCCUCGCCGGUGUAUCCGGCGCCGCAGGGAGGGACGAGAGCC	116	Chr1(+):39637065-39637180
osa-miR1856	UAUGCGUAAGACGGAUUCGUA	21	osa-MIR1856	AGAGCACUGCUAUGCGUAAGACGGAUUCGUACUACCUGCGUCCGACCAUAUCAUGUGCACCGAUCACCGUCUUUAGCUUCUCUCCACCAAUGCAAGCAGCAUUCGGAUGCAUGUCGUACGAAUCCGUCGGACGCAUAGCUAUUUUCUUU	149	Chr11(-):10376148-10376296
osa-miR171f-3p	UGAUUGAGCCGUGCCAAUAUC	21	osa-MIR171e	UGGUAGCUAUGAUGUUGGCUCGGCUCACUCAGACGGCAUUGGCGUGAUGCAAAGCAUGCAUGCGUGCUUGCUAGCUCACUUGUGUUUCUGAUUGAGCCGUGCCAAUAUCUUAGUGCUCU	119	Chr3(+):1970487-1970605
osa-miR172b	GGAAUCUUGAUGAUGCUGCAU	21	osa-MIR172b	GUGAUUUCUGACGUGGCAUCAUCAAGAUUCACACAUUACAUUGCAUGCAUGCAUAUGUCUAUGCAUCUUUGAGCUUGUUGUUCUGAUCUCAACAACCUAGCUAGCUAAUAUUUCUCUCCUGGCCCUGACCUGCAUGAUGCAUGGUUGCACGCAUGGAGAGAGAAGAGAGAGAUCGAAGCUAAUUAAACGCAUGUGUAUAUAUGUGUGGGAAUCUUGAUGAUGCUGCAUCGGAAAUUAA	238	Chr1(-):42923736-42923973
osa-miR1846a-5p	AGUGAGGAGGCCGGGGCCGCU	21	osa-MIR1846c	AUGAGCCGCCGGAUCUCCCAGUGAGGAGGCCGGGGCCGCUGAAUCCGGUGACCCCGGUCUGCUCGCUGGCGGAUCCGGCGCAAAGA	86	Chr12(+):270780-270865
osa-miR171e-3p	UGAUUGAGCCGUGCCAAUAUC	21	osa-MIR171e	UGGUAGCUAUGAUGUUGGCUCGGCUCACUCAGACGGCAUUGGCGUGAUGCAAAGCAUGCAUGCGUGCUUGCUAGCUCACUUGUGUUUCUGAUUGAGCCGUGCCAAUAUCUUAGUGCUCU	119	Chr3(+):1970487-1970605
osa-miR171f-3p	UGAUUGAGCCGUGCCAAUAUC	21	osa-MIR171f	GGGAGAGUGCGAUGUUGGCAUGGUUCAAUCAAACCGGGCAAACUUAUGCACUAGCUAAGCAAGAUGCAGGGAUAUGCAGUAUGGUUUUGUUUGGUCUGAUUGAGCCGUGCCAAUAUCACAAGCUUGC	127	Chr3(+):30027774-30027900
osa-miR171i-5p	AGGUAUUGGCGUGCCUCAAUC	21	osa-MIR171i	UAAAAAGAGGUAUUGGCGUGCCUCAAUCCGAAGGCAUGGCUGAUUACAGGCACCUCGACCGAUCUAGCGCAUGCAGCCAUGUUUCUUGGAUUGAGCCGCGUCAAUAUCUCUCCUUGCUUC	120	Chr3(+):21191603-21191722
osa-miR1846b-5p	AGUGAGGAGGCCGGGGCCGCU	21	osa-MIR1846a	CCGCUCCCUACCAAUGAGCCGCCGGAUCUCCCAGUGAGGAGGCCGGGGCCGCUGGAUCCGGUGACCCCGUUCUCCUCGCCGGCGGAUCCGGCGCUCCAGAGAAAGGAACGAG	112	Chr10(+):529274-529385
osa-miR1846b-3p	UGACCCCGUUCUCCUCGCCGG	21	osa-MIR1846a	CCGCUCCCUACCAAUGAGCCGCCGGAUCUCCCAGUGAGGAGGCCGGGGCCGCUGGAUCCGGUGACCCCGUUCUCCUCGCCGGCGGAUCCGGCGCUCCAGAGAAAGGAACGAG	112	Chr10(+):529274-529385
osa-miR1846b-3p	UGACCCCGUUCUCCUCGCCGG	21	osa-MIR1846b	CCGCUCCCUACCAAUGAGCCGCCGGAUCUCCCAGUGAGGAGGCCGGGGCCGCUGGAUCCAGUGACCCCGUUCUCCUCGCCGGCGGAUCCGGAGCUCCAGAGAAAGGAACGAG	112	Chr11(-):27715822-27715933
osa-miR1846a-3p	UGACCCCGUUCUCCUCGCCGG	21	osa-MIR1846b	CCGCUCCCUACCAAUGAGCCGCCGGAUCUCCCAGUGAGGAGGCCGGGGCCGCUGGAUCCAGUGACCCCGUUCUCCUCGCCGGCGGAUCCGGAGCUCCAGAGAAAGGAACGAG	112	Chr11(-):27715822-27715933
osa-miR1846a-5p	AGUGAGGAGGCCGGGGCCGCU	21	osa-MIR1846b	CCGCUCCCUACCAAUGAGCCGCCGGAUCUCCCAGUGAGGAGGCCGGGGCCGCUGGAUCCAGUGACCCCGUUCUCCUCGCCGGCGGAUCCGGAGCUCCAGAGAAAGGAACGAG	112	Chr11(-):27715822-27715933
osa-miR1846b-5p	AGUGAGGAGGCCGGGGCCGCU	21	osa-MIR1846b	CCGCUCCCUACCAAUGAGCCGCCGGAUCUCCCAGUGAGGAGGCCGGGGCCGCUGGAUCCAGUGACCCCGUUCUCCUCGCCGGCGGAUCCGGAGCUCCAGAGAAAGGAACGAG	112	Chr11(-):27715822-27715933
osa-miR1857-5p	UGGUUUUUUUGGAGCAUGAGG	21	osa-MIR1857	GUUUUUAUCCUGGUUUUUUUGGAGCAUGAGGUUAUCUCUCAGUUUUUCCGUGUCCAAAAUAAAAGGACAAAAACUGUUCUUGAAAACCGAGAGAUAACCUCAUGCUCCAAGAAAACCAGGAUAAAAAAUU	130	Chr11(+):2733902-2734031
osa-miR1846c-5p	AGUGAGGAGGCCGGGGCCGCU	21	osa-MIR1846c	AUGAGCCGCCGGAUCUCCCAGUGAGGAGGCCGGGGCCGCUGAAUCCGGUGACCCCGGUCUGCUCGCUGGCGGAUCCGGCGCAAAGA	86	Chr12(+):270780-270865
osa-miR1861i	CGAUCUUGAGGCAGGAACUGAG	22	osa-MIR1861b	UUGCAUAUUCUUAGGCCCGAUCUUGAGGCAGGAACUGAGUAGUUCGUGAACUCGCUCUAUGUUGUUCGUUCACCCACUAUUCGGUUCCUGUCCCAAGAUCGAGUCUGUGAAUAUACAA	118	Chr2(+):20715962-20716079
osa-miR1851	CGUCUGGGAUGGCAUUUUGGC	21	osa-MIR1851	CAGAGUGUCUUCGCCAAAAUGCCAUCCCGAACAGAAAUGCCACUUCCUCUUCUUCCUCCAUCCUGCGCGUGAAGAGCUCGCCUGCGGCCAUGGCUAGCUCCCUCCCUGCCAUCGCCGCCGCACGGGCAGCGGAGCCCGCGGCGCAGUGGCGACUCUUCGGUUGACGGCGGCUGGCUACGCGGUGGCAACGAGGAGGCGGCGGCGGCCAGGAGCUGCUCCACCGGCCCCACGCGCACGCGCGCCGGCGGGAUCCGCGCGUCGUCGCCGGAGUCCUUCCGCGACGACCUCAGCUGCACAGGCGUUGGCGGGGAUGGCAGGGAGGGCAGCGCCCCGAUCGCCGUCGGCAAGGCGGCAUCGGCGCGGCGGUGGAGAUGGCCAUGGCCGCCGGCGAGCUCUUCA…	471	Chr5(+):26049315-26049785
osa-miR1861o	UGAUCUUGAGGCAGAAACUGAG	22	osa-MIR1861a	UUGUGUUGCAUAUUCUUAGGCCUGAUCUUGAGGCAGAAACUGAGUAGUUGGUGAACUCGCUCUAUGUUGUUCGUUCACUCGCGACACGGUUCCUGUCCCAAGAUCGAGUCUAUGAAUAUACAAAUGUGA	129	Chr1(+):15049772-15049900
osa-miR1861b	CGAUCUUGAGGCAGGAACUGAG	22	osa-MIR1861f	UGCGUAUUCUUAGGCCCGAUCUUGAGGCAGGAACUGAGUAGUUGUUGAACUUGCUCUAUGUUGUUCGUUCACCCACUAUUCGGUUCCUGUCCCAAGAUCGAGUCUAUGAAUAUACA	116	Chr5(+):18668398-18668513
osa-miR1861g	CAGUCUUGUGGCAAGAACUGAG	22	osa-MIR1861g	CGGUGUUGCAUAUUCUUAGGCCCAGUCUUGUGGCAAGAACUGAGUAGUUCGUUAACUCGCUACGUGGUUCUUGUCACAAGAUCGAGCCUGUGAAUAUGCAAAGUUGG	107	Chr5(+):18668611-18668717
osa-miR1861d	UGGUCUUGAGGCAGGAACUGAG	22	osa-MIR1861d	UUGCAUAUUCUUAGGCCUGGUCUUGAGGCAGGAACUGAGUAGUUGGUGAACUCGCUCUAUGUUGUUCGUUCACUCGCGACGCGGUUCCUGUCCCAAGACCGAGUCUGUGAAUAUACAA	118	Chr4(+):6536337-6536454
osa-miR1861h	CGGUCUUGAGGCAGGAACUGAG	22	osa-MIR1861h	UUCUUAGGCCCGGUCUUGAGGCAGGAACUGAGUAGUUGGUGAACUCGCUCUAUGUUGUUCGUUCACUCGCGACACGGUUCCUGUCCCAAGACUGAGUCUGUGAA	104	Chr6(-):27238190-27238293
osa-miR1862b	ACGAGGUUGGUUUAUUUUGGGACG	24	osa-MIR1862b	GGUCAUUUAGAUAGAACAUGUUUCAUCUCAGUGCGCCUACUCCCUUAGUCCCAAAAUAAAUUAAUCUUAUACAAGAUUUGGCACAUCAUAGUACUACGAAUCUGGAUAUACUAGGAUGUGUCACAUUCCGUACGAGGUUGGUUUAUUUUGGGACGGAGGGAGGGAGUAUCUCGGAUGCCUACCGCAGUAUCUCAUGACC	199	Chr8(-):8341200-8341398
osa-miR1861m	CGGUCUUGUGGCAAGAACUGAG	22	osa-MIR1861k	GCAUAUUCUUAGGCCCGGUCUUGUGGCAAGAACUGAGUAGUUCGUUAACUCGCUACGCGGUUCUUGUCACAAGACCGAGUCUGUGAAUAUGC	92	Chr8(-):15132529-15132620
osa-miR1865-3p	CGAAGAAUCGCAGUCACUAGUUGU	24	osa-MIR1865	CUCGAACUACUGCUAGUGAUGGUGAUUCUUCGACACAGUAUUCGGCGAGUUUUGGGCUUCAUCAUGCGGUGCUCGACAUGGUGACGAAGCCUGAACUUGCCAAAGACUGUCGAAGAAUCGCAGUCACUAGUUGUAAUUUGACUC	144	Chr3(+):34000594-34000737
osa-miR1868	UCACGGAAAACGAGGGAGCAGCCA	24	osa-MIR1868	GGAAAGGCUUUGUAAAACACACUAUUUGACAGUUUGGAAAGCGUGCUCACGGAAAACGAGGGAGCAGCCAAGGCAUUGUUCUUACCGGUUUAUGAAUUGGCUACUUCCUCGUUUUCCGUAAACACGCUUCCCGAGCUUCUAAACGGUGUGUUUCUUGCAAAAACUUUAU	169	Chr4(+):19715448-19715616
osa-miR1874-5p	UAGGGCUACUACACCAUCCAUAAG	24	osa-MIR1874	CCAUAAUCAUCUAUUAGUACAGUGGUGAAGACAUAGGGCUACUACACCAUCCAUAAGGGUUCGAAUCUUCGAUGUGCCUAGAUAGGGUACAGUUGGAUCCCAUAUGGAUGGAGGUGUAACCCGAUGCCUUUUACAAAUAGAUGGUUAUUUU	151	Chr8(-):8702798-8702948
osa-miR1861j	CGGUCUUGAGGCAGGAACUGAG	22	osa-MIR1861h	UUCUUAGGCCCGGUCUUGAGGCAGGAACUGAGUAGUUGGUGAACUCGCUCUAUGUUGUUCGUUCACUCGCGACACGGUUCCUGUCCCAAGACUGAGUCUGUGAA	104	Chr6(-):27238190-27238293
osa-miR1861k	CGGUCUUGUGGCAAGAACUGAG	22	osa-MIR1861e	GCAUAUUCUUAGGCCCGGUCUUGUGGCAAGAACUGAGUAGUUCGUUAACUCGCUACGCGGUUCUUGUCACAAGACCGAGUCUGUGAAUAUGC	92	Chr4(+):6536556-6536647
osa-miR1861c	CGAUCUUGUAGCAAGAACUGAG	22	osa-MIR1861c	CGGUGUUGCAUAUUCUUAGACCCGAUCUUGUAGCAAGAACUGAGUAGUUCGUUAACUCGCUACGCGGUUCUUGUCACAAGACCGAGCCUGUGAAUAUGCAAAGGUGG	107	Chr2(+):20716174-20716280
osa-miR1861j	CGGUCUUGAGGCAGGAACUGAG	22	osa-MIR1861j	AUAUUCUUAGGCCCGGUCUUGAGGCAGGAACUGAGUAGUUGGUGAACUCGCUCUAUGUUGUUCGUUCACUCGCGACACAGUUCCUGUCCCAAGGCUAAGUCUGUGAAUAU	110	Chr8(-):15132727-15132836
osa-miR1861a	UGAUCUUGAGGCAGAAACUGAG	22	osa-MIR1861o	UUGUGUUGCAUAUUCUUAGGCCUGAUCUUGAGGCAGAAACUGAGUAGUUGGUGAACUCGCUCUAUGUUGUUCGUUCACUCGCGACACGGUUCCUGUCCCAAGAUCGAGUCUAUGAAUAUACAAAUGUGA	129	ChrUn(+):521043-521171
osa-miR1861i	CGAUCUUGAGGCAGGAACUGAG	22	osa-MIR1861f	UGCGUAUUCUUAGGCCCGAUCUUGAGGCAGGAACUGAGUAGUUGUUGAACUUGCUCUAUGUUGUUCGUUCACCCACUAUUCGGUUCCUGUCCCAAGAUCGAGUCUAUGAAUAUACA	116	Chr5(+):18668398-18668513
osa-miR1861b	CGAUCUUGAGGCAGGAACUGAG	22	osa-MIR1861i	GGCCCGAUCUUGAGGCAGGAACUGAGUAGUUGGUGAACUCGCUCUAUGUUGUUCGUUCACUUGCUACACGGUUCCUGUCCCAAGAUCGAGUC	92	Chr6(+):14949509-14949600
osa-miR1861b	CGAUCUUGAGGCAGGAACUGAG	22	osa-MIR1861b	UUGCAUAUUCUUAGGCCCGAUCUUGAGGCAGGAACUGAGUAGUUCGUGAACUCGCUCUAUGUUGUUCGUUCACCCACUAUUCGGUUCCUGUCCCAAGAUCGAGUCUGUGAAUAUACAA	118	Chr2(+):20715962-20716079
osa-miR1861m	CGGUCUUGUGGCAAGAACUGAG	22	osa-MIR1861e	GCAUAUUCUUAGGCCCGGUCUUGUGGCAAGAACUGAGUAGUUCGUUAACUCGCUACGCGGUUCUUGUCACAAGACCGAGUCUGUGAAUAUGC	92	Chr4(+):6536556-6536647
osa-miR1861n	CGAUCUUGUGGCAGGAGCUGAG	22	osa-MIR1861n	GCGUGUUGUAUAUUCUUAGGCCCGAUCUUGUGGCAGGAGCUGAGUAGCUGGUGAACUCGCUUUAUGUUGUUCAUUCACUCGCUACACGGUUCCUGUCCCAAGAUCGAGUCUGUGAAUAUGCAAAUGUGA	129	Chr12(-):16586544-16586672
osa-miR1861f	CGAUCUUGAGGCAGGAACUGAG	22	osa-MIR1861l	UCGUGUUGCAUAUUCUUAGGCCCGAUCUUGAGGCAGGAACUGAGUAGUUGGUGAACUCGCUCUAUGUUGUUCAUUCACUCGCGACACGGUUCCUGUCCCAAGAUCGGGUCUGUGAAUAUACAAAUGUGA	129	Chr9(+):13532426-13532554
osa-miR1861i	CGAUCUUGAGGCAGGAACUGAG	22	osa-MIR1861l	UCGUGUUGCAUAUUCUUAGGCCCGAUCUUGAGGCAGGAACUGAGUAGUUGGUGAACUCGCUCUAUGUUGUUCAUUCACUCGCGACACGGUUCCUGUCCCAAGAUCGGGUCUGUGAAUAUACAAAUGUGA	129	Chr9(+):13532426-13532554
osa-miR1862d	ACUAGGUUUGUUUAUUUUGGGACG	24	osa-MIR1862d	CUACUGGCUAGUCUCGUAGCUUGCUAGGUACUCCCUCUGUCCCAAAAUAAACAAAGCUAGUACGGGGAUGUGGCACUUCCUAGUCCUGUACUAGGUUUGUUUAUUUUGGGACGGAGGGAGUAUCAUAGUUUGUUACUCCUCUGGUUACUA	150	Chr10(+):4833611-4833760
osa-miR1870-3p	UUUAGGGCUAAUUCAGCAUGAACA	24	osa-MIR1870	UAGUGUCAAAGUAAUGGAGGAUUUGGGAAAUAAACUGCGUUCAUGCUGAAUUAGACCUAGUGGGCAUUUAUACAUCACAACACAUGGUACUGUUGCCCUUUCCUUUUUCUAGCCUUAGUGUUGUGAUCUAUAUAUGCCCUUUAGGGCUAAUUCAGCAUGAACAUAGUUUAUUCUCCAUUCCUCAAAUCAUCCAUUACUUUUGACACUUA	209	Chr6(+):21164755-21164963
osa-miR1861f	CGAUCUUGAGGCAGGAACUGAG	22	osa-MIR1861f	UGCGUAUUCUUAGGCCCGAUCUUGAGGCAGGAACUGAGUAGUUGUUGAACUUGCUCUAUGUUGUUCGUUCACCCACUAUUCGGUUCCUGUCCCAAGAUCGAGUCUAUGAAUAUACA	116	Chr5(+):18668398-18668513
osa-miR1862c	ACGAGGUUGGUUUAUUUUGGGACG	24	osa-MIR1862a	GUACUCCCUCCGUCCCGAAAUAACCAAACCUCGUAGGACAUGUCACAUCCUAGUACGAGGUUGGUUUAUUUUGGGACGGAGGGAGUAU	88	Chr1(+):26192308-26192395
osa-miR1862a	ACGAGGUUGGUUUAUUUUGGGACG	24	osa-MIR1862a	GUACUCCCUCCGUCCCGAAAUAACCAAACCUCGUAGGACAUGUCACAUCCUAGUACGAGGUUGGUUUAUUUUGGGACGGAGGGAGUAU	88	Chr1(+):26192308-26192395
osa-miR1862b	ACGAGGUUGGUUUAUUUUGGGACG	24	osa-MIR1862c	ACUCCCUCCGUCCCAAAAUAAGUCAAUCCCGUACUAGUAUAUGACACUUCCUAGUACGAGGUUGGUUUAUUUUGGGACGGAGAGAGUAG	89	Chr10(+):16093884-16093972
osa-miR1872	GAACUGUAAGUCUGUGACGGGUAA	24	osa-MIR1872	UAAUAUCUCAAUGCUUGUGGAGACUUAUGGUUGAACUGUUGAACUGUAAGUCUGUGACGGGUAAACGAGCAUGUACCC	78	Chr6(-):4923862-4923939
osa-miR1880	UUCCAAGCGGGCCACUUAAGCAUU	24	osa-MIR1880	GUUCCGCUUGUGAAAAUCGAUUUUUCCAAGCGGGCCACUUAAGCAUUCCGCCUGUAAAAUUAAAGGUAUUUUCGCAGCCGGAUCGCUUAAGUGGUCCGCCUGGAUAAAUCGAUUUUCGUAGGCGGAUGA	129	Chr11(+):13959877-13960005
osa-miR1866-3p	UGAAAUUCCUGUAAAAUUCUUG	22	osa-MIR1866	CUUUUGCACGGAGGGAUUUUGCGGGAAUUUCACGGGAAUUGAGUUGAUUCCUGAAAUUCCUGUAAAAUUCUUGUGUUCCAAAGGA	85	Chr3(+):6510870-6510954
osa-miR1878	ACUUAAUCUGGACACUAUAAAAGA	24	osa-MIR1878	ACCACUGCAGACUUAAUCUGGACACUAUAAAAGAAAAUUGUGCAUGUGAAAAUAUGCCCAUUAUAAAUUUGUAGUGUUCAGAUUGAGUUUAGAAUGGUUG	100	Chr9(+):16555509-16555608
osa-miR1861i	CGAUCUUGAGGCAGGAACUGAG	22	osa-MIR1861i	GGCCCGAUCUUGAGGCAGGAACUGAGUAGUUGGUGAACUCGCUCUAUGUUGUUCGUUCACUUGCUACACGGUUCCUGUCCCAAGAUCGAGUC	92	Chr6(+):14949509-14949600
osa-miR1862e	CUAGAUUUGUUUAUUUUGGGACGG	24	osa-MIR1862e	UAUUUCCUUCAUCCCAAAAUGAAAAAAUCUAGUACAUUAUGUGUUUGACAUAUCCUGUACUAGAUUUGUUUAUUUUGGGACGGAGGGAGUAUC	93	Chr11(+):2523232-2523324
osa-miR1861l	CGAUCUUGAGGCAGGAACUGAG	22	osa-MIR1861l	UCGUGUUGCAUAUUCUUAGGCCCGAUCUUGAGGCAGGAACUGAGUAGUUGGUGAACUCGCUCUAUGUUGUUCAUUCACUCGCGACACGGUUCCUGUCCCAAGAUCGGGUCUGUGAAUAUACAAAUGUGA	129	Chr9(+):13532426-13532554
osa-miR1861l	CGAUCUUGAGGCAGGAACUGAG	22	osa-MIR1861i	GGCCCGAUCUUGAGGCAGGAACUGAGUAGUUGGUGAACUCGCUCUAUGUUGUUCGUUCACUUGCUACACGGUUCCUGUCCCAAGAUCGAGUC	92	Chr6(+):14949509-14949600
osa-miR1861o	UGAUCUUGAGGCAGAAACUGAG	22	osa-MIR1861o	UUGUGUUGCAUAUUCUUAGGCCUGAUCUUGAGGCAGAAACUGAGUAGUUGGUGAACUCGCUCUAUGUUGUUCGUUCACUCGCGACACGGUUCCUGUCCCAAGAUCGAGUCUAUGAAUAUACAAAUGUGA	129	ChrUn(+):521043-521171
osa-miR1861b	CGAUCUUGAGGCAGGAACUGAG	22	osa-MIR1861l	UCGUGUUGCAUAUUCUUAGGCCCGAUCUUGAGGCAGGAACUGAGUAGUUGGUGAACUCGCUCUAUGUUGUUCAUUCACUCGCGACACGGUUCCUGUCCCAAGAUCGGGUCUGUGAAUAUACAAAUGUGA	129	Chr9(+):13532426-13532554
osa-miR1862a	ACGAGGUUGGUUUAUUUUGGGACG	24	osa-MIR1862b	GGUCAUUUAGAUAGAACAUGUUUCAUCUCAGUGCGCCUACUCCCUUAGUCCCAAAAUAAAUUAAUCUUAUACAAGAUUUGGCACAUCAUAGUACUACGAAUCUGGAUAUACUAGGAUGUGUCACAUUCCGUACGAGGUUGGUUUAUUUUGGGACGGAGGGAGGGAGUAUCUCGGAUGCCUACCGCAGUAUCUCAUGACC	199	Chr8(-):8341200-8341398
osa-miR1862c	ACGAGGUUGGUUUAUUUUGGGACG	24	osa-MIR1862b	GGUCAUUUAGAUAGAACAUGUUUCAUCUCAGUGCGCCUACUCCCUUAGUCCCAAAAUAAAUUAAUCUUAUACAAGAUUUGGCACAUCAUAGUACUACGAAUCUGGAUAUACUAGGAUGUGUCACAUUCCGUACGAGGUUGGUUUAUUUUGGGACGGAGGGAGGGAGUAUCUCGGAUGCCUACCGCAGUAUCUCAUGACC	199	Chr8(-):8341200-8341398
osa-miR1863a	AGCUCUGAUACCAUGUUAGAUUAG	24	osa-MIR1863a	CCAUAUCUCUAGUCUAAUAUGGUAUCCGAGCUUAUUGGUUAGUUGCUCUUGUUCCCUCAAUCCCGUUUGUCUCCAUCCACAACCACACGAGUGCAAAGCCUCACAUUCAUGUCAACAACAACUCUCAUGUCAUUAGCAAAUCUAGUGUCUAGCAUCAACACCUAGGUAGCACUUAUUGGUUAAAAAGGGCAUUUGCUAGGAAAAAUGAGCAACCACUAGUCCACUACACGUUUGGAUGCUUGACAAUAUGUGCGCUUUGGUGCUUGCAAUAAUAAUGUUGUGAUGGAAGGUUUGUCACUAAAUAUUGGUUAGCAAAGUUGCAGUAUGGGGAAGACCAAUAAGCUCUGAUACCAUGUUAGAUUAGUGAUAUGCCU	374	Chr2(+):8521746-8522119
osa-miR1864	UUGUAGUAACGUGAUGGUCAAUGU	24	osa-MIR1864	ACUACACAUUGACCAUCGCGUUACUACGCCAUUCUUGAGAGACGAGAAUUGAAAAGAGGUGGGCGUGGGGGGAGGUAGCAGGCGGGUUUGACCGGUGGGAGGGGGCUUUGACCGUUCUUUGACCGAAGUGGGAGGUGGGUUUUGGGCCCUAGGGAGGGGGAGGUGGGUUGGCCCAUGAGAGACCUCCCCCCACACCCACCCCUUUUUGGUUUGUGUCGCAGGAACAUUGUAGUAACGUGAUGGUCAAUGUGUAGUA	256	Chr2(-):14949073-14949328
osa-miR1882f	AGAUUGCUUUCAAGGUCAUUUCUU	24	osa-MIR1882a	UCUGUUAUCGGUACCAAUAUCCUAGAUUGCUUUCAAGGUCAUUUCUUUAUGGAAGCCCAUUCCCAUAAAUUCAGUAUCCAAAGAUGGUUGUUGUAUCUAAAUAGGGGUUCCAUAACGAAAUGAUCUUGGAUGCAAUCUAGGAGUUUGCUGAUGAUAACG	159	Chr3(-):18923858-18924016
osa-miR1879	GUGUUUGGUUUAGGGAUGAGGUGG	24	osa-MIR1879	UCCAACCCAUCCCACCUCGUCCCCAAACCAAACACAUGCACGCAAAUGGCUUGUUGAGGAAUAAACAUCUUGCUCCCUUGCAUUCUAAACUAUGAUAUUCUUCAAGCAUAUGUGUUUGGUUUAGGGAUGAGGUGGGAUGGGUUAGGUCCA	150	Chr10(+):5635320-5635469
osa-miR1882a	AGAUUGCUUUCAAGGUCAUUUCUU	24	osa-MIR1882a	UCUGUUAUCGGUACCAAUAUCCUAGAUUGCUUUCAAGGUCAUUUCUUUAUGGAAGCCCAUUCCCAUAAAUUCAGUAUCCAAAGAUGGUUGUUGUAUCUAAAUAGGGGUUCCAUAACGAAAUGAUCUUGGAUGCAAUCUAGGAGUUUGCUGAUGAUAACG	159	Chr3(-):18923858-18924016
osa-miR1861e	CGGUCUUGUGGCAAGAACUGAG	22	osa-MIR1861k	GCAUAUUCUUAGGCCCGGUCUUGUGGCAAGAACUGAGUAGUUCGUUAACUCGCUACGCGGUUCUUGUCACAAGACCGAGUCUGUGAAUAUGC	92	Chr8(-):15132529-15132620
osa-miR1861k	CGGUCUUGUGGCAAGAACUGAG	22	osa-MIR1861m	UUGCAUAUUCUUAGGCCCGGUCUUGUGGCAAGAACUGAGUAGUUCGUUAACUCGUUACCCGGUUCUUGUCACAAGACCGAGUAUAUGAAUAUGCAA	96	Chr9(+):13532649-13532744
osa-miR1873	UCAACAUGGUAUCAGAGCUGGAAG	24	osa-MIR1873	UAGAUUAUGAACCUCAACAUGGUAUCAGAGCUGGAAGUCCUAAAGUUGACAUCAUGAUAGCCUGACGAUGGUGGAGACCAUGAUAAGCUGAUACCAUGUAUUUUGCCGACAUUGUGUUUCUCCAAGAUUGUGCUACAUCACAAACUUAGAAAAACUUAGAACUUCUAGCUCUGAUACCAUGUUGAGUUUUAUGGCCU	197	Chr7(+):12755913-12756109
osa-miR1874-3p	UAUGGAUGGAGGUGUAACCCGAUG	24	osa-MIR1874	CCAUAAUCAUCUAUUAGUACAGUGGUGAAGACAUAGGGCUACUACACCAUCCAUAAGGGUUCGAAUCUUCGAUGUGCCUAGAUAGGGUACAGUUGGAUCCCAUAUGGAUGGAGGUGUAACCCGAUGCCUUUUACAAAUAGAUGGUUAUUUU	151	Chr8(-):8702798-8702948
osa-miR1861k	CGGUCUUGUGGCAAGAACUGAG	22	osa-MIR1861k	GCAUAUUCUUAGGCCCGGUCUUGUGGCAAGAACUGAGUAGUUCGUUAACUCGCUACGCGGUUCUUGUCACAAGACCGAGUCUGUGAAUAUGC	92	Chr8(-):15132529-15132620
osa-miR1876	AUAAGUGGGUUUGUGGGCUGGCCC	24	osa-MIR1876	GGCACAUAUGUUGGUAUUCUAUUGGAAUGCAAGUGGGCUGGCUUUUGAACCCAUUUAUGGGCUAUUCAAGUGGGUAAACCAUAGGUUGGUGCACUUAAAUGGCCUAUAAGUGGGUUUGUGGGCUGGCCCUCUUGUAUCCUGAUAGUUUAGUAUGAUU	157	Chr10(+):4833365-4833521
osa-miR1875	ACAAUGGAGUGAAGUGCAACAGAA	24	osa-MIR1875	GCUGUCCAUUUUCAUUGCACUUUGCUCCAUUGUGGUAUUGACAUUCUGCAAGAACGAGUCCCAGUAUCAAGUCACUGUUACGGUGUUGUUGGUACCAUUGAUUAACAUAACACUUGACGGCCAUACUUGGUCAUGUUGUAUGUUAUCAGCUUCACAGAGGUACAUGUGGCACUUUAACAGUUAUUUGAUACAGUGACUAGGCUGCAGUUGAGCGAAACCACAAUGGAGUGAAGUGCAACAGAAAUGAACAUU	252	Chr9(-):17567947-17568198
osa-miR1882g	AGAUUGCUUUCAAGGUCAUUUCUU	24	osa-MIR1882a	UCUGUUAUCGGUACCAAUAUCCUAGAUUGCUUUCAAGGUCAUUUCUUUAUGGAAGCCCAUUCCCAUAAAUUCAGUAUCCAAAGAUGGUUGUUGUAUCUAAAUAGGGGUUCCAUAACGAAAUGAUCUUGGAUGCAAUCUAGGAGUUUGCUGAUGAUAACG	159	Chr3(-):18923858-18924016
osa-miR1861e	CGGUCUUGUGGCAAGAACUGAG	22	osa-MIR1861e	GCAUAUUCUUAGGCCCGGUCUUGUGGCAAGAACUGAGUAGUUCGUUAACUCGCUACGCGGUUCUUGUCACAAGACCGAGUCUGUGAAUAUGC	92	Chr4(+):6536556-6536647
osa-miR1861l	CGAUCUUGAGGCAGGAACUGAG	22	osa-MIR1861f	UGCGUAUUCUUAGGCCCGAUCUUGAGGCAGGAACUGAGUAGUUGUUGAACUUGCUCUAUGUUGUUCGUUCACCCACUAUUCGGUUCCUGUCCCAAGAUCGAGUCUAUGAAUAUACA	116	Chr5(+):18668398-18668513
osa-miR1861h	CGGUCUUGAGGCAGGAACUGAG	22	osa-MIR1861j	AUAUUCUUAGGCCCGGUCUUGAGGCAGGAACUGAGUAGUUGGUGAACUCGCUCUAUGUUGUUCGUUCACUCGCGACACAGUUCCUGUCCCAAGGCUAAGUCUGUGAAUAU	110	Chr8(-):15132727-15132836
osa-miR1881	AAUGUUAUUGUAGCGUGGUGGUGU	24	osa-MIR1881	AACCAAGUUAAAAUGCUCAUAGGUAUGAACAAGCAUCAAUGUUAUUGUAGCGUGGUGGUGUGACCUCUGUGCACGUAAGCUUGAGGCAGCAAGUUCGACUCCUUCAAAAGGAAGAUUUGUACCGCUGGGGAAGUGCCAGAAGAAAAGAACAAGGAAGACUUGCUAGCAGGACAAAAGGACGGUAAACUUGGAAAAAAAAAGGUCCAGAAGAAAAGAACAAAGAAGAACUGCUUGAAGGAGUCGAACUUGCUACCUCAAGCUUGCGUGCACAUAGGUCACACCACUACGCUACAAUAACGUUGAUGCUUGUUCAGACCUGUGAGCAUUUUAACUUGGUU	338	Chr12(+):5725922-5726259
osa-miR1863c	UAGAAACUUGGCUGAUGCAUUACU	24	osa-MIR1863c	AGCAAUGCAUCAGUUAUGUUUCCUGGAUCAUUAAAUCAUUGAAUGUUUAUCUAGCACCAAUCUGCUGCUGAUCUGUUUGUAGUCAUGAAAAGCACUUUAUGAUCUGAAAGUGCUGGCUGUAUGCCAUGGUUUUCCCCAUUCUAUGGUUAUUAUUGCAAUCGUGACUUAAUAGUGAUGCAAUAAUCAGUAGUGGAUUCGUGUUGGCUCUACUUCGGGUUUAGGAUCAUAGUUAUUAGCUCUGAUACCAUGUUAUUGAUUUAGAAACUUGGCUGAUGCAUUACUUUUGGAGAC	291	Chr12(+):4869207-4869497
osa-miR1861f	CGAUCUUGAGGCAGGAACUGAG	22	osa-MIR1861i	GGCCCGAUCUUGAGGCAGGAACUGAGUAGUUGGUGAACUCGCUCUAUGUUGUUCGUUCACUUGCUACACGGUUCCUGUCCCAAGAUCGAGUC	92	Chr6(+):14949509-14949600
osa-miR1861e	CGGUCUUGUGGCAAGAACUGAG	22	osa-MIR1861m	UUGCAUAUUCUUAGGCCCGGUCUUGUGGCAAGAACUGAGUAGUUCGUUAACUCGUUACCCGGUUCUUGUCACAAGACCGAGUAUAUGAAUAUGCAA	96	Chr9(+):13532649-13532744
osa-miR1861m	CGGUCUUGUGGCAAGAACUGAG	22	osa-MIR1861m	UUGCAUAUUCUUAGGCCCGGUCUUGUGGCAAGAACUGAGUAGUUCGUUAACUCGUUACCCGGUUCUUGUCACAAGACCGAGUAUAUGAAUAUGCAA	96	Chr9(+):13532649-13532744
osa-miR1863b.2	AGAGACUUGGCUGAUGCAUUACU	23	osa-MIR1863b	CAAUAGCAAUGCAUCAGUUACGUUUCCUACAUAGUUACAUGGUAUCAGAGCUGAAAUCCUAAACCAAUGAAUGUUUAUCCAGCACCAAUCCCCUGCUGCUAGGAGCUGUAGCUCUCGGGGCAGUACCUAAUCCGCUGCUGAUCUGUUUCUAGUCAUGAAAAGCACUGUGAUCUGUAAGUGCUUGCUGCAUGCCAUGGUUUUGCCCAAUUCUAUGGCCAUCGUUGGAUUCGUGACCUGACAGUGAUGCAAUAAUCAGUGAUGGAUUUGUGUUGGCUCUACUUGGGGUUGAGGAUCUUAGCUGUUAGCUCUGAUACCAUGUUAACUGUUUAGAGACUUGGCUGAUGCAUUACUUUUGGAAAC	360	Chr12(+):4867257-4867616
osa-miR1871	AUGGCUCUGAUAUCAUGUUGGUUU	24	osa-MIR1871	UAACAAUGAAUAUAUCUGUUGUUUCUCUCAAAUCUAACAUGGUAUCGGAUCCAUAGGUGUAGCCAUAUCAAUCUUAAAGCUAUGGCUCUGAUAUCAUGUUGGUUUUGAAGGAAAUGACUGAUAUAUUUCAUUGUA	135	Chr6(+):13330464-13330598
osa-miR1862b	ACGAGGUUGGUUUAUUUUGGGACG	24	osa-MIR1862a	GUACUCCCUCCGUCCCGAAAUAACCAAACCUCGUAGGACAUGUCACAUCCUAGUACGAGGUUGGUUUAUUUUGGGACGGAGGGAGUAU	88	Chr1(+):26192308-26192395
osa-miR1862a	ACGAGGUUGGUUUAUUUUGGGACG	24	osa-MIR1862c	ACUCCCUCCGUCCCAAAAUAAGUCAAUCCCGUACUAGUAUAUGACACUUCCUAGUACGAGGUUGGUUUAUUUUGGGACGGAGAGAGUAG	89	Chr10(+):16093884-16093972
osa-miR1862c	ACGAGGUUGGUUUAUUUUGGGACG	24	osa-MIR1862c	ACUCCCUCCGUCCCAAAAUAAGUCAAUCCCGUACUAGUAUAUGACACUUCCUAGUACGAGGUUGGUUUAUUUUGGGACGGAGAGAGUAG	89	Chr10(+):16093884-16093972
osa-miR1870-5p	UGCUGAAUUAGACCUAGUGGGCAU	24	osa-MIR1870	UAGUGUCAAAGUAAUGGAGGAUUUGGGAAAUAAACUGCGUUCAUGCUGAAUUAGACCUAGUGGGCAUUUAUACAUCACAACACAUGGUACUGUUGCCCUUUCCUUUUUCUAGCCUUAGUGUUGUGAUCUAUAUAUGCCCUUUAGGGCUAAUUCAGCAUGAACAUAGUUUAUUCUCCAUUCCUCAAAUCAUCCAUUACUUUUGACACUUA	209	Chr6(+):21164755-21164963
osa-miR1882b	AGAUUGCUUUCAAGGUCAUUUCUU	24	osa-MIR1882c	UAUCCUAGAUUGCUUUCAAGGUCAUUUCUUUAGGGAACCCCAUUCCCAUAAAUUCAGUAUCCAAAGCUGGUUGUUGUAUCUAUGGGAAAGGGUUCCCUAACGAAAUGAUCUUGGACGCAAUCUAGGAGUU	130	Chr7(+):9122411-9122540
osa-miR1882b	AGAUUGCUUUCAAGGUCAUUUCUU	24	osa-MIR1882a	UCUGUUAUCGGUACCAAUAUCCUAGAUUGCUUUCAAGGUCAUUUCUUUAUGGAAGCCCAUUCCCAUAAAUUCAGUAUCCAAAGAUGGUUGUUGUAUCUAAAUAGGGGUUCCAUAACGAAAUGAUCUUGGAUGCAAUCUAGGAGUUUGCUGAUGAUAACG	159	Chr3(-):18923858-18924016
osa-miR1882h	AGAUUGCUUUCAAGGUCAUUUCUU	24	osa-MIR1882e	CCAAUAUCCUAGAUUGCUUUCAAGGUCAUUUCUUUAGGGAACCCCAUUCCCAUAAAUUCAGUAUCCAAAGCUGGUUGCUGUAUCUAUGGGAAUAAGGGUUCCCUUACGAAAUGAUCUUGGACGUAAUCUAGGAGUUUGCUG	141	Chr10(-):10320904-10321044
osa-miR1882c	AGAUUGCUUUCAAGGUCAUUUCUU	24	osa-MIR1882b	UGUUAUCGUUACCAAUAUCCUAGAUUGCUUUCAAGGUCAUUUCUUUAUGGAACCCCAUUCCCAUAAAUUUAUUAUCCAAAGAUGGUUGCUGUAUCUAUGGGAAUAAGGGUUCCAUAAUGAAAUGAUCUUGGACGCAAUCUAGGAGUUUGCUGAUGAUAAC	160	-
osa-miR1882d	AGAUUGCUUUCAAGGUCAUUUCUU	24	osa-MIR1882b	UGUUAUCGUUACCAAUAUCCUAGAUUGCUUUCAAGGUCAUUUCUUUAUGGAACCCCAUUCCCAUAAAUUUAUUAUCCAAAGAUGGUUGCUGUAUCUAUGGGAAUAAGGGUUCCAUAAUGAAAUGAUCUUGGACGCAAUCUAGGAGUUUGCUGAUGAUAAC	160	-
osa-miR1882d	AGAUUGCUUUCAAGGUCAUUUCUU	24	osa-MIR1882c	UAUCCUAGAUUGCUUUCAAGGUCAUUUCUUUAGGGAACCCCAUUCCCAUAAAUUCAGUAUCCAAAGCUGGUUGUUGUAUCUAUGGGAAAGGGUUCCCUAACGAAAUGAUCUUGGACGCAAUCUAGGAGUU	130	Chr7(+):9122411-9122540
osa-miR1882g	AGAUUGCUUUCAAGGUCAUUUCUU	24	osa-MIR1882d	UGUUAUCGUUACCAAUAUCCUAGAUUGCUUUCAAGGUCAUUUCUUUAGGAAACCCCAUUCCCAUAAAUUCAGUAUCCAAAGAUGGUUGUUGUAUCUAUGGGAAUAAGGGUUCCCUAACGAAAUGAUCUUGGACGCAAUCUAGGAGUUUGCUGAUAAUAAC	160	Chr8(-):18739319-18739478
osa-miR1882c	AGAUUGCUUUCAAGGUCAUUUCUU	24	osa-MIR1882d	UGUUAUCGUUACCAAUAUCCUAGAUUGCUUUCAAGGUCAUUUCUUUAGGAAACCCCAUUCCCAUAAAUUCAGUAUCCAAAGAUGGUUGUUGUAUCUAUGGGAAUAAGGGUUCCCUAACGAAAUGAUCUUGGACGCAAUCUAGGAGUUUGCUGAUAAUAAC	160	Chr8(-):18739319-18739478
osa-miR1882g	AGAUUGCUUUCAAGGUCAUUUCUU	24	osa-MIR1882f	UGUUAUCGUUACCAAUAUCCUAGAUUGCUUUCAAGGUCAUUUCUUUAGGGAACCCCAUUCCCAUAAAUUCAGUAUCCAAAGCUGGUUGCUGUAUCUAUGGGAAUAAGGGUUCCUAACGAAAUGAUCUUGGAUGCAAUCUUGGAUUUUGCGGACGAUAACG	160	Chr11(+):11073482-11073641
osa-miR1882f	AGAUUGCUUUCAAGGUCAUUUCUU	24	osa-MIR1882h	CAUGUCUAGAAAUCUGUUAUCGUUACCAAUUUCCUAGAUUGCUUUCAAGGUCAUUUCUUUCUGAAACCCCGUUCCCAUAAAUUCAGUAUCCAAAGCUGGUUGUUGUAUCUAUGGAAAUAAGGGUUUCAGAAUGAAAUGAUCUUGGACGCAAUCUAGGAGUUUGCUGACGAUAACGUUAGGGGUCUAGUGCAAU	193	Chr12(+):21511519-21511711
osa-miR1882b	AGAUUGCUUUCAAGGUCAUUUCUU	24	osa-MIR1882h	CAUGUCUAGAAAUCUGUUAUCGUUACCAAUUUCCUAGAUUGCUUUCAAGGUCAUUUCUUUCUGAAACCCCGUUCCCAUAAAUUCAGUAUCCAAAGCUGGUUGUUGUAUCUAUGGAAAUAAGGGUUUCAGAAUGAAAUGAUCUUGGACGCAAUCUAGGAGUUUGCUGACGAUAACGUUAGGGGUCUAGUGCAAU	193	Chr12(+):21511519-21511711
osa-miR1882f	AGAUUGCUUUCAAGGUCAUUUCUU	24	osa-MIR1882b	UGUUAUCGUUACCAAUAUCCUAGAUUGCUUUCAAGGUCAUUUCUUUAUGGAACCCCAUUCCCAUAAAUUUAUUAUCCAAAGAUGGUUGCUGUAUCUAUGGGAAUAAGGGUUCCAUAAUGAAAUGAUCUUGGACGCAAUCUAGGAGUUUGCUGAUGAUAAC	160	-
osa-miR1882e-5p	AGAUUGCUUUCAAGGUCAUUUCUU	24	osa-MIR1882h	CAUGUCUAGAAAUCUGUUAUCGUUACCAAUUUCCUAGAUUGCUUUCAAGGUCAUUUCUUUCUGAAACCCCGUUCCCAUAAAUUCAGUAUCCAAAGCUGGUUGUUGUAUCUAUGGAAAUAAGGGUUUCAGAAUGAAAUGAUCUUGGACGCAAUCUAGGAGUUUGCUGACGAUAACGUUAGGGGUCUAGUGCAAU	193	Chr12(+):21511519-21511711
osa-miR1882c	AGAUUGCUUUCAAGGUCAUUUCUU	24	osa-MIR1882a	UCUGUUAUCGGUACCAAUAUCCUAGAUUGCUUUCAAGGUCAUUUCUUUAUGGAAGCCCAUUCCCAUAAAUUCAGUAUCCAAAGAUGGUUGUUGUAUCUAAAUAGGGGUUCCAUAACGAAAUGAUCUUGGAUGCAAUCUAGGAGUUUGCUGAUGAUAACG	159	Chr3(-):18923858-18924016
osa-miR1882g	AGAUUGCUUUCAAGGUCAUUUCUU	24	osa-MIR1882b	UGUUAUCGUUACCAAUAUCCUAGAUUGCUUUCAAGGUCAUUUCUUUAUGGAACCCCAUUCCCAUAAAUUUAUUAUCCAAAGAUGGUUGCUGUAUCUAUGGGAAUAAGGGUUCCAUAAUGAAAUGAUCUUGGACGCAAUCUAGGAGUUUGCUGAUGAUAAC	160	-
osa-miR1882b	AGAUUGCUUUCAAGGUCAUUUCUU	24	osa-MIR1882b	UGUUAUCGUUACCAAUAUCCUAGAUUGCUUUCAAGGUCAUUUCUUUAUGGAACCCCAUUCCCAUAAAUUUAUUAUCCAAAGAUGGUUGCUGUAUCUAUGGGAAUAAGGGUUCCAUAAUGAAAUGAUCUUGGACGCAAUCUAGGAGUUUGCUGAUGAUAAC	160	-
osa-miR1882d	AGAUUGCUUUCAAGGUCAUUUCUU	24	osa-MIR1882a	UCUGUUAUCGGUACCAAUAUCCUAGAUUGCUUUCAAGGUCAUUUCUUUAUGGAAGCCCAUUCCCAUAAAUUCAGUAUCCAAAGAUGGUUGUUGUAUCUAAAUAGGGGUUCCAUAACGAAAUGAUCUUGGAUGCAAUCUAGGAGUUUGCUGAUGAUAACG	159	Chr3(-):18923858-18924016
osa-miR1882h	AGAUUGCUUUCAAGGUCAUUUCUU	24	osa-MIR1882a	UCUGUUAUCGGUACCAAUAUCCUAGAUUGCUUUCAAGGUCAUUUCUUUAUGGAAGCCCAUUCCCAUAAAUUCAGUAUCCAAAGAUGGUUGUUGUAUCUAAAUAGGGGUUCCAUAACGAAAUGAUCUUGGAUGCAAUCUAGGAGUUUGCUGAUGAUAACG	159	Chr3(-):18923858-18924016
osa-miR1882a	AGAUUGCUUUCAAGGUCAUUUCUU	24	osa-MIR1882b	UGUUAUCGUUACCAAUAUCCUAGAUUGCUUUCAAGGUCAUUUCUUUAUGGAACCCCAUUCCCAUAAAUUUAUUAUCCAAAGAUGGUUGCUGUAUCUAUGGGAAUAAGGGUUCCAUAAUGAAAUGAUCUUGGACGCAAUCUAGGAGUUUGCUGAUGAUAAC	160	-
osa-miR1882e-5p	AGAUUGCUUUCAAGGUCAUUUCUU	24	osa-MIR1882a	UCUGUUAUCGGUACCAAUAUCCUAGAUUGCUUUCAAGGUCAUUUCUUUAUGGAAGCCCAUUCCCAUAAAUUCAGUAUCCAAAGAUGGUUGUUGUAUCUAAAUAGGGGUUCCAUAACGAAAUGAUCUUGGAUGCAAUCUAGGAGUUUGCUGAUGAUAACG	159	Chr3(-):18923858-18924016
osa-miR1882h	AGAUUGCUUUCAAGGUCAUUUCUU	24	osa-MIR1882c	UAUCCUAGAUUGCUUUCAAGGUCAUUUCUUUAGGGAACCCCAUUCCCAUAAAUUCAGUAUCCAAAGCUGGUUGUUGUAUCUAUGGGAAAGGGUUCCCUAACGAAAUGAUCUUGGACGCAAUCUAGGAGUU	130	Chr7(+):9122411-9122540
osa-miR1882d	AGAUUGCUUUCAAGGUCAUUUCUU	24	osa-MIR1882d	UGUUAUCGUUACCAAUAUCCUAGAUUGCUUUCAAGGUCAUUUCUUUAGGAAACCCCAUUCCCAUAAAUUCAGUAUCCAAAGAUGGUUGUUGUAUCUAUGGGAAUAAGGGUUCCCUAACGAAAUGAUCUUGGACGCAAUCUAGGAGUUUGCUGAUAAUAAC	160	Chr8(-):18739319-18739478
osa-miR1882b	AGAUUGCUUUCAAGGUCAUUUCUU	24	osa-MIR1882f	UGUUAUCGUUACCAAUAUCCUAGAUUGCUUUCAAGGUCAUUUCUUUAGGGAACCCCAUUCCCAUAAAUUCAGUAUCCAAAGCUGGUUGCUGUAUCUAUGGGAAUAAGGGUUCCUAACGAAAUGAUCUUGGAUGCAAUCUUGGAUUUUGCGGACGAUAACG	160	Chr11(+):11073482-11073641
osa-miR1882c	AGAUUGCUUUCAAGGUCAUUUCUU	24	osa-MIR1882f	UGUUAUCGUUACCAAUAUCCUAGAUUGCUUUCAAGGUCAUUUCUUUAGGGAACCCCAUUCCCAUAAAUUCAGUAUCCAAAGCUGGUUGCUGUAUCUAUGGGAAUAAGGGUUCCUAACGAAAUGAUCUUGGAUGCAAUCUUGGAUUUUGCGGACGAUAACG	160	Chr11(+):11073482-11073641
osa-miR1882d	AGAUUGCUUUCAAGGUCAUUUCUU	24	osa-MIR1882f	UGUUAUCGUUACCAAUAUCCUAGAUUGCUUUCAAGGUCAUUUCUUUAGGGAACCCCAUUCCCAUAAAUUCAGUAUCCAAAGCUGGUUGCUGUAUCUAUGGGAAUAAGGGUUCCUAACGAAAUGAUCUUGGAUGCAAUCUUGGAUUUUGCGGACGAUAACG	160	Chr11(+):11073482-11073641
osa-miR1882a	AGAUUGCUUUCAAGGUCAUUUCUU	24	osa-MIR1882d	UGUUAUCGUUACCAAUAUCCUAGAUUGCUUUCAAGGUCAUUUCUUUAGGAAACCCCAUUCCCAUAAAUUCAGUAUCCAAAGAUGGUUGUUGUAUCUAUGGGAAUAAGGGUUCCCUAACGAAAUGAUCUUGGACGCAAUCUAGGAGUUUGCUGAUAAUAAC	160	Chr8(-):18739319-18739478
osa-miR1882e-5p	AGAUUGCUUUCAAGGUCAUUUCUU	24	osa-MIR1882e	CCAAUAUCCUAGAUUGCUUUCAAGGUCAUUUCUUUAGGGAACCCCAUUCCCAUAAAUUCAGUAUCCAAAGCUGGUUGCUGUAUCUAUGGGAAUAAGGGUUCCCUUACGAAAUGAUCUUGGACGUAAUCUAGGAGUUUGCUG	141	Chr10(-):10320904-10321044
osa-miR1882g	AGAUUGCUUUCAAGGUCAUUUCUU	24	osa-MIR1882g	UUUAUCGUUACCAACAUCCUAGAUUGCUUUCAAGGUCAUUUCUUUAUGGACCCCAUUCCCAUAAAUUCAGUAUCCAAAGAUGGUUGCUGUAUCUAUGGGAAUAAGGGUUCCAUAACGAAAUGAUCUUGGACGCAAUCUAGGAGUUUGCUGAUGAUAAC	158	Chr11(+):20828609-20828766
osa-miR1882f	AGAUUGCUUUCAAGGUCAUUUCUU	24	osa-MIR1882g	UUUAUCGUUACCAACAUCCUAGAUUGCUUUCAAGGUCAUUUCUUUAUGGACCCCAUUCCCAUAAAUUCAGUAUCCAAAGAUGGUUGCUGUAUCUAUGGGAAUAAGGGUUCCAUAACGAAAUGAUCUUGGACGCAAUCUAGGAGUUUGCUGAUGAUAAC	158	Chr11(+):20828609-20828766
osa-miR1882h	AGAUUGCUUUCAAGGUCAUUUCUU	24	osa-MIR1882g	UUUAUCGUUACCAACAUCCUAGAUUGCUUUCAAGGUCAUUUCUUUAUGGACCCCAUUCCCAUAAAUUCAGUAUCCAAAGAUGGUUGCUGUAUCUAUGGGAAUAAGGGUUCCAUAACGAAAUGAUCUUGGACGCAAUCUAGGAGUUUGCUGAUGAUAAC	158	Chr11(+):20828609-20828766
osa-miR1882d	AGAUUGCUUUCAAGGUCAUUUCUU	24	osa-MIR1882h	CAUGUCUAGAAAUCUGUUAUCGUUACCAAUUUCCUAGAUUGCUUUCAAGGUCAUUUCUUUCUGAAACCCCGUUCCCAUAAAUUCAGUAUCCAAAGCUGGUUGUUGUAUCUAUGGAAAUAAGGGUUUCAGAAUGAAAUGAUCUUGGACGCAAUCUAGGAGUUUGCUGACGAUAACGUUAGGGGUCUAGUGCAAU	193	Chr12(+):21511519-21511711
osa-miR1882f	AGAUUGCUUUCAAGGUCAUUUCUU	24	osa-MIR1882f	UGUUAUCGUUACCAAUAUCCUAGAUUGCUUUCAAGGUCAUUUCUUUAGGGAACCCCAUUCCCAUAAAUUCAGUAUCCAAAGCUGGUUGCUGUAUCUAUGGGAAUAAGGGUUCCUAACGAAAUGAUCUUGGAUGCAAUCUUGGAUUUUGCGGACGAUAACG	160	Chr11(+):11073482-11073641
osa-miR1882a	AGAUUGCUUUCAAGGUCAUUUCUU	24	osa-MIR1882h	CAUGUCUAGAAAUCUGUUAUCGUUACCAAUUUCCUAGAUUGCUUUCAAGGUCAUUUCUUUCUGAAACCCCGUUCCCAUAAAUUCAGUAUCCAAAGCUGGUUGUUGUAUCUAUGGAAAUAAGGGUUUCAGAAUGAAAUGAUCUUGGACGCAAUCUAGGAGUUUGCUGACGAUAACGUUAGGGGUCUAGUGCAAU	193	Chr12(+):21511519-21511711
osa-miR1882a	AGAUUGCUUUCAAGGUCAUUUCUU	24	osa-MIR1882f	UGUUAUCGUUACCAAUAUCCUAGAUUGCUUUCAAGGUCAUUUCUUUAGGGAACCCCAUUCCCAUAAAUUCAGUAUCCAAAGCUGGUUGCUGUAUCUAUGGGAAUAAGGGUUCCUAACGAAAUGAUCUUGGAUGCAAUCUUGGAUUUUGCGGACGAUAACG	160	Chr11(+):11073482-11073641
osa-miR1882h	AGAUUGCUUUCAAGGUCAUUUCUU	24	osa-MIR1882f	UGUUAUCGUUACCAAUAUCCUAGAUUGCUUUCAAGGUCAUUUCUUUAGGGAACCCCAUUCCCAUAAAUUCAGUAUCCAAAGCUGGUUGCUGUAUCUAUGGGAAUAAGGGUUCCUAACGAAAUGAUCUUGGAUGCAAUCUUGGAUUUUGCGGACGAUAACG	160	Chr11(+):11073482-11073641
osa-miR1882h	AGAUUGCUUUCAAGGUCAUUUCUU	24	osa-MIR1882h	CAUGUCUAGAAAUCUGUUAUCGUUACCAAUUUCCUAGAUUGCUUUCAAGGUCAUUUCUUUCUGAAACCCCGUUCCCAUAAAUUCAGUAUCCAAAGCUGGUUGUUGUAUCUAUGGAAAUAAGGGUUUCAGAAUGAAAUGAUCUUGGACGCAAUCUAGGAGUUUGCUGACGAUAACGUUAGGGGUCUAGUGCAAU	193	Chr12(+):21511519-21511711
osa-miR1883a	ACCUGUGACGGGCCGAGAAUGGAA	24	osa-MIR1883a	ACCCGUCACUGGUAUCUAGUCACCUGUGACGGGCCGAGAAUGGAACCCGUCAAAGGGACACCUCUGACGGGUUCCAUUCUCGAUCCGUCACAGGUGACUAGAUGCCUGUGACGGCCCG	118	Chr11(+):13523520-13523637
osa-miR1882e-5p	AGAUUGCUUUCAAGGUCAUUUCUU	24	osa-MIR1882c	UAUCCUAGAUUGCUUUCAAGGUCAUUUCUUUAGGGAACCCCAUUCCCAUAAAUUCAGUAUCCAAAGCUGGUUGUUGUAUCUAUGGGAAAGGGUUCCCUAACGAAAUGAUCUUGGACGCAAUCUAGGAGUU	130	Chr7(+):9122411-9122540
osa-miR1882g	AGAUUGCUUUCAAGGUCAUUUCUU	24	osa-MIR1882e	CCAAUAUCCUAGAUUGCUUUCAAGGUCAUUUCUUUAGGGAACCCCAUUCCCAUAAAUUCAGUAUCCAAAGCUGGUUGCUGUAUCUAUGGGAAUAAGGGUUCCCUUACGAAAUGAUCUUGGACGUAAUCUAGGAGUUUGCUG	141	Chr10(-):10320904-10321044
osa-miR1882g	AGAUUGCUUUCAAGGUCAUUUCUU	24	osa-MIR1882h	CAUGUCUAGAAAUCUGUUAUCGUUACCAAUUUCCUAGAUUGCUUUCAAGGUCAUUUCUUUCUGAAACCCCGUUCCCAUAAAUUCAGUAUCCAAAGCUGGUUGUUGUAUCUAUGGAAAUAAGGGUUUCAGAAUGAAAUGAUCUUGGACGCAAUCUAGGAGUUUGCUGACGAUAACGUUAGGGGUCUAGUGCAAU	193	Chr12(+):21511519-21511711
osa-miR1883a	ACCUGUGACGGGCCGAGAAUGGAA	24	osa-MIR1883b	CGGUUGCAGCCCGUCACAGGUAUCUAGUCACCUGUGACGGGCCGAGAAUGGAAUCCGUCAAAGGAACACACCUUUGUCAGAUUCUACUUCCUGCCCAUCACAGGUGACUAGAUACCUGUGACGGGCCGCAACUUAC	136	Chr11(-):9367993-9368128
osa-miR1882h	AGAUUGCUUUCAAGGUCAUUUCUU	24	osa-MIR1882b	UGUUAUCGUUACCAAUAUCCUAGAUUGCUUUCAAGGUCAUUUCUUUAUGGAACCCCAUUCCCAUAAAUUUAUUAUCCAAAGAUGGUUGCUGUAUCUAUGGGAAUAAGGGUUCCAUAAUGAAAUGAUCUUGGACGCAAUCUAGGAGUUUGCUGAUGAUAAC	160	-
osa-miR1882c	AGAUUGCUUUCAAGGUCAUUUCUU	24	osa-MIR1882c	UAUCCUAGAUUGCUUUCAAGGUCAUUUCUUUAGGGAACCCCAUUCCCAUAAAUUCAGUAUCCAAAGCUGGUUGUUGUAUCUAUGGGAAAGGGUUCCCUAACGAAAUGAUCUUGGACGCAAUCUAGGAGUU	130	Chr7(+):9122411-9122540
osa-miR1882f	AGAUUGCUUUCAAGGUCAUUUCUU	24	osa-MIR1882d	UGUUAUCGUUACCAAUAUCCUAGAUUGCUUUCAAGGUCAUUUCUUUAGGAAACCCCAUUCCCAUAAAUUCAGUAUCCAAAGAUGGUUGUUGUAUCUAUGGGAAUAAGGGUUCCCUAACGAAAUGAUCUUGGACGCAAUCUAGGAGUUUGCUGAUAAUAAC	160	Chr8(-):18739319-18739478
osa-miR1882c	AGAUUGCUUUCAAGGUCAUUUCUU	24	osa-MIR1882h	CAUGUCUAGAAAUCUGUUAUCGUUACCAAUUUCCUAGAUUGCUUUCAAGGUCAUUUCUUUCUGAAACCCCGUUCCCAUAAAUUCAGUAUCCAAAGCUGGUUGUUGUAUCUAUGGAAAUAAGGGUUUCAGAAUGAAAUGAUCUUGGACGCAAUCUAGGAGUUUGCUGACGAUAACGUUAGGGGUCUAGUGCAAU	193	Chr12(+):21511519-21511711
osa-miR1882e-3p	GAAAUGAUCUUGGACGUAAUCUAG	24	osa-MIR1882e	CCAAUAUCCUAGAUUGCUUUCAAGGUCAUUUCUUUAGGGAACCCCAUUCCCAUAAAUUCAGUAUCCAAAGCUGGUUGCUGUAUCUAUGGGAAUAAGGGUUCCCUUACGAAAUGAUCUUGGACGUAAUCUAGGAGUUUGCUG	141	Chr10(-):10320904-10321044
osa-miR1882c	AGAUUGCUUUCAAGGUCAUUUCUU	24	osa-MIR1882e	CCAAUAUCCUAGAUUGCUUUCAAGGUCAUUUCUUUAGGGAACCCCAUUCCCAUAAAUUCAGUAUCCAAAGCUGGUUGCUGUAUCUAUGGGAAUAAGGGUUCCCUUACGAAAUGAUCUUGGACGUAAUCUAGGAGUUUGCUG	141	Chr10(-):10320904-10321044
osa-miR1882d	AGAUUGCUUUCAAGGUCAUUUCUU	24	osa-MIR1882e	CCAAUAUCCUAGAUUGCUUUCAAGGUCAUUUCUUUAGGGAACCCCAUUCCCAUAAAUUCAGUAUCCAAAGCUGGUUGCUGUAUCUAUGGGAAUAAGGGUUCCCUUACGAAAUGAUCUUGGACGUAAUCUAGGAGUUUGCUG	141	Chr10(-):10320904-10321044
osa-miR1882e-5p	AGAUUGCUUUCAAGGUCAUUUCUU	24	osa-MIR1882d	UGUUAUCGUUACCAAUAUCCUAGAUUGCUUUCAAGGUCAUUUCUUUAGGAAACCCCAUUCCCAUAAAUUCAGUAUCCAAAGAUGGUUGUUGUAUCUAUGGGAAUAAGGGUUCCCUAACGAAAUGAUCUUGGACGCAAUCUAGGAGUUUGCUGAUAAUAAC	160	Chr8(-):18739319-18739478
osa-miR1882g	AGAUUGCUUUCAAGGUCAUUUCUU	24	osa-MIR1882c	UAUCCUAGAUUGCUUUCAAGGUCAUUUCUUUAGGGAACCCCAUUCCCAUAAAUUCAGUAUCCAAAGCUGGUUGUUGUAUCUAUGGGAAAGGGUUCCCUAACGAAAUGAUCUUGGACGCAAUCUAGGAGUU	130	Chr7(+):9122411-9122540
osa-miR1882a	AGAUUGCUUUCAAGGUCAUUUCUU	24	osa-MIR1882c	UAUCCUAGAUUGCUUUCAAGGUCAUUUCUUUAGGGAACCCCAUUCCCAUAAAUUCAGUAUCCAAAGCUGGUUGUUGUAUCUAUGGGAAAGGGUUCCCUAACGAAAUGAUCUUGGACGCAAUCUAGGAGUU	130	Chr7(+):9122411-9122540
osa-miR1882a	AGAUUGCUUUCAAGGUCAUUUCUU	24	osa-MIR1882e	CCAAUAUCCUAGAUUGCUUUCAAGGUCAUUUCUUUAGGGAACCCCAUUCCCAUAAAUUCAGUAUCCAAAGCUGGUUGCUGUAUCUAUGGGAAUAAGGGUUCCCUUACGAAAUGAUCUUGGACGUAAUCUAGGAGUUUGCUG	141	Chr10(-):10320904-10321044
osa-miR1882c	AGAUUGCUUUCAAGGUCAUUUCUU	24	osa-MIR1882g	UUUAUCGUUACCAACAUCCUAGAUUGCUUUCAAGGUCAUUUCUUUAUGGACCCCAUUCCCAUAAAUUCAGUAUCCAAAGAUGGUUGCUGUAUCUAUGGGAAUAAGGGUUCCAUAACGAAAUGAUCUUGGACGCAAUCUAGGAGUUUGCUGAUGAUAAC	158	Chr11(+):20828609-20828766
osa-miR1883b	ACCUGUGACGGGCCGAGAAUGGAA	24	osa-MIR1883a	ACCCGUCACUGGUAUCUAGUCACCUGUGACGGGCCGAGAAUGGAACCCGUCAAAGGGACACCUCUGACGGGUUCCAUUCUCGAUCCGUCACAGGUGACUAGAUGCCUGUGACGGCCCG	118	Chr11(+):13523520-13523637
osa-miR1882f	AGAUUGCUUUCAAGGUCAUUUCUU	24	osa-MIR1882c	UAUCCUAGAUUGCUUUCAAGGUCAUUUCUUUAGGGAACCCCAUUCCCAUAAAUUCAGUAUCCAAAGCUGGUUGUUGUAUCUAUGGGAAAGGGUUCCCUAACGAAAUGAUCUUGGACGCAAUCUAGGAGUU	130	Chr7(+):9122411-9122540
osa-miR1882b	AGAUUGCUUUCAAGGUCAUUUCUU	24	osa-MIR1882d	UGUUAUCGUUACCAAUAUCCUAGAUUGCUUUCAAGGUCAUUUCUUUAGGAAACCCCAUUCCCAUAAAUUCAGUAUCCAAAGAUGGUUGUUGUAUCUAUGGGAAUAAGGGUUCCCUAACGAAAUGAUCUUGGACGCAAUCUAGGAGUUUGCUGAUAAUAAC	160	Chr8(-):18739319-18739478
osa-miR1882f	AGAUUGCUUUCAAGGUCAUUUCUU	24	osa-MIR1882e	CCAAUAUCCUAGAUUGCUUUCAAGGUCAUUUCUUUAGGGAACCCCAUUCCCAUAAAUUCAGUAUCCAAAGCUGGUUGCUGUAUCUAUGGGAAUAAGGGUUCCCUUACGAAAUGAUCUUGGACGUAAUCUAGGAGUUUGCUG	141	Chr10(-):10320904-10321044
osa-miR1882e-5p	AGAUUGCUUUCAAGGUCAUUUCUU	24	osa-MIR1882f	UGUUAUCGUUACCAAUAUCCUAGAUUGCUUUCAAGGUCAUUUCUUUAGGGAACCCCAUUCCCAUAAAUUCAGUAUCCAAAGCUGGUUGCUGUAUCUAUGGGAAUAAGGGUUCCUAACGAAAUGAUCUUGGAUGCAAUCUUGGAUUUUGCGGACGAUAACG	160	Chr11(+):11073482-11073641
osa-miR1882h	AGAUUGCUUUCAAGGUCAUUUCUU	24	osa-MIR1882d	UGUUAUCGUUACCAAUAUCCUAGAUUGCUUUCAAGGUCAUUUCUUUAGGAAACCCCAUUCCCAUAAAUUCAGUAUCCAAAGAUGGUUGUUGUAUCUAUGGGAAUAAGGGUUCCCUAACGAAAUGAUCUUGGACGCAAUCUAGGAGUUUGCUGAUAAUAAC	160	Chr8(-):18739319-18739478
osa-miR1882d	AGAUUGCUUUCAAGGUCAUUUCUU	24	osa-MIR1882g	UUUAUCGUUACCAACAUCCUAGAUUGCUUUCAAGGUCAUUUCUUUAUGGACCCCAUUCCCAUAAAUUCAGUAUCCAAAGAUGGUUGCUGUAUCUAUGGGAAUAAGGGUUCCAUAACGAAAUGAUCUUGGACGCAAUCUAGGAGUUUGCUGAUGAUAAC	158	Chr11(+):20828609-20828766
osa-miR1882e-5p	AGAUUGCUUUCAAGGUCAUUUCUU	24	osa-MIR1882b	UGUUAUCGUUACCAAUAUCCUAGAUUGCUUUCAAGGUCAUUUCUUUAUGGAACCCCAUUCCCAUAAAUUUAUUAUCCAAAGAUGGUUGCUGUAUCUAUGGGAAUAAGGGUUCCAUAAUGAAAUGAUCUUGGACGCAAUCUAGGAGUUUGCUGAUGAUAAC	160	-
osa-miR1882b	AGAUUGCUUUCAAGGUCAUUUCUU	24	osa-MIR1882e	CCAAUAUCCUAGAUUGCUUUCAAGGUCAUUUCUUUAGGGAACCCCAUUCCCAUAAAUUCAGUAUCCAAAGCUGGUUGCUGUAUCUAUGGGAAUAAGGGUUCCCUUACGAAAUGAUCUUGGACGUAAUCUAGGAGUUUGCUG	141	Chr10(-):10320904-10321044
osa-miR1882a	AGAUUGCUUUCAAGGUCAUUUCUU	24	osa-MIR1882g	UUUAUCGUUACCAACAUCCUAGAUUGCUUUCAAGGUCAUUUCUUUAUGGACCCCAUUCCCAUAAAUUCAGUAUCCAAAGAUGGUUGCUGUAUCUAUGGGAAUAAGGGUUCCAUAACGAAAUGAUCUUGGACGCAAUCUAGGAGUUUGCUGAUGAUAAC	158	Chr11(+):20828609-20828766
osa-miR1882b	AGAUUGCUUUCAAGGUCAUUUCUU	24	osa-MIR1882g	UUUAUCGUUACCAACAUCCUAGAUUGCUUUCAAGGUCAUUUCUUUAUGGACCCCAUUCCCAUAAAUUCAGUAUCCAAAGAUGGUUGCUGUAUCUAUGGGAAUAAGGGUUCCAUAACGAAAUGAUCUUGGACGCAAUCUAGGAGUUUGCUGAUGAUAAC	158	Chr11(+):20828609-20828766
osa-miR1882e-5p	AGAUUGCUUUCAAGGUCAUUUCUU	24	osa-MIR1882g	UUUAUCGUUACCAACAUCCUAGAUUGCUUUCAAGGUCAUUUCUUUAUGGACCCCAUUCCCAUAAAUUCAGUAUCCAAAGAUGGUUGCUGUAUCUAUGGGAAUAAGGGUUCCAUAACGAAAUGAUCUUGGACGCAAUCUAGGAGUUUGCUGAUGAUAAC	158	Chr11(+):20828609-20828766
osa-miR1883b	ACCUGUGACGGGCCGAGAAUGGAA	24	osa-MIR1883b	CGGUUGCAGCCCGUCACAGGUAUCUAGUCACCUGUGACGGGCCGAGAAUGGAAUCCGUCAAAGGAACACACCUUUGUCAGAUUCUACUUCCUGCCCAUCACAGGUGACUAGAUACCUGUGACGGGCCGCAACUUAC	136	Chr11(-):9367993-9368128
osa-miR2096-5p	UGCCGAUUUCCCCCUCGGGCG	21	osa-MIR2096	GACGCCGCACUGCCGAUUUCCCCCUCGGGCGAGCCAUCGGAGCGGGGGCCGUUGGCUCCCAAAGCAGACGCGAGAAUUCACUGAAAUUACCGCGCCAUCUUAUCUCCGCAAGUUGAAGAAUAUAAUUCGGGCGCAGUAAUUUUUAGUGAAUUCAUGUGUCUACUACUACAUAUGUCUGCUUGGGAGCCAACCGCGUUUCGAUGGCUCGCCUGAGGGGAAAUCGGCGGGAGGCGUUUG	237	Chr1(+):6443388-6443624
osa-miR2118b	UUCCCGAUGCCUCCCAUUCCUA	22	osa-MIR2118b	AUGAGCGAGGAAGAGGAAGAAAGAGGUAGUCUAAGAGCAGUGGGAAUGGGAACAUAGAGGAAAAAUGAGCUCUCAGUGUUCACUUCUGGAAGUGGAGGUGGAUAUUUGUCUCAGUAUUUUUCCCGAUGCCUCCCAUUCCUAUCGUUCUUAGGUGCUCCUUCCUCUUCCUUUCAGCUCAU	179	Chr4(-):21645285-21645463
osa-miR2118j	UUCCUGAUGCCUCCCAUUCCUA	22	osa-MIR2118m	GGUGAGCCAGGAAGAGGAUAGAGACUCUAAGAGCAGUAGGAAUGGGAACAUGAAGGAAAGCCAAACCAAGCUCUAACUCCUGGAGUUGGAGAUUUGGUAUAACGAUUUUCCUGAUGCCUCCCAUUCCUACAGUUCUUAGGUCCUUGUUCCUCUUACUUUCGGCUAACACC	170	Chr4(-):21658851-21659020
osa-miR2275d	CUUGUUUUUCUCCAAUAUCUCA	22	osa-MIR2275d	UUGUUCAGGCACUGGAAGUGAGAAUUGGAGGAAAACAAACUGAUUGCUGGUUGUUGUUUGCAACAGUGUGGCAAACAAUGUUCAGCUUGUUUUUCUCCAAUAUCUCACCUUCAGGUUGAUUGCUUGA	127	Chr8(-):3736806-3736932
osa-miR2118a	UUCUCGAUGCCUCCCAUUCCUA	22	osa-MIR2118a	GGGAAGAGGAAGAAAGAGAGGCUCCAAGAGUAGUAGGACUGGGAACAUAUGAGAAAGCAUGAGCUCUAUCCAUCUAUCCAUCCCCUCCCAUUCGCUAGAAUGUUGCAGGUGGAGAUUUCGCUCUUAUGUUUUCUCGAUGCCUCCCAUUCCUAUCGUUCUUGGAACUUCCUUCCUCUUCC	179	Chr4(-):21642923-21643101
osa-miR2118j	UUCCUGAUGCCUCCCAUUCCUA	22	osa-MIR2118j	GGUGAGCCAGGAAGAGGAAGAGAGACUCUAAGAGCAGUAGGAAUGGGAACAUGAAGGAAAGCCAAAUUAAGCUCUAACCUCUGGUAUUGGAGAUUUGGUCUGAUGAUUUUCCUGAUGCCUCCCAUUCCUAUAGUUCUUAGGUGCUCGUUCCUCUUACUUUCAGCUAACACC	171	Chr4(-):21654594-21654764
osa-miR2118n	UUCCCGAUGCCUCCCAUUCCUA	22	osa-MIR2118n	GUGAGCCAGGAAGAGGAAGAAAGAGAGAGCCUAAGAGCAGUGGGAAUGGGAACAUGGAGGAAAGCCUAAAAACCAAAUUUCUUCCUCCAGCAAUGGAGGUGGAAAUUUGGUUUGGUUUUUUCCCGAUGCCUCCCAUUCCUAUCGUUCUUAAGCACUUCUUCCUCUUCCUUUCAGCUCGC	179	Chr4(-):21661494-21661672
osa-miR2118e	UUCCCAAUGCCUCCCAUGCCUA	22	osa-MIR2118r	GUGAGUCGGGAAGAGGAAGAAAAGAGGGUCUAAGAGCAGUGGGCAUGGGAACAUGGAGGAAGAACAUGUACUUUUCUUCCCUCUAAAUUUAGAGGUUGAGAUUUGCUAAGCAUUUUUCCCAAUGCCUCCCAUGCCUACAGUUCUUAGGUACUCCUUCCCCUUCCUGUUGGCUUGC	175	Chr11(-):7810223-7810397
osa-miR2863a	UUGUCCCAUUCUAGUUUAGCU	21	osa-MIR2863a	UGGGUACCCAUUGUCCCAUUCUAGUUUAGCUAAAUGAACUACUACAGGGAGUAAAUUCUAUGGACCAGGAAAAGUGAGUUUUAGUUAAUUUAGUUGAGCUAGAAUGGGUCAAUGGGUACCU	121	Chr3(+):27108339-27108459
osa-miR2867-5p	UGUGCCAUCCCACACAUCCCGA	22	osa-MIR2867	CAAUUGACGGCGUGUGCCAUCCCACACAUCCCGAUCAUGGCGUGUGACACAACUGGAUGUGCGUGCCACGACCAGGACGUGUGGGAUGGCACAUGUUGUCA	101	Chr11(+):16277650-16277750
osa-miR2118n	UUCCCGAUGCCUCCCAUUCCUA	22	osa-MIR2118b	AUGAGCGAGGAAGAGGAAGAAAGAGGUAGUCUAAGAGCAGUGGGAAUGGGAACAUAGAGGAAAAAUGAGCUCUCAGUGUUCACUUCUGGAAGUGGAGGUGGAUAUUUGUCUCAGUAUUUUUCCCGAUGCCUCCCAUUCCUAUCGUUCUUAGGUGCUCCUUCCUCUUCCUUUCAGCUCAU	179	Chr4(-):21645285-21645463
osa-miR2118j	UUCCUGAUGCCUCCCAUUCCUA	22	osa-MIR2118f	GUGAGCCAGGGAAGAGGAAGAACGAGAGGGUUCAAUAGCAGUGGGAAUGGGAACAUGGAGGAAAGCAUGAGCUCUAAAUUUCCUCCAAAGGAGAUCCUGCUUUGUGUUUUCCUGAUGCCUCCCAUUCCUAUUGUUCUUGGGUGCUCCUUCCCCUUCCUUCUUGGCUUGC	169	Chr4(-):21650514-21650682
osa-miR2118m	UUCCUGAUGCCUCCCAUUCCUA	22	osa-MIR2118f	GUGAGCCAGGGAAGAGGAAGAACGAGAGGGUUCAAUAGCAGUGGGAAUGGGAACAUGGAGGAAAGCAUGAGCUCUAAAUUUCCUCCAAAGGAGAUCCUGCUUUGUGUUUUCCUGAUGCCUCCCAUUCCUAUUGUUCUUGGGUGCUCCUUCCCCUUCCUUCUUGGCUUGC	169	Chr4(-):21650514-21650682
osa-miR2090	AACUCUGAUUCUAGAAUUUUUG	22	osa-MIR2090	AUUAUUAACUCUGAUUCUAGAAUUUUUGCGUUAAAGCGAGGACGAGAACGAAAAACACUGUAAGACACUUUAACGCAAAAAUUCCAGAAUCGGAUCCUUAUCC	103	Chr1(-):38764289-38764391
osa-miR2055	UUUCCUUGGGAAGGUGGUUUC	21	osa-MIR2055	AGAAGAUGGAGGCACCAGCCCAAGGAAACACAGACAUUGACACGCAAUUCAAGGAGAAGAUUGCGUCCUACUUUUUCCUUGGGAAGGUGGUUUCUCUUCU	100	Chr9(-):431432-431531
osa-miR2120	AAAGAUCUUUAGUCCCGGUUGUUC	24	osa-MIR2120	AACAACCGGGACUAAAGAUAUCUUGAUAUCUUUAACCGGGAGUAAAGAAAAGAUCUUUAGUCCCGGUUGUUCU	73	Chr8(+):22733773-22733845
osa-miR2121b	AAAACGGAGCGGUCCAUUAGCGCG	24	osa-MIR2121a	GUGCUAAUCUAUCGCUCCGUUUUCCGUGCGGAACACAGCCGCGGCCUUAGGCUGUGUUCCCAUCUACCAGAUGGGAACUCAUUUCCCCUGCACGGAAAACGGAGCGGUCCAUUAGCGCGU	120	Chr1(+):16373428-16373547
osa-miR2118c	UUCCCGAUGCCUCCUAUUCCUA	22	osa-MIR2118c	UGGGAAUAGGAACAUGGAGGAAAGCCUAAAGCUAAAUUUUCUGCUCCAGUAUUGGAGCUAGAGAUUUGCUCAGUUUUCCCGAUGCCUCCUAUUCCUA	97	Chr4(-):21647968-21648064
osa-miR2118f	UUCCUGAUGCCUCCCAUUCCUA	22	osa-MIR2118f	GUGAGCCAGGGAAGAGGAAGAACGAGAGGGUUCAAUAGCAGUGGGAAUGGGAACAUGGAGGAAAGCAUGAGCUCUAAAUUUCCUCCAAAGGAGAUCCUGCUUUGUGUUUUCCUGAUGCCUCCCAUUCCUAUUGUUCUUGGGUGCUCCUUCCCCUUCCUUCUUGGCUUGC	169	Chr4(-):21650514-21650682
osa-miR2118r	UUCCCAAUGCCUCCCAUGCCUA	22	osa-MIR2118e	AGUGAGUCAGGAAGAGGAAGAAAAGAGAGUCUAAGAGCAGCAGGCAUGGGAACAUGGAGGAAAAAACAUAUAUAGUUUUCUUCCCCUCUAAAGUUAGAGGUUGAAAUUUGCUGUGUGUUUUUCCCAAUGCCUCCCAUGCCUACAGUUCUUAGGCACUCCUUCCACUUCCUGUUGGCU	177	Chr4(-):21647428-21647604
osa-miR2118f	UUCCUGAUGCCUCCCAUUCCUA	22	osa-MIR2118j	GGUGAGCCAGGAAGAGGAAGAGAGACUCUAAGAGCAGUAGGAAUGGGAACAUGAAGGAAAGCCAAAUUAAGCUCUAACCUCUGGUAUUGGAGAUUUGGUCUGAUGAUUUUCCUGAUGCCUCCCAUUCCUAUAGUUCUUAGGUGCUCGUUCCUCUUACUUUCAGCUAACACC	171	Chr4(-):21654594-21654764
osa-miR2118o	CUCCUGAUGCCUCCCAAGCCUA	22	osa-MIR2118o	GGAAGAGGAAGAAAAGAGGGCCAAGGAGCAGUGGGCAUGGGGACAUGAAGGAAUGCUUAAGCCCCUCUCCAAUCCUCGCAUGAGAUUGGAGAUGGAGUUAUGAGUUCUCCUGAUGCCUCCCAAGCCUAUUGUUCCUUGGUGCUCCUUCCUCUUCC	155	Chr4(-):21661272-21661426
osa-miR2874	AUGUGAACAGUGUCAAACAGUGUC	24	osa-MIR2874	ACACUAUGUUUGCACUGUUUGGAACUGUUCACAUGUUGGUUCCCGGCAGUAAAACUGCUGGAACUAACAUGUGAACAGUGUCAAACAGUGUCAAAUAGUGU	101	Chr8(+):15598028-15598128
osa-miR2275c	AGAAUUGGAGGAAAACAAACUGA	23	osa-MIR2275d	UUGUUCAGGCACUGGAAGUGAGAAUUGGAGGAAAACAAACUGAUUGCUGGUUGUUGUUUGCAACAGUGUGGCAAACAAUGUUCAGCUUGUUUUUCUCCAAUAUCUCACCUUCAGGUUGAUUGCUUGA	127	Chr8(-):3736806-3736932
osa-miR2871b-3p	UAUUUUAGUUUCUAUGGUCAC	21	osa-MIR2871a	CAUGGUGACCGUAGAAACUAGCAUAGAAAAAAGUAGAUAUCUCAAGUGACUUUGUUCAUUUACGUUGGGAUAGACAAGUAACUACCUUUUCUAUUUUAGUUUCUAUGGUCACUUUGGUGGC	121	Chr5(+):3877013-3877133
osa-miR2871b-3p	UAUUUUAGUUUCUAUGGUCAC	21	osa-MIR2871b	AUGGCUGCCCACCAUGGUGACCGUAGAAACUAACAUAGAAAAAGAGGUAGAUAUCUCAAGUGACUUUGUUCAUUUACGUUGGAAUAGACAAGUAACUACCUUUUCUAUUUUAGUUUCUAUGGUCACUAUGGUGGCAGCCAU	141	Chr4(+):8340799-8340939
osa-miR2871b-5p	CAUGGUGACCGUAGAAACUAACAU	24	osa-MIR2871b	AUGGCUGCCCACCAUGGUGACCGUAGAAACUAACAUAGAAAAAGAGGUAGAUAUCUCAAGUGACUUUGUUCAUUUACGUUGGAAUAGACAAGUAACUACCUUUUCUAUUUUAGUUUCUAUGGUCACUAUGGUGGCAGCCAU	141	Chr4(+):8340799-8340939
osa-miR2871a-3p	UAUUUUAGUUUCUAUGGUCAC	21	osa-MIR2871b	AUGGCUGCCCACCAUGGUGACCGUAGAAACUAACAUAGAAAAAGAGGUAGAUAUCUCAAGUGACUUUGUUCAUUUACGUUGGAAUAGACAAGUAACUACCUUUUCUAUUUUAGUUUCUAUGGUCACUAUGGUGGCAGCCAU	141	Chr4(+):8340799-8340939
osa-miR2872	UGGGGUUCUACAAACCGAACU	21	osa-MIR2872	CUUAGAUUAUUUCAUAGUUCGGUUUGUAGAAUACCAUCUUCGAGUUCUUGAUUAAUCACUCAUCUGCAAUUGAUGGCAACAGGAUGCUCGAUCUUCCAUCAGGUAAAGAUAACUCUUGAUUUGGCGAAAACUUGUCACACAUGAUUUGACUUUCGAUCAACACGAUCUAAACUUGCAAUUUCAGCACCAUGUCUUUUCUAGUUACCAACCGUGCCGAAAUCUGAUUGGCCUUCACUGAGAAGGCUAAUCCUUGCAUGCGAAUCGAAGAAUACAAGCAAGAAAAAGGUAGAUUGUAGCUCAAUUGCAGAUGAAUGAUUUAGCACUCGAAGUUGGGGUUCUACAAACCGAACUAGUGGUGAA	360	Chr11(+):2524994-2525353
osa-miR2878-5p	UACAUGUAUAAAAUUCUGAGGAUG	24	osa-MIR2878	AUAAUGUUUCUUUAGUUCUUUACAUGUAUAAAAUUCUGAGGAUGUUAUAUAUAUGACAUCCUCAGGAUUUUAUACAUGUAAAGAAUUAAACAUACAUUAUA	101	Chr8(+):26181373-26181473
osa-miR2864.2	UUGUUUUGCAUUGUAUAGGUA	21	osa-MIR2864	UCUAUUCAGCUUUUGCUGCCCUUGUUUUGCAUUGUAUAGGUAUAGCAAUAUGCCAUUCUGUAGUGGCAUACCUCUACAGUGCAAAACAAGGACAACAAGAG	101	Chr12(-):25664721-25664821
osa-miR2873a	AAGUUUGGACUUAAAUUUGGUAAC	24	osa-MIR2873a	AAUAUAUUCUUACCAAAUUUCAAGUUCAAACUCAACUUUAUUUGUGAGAAUUUUUGUUUCUCUCAAAUGAAGUUAAGUUUGGACUUAAAUUUGGUAACAAU	101	Chr11(-):28933582-28933682
osa-miR2876-3p	UUCCUAUAUGAACACUGUUGC	21	osa-MIR2876	UUUUUGAGGAAAUUGCUGGCAGCACUGUUUAUAUAGAAAUUUCUGUAAAAUAAUUGCUCCUGAGCUUGUGUUUGUCAUAAAUGUUAGUUGUUACUGUAGAUGUUUCUUUCCUUAAAAGUUUCCCUAAACAUUCUUGCUUGUUUACAGGAAUUCCUAUAUGAACACUGUUGCCAGCAAUUUG	181	Chr6(-):17008975-17009155
osa-miR2877	UUGCAUCCUCUGCACUUUGGGCCU	24	osa-MIR2877	AAUCUUGGUUUAAUGUAUCAUCCGAUGUCCAAAGUGCAGAUGACGCAGCUUGGGUGCUGAUGUGGCAAUCCACGGUGGUGAGAAUUUUGCAUUUAGCCCCCUCAUGCUACAGUAUGCCUUCAAGUCUACUCCCACCACUCCCAAAUCUUUUGGUGCAUGGCUUAAACUAUGAAUUUGCUGGAUGCUGAGAAAUGCAUAUUUGUUGAUUUGGGGUGGUAGGAGUCGAUUUCGGGGCAUACUAUAGUGAAGAGGCGUAAGUGCAAAAUUCUCGUCACUGUGGACAAGCCUGAGUUGCAUCCUCUGCACUUUGGGCCUCGAGUGAUACAUUAAACCAAGAUUAAGGGUGUUUUUUAGAGGGAAA	361	Chr4(-):28585208-28585568
osa-miR2121b	AAAACGGAGCGGUCCAUUAGCGCG	24	osa-MIR2121b	GCGCUAAUAAGUCGUUUCAUUUUGCGUGCGUGAGAGUUUUCAAGAACCUCCUGUCUAACCAACCCAAAAUUGGGUUGGCCACGUAUAGUCCAAGGAUGUGUGUGUGAGAUGCAUUCAUUUAUGUGCGUUGGGAACUCAUUCCCUCCGCACGGAAAACGGAGCGGUCCAUUAGCGCGU	177	Chr4(+):16882244-16882420
osa-miR2118q	UUCCCGAUGCCUCCUAUUCCUA	22	osa-MIR2118c	UGGGAAUAGGAACAUGGAGGAAAGCCUAAAGCUAAAUUUUCUGCUCCAGUAUUGGAGCUAGAGAUUUGCUCAGUUUUCCCGAUGCCUCCUAUUCCUA	97	Chr4(-):21647968-21648064
osa-miR2863c	UUAGUAGGACUAGAAUGGGCCAAA	24	osa-MIR2863c	GGGUAUUUCUUGACCCACUUUAGUUCAACUAAAAUGAACUAAGUUUCACUUUUAGAGAGUCUAAAGUGAAAUUUAGUUCAUUUAGUAGGACUAGAAUGGGCCAAAGAAUACCCA	114	Chr2(+):29869493-29869606
osa-miR2871a-5p	GACCGUAGAAACUAGCAUAGAAAA	24	osa-MIR2871a	CAUGGUGACCGUAGAAACUAGCAUAGAAAAAAGUAGAUAUCUCAAGUGACUUUGUUCAUUUACGUUGGGAUAGACAAGUAACUACCUUUUCUAUUUUAGUUUCUAUGGUCACUUUGGUGGC	121	Chr5(+):3877013-3877133
osa-miR2118f	UUCCUGAUGCCUCCCAUUCCUA	22	osa-MIR2118m	GGUGAGCCAGGAAGAGGAUAGAGACUCUAAGAGCAGUAGGAAUGGGAACAUGAAGGAAAGCCAAACCAAGCUCUAACUCCUGGAGUUGGAGAUUUGGUAUAACGAUUUUCCUGAUGCCUCCCAUUCCUACAGUUCUUAGGUCCUUGUUCCUCUUACUUUCGGCUAACACC	170	Chr4(-):21658851-21659020
osa-miR2118d	UUCCUGAUGCCUCCCAUGCCUA	22	osa-MIR2118d	GUGGAUCAGGAAGAGGAAGAAAAGAGGGUCUGAGAGCGGUGGGCAUGGGAACAUGGAGGAAAGCCCAAACUCUUCUUCGCCUCUAGAACUAGGGGCUGAGAUUUGGUUUCCUUGUUUUCCUGAUGCCUCCCAUGCCUAUUGUUCUCAGAUGCUCCUUCCUCUUCCUUUUGGUUCGC	176	Chr4(-):21647689-21647864
osa-miR2118b	UUCCCGAUGCCUCCCAUUCCUA	22	osa-MIR2118n	GUGAGCCAGGAAGAGGAAGAAAGAGAGAGCCUAAGAGCAGUGGGAAUGGGAACAUGGAGGAAAGCCUAAAAACCAAAUUUCUUCCUCCAGCAAUGGAGGUGGAAAUUUGGUUUGGUUUUUUCCCGAUGCCUCCCAUUCCUAUCGUUCUUAAGCACUUCUUCCUCUUCCUUUCAGCUCGC	179	Chr4(-):21661494-21661672
osa-miR2879	GCCAGAUGUGUUAAAAUAAUGACC	24	osa-MIR2879	UGCCCAGACGCGCUCUGGUCAUUAUUCUAACAUAUCCGGAUCAACUGGAGAGAGAAUUUUUAGAAAGGAUGUUUGUGCACUUGUUCAACCUGUUUAACAAUCACAAUCAGAUCACAAAAGAUUAUACUGACACUAAAUUCAUCUGAUCUAGUACUUUAUUUUUCCGCAUAAUGCCUCUUGUUUUGACUACUUGAUCAUUUUUAGAUGUUUGUCAAUGGAUGGCACGAGGGUAAAAGCGCCAUUUAUAAAAUUUAAUCUCUCCAAUUGAGCCAGAUGUGUUAAAAUAAUGACCAUAGUAUGU	301	Chr2(-):18895908-18896208
osa-miR2865	CUCAGCAGUCGACUGUACCGUG	22	osa-MIR2865	GAUCUGAAUCCUCAGCAGUCGACUGUACCGUGCCUUUGUCAUUGAUCCACAUGUUAGUGAAAAAGGCACGGUGCAGUGACUGCAGAGGAUCUCAAUCCGGA	101	Chr9(-):8515693-8515793
osa-miR2873b	UUGGACUUGAGAUUUGGUAUG	21	osa-MIR2873b	UACAUUCCCACCAAAUAUCAAGUUCAAACUCAACUUUAUUUAGGAGUAACAGAAAAGACAUUUUGGGUGAAUGGUAACAUGACACUAUUCACCUAGAAUUUCUCUUUUUUGUUUCUCUCAAAUGAAGCUAAGUUUGGACUUGAGAUUUGGUAUGAAUGUA	160	Chr2(+):18974743-18974902
osa-miR2118e	UUCCCAAUGCCUCCCAUGCCUA	22	osa-MIR2118e	AGUGAGUCAGGAAGAGGAAGAAAAGAGAGUCUAAGAGCAGCAGGCAUGGGAACAUGGAGGAAAAAACAUAUAUAGUUUUCUUCCCCUCUAAAGUUAGAGGUUGAAAUUUGCUGUGUGUUUUUCCCAAUGCCUCCCAUGCCUACAGUUCUUAGGCACUCCUUCCACUUCCUGUUGGCU	177	Chr4(-):21647428-21647604
osa-miR2106	CCGAGGUUUUCUGGAUACAUU	21	osa-MIR2106	UGCGAGAAGGAUGUUCCGAGAAUCUCGUACGCCGGUGAGGUUUCCCGUGAUCUGGCCGAGGUUUUCUGGAUACAUUCAACGCGGAA	86	Chr2(-):23768609-23768694
osa-miR2118m	UUCCUGAUGCCUCCCAUUCCUA	22	osa-MIR2118j	GGUGAGCCAGGAAGAGGAAGAGAGACUCUAAGAGCAGUAGGAAUGGGAACAUGAAGGAAAGCCAAAUUAAGCUCUAACCUCUGGUAUUGGAGAUUUGGUCUGAUGAUUUUCCUGAUGCCUCCCAUUCCUAUAGUUCUUAGGUGCUCGUUCCUCUUACUUUCAGCUAACACC	171	Chr4(-):21654594-21654764
osa-miR2118c	UUCCCGAUGCCUCCUAUUCCUA	22	osa-MIR2118q	GUGAGCAGGGAAGAGGAAGAAAGAGAGCCUCUAAGAGCGAUGGGAAUAGGAACAUGGAGGAAAGCCUGAAGCUAAAUUUUCUACUCCAGUAUCGGAGUUAGAAAUUUGCUCUGCGUUUUCCCGAUGCCUCCUAUUCCUACCGAUCUUAGGUACUCCUUCCUCUUCCUUUAAGCUCAU	177	Chr11(-):7810709-7810885
osa-miR2118q	UUCCCGAUGCCUCCUAUUCCUA	22	osa-MIR2118q	GUGAGCAGGGAAGAGGAAGAAAGAGAGCCUCUAAGAGCGAUGGGAAUAGGAACAUGGAGGAAAGCCUGAAGCUAAAUUUUCUACUCCAGUAUCGGAGUUAGAAAUUUGCUCUGCGUUUUCCCGAUGCCUCCUAUUCCUACCGAUCUUAGGUACUCCUUCCUCUUCCUUUAAGCUCAU	177	Chr11(-):7810709-7810885
osa-miR2867-3p	CCAGGACGUGUGGGAUGGCA	20	osa-MIR2867	CAAUUGACGGCGUGUGCCAUCCCACACAUCCCGAUCAUGGCGUGUGACACAACUGGAUGUGCGUGCCACGACCAGGACGUGUGGGAUGGCACAUGUUGUCA	101	Chr11(+):16277650-16277750
osa-miR2118r	UUCCCAAUGCCUCCCAUGCCUA	22	osa-MIR2118r	GUGAGUCGGGAAGAGGAAGAAAAGAGGGUCUAAGAGCAGUGGGCAUGGGAACAUGGAGGAAGAACAUGUACUUUUCUUCCCUCUAAAUUUAGAGGUUGAGAUUUGCUAAGCAUUUUUCCCAAUGCCUCCCAUGCCUACAGUUCUUAGGUACUCCUUCCCCUUCCUGUUGGCUUGC	175	Chr11(-):7810223-7810397
osa-miR2880	ACGGUAUCCCGUUCGGACAGGAUG	24	osa-MIR2880	AUGCUACAGGACGGUAUCCCGUUCGGACAGGAUGAUACCUCAGAGGUAUCGUCUGAUACCCAGGUAUGCCAAUACCUAGUAGGUAUUGGCGAUACCUUGAGGUAUCAUCAUGUCCAAACGGGGUAUCAGCCGAUACCUUAGAUGAUCAUCCCGUCUGAACGGGAAACCGUCCCGUAGCAU	180	Chr3(+):22741618-22741797
osa-miR2121a	AAAACGGAGCGGUCCAUUAGCGCG	24	osa-MIR2121a	GUGCUAAUCUAUCGCUCCGUUUUCCGUGCGGAACACAGCCGCGGCCUUAGGCUGUGUUCCCAUCUACCAGAUGGGAACUCAUUUCCCCUGCACGGAAAACGGAGCGGUCCAUUAGCGCGU	120	Chr1(+):16373428-16373547
osa-miR2275c	AGAAUUGGAGGAAAACAAACUGA	23	osa-MIR2275c	ACUGGAAGUGAGAAUUGGAGGAAAACAAACUGAUUGCUGGUUGAUGCUUGCAACAGUGUGGCAAACAAUUAAUAUUCAGAUUGUUUUUCUCCAAUAUCUCACCUUCAGG	109	Chr7(-):16719772-16719880
osa-miR2870	UAAUCAGUUUGGGGAGACAAA	21	osa-MIR2870	CUUGUACUUCAGUUUGUCUCUCCAAACUAAUUAGUCCAAUGAACUUCUGAUUACAAAUGAGUAACCACUAACUUCUGAGUUCUGAUUAUGGAGAUAUAACUAUUGCAAUUUCUUUCCAAAGUUCAUUGCACUAAUCAGUUUGGGGAGACAAACUGAAAUGC	161	Chr1(-):27181872-27182032
osa-miR2871a-3p	UAUUUUAGUUUCUAUGGUCAC	21	osa-MIR2871a	CAUGGUGACCGUAGAAACUAGCAUAGAAAAAAGUAGAUAUCUCAAGUGACUUUGUUCAUUUACGUUGGGAUAGACAAGUAACUACCUUUUCUAUUUUAGUUUCUAUGGUCACUUUGGUGGC	121	Chr5(+):3877013-3877133
osa-miR2878-3p	CAGGAUUUUAUACAUGUAAAGAAU	24	osa-MIR2878	AUAAUGUUUCUUUAGUUCUUUACAUGUAUAAAAUUCUGAGGAUGUUAUAUAUAUGACAUCCUCAGGAUUUUAUACAUGUAAAGAAUUAAACAUACAUUAUA	101	Chr8(+):26181373-26181473
osa-miR2118m	UUCCUGAUGCCUCCCAUUCCUA	22	osa-MIR2118m	GGUGAGCCAGGAAGAGGAUAGAGACUCUAAGAGCAGUAGGAAUGGGAACAUGAAGGAAAGCCAAACCAAGCUCUAACUCCUGGAGUUGGAGAUUUGGUAUAACGAUUUUCCUGAUGCCUCCCAUUCCUACAGUUCUUAGGUCCUUGUUCCUCUUACUUUCGGCUAACACC	170	Chr4(-):21658851-21659020
osa-miR2121a	AAAACGGAGCGGUCCAUUAGCGCG	24	osa-MIR2121b	GCGCUAAUAAGUCGUUUCAUUUUGCGUGCGUGAGAGUUUUCAAGAACCUCCUGUCUAACCAACCCAAAAUUGGGUUGGCCACGUAUAGUCCAAGGAUGUGUGUGUGAGAUGCAUUCAUUUAUGUGCGUUGGGAACUCAUUCCCUCCGCACGGAAAACGGAGCGGUCCAUUAGCGCGU	177	Chr4(+):16882244-16882420
osa-miR2863b	UUCGUUUAUUUGGACUAGAGU	21	osa-MIR2863b	UCUUUUACCCACACUAGUUCAACUAAAUGAACUAAAUUUCACUUUUAGAAUCACAAAAAAUGAAAUGUAGUUCGUUUAUUUGGACUAGAGUGGGUCAAUUA	101	Chr2(-):4195665-4195765
osa-miR2864.1	UUUUGCUGCCCUUGUUUUGCA	21	osa-MIR2864	UCUAUUCAGCUUUUGCUGCCCUUGUUUUGCAUUGUAUAGGUAUAGCAAUAUGCCAUUCUGUAGUGGCAUACCUCUACAGUGCAAAACAAGGACAACAAGAG	101	Chr12(-):25664721-25664821
osa-miR393b-3p	UCAGUGCAAUCCCUUUGGAAU	21	osa-MIR393b	UCGGCCUGAGGAAACUAGUGGAGGACUCCAAAGGGAUCGCAUUGAUCUGGCUAGCUAUCUCGAUCGAUCGCCUCAUCGAUCGACGACGACGUGCGUGAUCGAUCAGUGCAAUCCCUUUGGAAUUUUCCUCUU	132	Chr4(-):34931876-34932007
osa-miR395j	GUGAAGUGUUUGGGGGAACUC	21	osa-MIR395e	GUAUUAUCGAGAGUUCCCUUCAACCACUUCACGUGGCACUGUUUCAAGGCCUAUUGUGUGAAGUGUUUGGGGGAACUCUCGAUAUCAC	88	Chr4(-):31804912-31804999
osa-miR395q	GUGAAGUGUUUGGGGGAACUC	21	osa-MIR395d	GUAUUGUCGUGAGUUCCCUUCAAGCACUUCACGUGGCACUAUCUCAAUGCCUACUAUGUGAAGUGUUUGGGGGAACUCUCGAUAUCAC	88	Chr4(-):31805055-31805142
osa-miR395r	GUGAAGUGUUUGGGGGAACUC	21	osa-MIR395b	GAGUCCCUAGGAGUUCCUUUCAAGCACUUUACGACACACUGUAUUGAGAGUUGUCGUGAAGUGUUUGGGGGAACUCUUAGUGUCGC	86	Chr4(-):31805334-31805419
osa-miR390-5p	AAGCUCAGGAGGGAUAGCGCC	21	osa-MIR390	GGUAUGGAACAAUCCUUGAAGCUCAGGAGGGAUAGCGCCUCGAAAUCAAACUAGGCGCUAUCUAUCCUGAGCUCCAUGGUUUGUUCUUACC	91	Chr3(-):34275140-34275230
osa-miR319a-5p	AGCUGCCGAAUCAUCCAUUCA	21	osa-MIR319a	UGUGUAAGAAGAGAGCUCUCUUCAGUCCACUCUCAGAUGGCUGUAGGGUUUUAUUAGCUGCCGAAUCAUCCAUUCACCUACCAAGAAAGUUGCAGGAGUGUAUCUCUUGGUAGCGGACUGGAUGACGCGGGAGCUAAAAUUUAGCUCUGCGCCGUUUGUGGUUGGACUGAAGGGUGCUCCCUUGCUCAAGC	191	Chr1(-):26823282-26823472
osa-miR395k	GUGAAGUGUUUGGGGGAACUC	21	osa-MIR395b	GAGUCCCUAGGAGUUCCUUUCAAGCACUUUACGACACACUGUAUUGAGAGUUGUCGUGAAGUGUUUGGGGGAACUCUUAGUGUCGC	86	Chr4(-):31805334-31805419
osa-miR319b	UUGGACUGAAGGGUGCUCCC	20	osa-MIR319a	UGUGUAAGAAGAGAGCUCUCUUCAGUCCACUCUCAGAUGGCUGUAGGGUUUUAUUAGCUGCCGAAUCAUCCAUUCACCUACCAAGAAAGUUGCAGGAGUGUAUCUCUUGGUAGCGGACUGGAUGACGCGGGAGCUAAAAUUUAGCUCUGCGCCGUUUGUGGUUGGACUGAAGGGUGCUCCCUUGCUCAAGC	191	Chr1(-):26823282-26823472
osa-miR395q	GUGAAGUGUUUGGGGGAACUC	21	osa-MIR395e	GUAUUAUCGAGAGUUCCCUUCAACCACUUCACGUGGCACUGUUUCAAGGCCUAUUGUGUGAAGUGUUUGGGGGAACUCUCGAUAUCAC	88	Chr4(-):31804912-31804999
osa-miR319a-3p.2-3p	UUGGACUGAAGGGUGCUCCC	20	osa-MIR319b	GAUGGAUGGAAGAGAGCGUCCUUCAGUCCACUCAUGGGCGGUGCUAGGGUCGAAUUAGCUGCCGACUCAUUCACCCACAUGCCAAGCAAGAAACGCUUGAGAUAGCGAAGCUUAGCAGAUGAGUGAAUGAAGCGGGAGGUAACGUUCCGAUCUCGCGCCGUCUUUGCUUGGACUGAAGGGUGCUCCCUCCUCCUCGA	197	Chr1(-):6677570-6677766
osa-miR395n	GUGAAGUGUUUGGGGGAACUC	21	osa-MIR395e	GUAUUAUCGAGAGUUCCCUUCAACCACUUCACGUGGCACUGUUUCAAGGCCUAUUGUGUGAAGUGUUUGGGGGAACUCUCGAUAUCAC	88	Chr4(-):31804912-31804999
osa-miR395m	GUGAAGUGUUUGGGGGAACUC	21	osa-MIR395b	GAGUCCCUAGGAGUUCCUUUCAAGCACUUUACGACACACUGUAUUGAGAGUUGUCGUGAAGUGUUUGGGGGAACUCUUAGUGUCGC	86	Chr4(-):31805334-31805419
osa-miR395e	GUGAAGUGUUUGGGGGAACUC	21	osa-MIR395b	GAGUCCCUAGGAGUUCCUUUCAAGCACUUUACGACACACUGUAUUGAGAGUUGUCGUGAAGUGUUUGGGGGAACUCUUAGUGUCGC	86	Chr4(-):31805334-31805419
osa-miR390-3p	CGCUAUCUAUCCUGAGCUCC	20	osa-MIR390	GGUAUGGAACAAUCCUUGAAGCUCAGGAGGGAUAGCGCCUCGAAAUCAAACUAGGCGCUAUCUAUCCUGAGCUCCAUGGUUUGUUCUUACC	91	Chr3(-):34275140-34275230
osa-miR319a-3p	ACUGGAUGACGCGGGAGCUAA	21	osa-MIR319a	UGUGUAAGAAGAGAGCUCUCUUCAGUCCACUCUCAGAUGGCUGUAGGGUUUUAUUAGCUGCCGAAUCAUCCAUUCACCUACCAAGAAAGUUGCAGGAGUGUAUCUCUUGGUAGCGGACUGGAUGACGCGGGAGCUAAAAUUUAGCUCUGCGCCGUUUGUGGUUGGACUGAAGGGUGCUCCCUUGCUCAAGC	191	Chr1(-):26823282-26823472
osa-miR319a-3p.2-3p	UUGGACUGAAGGGUGCUCCC	20	osa-MIR319a	UGUGUAAGAAGAGAGCUCUCUUCAGUCCACUCUCAGAUGGCUGUAGGGUUUUAUUAGCUGCCGAAUCAUCCAUUCACCUACCAAGAAAGUUGCAGGAGUGUAUCUCUUGGUAGCGGACUGGAUGACGCGGGAGCUAAAAUUUAGCUCUGCGCCGUUUGUGGUUGGACUGAAGGGUGCUCCCUUGCUCAAGC	191	Chr1(-):26823282-26823472
osa-miR2905	UACAUGUCAGUGACAAAGGCA	21	osa-MIR2905	ACUGCACUGUGCCUUUGUCACUGACAUGUGGGCCCAUUGAUCUCCAGGCCUACAUGUCAGUGACAAAGGCACGAUGCAGUC	81	Chr3(-):13591894-13591974
osa-miR393b-5p	UCCAAAGGGAUCGCAUUGAUCU	22	osa-MIR393b	UCGGCCUGAGGAAACUAGUGGAGGACUCCAAAGGGAUCGCAUUGAUCUGGCUAGCUAUCUCGAUCGAUCGCCUCAUCGAUCGACGACGACGUGCGUGAUCGAUCAGUGCAAUCCCUUUGGAAUUUUCCUCUU	132	Chr4(-):34931876-34932007
osa-miR395b	GUGAAGUGUUUGGGGGAACUC	21	osa-MIR395b	GAGUCCCUAGGAGUUCCUUUCAAGCACUUUACGACACACUGUAUUGAGAGUUGUCGUGAAGUGUUUGGGGGAACUCUUAGUGUCGC	86	Chr4(-):31805334-31805419
osa-miR395d	GUGAAGUGUUUGGGGGAACUC	21	osa-MIR395d	GUAUUGUCGUGAGUUCCCUUCAAGCACUUCACGUGGCACUAUCUCAAUGCCUACUAUGUGAAGUGUUUGGGGGAACUCUCGAUAUCAC	88	Chr4(-):31805055-31805142
osa-miR395l	GUGAAGUGUUUGGGGGAACUC	21	osa-MIR395d	GUAUUGUCGUGAGUUCCCUUCAAGCACUUCACGUGGCACUAUCUCAAUGCCUACUAUGUGAAGUGUUUGGGGGAACUCUCGAUAUCAC	88	Chr4(-):31805055-31805142
osa-miR395y	GUGAAGUGUUUGGGGGAACUC	21	osa-MIR395e	GUAUUAUCGAGAGUUCCCUUCAACCACUUCACGUGGCACUGUUUCAAGGCCUAUUGUGUGAAGUGUUUGGGGGAACUCUCGAUAUCAC	88	Chr4(-):31804912-31804999
osa-miR319b	UUGGACUGAAGGGUGCUCCC	20	osa-MIR319b	GAUGGAUGGAAGAGAGCGUCCUUCAGUCCACUCAUGGGCGGUGCUAGGGUCGAAUUAGCUGCCGACUCAUUCACCCACAUGCCAAGCAAGAAACGCUUGAGAUAGCGAAGCUUAGCAGAUGAGUGAAUGAAGCGGGAGGUAACGUUCCGAUCUCGCGCCGUCUUUGCUUGGACUGAAGGGUGCUCCCUCCUCCUCGA	197	Chr1(-):6677570-6677766
osa-miR395i	GUGAAGUGUUUGGGGGAACUC	21	osa-MIR395b	GAGUCCCUAGGAGUUCCUUUCAAGCACUUUACGACACACUGUAUUGAGAGUUGUCGUGAAGUGUUUGGGGGAACUCUUAGUGUCGC	86	Chr4(-):31805334-31805419
osa-miR395g	GUGAAGUGUUUGGGGGAACUC	21	osa-MIR395b	GAGUCCCUAGGAGUUCCUUUCAAGCACUUUACGACACACUGUAUUGAGAGUUGUCGUGAAGUGUUUGGGGGAACUCUUAGUGUCGC	86	Chr4(-):31805334-31805419
osa-miR395n	GUGAAGUGUUUGGGGGAACUC	21	osa-MIR395d	GUAUUGUCGUGAGUUCCCUUCAAGCACUUCACGUGGCACUAUCUCAAUGCCUACUAUGUGAAGUGUUUGGGGGAACUCUCGAUAUCAC	88	Chr4(-):31805055-31805142
osa-miR395k	GUGAAGUGUUUGGGGGAACUC	21	osa-MIR395e	GUAUUAUCGAGAGUUCCCUUCAACCACUUCACGUGGCACUGUUUCAAGGCCUAUUGUGUGAAGUGUUUGGGGGAACUCUCGAUAUCAC	88	Chr4(-):31804912-31804999
osa-miR393a	UCCAAAGGGAUCGCAUUGAUC	21	osa-MIR393b	UCGGCCUGAGGAAACUAGUGGAGGACUCCAAAGGGAUCGCAUUGAUCUGGCUAGCUAUCUCGAUCGAUCGCCUCAUCGAUCGACGACGACGUGCGUGAUCGAUCAGUGCAAUCCCUUUGGAAUUUUCCUCUU	132	Chr4(-):34931876-34932007
osa-miR395a	GUGAAGUGCUUGGGGGAACUC	21	osa-MIR395a	UUGUCCACUGGAGUUCUCCUCAAUCCACUUCAGUAGAUAGCUAUGGCUAGGCCUCAUUGCAUUGCACUGUUACAUAACUGUGAUCAUGGGGCCAAAAGCUAGCUAUGUAUAGUGAAGUGCUUGGGGGAACUCCAGUUGACAC	142	Chr4(-):31805494-31805635
osa-miR395n	GUGAAGUGUUUGGGGGAACUC	21	osa-MIR395b	GAGUCCCUAGGAGUUCCUUUCAAGCACUUUACGACACACUGUAUUGAGAGUUGUCGUGAAGUGUUUGGGGGAACUCUUAGUGUCGC	86	Chr4(-):31805334-31805419
osa-miR395d	GUGAAGUGUUUGGGGGAACUC	21	osa-MIR395b	GAGUCCCUAGGAGUUCCUUUCAAGCACUUUACGACACACUGUAUUGAGAGUUGUCGUGAAGUGUUUGGGGGAACUCUUAGUGUCGC	86	Chr4(-):31805334-31805419
osa-miR395y	GUGAAGUGUUUGGGGGAACUC	21	osa-MIR395b	GAGUCCCUAGGAGUUCCUUUCAAGCACUUUACGACACACUGUAUUGAGAGUUGUCGUGAAGUGUUUGGGGGAACUCUUAGUGUCGC	86	Chr4(-):31805334-31805419
osa-miR395i	GUGAAGUGUUUGGGGGAACUC	21	osa-MIR395d	GUAUUGUCGUGAGUUCCCUUCAAGCACUUCACGUGGCACUAUCUCAAUGCCUACUAUGUGAAGUGUUUGGGGGAACUCUCGAUAUCAC	88	Chr4(-):31805055-31805142
osa-miR395e	GUGAAGUGUUUGGGGGAACUC	21	osa-MIR395e	GUAUUAUCGAGAGUUCCCUUCAACCACUUCACGUGGCACUGUUUCAAGGCCUAUUGUGUGAAGUGUUUGGGGGAACUCUCGAUAUCAC	88	Chr4(-):31804912-31804999
osa-miR395m	GUGAAGUGUUUGGGGGAACUC	21	osa-MIR395e	GUAUUAUCGAGAGUUCCCUUCAACCACUUCACGUGGCACUGUUUCAAGGCCUAUUGUGUGAAGUGUUUGGGGGAACUCUCGAUAUCAC	88	Chr4(-):31804912-31804999
osa-miR394	UUGGCAUUCUGUCCACCUCC	20	osa-MIR394	UACUGAGAGUUCUUUGGCAUUCUGUCCACCUCCUUGUCGAAUCCUCAGAGACAGAAAUCUCAUAUCUGUUGAUCUUGGAGGUGGGCAUACUGCCAAUGGAGCUGUGUAGG	110	Chr2(+):27148154-27148263
osa-miR395m	GUGAAGUGUUUGGGGGAACUC	21	osa-MIR395d	GUAUUGUCGUGAGUUCCCUUCAAGCACUUCACGUGGCACUAUCUCAAUGCCUACUAUGUGAAGUGUUUGGGGGAACUCUCGAUAUCAC	88	Chr4(-):31805055-31805142
osa-miR395l	GUGAAGUGUUUGGGGGAACUC	21	osa-MIR395b	GAGUCCCUAGGAGUUCCUUUCAAGCACUUUACGACACACUGUAUUGAGAGUUGUCGUGAAGUGUUUGGGGGAACUCUUAGUGUCGC	86	Chr4(-):31805334-31805419
osa-miR395s	GUGAAGUGUUUGGGGGAACUC	21	osa-MIR395e	GUAUUAUCGAGAGUUCCCUUCAACCACUUCACGUGGCACUGUUUCAAGGCCUAUUGUGUGAAGUGUUUGGGGGAACUCUCGAUAUCAC	88	Chr4(-):31804912-31804999
osa-miR395h	GUGAAGUGUUUGGGGGAACUC	21	osa-MIR395d	GUAUUGUCGUGAGUUCCCUUCAAGCACUUCACGUGGCACUAUCUCAAUGCCUACUAUGUGAAGUGUUUGGGGGAACUCUCGAUAUCAC	88	Chr4(-):31805055-31805142
osa-miR395l	GUGAAGUGUUUGGGGGAACUC	21	osa-MIR395e	GUAUUAUCGAGAGUUCCCUUCAACCACUUCACGUGGCACUGUUUCAAGGCCUAUUGUGUGAAGUGUUUGGGGGAACUCUCGAUAUCAC	88	Chr4(-):31804912-31804999
osa-miR395r	GUGAAGUGUUUGGGGGAACUC	21	osa-MIR395e	GUAUUAUCGAGAGUUCCCUUCAACCACUUCACGUGGCACUGUUUCAAGGCCUAUUGUGUGAAGUGUUUGGGGGAACUCUCGAUAUCAC	88	Chr4(-):31804912-31804999
osa-miR395p	GUGAAGUGUUUGGGGGAACUC	21	osa-MIR395e	GUAUUAUCGAGAGUUCCCUUCAACCACUUCACGUGGCACUGUUUCAAGGCCUAUUGUGUGAAGUGUUUGGGGGAACUCUCGAUAUCAC	88	Chr4(-):31804912-31804999
osa-miR393a	UCCAAAGGGAUCGCAUUGAUC	21	osa-MIR393a	UGGGGAAGCAUCCAAAGGGAUCGCAUUGAUCCUUCAUCGCUCUCGCUCGCUUCCAUGGCGGUCGUCGUCUACAAGCAGCUUGACGGAUCAUGCGAUCCUUUUGGAGGCUUCCUCU	115	Chr1(-):2309149-2309263
osa-miR395p	GUGAAGUGUUUGGGGGAACUC	21	osa-MIR395d	GUAUUGUCGUGAGUUCCCUUCAAGCACUUCACGUGGCACUAUCUCAAUGCCUACUAUGUGAAGUGUUUGGGGGAACUCUCGAUAUCAC	88	Chr4(-):31805055-31805142
osa-miR395d	GUGAAGUGUUUGGGGGAACUC	21	osa-MIR395e	GUAUUAUCGAGAGUUCCCUUCAACCACUUCACGUGGCACUGUUUCAAGGCCUAUUGUGUGAAGUGUUUGGGGGAACUCUCGAUAUCAC	88	Chr4(-):31804912-31804999
osa-miR2925	UGGCGGCCGCGGGCUUCGU	19	osa-MIR2925	UUCUUGACGCCGCCCUUGGCGGCCGCGGGCUUCGUCGCCGUCUCACUGAGCUUGGCAGCCGGCUCCUUGGCAAGUCCGGCAGGUUUCACGGCCUUCAGAGAAGCCAUUCUUCUGAUGCUU	120	Chr1(+):25801058-25801177
osa-miR395j	GUGAAGUGUUUGGGGGAACUC	21	osa-MIR395b	GAGUCCCUAGGAGUUCCUUUCAAGCACUUUACGACACACUGUAUUGAGAGUUGUCGUGAAGUGUUUGGGGGAACUCUUAGUGUCGC	86	Chr4(-):31805334-31805419
osa-miR395g	GUGAAGUGUUUGGGGGAACUC	21	osa-MIR395d	GUAUUGUCGUGAGUUCCCUUCAAGCACUUCACGUGGCACUAUCUCAAUGCCUACUAUGUGAAGUGUUUGGGGGAACUCUCGAUAUCAC	88	Chr4(-):31805055-31805142
osa-miR395i	GUGAAGUGUUUGGGGGAACUC	21	osa-MIR395e	GUAUUAUCGAGAGUUCCCUUCAACCACUUCACGUGGCACUGUUUCAAGGCCUAUUGUGUGAAGUGUUUGGGGGAACUCUCGAUAUCAC	88	Chr4(-):31804912-31804999
osa-miR395q	GUGAAGUGUUUGGGGGAACUC	21	osa-MIR395b	GAGUCCCUAGGAGUUCCUUUCAAGCACUUUACGACACACUGUAUUGAGAGUUGUCGUGAAGUGUUUGGGGGAACUCUUAGUGUCGC	86	Chr4(-):31805334-31805419
osa-miR395c	GUGAAGUGUUUGGAGGAACUC	21	osa-MIR395c	GUAUUAUCAAGAGUUCUCUUUAAGCACUUCAUACGACACCAUUAUUUAUAGGGUUGUUGUGAAGUGUUUGGAGGAACUCUCGGUGUCAU	89	Chr4(-):31805193-31805281
osa-miR395s	GUGAAGUGUUUGGGGGAACUC	21	osa-MIR395d	GUAUUGUCGUGAGUUCCCUUCAAGCACUUCACGUGGCACUAUCUCAAUGCCUACUAUGUGAAGUGUUUGGGGGAACUCUCGAUAUCAC	88	Chr4(-):31805055-31805142
osa-miR395g	GUGAAGUGUUUGGGGGAACUC	21	osa-MIR395e	GUAUUAUCGAGAGUUCCCUUCAACCACUUCACGUGGCACUGUUUCAAGGCCUAUUGUGUGAAGUGUUUGGGGGAACUCUCGAUAUCAC	88	Chr4(-):31804912-31804999
osa-miR395b	GUGAAGUGUUUGGGGGAACUC	21	osa-MIR395e	GUAUUAUCGAGAGUUCCCUUCAACCACUUCACGUGGCACUGUUUCAAGGCCUAUUGUGUGAAGUGUUUGGGGGAACUCUCGAUAUCAC	88	Chr4(-):31804912-31804999
osa-miR395j	GUGAAGUGUUUGGGGGAACUC	21	osa-MIR395d	GUAUUGUCGUGAGUUCCCUUCAAGCACUUCACGUGGCACUAUCUCAAUGCCUACUAUGUGAAGUGUUUGGGGGAACUCUCGAUAUCAC	88	Chr4(-):31805055-31805142
osa-miR395e	GUGAAGUGUUUGGGGGAACUC	21	osa-MIR395d	GUAUUGUCGUGAGUUCCCUUCAAGCACUUCACGUGGCACUAUCUCAAUGCCUACUAUGUGAAGUGUUUGGGGGAACUCUCGAUAUCAC	88	Chr4(-):31805055-31805142
osa-miR395y	GUGAAGUGUUUGGGGGAACUC	21	osa-MIR395d	GUAUUGUCGUGAGUUCCCUUCAAGCACUUCACGUGGCACUAUCUCAAUGCCUACUAUGUGAAGUGUUUGGGGGAACUCUCGAUAUCAC	88	Chr4(-):31805055-31805142
osa-miR395q	GUGAAGUGUUUGGGGGAACUC	21	osa-MIR395g	GUAUCACCGUGAGUUCCCUUCGAACACUUCACGUGGCACUAUUUCAAUGCCUAUUGUGAAGUGUUUGGGGGAACUCUCGAUGUCAU	86	Chr4(-):31804633-31804718
osa-miR395s	GUGAAGUGUUUGGGGGAACUC	21	osa-MIR395b	GAGUCCCUAGGAGUUCCUUUCAAGCACUUUACGACACACUGUAUUGAGAGUUGUCGUGAAGUGUUUGGGGGAACUCUUAGUGUCGC	86	Chr4(-):31805334-31805419
osa-miR395h	GUGAAGUGUUUGGGGGAACUC	21	osa-MIR395b	GAGUCCCUAGGAGUUCCUUUCAAGCACUUUACGACACACUGUAUUGAGAGUUGUCGUGAAGUGUUUGGGGGAACUCUUAGUGUCGC	86	Chr4(-):31805334-31805419
osa-miR395b	GUGAAGUGUUUGGGGGAACUC	21	osa-MIR395d	GUAUUGUCGUGAGUUCCCUUCAAGCACUUCACGUGGCACUAUCUCAAUGCCUACUAUGUGAAGUGUUUGGGGGAACUCUCGAUAUCAC	88	Chr4(-):31805055-31805142
osa-miR395h	GUGAAGUGUUUGGGGGAACUC	21	osa-MIR395e	GUAUUAUCGAGAGUUCCCUUCAACCACUUCACGUGGCACUGUUUCAAGGCCUAUUGUGUGAAGUGUUUGGGGGAACUCUCGAUAUCAC	88	Chr4(-):31804912-31804999
osa-miR395p	GUGAAGUGUUUGGGGGAACUC	21	osa-MIR395b	GAGUCCCUAGGAGUUCCUUUCAAGCACUUUACGACACACUGUAUUGAGAGUUGUCGUGAAGUGUUUGGGGGAACUCUUAGUGUCGC	86	Chr4(-):31805334-31805419
osa-miR395j	GUGAAGUGUUUGGGGGAACUC	21	osa-MIR395g	GUAUCACCGUGAGUUCCCUUCGAACACUUCACGUGGCACUAUUUCAAUGCCUAUUGUGAAGUGUUUGGGGGAACUCUCGAUGUCAU	86	Chr4(-):31804633-31804718
osa-miR395r	GUGAAGUGUUUGGGGGAACUC	21	osa-MIR395d	GUAUUGUCGUGAGUUCCCUUCAAGCACUUCACGUGGCACUAUCUCAAUGCCUACUAUGUGAAGUGUUUGGGGGAACUCUCGAUAUCAC	88	Chr4(-):31805055-31805142
osa-miR395k	GUGAAGUGUUUGGGGGAACUC	21	osa-MIR395d	GUAUUGUCGUGAGUUCCCUUCAAGCACUUCACGUGGCACUAUCUCAAUGCCUACUAUGUGAAGUGUUUGGGGGAACUCUCGAUAUCAC	88	Chr4(-):31805055-31805142
osa-miR395n	GUGAAGUGUUUGGGGGAACUC	21	osa-MIR395g	GUAUCACCGUGAGUUCCCUUCGAACACUUCACGUGGCACUAUUUCAAUGCCUAUUGUGAAGUGUUUGGGGGAACUCUCGAUGUCAU	86	Chr4(-):31804633-31804718
osa-miR395g	GUGAAGUGUUUGGGGGAACUC	21	osa-MIR395g	GUAUCACCGUGAGUUCCCUUCGAACACUUCACGUGGCACUAUUUCAAUGCCUAUUGUGAAGUGUUUGGGGGAACUCUCGAUGUCAU	86	Chr4(-):31804633-31804718
osa-miR395s	GUGAAGUGUUUGGGGGAACUC	21	osa-MIR395h	UUGUUACCUGGAGUUUCCUCAACACACUUCACAUCUGCUAGGCCCUAUUACAAUUGCGCAAUGUGGAGUCUGCAAUUGGUAGUGAAGUGUUUGGGGGAACUCUAGGUGGCAC	112	Chr8(+):3299144-3299255
osa-miR395l	GUGAAGUGUUUGGGGGAACUC	21	osa-MIR395h	UUGUUACCUGGAGUUUCCUCAACACACUUCACAUCUGCUAGGCCCUAUUACAAUUGCGCAAUGUGGAGUCUGCAAUUGGUAGUGAAGUGUUUGGGGGAACUCUAGGUGGCAC	112	Chr8(+):3299144-3299255
osa-miR395y	GUGAAGUGUUUGGGGGAACUC	21	osa-MIR395i	GUUUUACCGGGAGUUCUCUUCAAGCACUUCACGUAGAGCUUUCUAUUGACAUGGAGCUUUAGAACAAUGUGAAGUGUUUGGGGGAACUCUUGGUACCAA	99	Chr8(+):3299319-3299417
osa-miR395i	GUGAAGUGUUUGGGGGAACUC	21	osa-MIR395j	GUGUUCCCAAGAGUUCCUUGCAAGCACUUCACAUAGAACUUCUGUUACUCUCAUGUAACAUUGGGAACUUGAGAAGCUACUGUGAAGUGUUUGGGGGAACUCUAGGUGGCAC	112	Chr8(+):3299479-3299590
osa-miR395i	GUGAAGUGUUUGGGGGAACUC	21	osa-MIR395i	GUUUUACCGGGAGUUCUCUUCAAGCACUUCACGUAGAGCUUUCUAUUGACAUGGAGCUUUAGAACAAUGUGAAGUGUUUGGGGGAACUCUUGGUACCAA	99	Chr8(+):3299319-3299417
osa-miR395p	GUGAAGUGUUUGGGGGAACUC	21	osa-MIR395i	GUUUUACCGGGAGUUCUCUUCAAGCACUUCACGUAGAGCUUUCUAUUGACAUGGAGCUUUAGAACAAUGUGAAGUGUUUGGGGGAACUCUUGGUACCAA	99	Chr8(+):3299319-3299417
osa-miR395j	GUGAAGUGUUUGGGGGAACUC	21	osa-MIR395i	GUUUUACCGGGAGUUCUCUUCAAGCACUUCACGUAGAGCUUUCUAUUGACAUGGAGCUUUAGAACAAUGUGAAGUGUUUGGGGGAACUCUUGGUACCAA	99	Chr8(+):3299319-3299417
osa-miR395l	GUGAAGUGUUUGGGGGAACUC	21	osa-MIR395g	GUAUCACCGUGAGUUCCCUUCGAACACUUCACGUGGCACUAUUUCAAUGCCUAUUGUGAAGUGUUUGGGGGAACUCUCGAUGUCAU	86	Chr4(-):31804633-31804718
osa-miR395r	GUGAAGUGUUUGGGGGAACUC	21	osa-MIR395h	UUGUUACCUGGAGUUUCCUCAACACACUUCACAUCUGCUAGGCCCUAUUACAAUUGCGCAAUGUGGAGUCUGCAAUUGGUAGUGAAGUGUUUGGGGGAACUCUAGGUGGCAC	112	Chr8(+):3299144-3299255
osa-miR395e	GUGAAGUGUUUGGGGGAACUC	21	osa-MIR395g	GUAUCACCGUGAGUUCCCUUCGAACACUUCACGUGGCACUAUUUCAAUGCCUAUUGUGAAGUGUUUGGGGGAACUCUCGAUGUCAU	86	Chr4(-):31804633-31804718
osa-miR395d	GUGAAGUGUUUGGGGGAACUC	21	osa-MIR395g	GUAUCACCGUGAGUUCCCUUCGAACACUUCACGUGGCACUAUUUCAAUGCCUAUUGUGAAGUGUUUGGGGGAACUCUCGAUGUCAU	86	Chr4(-):31804633-31804718
osa-miR395h	GUGAAGUGUUUGGGGGAACUC	21	osa-MIR395g	GUAUCACCGUGAGUUCCCUUCGAACACUUCACGUGGCACUAUUUCAAUGCCUAUUGUGAAGUGUUUGGGGGAACUCUCGAUGUCAU	86	Chr4(-):31804633-31804718
osa-miR395j	GUGAAGUGUUUGGGGGAACUC	21	osa-MIR395h	UUGUUACCUGGAGUUUCCUCAACACACUUCACAUCUGCUAGGCCCUAUUACAAUUGCGCAAUGUGGAGUCUGCAAUUGGUAGUGAAGUGUUUGGGGGAACUCUAGGUGGCAC	112	Chr8(+):3299144-3299255
osa-miR395k	GUGAAGUGUUUGGGGGAACUC	21	osa-MIR395g	GUAUCACCGUGAGUUCCCUUCGAACACUUCACGUGGCACUAUUUCAAUGCCUAUUGUGAAGUGUUUGGGGGAACUCUCGAUGUCAU	86	Chr4(-):31804633-31804718
osa-miR395s	GUGAAGUGUUUGGGGGAACUC	21	osa-MIR395g	GUAUCACCGUGAGUUCCCUUCGAACACUUCACGUGGCACUAUUUCAAUGCCUAUUGUGAAGUGUUUGGGGGAACUCUCGAUGUCAU	86	Chr4(-):31804633-31804718
osa-miR395n	GUGAAGUGUUUGGGGGAACUC	21	osa-MIR395j	GUGUUCCCAAGAGUUCCUUGCAAGCACUUCACAUAGAACUUCUGUUACUCUCAUGUAACAUUGGGAACUUGAGAAGCUACUGUGAAGUGUUUGGGGGAACUCUAGGUGGCAC	112	Chr8(+):3299479-3299590
osa-miR395m	GUGAAGUGUUUGGGGGAACUC	21	osa-MIR395g	GUAUCACCGUGAGUUCCCUUCGAACACUUCACGUGGCACUAUUUCAAUGCCUAUUGUGAAGUGUUUGGGGGAACUCUCGAUGUCAU	86	Chr4(-):31804633-31804718
osa-miR395p	GUGAAGUGUUUGGGGGAACUC	21	osa-MIR395h	UUGUUACCUGGAGUUUCCUCAACACACUUCACAUCUGCUAGGCCCUAUUACAAUUGCGCAAUGUGGAGUCUGCAAUUGGUAGUGAAGUGUUUGGGGGAACUCUAGGUGGCAC	112	Chr8(+):3299144-3299255
osa-miR395i	GUGAAGUGUUUGGGGGAACUC	21	osa-MIR395g	GUAUCACCGUGAGUUCCCUUCGAACACUUCACGUGGCACUAUUUCAAUGCCUAUUGUGAAGUGUUUGGGGGAACUCUCGAUGUCAU	86	Chr4(-):31804633-31804718
osa-miR395y	GUGAAGUGUUUGGGGGAACUC	21	osa-MIR395g	GUAUCACCGUGAGUUCCCUUCGAACACUUCACGUGGCACUAUUUCAAUGCCUAUUGUGAAGUGUUUGGGGGAACUCUCGAUGUCAU	86	Chr4(-):31804633-31804718
osa-miR395g	GUGAAGUGUUUGGGGGAACUC	21	osa-MIR395i	GUUUUACCGGGAGUUCUCUUCAAGCACUUCACGUAGAGCUUUCUAUUGACAUGGAGCUUUAGAACAAUGUGAAGUGUUUGGGGGAACUCUUGGUACCAA	99	Chr8(+):3299319-3299417
osa-miR395q	GUGAAGUGUUUGGGGGAACUC	21	osa-MIR395i	GUUUUACCGGGAGUUCUCUUCAAGCACUUCACGUAGAGCUUUCUAUUGACAUGGAGCUUUAGAACAAUGUGAAGUGUUUGGGGGAACUCUUGGUACCAA	99	Chr8(+):3299319-3299417
osa-miR395l	GUGAAGUGUUUGGGGGAACUC	21	osa-MIR395i	GUUUUACCGGGAGUUCUCUUCAAGCACUUCACGUAGAGCUUUCUAUUGACAUGGAGCUUUAGAACAAUGUGAAGUGUUUGGGGGAACUCUUGGUACCAA	99	Chr8(+):3299319-3299417
osa-miR395y	GUGAAGUGUUUGGGGGAACUC	21	osa-MIR395j	GUGUUCCCAAGAGUUCCUUGCAAGCACUUCACAUAGAACUUCUGUUACUCUCAUGUAACAUUGGGAACUUGAGAAGCUACUGUGAAGUGUUUGGGGGAACUCUAGGUGGCAC	112	Chr8(+):3299479-3299590
osa-miR395k	GUGAAGUGUUUGGGGGAACUC	21	osa-MIR395j	GUGUUCCCAAGAGUUCCUUGCAAGCACUUCACAUAGAACUUCUGUUACUCUCAUGUAACAUUGGGAACUUGAGAAGCUACUGUGAAGUGUUUGGGGGAACUCUAGGUGGCAC	112	Chr8(+):3299479-3299590
osa-miR395h	GUGAAGUGUUUGGGGGAACUC	21	osa-MIR395j	GUGUUCCCAAGAGUUCCUUGCAAGCACUUCACAUAGAACUUCUGUUACUCUCAUGUAACAUUGGGAACUUGAGAAGCUACUGUGAAGUGUUUGGGGGAACUCUAGGUGGCAC	112	Chr8(+):3299479-3299590
osa-miR395d	GUGAAGUGUUUGGGGGAACUC	21	osa-MIR395h	UUGUUACCUGGAGUUUCCUCAACACACUUCACAUCUGCUAGGCCCUAUUACAAUUGCGCAAUGUGGAGUCUGCAAUUGGUAGUGAAGUGUUUGGGGGAACUCUAGGUGGCAC	112	Chr8(+):3299144-3299255
osa-miR395r	GUGAAGUGUUUGGGGGAACUC	21	osa-MIR395i	GUUUUACCGGGAGUUCUCUUCAAGCACUUCACGUAGAGCUUUCUAUUGACAUGGAGCUUUAGAACAAUGUGAAGUGUUUGGGGGAACUCUUGGUACCAA	99	Chr8(+):3299319-3299417
osa-miR395q	GUGAAGUGUUUGGGGGAACUC	21	osa-MIR395j	GUGUUCCCAAGAGUUCCUUGCAAGCACUUCACAUAGAACUUCUGUUACUCUCAUGUAACAUUGGGAACUUGAGAAGCUACUGUGAAGUGUUUGGGGGAACUCUAGGUGGCAC	112	Chr8(+):3299479-3299590
osa-miR395d	GUGAAGUGUUUGGGGGAACUC	21	osa-MIR395j	GUGUUCCCAAGAGUUCCUUGCAAGCACUUCACAUAGAACUUCUGUUACUCUCAUGUAACAUUGGGAACUUGAGAAGCUACUGUGAAGUGUUUGGGGGAACUCUAGGUGGCAC	112	Chr8(+):3299479-3299590
osa-miR395q	GUGAAGUGUUUGGGGGAACUC	21	osa-MIR395k	GUUUUAUCGGGAGUUUCCUUCAAGCACUUCACGUAGAGCUUUCUAUUGAUAUGGAGCUUUGGAACAAUGUGAAGUGUUUGGGGGAACUCUUGAUACCAA	99	Chr8(+):3299652-3299750
osa-miR395g	GUGAAGUGUUUGGGGGAACUC	21	osa-MIR395k	GUUUUAUCGGGAGUUUCCUUCAAGCACUUCACGUAGAGCUUUCUAUUGAUAUGGAGCUUUGGAACAAUGUGAAGUGUUUGGGGGAACUCUUGAUACCAA	99	Chr8(+):3299652-3299750
osa-miR395e	GUGAAGUGUUUGGGGGAACUC	21	osa-MIR395h	UUGUUACCUGGAGUUUCCUCAACACACUUCACAUCUGCUAGGCCCUAUUACAAUUGCGCAAUGUGGAGUCUGCAAUUGGUAGUGAAGUGUUUGGGGGAACUCUAGGUGGCAC	112	Chr8(+):3299144-3299255
osa-miR395n	GUGAAGUGUUUGGGGGAACUC	21	osa-MIR395i	GUUUUACCGGGAGUUCUCUUCAAGCACUUCACGUAGAGCUUUCUAUUGACAUGGAGCUUUAGAACAAUGUGAAGUGUUUGGGGGAACUCUUGGUACCAA	99	Chr8(+):3299319-3299417
osa-miR395s	GUGAAGUGUUUGGGGGAACUC	21	osa-MIR395i	GUUUUACCGGGAGUUCUCUUCAAGCACUUCACGUAGAGCUUUCUAUUGACAUGGAGCUUUAGAACAAUGUGAAGUGUUUGGGGGAACUCUUGGUACCAA	99	Chr8(+):3299319-3299417
osa-miR395i	GUGAAGUGUUUGGGGGAACUC	21	osa-MIR395h	UUGUUACCUGGAGUUUCCUCAACACACUUCACAUCUGCUAGGCCCUAUUACAAUUGCGCAAUGUGGAGUCUGCAAUUGGUAGUGAAGUGUUUGGGGGAACUCUAGGUGGCAC	112	Chr8(+):3299144-3299255
osa-miR395b	GUGAAGUGUUUGGGGGAACUC	21	osa-MIR395h	UUGUUACCUGGAGUUUCCUCAACACACUUCACAUCUGCUAGGCCCUAUUACAAUUGCGCAAUGUGGAGUCUGCAAUUGGUAGUGAAGUGUUUGGGGGAACUCUAGGUGGCAC	112	Chr8(+):3299144-3299255
osa-miR395b	GUGAAGUGUUUGGGGGAACUC	21	osa-MIR395i	GUUUUACCGGGAGUUCUCUUCAAGCACUUCACGUAGAGCUUUCUAUUGACAUGGAGCUUUAGAACAAUGUGAAGUGUUUGGGGGAACUCUUGGUACCAA	99	Chr8(+):3299319-3299417
osa-miR395r	GUGAAGUGUUUGGGGGAACUC	21	osa-MIR395g	GUAUCACCGUGAGUUCCCUUCGAACACUUCACGUGGCACUAUUUCAAUGCCUAUUGUGAAGUGUUUGGGGGAACUCUCGAUGUCAU	86	Chr4(-):31804633-31804718
osa-miR395m	GUGAAGUGUUUGGGGGAACUC	21	osa-MIR395i	GUUUUACCGGGAGUUCUCUUCAAGCACUUCACGUAGAGCUUUCUAUUGACAUGGAGCUUUAGAACAAUGUGAAGUGUUUGGGGGAACUCUUGGUACCAA	99	Chr8(+):3299319-3299417
osa-miR395h	GUGAAGUGUUUGGGGGAACUC	21	osa-MIR395i	GUUUUACCGGGAGUUCUCUUCAAGCACUUCACGUAGAGCUUUCUAUUGACAUGGAGCUUUAGAACAAUGUGAAGUGUUUGGGGGAACUCUUGGUACCAA	99	Chr8(+):3299319-3299417
osa-miR395l	GUGAAGUGUUUGGGGGAACUC	21	osa-MIR395j	GUGUUCCCAAGAGUUCCUUGCAAGCACUUCACAUAGAACUUCUGUUACUCUCAUGUAACAUUGGGAACUUGAGAAGCUACUGUGAAGUGUUUGGGGGAACUCUAGGUGGCAC	112	Chr8(+):3299479-3299590
osa-miR395e	GUGAAGUGUUUGGGGGAACUC	21	osa-MIR395k	GUUUUAUCGGGAGUUUCCUUCAAGCACUUCACGUAGAGCUUUCUAUUGAUAUGGAGCUUUGGAACAAUGUGAAGUGUUUGGGGGAACUCUUGAUACCAA	99	Chr8(+):3299652-3299750
osa-miR395p	GUGAAGUGUUUGGGGGAACUC	21	osa-MIR395g	GUAUCACCGUGAGUUCCCUUCGAACACUUCACGUGGCACUAUUUCAAUGCCUAUUGUGAAGUGUUUGGGGGAACUCUCGAUGUCAU	86	Chr4(-):31804633-31804718
osa-miR395b	GUGAAGUGUUUGGGGGAACUC	21	osa-MIR395g	GUAUCACCGUGAGUUCCCUUCGAACACUUCACGUGGCACUAUUUCAAUGCCUAUUGUGAAGUGUUUGGGGGAACUCUCGAUGUCAU	86	Chr4(-):31804633-31804718
osa-miR395d	GUGAAGUGUUUGGGGGAACUC	21	osa-MIR395i	GUUUUACCGGGAGUUCUCUUCAAGCACUUCACGUAGAGCUUUCUAUUGACAUGGAGCUUUAGAACAAUGUGAAGUGUUUGGGGGAACUCUUGGUACCAA	99	Chr8(+):3299319-3299417
osa-miR395k	GUGAAGUGUUUGGGGGAACUC	21	osa-MIR395h	UUGUUACCUGGAGUUUCCUCAACACACUUCACAUCUGCUAGGCCCUAUUACAAUUGCGCAAUGUGGAGUCUGCAAUUGGUAGUGAAGUGUUUGGGGGAACUCUAGGUGGCAC	112	Chr8(+):3299144-3299255
osa-miR395s	GUGAAGUGUUUGGGGGAACUC	21	osa-MIR395j	GUGUUCCCAAGAGUUCCUUGCAAGCACUUCACAUAGAACUUCUGUUACUCUCAUGUAACAUUGGGAACUUGAGAAGCUACUGUGAAGUGUUUGGGGGAACUCUAGGUGGCAC	112	Chr8(+):3299479-3299590
osa-miR395k	GUGAAGUGUUUGGGGGAACUC	21	osa-MIR395i	GUUUUACCGGGAGUUCUCUUCAAGCACUUCACGUAGAGCUUUCUAUUGACAUGGAGCUUUAGAACAAUGUGAAGUGUUUGGGGGAACUCUUGGUACCAA	99	Chr8(+):3299319-3299417
osa-miR395p	GUGAAGUGUUUGGGGGAACUC	21	osa-MIR395j	GUGUUCCCAAGAGUUCCUUGCAAGCACUUCACAUAGAACUUCUGUUACUCUCAUGUAACAUUGGGAACUUGAGAAGCUACUGUGAAGUGUUUGGGGGAACUCUAGGUGGCAC	112	Chr8(+):3299479-3299590
osa-miR395m	GUGAAGUGUUUGGGGGAACUC	21	osa-MIR395h	UUGUUACCUGGAGUUUCCUCAACACACUUCACAUCUGCUAGGCCCUAUUACAAUUGCGCAAUGUGGAGUCUGCAAUUGGUAGUGAAGUGUUUGGGGGAACUCUAGGUGGCAC	112	Chr8(+):3299144-3299255
osa-miR395h	GUGAAGUGUUUGGGGGAACUC	21	osa-MIR395h	UUGUUACCUGGAGUUUCCUCAACACACUUCACAUCUGCUAGGCCCUAUUACAAUUGCGCAAUGUGGAGUCUGCAAUUGGUAGUGAAGUGUUUGGGGGAACUCUAGGUGGCAC	112	Chr8(+):3299144-3299255
osa-miR395r	GUGAAGUGUUUGGGGGAACUC	21	osa-MIR395j	GUGUUCCCAAGAGUUCCUUGCAAGCACUUCACAUAGAACUUCUGUUACUCUCAUGUAACAUUGGGAACUUGAGAAGCUACUGUGAAGUGUUUGGGGGAACUCUAGGUGGCAC	112	Chr8(+):3299479-3299590
osa-miR395b	GUGAAGUGUUUGGGGGAACUC	21	osa-MIR395j	GUGUUCCCAAGAGUUCCUUGCAAGCACUUCACAUAGAACUUCUGUUACUCUCAUGUAACAUUGGGAACUUGAGAAGCUACUGUGAAGUGUUUGGGGGAACUCUAGGUGGCAC	112	Chr8(+):3299479-3299590
osa-miR395y	GUGAAGUGUUUGGGGGAACUC	21	osa-MIR395h	UUGUUACCUGGAGUUUCCUCAACACACUUCACAUCUGCUAGGCCCUAUUACAAUUGCGCAAUGUGGAGUCUGCAAUUGGUAGUGAAGUGUUUGGGGGAACUCUAGGUGGCAC	112	Chr8(+):3299144-3299255
osa-miR395g	GUGAAGUGUUUGGGGGAACUC	21	osa-MIR395j	GUGUUCCCAAGAGUUCCUUGCAAGCACUUCACAUAGAACUUCUGUUACUCUCAUGUAACAUUGGGAACUUGAGAAGCUACUGUGAAGUGUUUGGGGGAACUCUAGGUGGCAC	112	Chr8(+):3299479-3299590
osa-miR395e	GUGAAGUGUUUGGGGGAACUC	21	osa-MIR395j	GUGUUCCCAAGAGUUCCUUGCAAGCACUUCACAUAGAACUUCUGUUACUCUCAUGUAACAUUGGGAACUUGAGAAGCUACUGUGAAGUGUUUGGGGGAACUCUAGGUGGCAC	112	Chr8(+):3299479-3299590
osa-miR395n	GUGAAGUGUUUGGGGGAACUC	21	osa-MIR395k	GUUUUAUCGGGAGUUUCCUUCAAGCACUUCACGUAGAGCUUUCUAUUGAUAUGGAGCUUUGGAACAAUGUGAAGUGUUUGGGGGAACUCUUGAUACCAA	99	Chr8(+):3299652-3299750
osa-miR395e	GUGAAGUGUUUGGGGGAACUC	21	osa-MIR395i	GUUUUACCGGGAGUUCUCUUCAAGCACUUCACGUAGAGCUUUCUAUUGACAUGGAGCUUUAGAACAAUGUGAAGUGUUUGGGGGAACUCUUGGUACCAA	99	Chr8(+):3299319-3299417
osa-miR395s	GUGAAGUGUUUGGGGGAACUC	21	osa-MIR395k	GUUUUAUCGGGAGUUUCCUUCAAGCACUUCACGUAGAGCUUUCUAUUGAUAUGGAGCUUUGGAACAAUGUGAAGUGUUUGGGGGAACUCUUGAUACCAA	99	Chr8(+):3299652-3299750
osa-miR395q	GUGAAGUGUUUGGGGGAACUC	21	osa-MIR395h	UUGUUACCUGGAGUUUCCUCAACACACUUCACAUCUGCUAGGCCCUAUUACAAUUGCGCAAUGUGGAGUCUGCAAUUGGUAGUGAAGUGUUUGGGGGAACUCUAGGUGGCAC	112	Chr8(+):3299144-3299255
osa-miR395n	GUGAAGUGUUUGGGGGAACUC	21	osa-MIR395h	UUGUUACCUGGAGUUUCCUCAACACACUUCACAUCUGCUAGGCCCUAUUACAAUUGCGCAAUGUGGAGUCUGCAAUUGGUAGUGAAGUGUUUGGGGGAACUCUAGGUGGCAC	112	Chr8(+):3299144-3299255
osa-miR395g	GUGAAGUGUUUGGGGGAACUC	21	osa-MIR395h	UUGUUACCUGGAGUUUCCUCAACACACUUCACAUCUGCUAGGCCCUAUUACAAUUGCGCAAUGUGGAGUCUGCAAUUGGUAGUGAAGUGUUUGGGGGAACUCUAGGUGGCAC	112	Chr8(+):3299144-3299255
osa-miR395j	GUGAAGUGUUUGGGGGAACUC	21	osa-MIR395j	GUGUUCCCAAGAGUUCCUUGCAAGCACUUCACAUAGAACUUCUGUUACUCUCAUGUAACAUUGGGAACUUGAGAAGCUACUGUGAAGUGUUUGGGGGAACUCUAGGUGGCAC	112	Chr8(+):3299479-3299590
osa-miR395m	GUGAAGUGUUUGGGGGAACUC	21	osa-MIR395j	GUGUUCCCAAGAGUUCCUUGCAAGCACUUCACAUAGAACUUCUGUUACUCUCAUGUAACAUUGGGAACUUGAGAAGCUACUGUGAAGUGUUUGGGGGAACUCUAGGUGGCAC	112	Chr8(+):3299479-3299590
osa-miR395j	GUGAAGUGUUUGGGGGAACUC	21	osa-MIR395k	GUUUUAUCGGGAGUUUCCUUCAAGCACUUCACGUAGAGCUUUCUAUUGAUAUGGAGCUUUGGAACAAUGUGAAGUGUUUGGGGGAACUCUUGAUACCAA	99	Chr8(+):3299652-3299750
osa-miR395d	GUGAAGUGUUUGGGGGAACUC	21	osa-MIR395k	GUUUUAUCGGGAGUUUCCUUCAAGCACUUCACGUAGAGCUUUCUAUUGAUAUGGAGCUUUGGAACAAUGUGAAGUGUUUGGGGGAACUCUUGAUACCAA	99	Chr8(+):3299652-3299750
osa-miR395g	GUGAAGUGUUUGGGGGAACUC	21	osa-MIR395n	GAGUUCCCUUCAAGCACUUCACGACGCACUAUUUAGAGAGUUGUUGUGAAGUGUUUGGGGGAACUC	66	Chr4(+):32622243-32622308
osa-miR395r	GUGAAGUGUUUGGGGGAACUC	21	osa-MIR395k	GUUUUAUCGGGAGUUUCCUUCAAGCACUUCACGUAGAGCUUUCUAUUGAUAUGGAGCUUUGGAACAAUGUGAAGUGUUUGGGGGAACUCUUGAUACCAA	99	Chr8(+):3299652-3299750
osa-miR395p	GUGAAGUGUUUGGGGGAACUC	21	osa-MIR395k	GUUUUAUCGGGAGUUUCCUUCAAGCACUUCACGUAGAGCUUUCUAUUGAUAUGGAGCUUUGGAACAAUGUGAAGUGUUUGGGGGAACUCUUGAUACCAA	99	Chr8(+):3299652-3299750
osa-miR395g	GUGAAGUGUUUGGGGGAACUC	21	osa-MIR395l	GCGUUCCUUCCAAGCACUUCACACAGAGCUUUUAUUUCUCUCACAUCGAUUGAGAACUUAAUUAGAAGCUUUUGUGAAGUGUUUGGGGGAACUC	94	Chr8(+):3299997-3300090
osa-miR395b	GUGAAGUGUUUGGGGGAACUC	21	osa-MIR395l	GCGUUCCUUCCAAGCACUUCACACAGAGCUUUUAUUUCUCUCACAUCGAUUGAGAACUUAAUUAGAAGCUUUUGUGAAGUGUUUGGGGGAACUC	94	Chr8(+):3299997-3300090
osa-miR395j	GUGAAGUGUUUGGGGGAACUC	21	osa-MIR395l	GCGUUCCUUCCAAGCACUUCACACAGAGCUUUUAUUUCUCUCACAUCGAUUGAGAACUUAAUUAGAAGCUUUUGUGAAGUGUUUGGGGGAACUC	94	Chr8(+):3299997-3300090
osa-miR395r	GUGAAGUGUUUGGGGGAACUC	21	osa-MIR395m	GAGUUCUCCUCAAAUCACUUCAGUAGAUAGCUAGCUAGGCUUCAUUGCAUUACACUGUUACAAAACUGUGAGCAUGGGGCCAAAAGCUAGUUGUAUAUAGUGAAGUGUUUGGGGGAACUC	120	Chr4(+):32621993-32622112
osa-miR395y	GUGAAGUGUUUGGGGGAACUC	21	osa-MIR395k	GUUUUAUCGGGAGUUUCCUUCAAGCACUUCACGUAGAGCUUUCUAUUGAUAUGGAGCUUUGGAACAAUGUGAAGUGUUUGGGGGAACUCUUGAUACCAA	99	Chr8(+):3299652-3299750
osa-miR395r	GUGAAGUGUUUGGGGGAACUC	21	osa-MIR395l	GCGUUCCUUCCAAGCACUUCACACAGAGCUUUUAUUUCUCUCACAUCGAUUGAGAACUUAAUUAGAAGCUUUUGUGAAGUGUUUGGGGGAACUC	94	Chr8(+):3299997-3300090
osa-miR395k	GUGAAGUGUUUGGGGGAACUC	21	osa-MIR395k	GUUUUAUCGGGAGUUUCCUUCAAGCACUUCACGUAGAGCUUUCUAUUGAUAUGGAGCUUUGGAACAAUGUGAAGUGUUUGGGGGAACUCUUGAUACCAA	99	Chr8(+):3299652-3299750
osa-miR395i	GUGAAGUGUUUGGGGGAACUC	21	osa-MIR395k	GUUUUAUCGGGAGUUUCCUUCAAGCACUUCACGUAGAGCUUUCUAUUGAUAUGGAGCUUUGGAACAAUGUGAAGUGUUUGGGGGAACUCUUGAUACCAA	99	Chr8(+):3299652-3299750
osa-miR395e	GUGAAGUGUUUGGGGGAACUC	21	osa-MIR395l	GCGUUCCUUCCAAGCACUUCACACAGAGCUUUUAUUUCUCUCACAUCGAUUGAGAACUUAAUUAGAAGCUUUUGUGAAGUGUUUGGGGGAACUC	94	Chr8(+):3299997-3300090
osa-miR395o	AUGAAGUGUUUGGAGGAACUC	21	osa-MIR395o	GAGUUCUCUUUAAGCACUUCAUACGACACCAUUAUUGUUAGGGUUGUUAUGAAGUGUUUGGAGGAACUC	69	Chr4(+):32622381-32622449
osa-miR395g	GUGAAGUGUUUGGGGGAACUC	21	osa-MIR395p	GAGUUCCCUUCAAGCACUUCACGUGGCACUAUUUCAAUGCGUACCGUGUGAAGUGUUUGGGGGAACUC	68	Chr4(+):32622525-32622592
osa-miR395l	GUGAAGUGUUUGGGGGAACUC	21	osa-MIR395l	GCGUUCCUUCCAAGCACUUCACACAGAGCUUUUAUUUCUCUCACAUCGAUUGAGAACUUAAUUAGAAGCUUUUGUGAAGUGUUUGGGGGAACUC	94	Chr8(+):3299997-3300090
osa-miR395n	GUGAAGUGUUUGGGGGAACUC	21	osa-MIR395l	GCGUUCCUUCCAAGCACUUCACACAGAGCUUUUAUUUCUCUCACAUCGAUUGAGAACUUAAUUAGAAGCUUUUGUGAAGUGUUUGGGGGAACUC	94	Chr8(+):3299997-3300090
osa-miR395d	GUGAAGUGUUUGGGGGAACUC	21	osa-MIR395l	GCGUUCCUUCCAAGCACUUCACACAGAGCUUUUAUUUCUCUCACAUCGAUUGAGAACUUAAUUAGAAGCUUUUGUGAAGUGUUUGGGGGAACUC	94	Chr8(+):3299997-3300090
osa-miR395m	GUGAAGUGUUUGGGGGAACUC	21	osa-MIR395k	GUUUUAUCGGGAGUUUCCUUCAAGCACUUCACGUAGAGCUUUCUAUUGAUAUGGAGCUUUGGAACAAUGUGAAGUGUUUGGGGGAACUCUUGAUACCAA	99	Chr8(+):3299652-3299750
osa-miR395l	GUGAAGUGUUUGGGGGAACUC	21	osa-MIR395k	GUUUUAUCGGGAGUUUCCUUCAAGCACUUCACGUAGAGCUUUCUAUUGAUAUGGAGCUUUGGAACAAUGUGAAGUGUUUGGGGGAACUCUUGAUACCAA	99	Chr8(+):3299652-3299750
osa-miR395h	GUGAAGUGUUUGGGGGAACUC	21	osa-MIR395k	GUUUUAUCGGGAGUUUCCUUCAAGCACUUCACGUAGAGCUUUCUAUUGAUAUGGAGCUUUGGAACAAUGUGAAGUGUUUGGGGGAACUCUUGAUACCAA	99	Chr8(+):3299652-3299750
osa-miR395q	GUGAAGUGUUUGGGGGAACUC	21	osa-MIR395l	GCGUUCCUUCCAAGCACUUCACACAGAGCUUUUAUUUCUCUCACAUCGAUUGAGAACUUAAUUAGAAGCUUUUGUGAAGUGUUUGGGGGAACUC	94	Chr8(+):3299997-3300090
osa-miR395h	GUGAAGUGUUUGGGGGAACUC	21	osa-MIR395l	GCGUUCCUUCCAAGCACUUCACACAGAGCUUUUAUUUCUCUCACAUCGAUUGAGAACUUAAUUAGAAGCUUUUGUGAAGUGUUUGGGGGAACUC	94	Chr8(+):3299997-3300090
osa-miR395m	GUGAAGUGUUUGGGGGAACUC	21	osa-MIR395n	GAGUUCCCUUCAAGCACUUCACGACGCACUAUUUAGAGAGUUGUUGUGAAGUGUUUGGGGGAACUC	66	Chr4(+):32622243-32622308
osa-miR395p	GUGAAGUGUUUGGGGGAACUC	21	osa-MIR395l	GCGUUCCUUCCAAGCACUUCACACAGAGCUUUUAUUUCUCUCACAUCGAUUGAGAACUUAAUUAGAAGCUUUUGUGAAGUGUUUGGGGGAACUC	94	Chr8(+):3299997-3300090
osa-miR395l	GUGAAGUGUUUGGGGGAACUC	21	osa-MIR395n	GAGUUCCCUUCAAGCACUUCACGACGCACUAUUUAGAGAGUUGUUGUGAAGUGUUUGGGGGAACUC	66	Chr4(+):32622243-32622308
osa-miR395s	GUGAAGUGUUUGGGGGAACUC	21	osa-MIR395p	GAGUUCCCUUCAAGCACUUCACGUGGCACUAUUUCAAUGCGUACCGUGUGAAGUGUUUGGGGGAACUC	68	Chr4(+):32622525-32622592
osa-miR395y	GUGAAGUGUUUGGGGGAACUC	21	osa-MIR395n	GAGUUCCCUUCAAGCACUUCACGACGCACUAUUUAGAGAGUUGUUGUGAAGUGUUUGGGGGAACUC	66	Chr4(+):32622243-32622308
osa-miR395n	GUGAAGUGUUUGGGGGAACUC	21	osa-MIR395p	GAGUUCCCUUCAAGCACUUCACGUGGCACUAUUUCAAUGCGUACCGUGUGAAGUGUUUGGGGGAACUC	68	Chr4(+):32622525-32622592
osa-miR395q	GUGAAGUGUUUGGGGGAACUC	21	osa-MIR395m	GAGUUCUCCUCAAAUCACUUCAGUAGAUAGCUAGCUAGGCUUCAUUGCAUUACACUGUUACAAAACUGUGAGCAUGGGGCCAAAAGCUAGUUGUAUAUAGUGAAGUGUUUGGGGGAACUC	120	Chr4(+):32621993-32622112
osa-miR395h	GUGAAGUGUUUGGGGGAACUC	21	osa-MIR395m	GAGUUCUCCUCAAAUCACUUCAGUAGAUAGCUAGCUAGGCUUCAUUGCAUUACACUGUUACAAAACUGUGAGCAUGGGGCCAAAAGCUAGUUGUAUAUAGUGAAGUGUUUGGGGGAACUC	120	Chr4(+):32621993-32622112
osa-miR395b	GUGAAGUGUUUGGGGGAACUC	21	osa-MIR395m	GAGUUCUCCUCAAAUCACUUCAGUAGAUAGCUAGCUAGGCUUCAUUGCAUUACACUGUUACAAAACUGUGAGCAUGGGGCCAAAAGCUAGUUGUAUAUAGUGAAGUGUUUGGGGGAACUC	120	Chr4(+):32621993-32622112
osa-miR395e	GUGAAGUGUUUGGGGGAACUC	21	osa-MIR395m	GAGUUCUCCUCAAAUCACUUCAGUAGAUAGCUAGCUAGGCUUCAUUGCAUUACACUGUUACAAAACUGUGAGCAUGGGGCCAAAAGCUAGUUGUAUAUAGUGAAGUGUUUGGGGGAACUC	120	Chr4(+):32621993-32622112
osa-miR395k	GUGAAGUGUUUGGGGGAACUC	21	osa-MIR395m	GAGUUCUCCUCAAAUCACUUCAGUAGAUAGCUAGCUAGGCUUCAUUGCAUUACACUGUUACAAAACUGUGAGCAUGGGGCCAAAAGCUAGUUGUAUAUAGUGAAGUGUUUGGGGGAACUC	120	Chr4(+):32621993-32622112
osa-miR395s	GUGAAGUGUUUGGGGGAACUC	21	osa-MIR395n	GAGUUCCCUUCAAGCACUUCACGACGCACUAUUUAGAGAGUUGUUGUGAAGUGUUUGGGGGAACUC	66	Chr4(+):32622243-32622308
osa-miR395k	GUGAAGUGUUUGGGGGAACUC	21	osa-MIR395n	GAGUUCCCUUCAAGCACUUCACGACGCACUAUUUAGAGAGUUGUUGUGAAGUGUUUGGGGGAACUC	66	Chr4(+):32622243-32622308
osa-miR395j	GUGAAGUGUUUGGGGGAACUC	21	osa-MIR395p	GAGUUCCCUUCAAGCACUUCACGUGGCACUAUUUCAAUGCGUACCGUGUGAAGUGUUUGGGGGAACUC	68	Chr4(+):32622525-32622592
osa-miR395y	GUGAAGUGUUUGGGGGAACUC	21	osa-MIR395m	GAGUUCUCCUCAAAUCACUUCAGUAGAUAGCUAGCUAGGCUUCAUUGCAUUACACUGUUACAAAACUGUGAGCAUGGGGCCAAAAGCUAGUUGUAUAUAGUGAAGUGUUUGGGGGAACUC	120	Chr4(+):32621993-32622112
osa-miR395b	GUGAAGUGUUUGGGGGAACUC	21	osa-MIR395n	GAGUUCCCUUCAAGCACUUCACGACGCACUAUUUAGAGAGUUGUUGUGAAGUGUUUGGGGGAACUC	66	Chr4(+):32622243-32622308
osa-miR395g	GUGAAGUGUUUGGGGGAACUC	21	osa-MIR395m	GAGUUCUCCUCAAAUCACUUCAGUAGAUAGCUAGCUAGGCUUCAUUGCAUUACACUGUUACAAAACUGUGAGCAUGGGGCCAAAAGCUAGUUGUAUAUAGUGAAGUGUUUGGGGGAACUC	120	Chr4(+):32621993-32622112
osa-miR395s	GUGAAGUGUUUGGGGGAACUC	21	osa-MIR395l	GCGUUCCUUCCAAGCACUUCACACAGAGCUUUUAUUUCUCUCACAUCGAUUGAGAACUUAAUUAGAAGCUUUUGUGAAGUGUUUGGGGGAACUC	94	Chr8(+):3299997-3300090
osa-miR395m	GUGAAGUGUUUGGGGGAACUC	21	osa-MIR395m	GAGUUCUCCUCAAAUCACUUCAGUAGAUAGCUAGCUAGGCUUCAUUGCAUUACACUGUUACAAAACUGUGAGCAUGGGGCCAAAAGCUAGUUGUAUAUAGUGAAGUGUUUGGGGGAACUC	120	Chr4(+):32621993-32622112
osa-miR395i	GUGAAGUGUUUGGGGGAACUC	21	osa-MIR395l	GCGUUCCUUCCAAGCACUUCACACAGAGCUUUUAUUUCUCUCACAUCGAUUGAGAACUUAAUUAGAAGCUUUUGUGAAGUGUUUGGGGGAACUC	94	Chr8(+):3299997-3300090
osa-miR395i	GUGAAGUGUUUGGGGGAACUC	21	osa-MIR395m	GAGUUCUCCUCAAAUCACUUCAGUAGAUAGCUAGCUAGGCUUCAUUGCAUUACACUGUUACAAAACUGUGAGCAUGGGGCCAAAAGCUAGUUGUAUAUAGUGAAGUGUUUGGGGGAACUC	120	Chr4(+):32621993-32622112
osa-miR395q	GUGAAGUGUUUGGGGGAACUC	21	osa-MIR395n	GAGUUCCCUUCAAGCACUUCACGACGCACUAUUUAGAGAGUUGUUGUGAAGUGUUUGGGGGAACUC	66	Chr4(+):32622243-32622308
osa-miR395h	GUGAAGUGUUUGGGGGAACUC	21	osa-MIR395n	GAGUUCCCUUCAAGCACUUCACGACGCACUAUUUAGAGAGUUGUUGUGAAGUGUUUGGGGGAACUC	66	Chr4(+):32622243-32622308
osa-miR395d	GUGAAGUGUUUGGGGGAACUC	21	osa-MIR395p	GAGUUCCCUUCAAGCACUUCACGUGGCACUAUUUCAAUGCGUACCGUGUGAAGUGUUUGGGGGAACUC	68	Chr4(+):32622525-32622592
osa-miR395p	GUGAAGUGUUUGGGGGAACUC	21	osa-MIR395n	GAGUUCCCUUCAAGCACUUCACGACGCACUAUUUAGAGAGUUGUUGUGAAGUGUUUGGGGGAACUC	66	Chr4(+):32622243-32622308
osa-miR395q	GUGAAGUGUUUGGGGGAACUC	21	osa-MIR395p	GAGUUCCCUUCAAGCACUUCACGUGGCACUAUUUCAAUGCGUACCGUGUGAAGUGUUUGGGGGAACUC	68	Chr4(+):32622525-32622592
osa-miR395y	GUGAAGUGUUUGGGGGAACUC	21	osa-MIR395l	GCGUUCCUUCCAAGCACUUCACACAGAGCUUUUAUUUCUCUCACAUCGAUUGAGAACUUAAUUAGAAGCUUUUGUGAAGUGUUUGGGGGAACUC	94	Chr8(+):3299997-3300090
osa-miR395d	GUGAAGUGUUUGGGGGAACUC	21	osa-MIR395m	GAGUUCUCCUCAAAUCACUUCAGUAGAUAGCUAGCUAGGCUUCAUUGCAUUACACUGUUACAAAACUGUGAGCAUGGGGCCAAAAGCUAGUUGUAUAUAGUGAAGUGUUUGGGGGAACUC	120	Chr4(+):32621993-32622112
osa-miR395n	GUGAAGUGUUUGGGGGAACUC	21	osa-MIR395n	GAGUUCCCUUCAAGCACUUCACGACGCACUAUUUAGAGAGUUGUUGUGAAGUGUUUGGGGGAACUC	66	Chr4(+):32622243-32622308
osa-miR395d	GUGAAGUGUUUGGGGGAACUC	21	osa-MIR395n	GAGUUCCCUUCAAGCACUUCACGACGCACUAUUUAGAGAGUUGUUGUGAAGUGUUUGGGGGAACUC	66	Chr4(+):32622243-32622308
osa-miR395m	GUGAAGUGUUUGGGGGAACUC	21	osa-MIR395l	GCGUUCCUUCCAAGCACUUCACACAGAGCUUUUAUUUCUCUCACAUCGAUUGAGAACUUAAUUAGAAGCUUUUGUGAAGUGUUUGGGGGAACUC	94	Chr8(+):3299997-3300090
osa-miR395n	GUGAAGUGUUUGGGGGAACUC	21	osa-MIR395m	GAGUUCUCCUCAAAUCACUUCAGUAGAUAGCUAGCUAGGCUUCAUUGCAUUACACUGUUACAAAACUGUGAGCAUGGGGCCAAAAGCUAGUUGUAUAUAGUGAAGUGUUUGGGGGAACUC	120	Chr4(+):32621993-32622112
osa-miR395p	GUGAAGUGUUUGGGGGAACUC	21	osa-MIR395m	GAGUUCUCCUCAAAUCACUUCAGUAGAUAGCUAGCUAGGCUUCAUUGCAUUACACUGUUACAAAACUGUGAGCAUGGGGCCAAAAGCUAGUUGUAUAUAGUGAAGUGUUUGGGGGAACUC	120	Chr4(+):32621993-32622112
osa-miR395j	GUGAAGUGUUUGGGGGAACUC	21	osa-MIR395n	GAGUUCCCUUCAAGCACUUCACGACGCACUAUUUAGAGAGUUGUUGUGAAGUGUUUGGGGGAACUC	66	Chr4(+):32622243-32622308
osa-miR395e	GUGAAGUGUUUGGGGGAACUC	21	osa-MIR395n	GAGUUCCCUUCAAGCACUUCACGACGCACUAUUUAGAGAGUUGUUGUGAAGUGUUUGGGGGAACUC	66	Chr4(+):32622243-32622308
osa-miR395r	GUGAAGUGUUUGGGGGAACUC	21	osa-MIR395n	GAGUUCCCUUCAAGCACUUCACGACGCACUAUUUAGAGAGUUGUUGUGAAGUGUUUGGGGGAACUC	66	Chr4(+):32622243-32622308
osa-miR395b	GUGAAGUGUUUGGGGGAACUC	21	osa-MIR395k	GUUUUAUCGGGAGUUUCCUUCAAGCACUUCACGUAGAGCUUUCUAUUGAUAUGGAGCUUUGGAACAAUGUGAAGUGUUUGGGGGAACUCUUGAUACCAA	99	Chr8(+):3299652-3299750
osa-miR395k	GUGAAGUGUUUGGGGGAACUC	21	osa-MIR395l	GCGUUCCUUCCAAGCACUUCACACAGAGCUUUUAUUUCUCUCACAUCGAUUGAGAACUUAAUUAGAAGCUUUUGUGAAGUGUUUGGGGGAACUC	94	Chr8(+):3299997-3300090
osa-miR395j	GUGAAGUGUUUGGGGGAACUC	21	osa-MIR395m	GAGUUCUCCUCAAAUCACUUCAGUAGAUAGCUAGCUAGGCUUCAUUGCAUUACACUGUUACAAAACUGUGAGCAUGGGGCCAAAAGCUAGUUGUAUAUAGUGAAGUGUUUGGGGGAACUC	120	Chr4(+):32621993-32622112
osa-miR395s	GUGAAGUGUUUGGGGGAACUC	21	osa-MIR395m	GAGUUCUCCUCAAAUCACUUCAGUAGAUAGCUAGCUAGGCUUCAUUGCAUUACACUGUUACAAAACUGUGAGCAUGGGGCCAAAAGCUAGUUGUAUAUAGUGAAGUGUUUGGGGGAACUC	120	Chr4(+):32621993-32622112
osa-miR395l	GUGAAGUGUUUGGGGGAACUC	21	osa-MIR395m	GAGUUCUCCUCAAAUCACUUCAGUAGAUAGCUAGCUAGGCUUCAUUGCAUUACACUGUUACAAAACUGUGAGCAUGGGGCCAAAAGCUAGUUGUAUAUAGUGAAGUGUUUGGGGGAACUC	120	Chr4(+):32621993-32622112
osa-miR395i	GUGAAGUGUUUGGGGGAACUC	21	osa-MIR395n	GAGUUCCCUUCAAGCACUUCACGACGCACUAUUUAGAGAGUUGUUGUGAAGUGUUUGGGGGAACUC	66	Chr4(+):32622243-32622308
osa-miR395b	GUGAAGUGUUUGGGGGAACUC	21	osa-MIR395p	GAGUUCCCUUCAAGCACUUCACGUGGCACUAUUUCAAUGCGUACCGUGUGAAGUGUUUGGGGGAACUC	68	Chr4(+):32622525-32622592
osa-miR395i	GUGAAGUGUUUGGGGGAACUC	21	osa-MIR395r	GAGUUCCCUUCAACCACUUCACGUGGCACUAUUUUAGGACCUACUAUGUGAAGUGUUUGGGGGAACUC	68	-
osa-miR395r	GUGAAGUGUUUGGGGGAACUC	21	osa-MIR395q	GAGUUCCCUUCAAGCACUUCACAUGACACUAUUUCAAUGUCUAUUAUGUGAAGUGUUUGGGGGAACUC	68	Chr4(+):32622668-32622735
osa-miR395d	GUGAAGUGUUUGGGGGAACUC	21	osa-MIR395q	GAGUUCCCUUCAAGCACUUCACAUGACACUAUUUCAAUGUCUAUUAUGUGAAGUGUUUGGGGGAACUC	68	Chr4(+):32622668-32622735
osa-miR395h	GUGAAGUGUUUGGGGGAACUC	21	osa-MIR395r	GAGUUCCCUUCAACCACUUCACGUGGCACUAUUUUAGGACCUACUAUGUGAAGUGUUUGGGGGAACUC	68	-
osa-miR395p	GUGAAGUGUUUGGGGGAACUC	21	osa-MIR395r	GAGUUCCCUUCAACCACUUCACGUGGCACUAUUUUAGGACCUACUAUGUGAAGUGUUUGGGGGAACUC	68	-
osa-miR395h	GUGAAGUGUUUGGGGGAACUC	21	osa-MIR395p	GAGUUCCCUUCAAGCACUUCACGUGGCACUAUUUCAAUGCGUACCGUGUGAAGUGUUUGGGGGAACUC	68	Chr4(+):32622525-32622592
osa-miR395l	GUGAAGUGUUUGGGGGAACUC	21	osa-MIR395p	GAGUUCCCUUCAAGCACUUCACGUGGCACUAUUUCAAUGCGUACCGUGUGAAGUGUUUGGGGGAACUC	68	Chr4(+):32622525-32622592
osa-miR395m	GUGAAGUGUUUGGGGGAACUC	21	osa-MIR395p	GAGUUCCCUUCAAGCACUUCACGUGGCACUAUUUCAAUGCGUACCGUGUGAAGUGUUUGGGGGAACUC	68	Chr4(+):32622525-32622592
osa-miR395q	GUGAAGUGUUUGGGGGAACUC	21	osa-MIR395q	GAGUUCCCUUCAAGCACUUCACAUGACACUAUUUCAAUGUCUAUUAUGUGAAGUGUUUGGGGGAACUC	68	Chr4(+):32622668-32622735
osa-miR395l	GUGAAGUGUUUGGGGGAACUC	21	osa-MIR395q	GAGUUCCCUUCAAGCACUUCACAUGACACUAUUUCAAUGUCUAUUAUGUGAAGUGUUUGGGGGAACUC	68	Chr4(+):32622668-32622735
osa-miR395e	GUGAAGUGUUUGGGGGAACUC	21	osa-MIR395p	GAGUUCCCUUCAAGCACUUCACGUGGCACUAUUUCAAUGCGUACCGUGUGAAGUGUUUGGGGGAACUC	68	Chr4(+):32622525-32622592
osa-miR395y	GUGAAGUGUUUGGGGGAACUC	21	osa-MIR395r	GAGUUCCCUUCAACCACUUCACGUGGCACUAUUUUAGGACCUACUAUGUGAAGUGUUUGGGGGAACUC	68	-
osa-miR395y	GUGAAGUGUUUGGGGGAACUC	21	osa-MIR395p	GAGUUCCCUUCAAGCACUUCACGUGGCACUAUUUCAAUGCGUACCGUGUGAAGUGUUUGGGGGAACUC	68	Chr4(+):32622525-32622592
osa-miR395p	GUGAAGUGUUUGGGGGAACUC	21	osa-MIR395p	GAGUUCCCUUCAAGCACUUCACGUGGCACUAUUUCAAUGCGUACCGUGUGAAGUGUUUGGGGGAACUC	68	Chr4(+):32622525-32622592
osa-miR395r	GUGAAGUGUUUGGGGGAACUC	21	osa-MIR395p	GAGUUCCCUUCAAGCACUUCACGUGGCACUAUUUCAAUGCGUACCGUGUGAAGUGUUUGGGGGAACUC	68	Chr4(+):32622525-32622592
osa-miR395g	GUGAAGUGUUUGGGGGAACUC	21	osa-MIR395r	GAGUUCCCUUCAACCACUUCACGUGGCACUAUUUUAGGACCUACUAUGUGAAGUGUUUGGGGGAACUC	68	-
osa-miR395g	GUGAAGUGUUUGGGGGAACUC	21	osa-MIR395q	GAGUUCCCUUCAAGCACUUCACAUGACACUAUUUCAAUGUCUAUUAUGUGAAGUGUUUGGGGGAACUC	68	Chr4(+):32622668-32622735
osa-miR395s	GUGAAGUGUUUGGGGGAACUC	21	osa-MIR395r	GAGUUCCCUUCAACCACUUCACGUGGCACUAUUUUAGGACCUACUAUGUGAAGUGUUUGGGGGAACUC	68	-
osa-miR395k	GUGAAGUGUUUGGGGGAACUC	21	osa-MIR395p	GAGUUCCCUUCAAGCACUUCACGUGGCACUAUUUCAAUGCGUACCGUGUGAAGUGUUUGGGGGAACUC	68	Chr4(+):32622525-32622592
osa-miR395e	GUGAAGUGUUUGGGGGAACUC	21	osa-MIR395r	GAGUUCCCUUCAACCACUUCACGUGGCACUAUUUUAGGACCUACUAUGUGAAGUGUUUGGGGGAACUC	68	-
osa-miR395g	GUGAAGUGUUUGGGGGAACUC	21	osa-MIR395s	GUAUCACCGUGAGUUCCCUUCAAGCACUUCACGUGGCACUAUUUCAAUGCCUAUUGUGAAGUGUUUGGGGGAACUCUCGAUGUUCC	86	Chr4(+):32622943-32623028
osa-miR395y	GUGAAGUGUUUGGGGGAACUC	21	osa-MIR395s	GUAUCACCGUGAGUUCCCUUCAAGCACUUCACGUGGCACUAUUUCAAUGCCUAUUGUGAAGUGUUUGGGGGAACUCUCGAUGUUCC	86	Chr4(+):32622943-32623028
osa-miR395n	GUGAAGUGUUUGGGGGAACUC	21	osa-MIR395q	GAGUUCCCUUCAAGCACUUCACAUGACACUAUUUCAAUGUCUAUUAUGUGAAGUGUUUGGGGGAACUC	68	Chr4(+):32622668-32622735
osa-miR395s	GUGAAGUGUUUGGGGGAACUC	21	osa-MIR395q	GAGUUCCCUUCAAGCACUUCACAUGACACUAUUUCAAUGUCUAUUAUGUGAAGUGUUUGGGGGAACUC	68	Chr4(+):32622668-32622735
osa-miR395h	GUGAAGUGUUUGGGGGAACUC	21	osa-MIR395q	GAGUUCCCUUCAAGCACUUCACAUGACACUAUUUCAAUGUCUAUUAUGUGAAGUGUUUGGGGGAACUC	68	Chr4(+):32622668-32622735
osa-miR395m	GUGAAGUGUUUGGGGGAACUC	21	osa-MIR395r	GAGUUCCCUUCAACCACUUCACGUGGCACUAUUUUAGGACCUACUAUGUGAAGUGUUUGGGGGAACUC	68	-
osa-miR395i	GUGAAGUGUUUGGGGGAACUC	21	osa-MIR395s	GUAUCACCGUGAGUUCCCUUCAAGCACUUCACGUGGCACUAUUUCAAUGCCUAUUGUGAAGUGUUUGGGGGAACUCUCGAUGUUCC	86	Chr4(+):32622943-32623028
osa-miR395m	GUGAAGUGUUUGGGGGAACUC	21	osa-MIR395y	UGGCCCCAGGAGUUCCUUGCAAGCACUUCACAUAGAACUUCAGUUACUCUCAUACAACAUUGUGAUUUUGAGAAGCUAUUGUGAAGUGUUUGGGGGAACUCUCGGUGCCA	110	Chr8(+):3299815-3299924
osa-miR395j	GUGAAGUGUUUGGGGGAACUC	21	osa-MIR395q	GAGUUCCCUUCAAGCACUUCACAUGACACUAUUUCAAUGUCUAUUAUGUGAAGUGUUUGGGGGAACUC	68	Chr4(+):32622668-32622735
osa-miR395b	GUGAAGUGUUUGGGGGAACUC	21	osa-MIR395q	GAGUUCCCUUCAAGCACUUCACAUGACACUAUUUCAAUGUCUAUUAUGUGAAGUGUUUGGGGGAACUC	68	Chr4(+):32622668-32622735
osa-miR395j	GUGAAGUGUUUGGGGGAACUC	21	osa-MIR395r	GAGUUCCCUUCAACCACUUCACGUGGCACUAUUUUAGGACCUACUAUGUGAAGUGUUUGGGGGAACUC	68	-
osa-miR395d	GUGAAGUGUUUGGGGGAACUC	21	osa-MIR395r	GAGUUCCCUUCAACCACUUCACGUGGCACUAUUUUAGGACCUACUAUGUGAAGUGUUUGGGGGAACUC	68	-
osa-miR395n	GUGAAGUGUUUGGGGGAACUC	21	osa-MIR395s	GUAUCACCGUGAGUUCCCUUCAAGCACUUCACGUGGCACUAUUUCAAUGCCUAUUGUGAAGUGUUUGGGGGAACUCUCGAUGUUCC	86	Chr4(+):32622943-32623028
osa-miR395s	GUGAAGUGUUUGGGGGAACUC	21	osa-MIR395s	GUAUCACCGUGAGUUCCCUUCAAGCACUUCACGUGGCACUAUUUCAAUGCCUAUUGUGAAGUGUUUGGGGGAACUCUCGAUGUUCC	86	Chr4(+):32622943-32623028
osa-miR395l	GUGAAGUGUUUGGGGGAACUC	21	osa-MIR395s	GUAUCACCGUGAGUUCCCUUCAAGCACUUCACGUGGCACUAUUUCAAUGCCUAUUGUGAAGUGUUUGGGGGAACUCUCGAUGUUCC	86	Chr4(+):32622943-32623028
osa-miR395m	GUGAAGUGUUUGGGGGAACUC	21	osa-MIR395s	GUAUCACCGUGAGUUCCCUUCAAGCACUUCACGUGGCACUAUUUCAAUGCCUAUUGUGAAGUGUUUGGGGGAACUCUCGAUGUUCC	86	Chr4(+):32622943-32623028
osa-miR395p	GUGAAGUGUUUGGGGGAACUC	21	osa-MIR395q	GAGUUCCCUUCAAGCACUUCACAUGACACUAUUUCAAUGUCUAUUAUGUGAAGUGUUUGGGGGAACUC	68	Chr4(+):32622668-32622735
osa-miR395l	GUGAAGUGUUUGGGGGAACUC	21	osa-MIR395r	GAGUUCCCUUCAACCACUUCACGUGGCACUAUUUUAGGACCUACUAUGUGAAGUGUUUGGGGGAACUC	68	-
osa-miR395d	GUGAAGUGUUUGGGGGAACUC	21	osa-MIR395s	GUAUCACCGUGAGUUCCCUUCAAGCACUUCACGUGGCACUAUUUCAAUGCCUAUUGUGAAGUGUUUGGGGGAACUCUCGAUGUUCC	86	Chr4(+):32622943-32623028
osa-miR395h	GUGAAGUGUUUGGGGGAACUC	21	osa-MIR395s	GUAUCACCGUGAGUUCCCUUCAAGCACUUCACGUGGCACUAUUUCAAUGCCUAUUGUGAAGUGUUUGGGGGAACUCUCGAUGUUCC	86	Chr4(+):32622943-32623028
osa-miR395n	GUGAAGUGUUUGGGGGAACUC	21	osa-MIR395y	UGGCCCCAGGAGUUCCUUGCAAGCACUUCACAUAGAACUUCAGUUACUCUCAUACAACAUUGUGAUUUUGAGAAGCUAUUGUGAAGUGUUUGGGGGAACUCUCGGUGCCA	110	Chr8(+):3299815-3299924
osa-miR395l	GUGAAGUGUUUGGGGGAACUC	21	osa-MIR395y	UGGCCCCAGGAGUUCCUUGCAAGCACUUCACAUAGAACUUCAGUUACUCUCAUACAACAUUGUGAUUUUGAGAAGCUAUUGUGAAGUGUUUGGGGGAACUCUCGGUGCCA	110	Chr8(+):3299815-3299924
osa-miR395y	GUGAAGUGUUUGGGGGAACUC	21	osa-MIR395q	GAGUUCCCUUCAAGCACUUCACAUGACACUAUUUCAAUGUCUAUUAUGUGAAGUGUUUGGGGGAACUC	68	Chr4(+):32622668-32622735
osa-miR395b	GUGAAGUGUUUGGGGGAACUC	21	osa-MIR395r	GAGUUCCCUUCAACCACUUCACGUGGCACUAUUUUAGGACCUACUAUGUGAAGUGUUUGGGGGAACUC	68	-
osa-miR395q	GUGAAGUGUUUGGGGGAACUC	21	osa-MIR395s	GUAUCACCGUGAGUUCCCUUCAAGCACUUCACGUGGCACUAUUUCAAUGCCUAUUGUGAAGUGUUUGGGGGAACUCUCGAUGUUCC	86	Chr4(+):32622943-32623028
osa-miR395e	GUGAAGUGUUUGGGGGAACUC	21	osa-MIR395s	GUAUCACCGUGAGUUCCCUUCAAGCACUUCACGUGGCACUAUUUCAAUGCCUAUUGUGAAGUGUUUGGGGGAACUCUCGAUGUUCC	86	Chr4(+):32622943-32623028
osa-miR395b	GUGAAGUGUUUGGGGGAACUC	21	osa-MIR395s	GUAUCACCGUGAGUUCCCUUCAAGCACUUCACGUGGCACUAUUUCAAUGCCUAUUGUGAAGUGUUUGGGGGAACUCUCGAUGUUCC	86	Chr4(+):32622943-32623028
osa-miR395q	GUGAAGUGUUUGGGGGAACUC	21	osa-MIR395r	GAGUUCCCUUCAACCACUUCACGUGGCACUAUUUUAGGACCUACUAUGUGAAGUGUUUGGGGGAACUC	68	-
osa-miR395d	GUGAAGUGUUUGGGGGAACUC	21	osa-MIR395y	UGGCCCCAGGAGUUCCUUGCAAGCACUUCACAUAGAACUUCAGUUACUCUCAUACAACAUUGUGAUUUUGAGAAGCUAUUGUGAAGUGUUUGGGGGAACUCUCGGUGCCA	110	Chr8(+):3299815-3299924
osa-miR395k	GUGAAGUGUUUGGGGGAACUC	21	osa-MIR395r	GAGUUCCCUUCAACCACUUCACGUGGCACUAUUUUAGGACCUACUAUGUGAAGUGUUUGGGGGAACUC	68	-
osa-miR395j	GUGAAGUGUUUGGGGGAACUC	21	osa-MIR395s	GUAUCACCGUGAGUUCCCUUCAAGCACUUCACGUGGCACUAUUUCAAUGCCUAUUGUGAAGUGUUUGGGGGAACUCUCGAUGUUCC	86	Chr4(+):32622943-32623028
osa-miR395s	GUGAAGUGUUUGGGGGAACUC	21	osa-MIR395y	UGGCCCCAGGAGUUCCUUGCAAGCACUUCACAUAGAACUUCAGUUACUCUCAUACAACAUUGUGAUUUUGAGAAGCUAUUGUGAAGUGUUUGGGGGAACUCUCGGUGCCA	110	Chr8(+):3299815-3299924
osa-miR395e	GUGAAGUGUUUGGGGGAACUC	21	osa-MIR395y	UGGCCCCAGGAGUUCCUUGCAAGCACUUCACAUAGAACUUCAGUUACUCUCAUACAACAUUGUGAUUUUGAGAAGCUAUUGUGAAGUGUUUGGGGGAACUCUCGGUGCCA	110	Chr8(+):3299815-3299924
osa-miR395e	GUGAAGUGUUUGGGGGAACUC	21	osa-MIR395q	GAGUUCCCUUCAAGCACUUCACAUGACACUAUUUCAAUGUCUAUUAUGUGAAGUGUUUGGGGGAACUC	68	Chr4(+):32622668-32622735
osa-miR395m	GUGAAGUGUUUGGGGGAACUC	21	osa-MIR395q	GAGUUCCCUUCAAGCACUUCACAUGACACUAUUUCAAUGUCUAUUAUGUGAAGUGUUUGGGGGAACUC	68	Chr4(+):32622668-32622735
osa-miR395p	GUGAAGUGUUUGGGGGAACUC	21	osa-MIR395s	GUAUCACCGUGAGUUCCCUUCAAGCACUUCACGUGGCACUAUUUCAAUGCCUAUUGUGAAGUGUUUGGGGGAACUCUCGAUGUUCC	86	Chr4(+):32622943-32623028
osa-miR395j	GUGAAGUGUUUGGGGGAACUC	21	osa-MIR395y	UGGCCCCAGGAGUUCCUUGCAAGCACUUCACAUAGAACUUCAGUUACUCUCAUACAACAUUGUGAUUUUGAGAAGCUAUUGUGAAGUGUUUGGGGGAACUCUCGGUGCCA	110	Chr8(+):3299815-3299924
osa-miR395q	GUGAAGUGUUUGGGGGAACUC	21	osa-MIR395y	UGGCCCCAGGAGUUCCUUGCAAGCACUUCACAUAGAACUUCAGUUACUCUCAUACAACAUUGUGAUUUUGAGAAGCUAUUGUGAAGUGUUUGGGGGAACUCUCGGUGCCA	110	Chr8(+):3299815-3299924
osa-miR395r	GUGAAGUGUUUGGGGGAACUC	21	osa-MIR395r	GAGUUCCCUUCAACCACUUCACGUGGCACUAUUUUAGGACCUACUAUGUGAAGUGUUUGGGGGAACUC	68	-
osa-miR395r	GUGAAGUGUUUGGGGGAACUC	21	osa-MIR395s	GUAUCACCGUGAGUUCCCUUCAAGCACUUCACGUGGCACUAUUUCAAUGCCUAUUGUGAAGUGUUUGGGGGAACUCUCGAUGUUCC	86	Chr4(+):32622943-32623028
osa-miR395g	GUGAAGUGUUUGGGGGAACUC	21	osa-MIR395y	UGGCCCCAGGAGUUCCUUGCAAGCACUUCACAUAGAACUUCAGUUACUCUCAUACAACAUUGUGAUUUUGAGAAGCUAUUGUGAAGUGUUUGGGGGAACUCUCGGUGCCA	110	Chr8(+):3299815-3299924
osa-miR395i	GUGAAGUGUUUGGGGGAACUC	21	osa-MIR395p	GAGUUCCCUUCAAGCACUUCACGUGGCACUAUUUCAAUGCGUACCGUGUGAAGUGUUUGGGGGAACUC	68	Chr4(+):32622525-32622592
osa-miR395k	GUGAAGUGUUUGGGGGAACUC	21	osa-MIR395q	GAGUUCCCUUCAAGCACUUCACAUGACACUAUUUCAAUGUCUAUUAUGUGAAGUGUUUGGGGGAACUC	68	Chr4(+):32622668-32622735
osa-miR395i	GUGAAGUGUUUGGGGGAACUC	21	osa-MIR395q	GAGUUCCCUUCAAGCACUUCACAUGACACUAUUUCAAUGUCUAUUAUGUGAAGUGUUUGGGGGAACUC	68	Chr4(+):32622668-32622735
osa-miR395n	GUGAAGUGUUUGGGGGAACUC	21	osa-MIR395r	GAGUUCCCUUCAACCACUUCACGUGGCACUAUUUUAGGACCUACUAUGUGAAGUGUUUGGGGGAACUC	68	-
osa-miR395k	GUGAAGUGUUUGGGGGAACUC	21	osa-MIR395s	GUAUCACCGUGAGUUCCCUUCAAGCACUUCACGUGGCACUAUUUCAAUGCCUAUUGUGAAGUGUUUGGGGGAACUCUCGAUGUUCC	86	Chr4(+):32622943-32623028
osa-miR395y	GUGAAGUGUUUGGGGGAACUC	21	osa-MIR395y	UGGCCCCAGGAGUUCCUUGCAAGCACUUCACAUAGAACUUCAGUUACUCUCAUACAACAUUGUGAUUUUGAGAAGCUAUUGUGAAGUGUUUGGGGGAACUCUCGGUGCCA	110	Chr8(+):3299815-3299924
osa-miR396d	UCCACAGGCUUUCUUGAACGG	21	osa-MIR396d	UACAGCGAGUGGUUCUGGAAGGCGGUGGAGGUGACGGCGGCGGCCGGCGCCGUGGCGGGGGGCUGCGAGUGGGGGGCGACGAGCUGCGCUUCCACAGGCUUUCUUGAACGGUUGCGGCCGC	121	Chr4(+):30320096-30320216
osa-miR396b-5p	UUCCACAGCUUUCUUGAACUG	21	osa-MIR396b	CUUUGUGGUCUUCCACAGCUUUCUUGAACUGCAUCUUUGAGAGAGAUUAGCAUCCCUAUGUGUGGAUUUUGCUUGCACGAGUGUGCAGUUCAAUAAAGCUGUGGGAAAUUACAGAG	116	Chr6(+):3669649-3669764
osa-miR3980b-5p	AAUCGACGGCCUCAGUCAGGG	21	osa-MIR3980a	GCGGCGUCUUCCUCUUCUUCCCCUUAGGAGAAUCGACGGCCUCAGUCAGGGGCGCCUUCCCCUUGAGCUCGGGAGACGCAUUCUGCUUUGGCUGGGGGCGCAGGCUCCGGCGGGCCCUUGUCGUCACCGGAAUUAGACACUUCGUCCUGGCCGAGGCCGUCGAUUCUCCUAGCGGGAAGAGGAAGACGCCGC	192	-
osa-miR399c	UGCCAAAGGAGAAUUGCCCUG	21	osa-MIR399b	GUGAGAAUCACAGUGCGAUUCUCCUCUGGCAUGGCAUGAGAGGCCUAAAAAAGAGACGCACUGCCGUGCCAAAGGAGAAUUGCCCUGCCAUUCAGAA	97	Chr2(-):7664026-7664122
osa-miR399e	UGCCAAAGGAGAUUUGCCCAG	21	osa-MIR399f	UGGUGGAUUACCGGGCCAUGUCUCCUUGGGCAGAGGUGAUCAGAUUGCACACUUCACUUCAACCUCUUGCUCUAGCUUGUUCUCUCUGCCAAAGGAGAUUUGCCCAGCAAUCCACAU	117	Chr6(-):20888631-20888747
osa-miR395h	GUGAAGUGUUUGGGGGAACUC	21	osa-MIR395y	UGGCCCCAGGAGUUCCUUGCAAGCACUUCACAUAGAACUUCAGUUACUCUCAUACAACAUUGUGAUUUUGAGAAGCUAUUGUGAAGUGUUUGGGGGAACUCUCGGUGCCA	110	Chr8(+):3299815-3299924
osa-miR397b	UUAUUGAGUGCAGCGUUGAUG	21	osa-MIR397b	AGGGAAGGCAUUAUUGAGUGCAGCGUUGAUGAACCUGCCGGCCGGCUAAAUUAAUUAGCAAGAAAGUCUGAAACUGGCUCAAAGGUUCACCAGCACUGCACCCAAUCACGCCUUUGCU	118	Chr2(-):3280781-3280898
osa-miR396a-3p	GUUCAAUAAAGCUGUGGGAA	20	osa-MIR396a	CUUUGUGAUCUUCCACAGCUUUCUUGAACUGCACGCAUGAUGAAUAAUCCCUUUGGUUAAUUGUGAUCUGGUCUCUGAGAGAUCGUAGUUAGACUCGAUCGGUUGCAUUGGCAUCAGAGAGAGCAGUUCAAUAAAGCUGUGGGAAAUUGCAGAG	154	Chr2(+):34280384-34280537
osa-miR396a-3p	GUUCAAUAAAGCUGUGGGAA	20	osa-MIR396b	CUUUGUGGUCUUCCACAGCUUUCUUGAACUGCAUCUUUGAGAGAGAUUAGCAUCCCUAUGUGUGGAUUUUGCUUGCACGAGUGUGCAGUUCAAUAAAGCUGUGGGAAAUUACAGAG	116	Chr6(+):3669649-3669764
osa-miR396c-5p	UUCCACAGCUUUCUUGAACUU	21	osa-MIR396c	UGCCAUGCCUUUCCACAGCUUUCUUGAACUUCUCUUGUGCCUCACUCACUUUCAUUACUGGAGAGAUAUGCAUCAUCAGUGGAAGCUUAUAGGGAGAGGAGUGCAAGAAGAGGGUCAAGAAAGCUGUGGGAAGAAAUGGCA	141	Chr2(-):34287873-34288013
osa-miR396g	UCCACAGGCUUUCUUGAACGG	21	osa-MIR396d	UACAGCGAGUGGUUCUGGAAGGCGGUGGAGGUGACGGCGGCGGCCGGCGCCGUGGCGGGGGGCUGCGAGUGGGGGGCGACGAGCUGCGCUUCCACAGGCUUUCUUGAACGGUUGCGGCCGC	121	Chr4(+):30320096-30320216
osa-miR396g	UCCACAGGCUUUCUUGAACGG	21	osa-MIR396g	GGCGACGUCGAGGCGUGGAAGGAGUCGAGGUGGAGCUGGAGAGGAGCGCCGGCGCCGGCGCCGUAGCUGGGCGCGUCGGCGUCGUGCGGCGGCGGCGAGAUGGAGAGCGCGGACGGGCGGUAGACGGCGGCGGCGGCGGGGGGCGGCAUUUCCACAGGCUUUCUUGAACGGUUCUUGCCGC	181	Chr6(-):5300630-5300810
osa-miR3979-5p	UCUCUCUCUCCCUUGAAGGC	20	osa-MIR3979	GGUUUUCUUGGAUCUCUCUCUCCCUUGAAGGCUAUCUCAUGGAGGUUUGAUGUACACCAUUGUUGCCUAAGAAACUGAGAAAGCCUUCGGGGGAGGAGAGAAGCCAAGCAAGCC	114	Chr11(+):19480150-19480263
osa-miR3980a-5p	AAUCGACGGCCUCAGUCAGGG	21	osa-MIR3980b	GCGGCGUCUUCCUCUUCUUCACCUUAGGAGAAUCGACGGCCUCAGUCAGGGGCGCCUUCCCCUUGAGCUCGGGAGACGCGUUCUGCUUUGGCUGGGGGCGCAGGCUCCGGCGGGCCCUCAUCAUCACCGGAGUCAGACACUUCGUCCUGGCCGAGGCCGUCGAUUCUCCUAGCGGGAAGAGGAAGACGCCGC	192	-
osa-miR399d	UGCCAAAGGAGAGUUGCCCUG	21	osa-MIR399d	AAGACAGUAGUAGGCAGCUCUCCUCUGGCAGGUGCAUUCUAGGUGAUUUUGUAAUUGUAUAUGCAUCCAAGGUAUAUACAGUCCGGCCAUGGUGCUACAUUGCAAUCAUCCAUAUGUGAUUGCAUUGUGUAUAUAUAUACAUGGUGGCCUUUGAUAGACCAUCAUAUAUCGGUUGGUUAUGUGCAUGUAUGUAUAUACCAGCUGCUACUAGCUUUGAUCGAUCGCCAUGUAGCGAUUGAAUUCACCAAAACGGCCUGCCAAAGGAGAGUUGCCCUGCGACUGUCUU	286	Chr6(+):1561789-1562074
osa-miR396a-5p	UUCCACAGCUUUCUUGAACUG	21	osa-MIR396b	CUUUGUGGUCUUCCACAGCUUUCUUGAACUGCAUCUUUGAGAGAGAUUAGCAUCCCUAUGUGUGGAUUUUGCUUGCACGAGUGUGCAGUUCAAUAAAGCUGUGGGAAAUUACAGAG	116	Chr6(+):3669649-3669764
osa-miR395k	GUGAAGUGUUUGGGGGAACUC	21	osa-MIR395y	UGGCCCCAGGAGUUCCUUGCAAGCACUUCACAUAGAACUUCAGUUACUCUCAUACAACAUUGUGAUUUUGAGAAGCUAUUGUGAAGUGUUUGGGGGAACUCUCGGUGCCA	110	Chr8(+):3299815-3299924
osa-miR397a	UCAUUGAGUGCAGCGUUGAUG	21	osa-MIR397a	AUCAAAUGCAUCAUUGAGUGCAGCGUUGAUGAACAACGGUAACCGGUCCAUGUUGAUGCGCAUUUGGCCGGUGAUCUGAUCAUCAUCAGCGCUUCACUCAAUCAUGCGUUUGGC	114	Chr6(+):28489785-28489898
osa-miR395i	GUGAAGUGUUUGGGGGAACUC	21	osa-MIR395y	UGGCCCCAGGAGUUCCUUGCAAGCACUUCACAUAGAACUUCAGUUACUCUCAUACAACAUUGUGAUUUUGAGAAGCUAUUGUGAAGUGUUUGGGGGAACUCUCGGUGCCA	110	Chr8(+):3299815-3299924
osa-miR396f-5p	UCUCCACAGGCUUUCUUGAACU	22	osa-MIR396f	GCCAUGCUCUCCACAGGCUUUCUUGAACUGUGAACUCGUGUGUGCAUGCUCCUCAUAUAUUGUUCUAGAUCCCAUGCAUGAUGCAUAUCGAUCGAUCUGAUCUGAAUUAGGUCAUCGAUGCGCAUCUGGAUCCCCAUCUUGUUGAUAGUUCAAGAAAGUCCUUGGAAAACAUGGUG	176	Chr2(-):35636546-35636721
osa-miR3980a-5p	AAUCGACGGCCUCAGUCAGGG	21	osa-MIR3980a	GCGGCGUCUUCCUCUUCUUCCCCUUAGGAGAAUCGACGGCCUCAGUCAGGGGCGCCUUCCCCUUGAGCUCGGGAGACGCAUUCUGCUUUGGCUGGGGGCGCAGGCUCCGGCGGGCCCUUGUCGUCACCGGAAUUAGACACUUCGUCCUGGCCGAGGCCGUCGAUUCUCCUAGCGGGAAGAGGAAGACGCCGC	192	-
osa-miR396c-3p	GGUCAAGAAAGCUGUGGGAAG	21	osa-MIR396c	UGCCAUGCCUUUCCACAGCUUUCUUGAACUUCUCUUGUGCCUCACUCACUUUCAUUACUGGAGAGAUAUGCAUCAUCAGUGGAAGCUUAUAGGGAGAGGAGUGCAAGAAGAGGGUCAAGAAAGCUGUGGGAAGAAAUGGCA	141	Chr2(-):34287873-34288013
osa-miR3980a-3p	CUGGCCGAGGCCGUCGAUUCU	21	osa-MIR3980a	GCGGCGUCUUCCUCUUCUUCCCCUUAGGAGAAUCGACGGCCUCAGUCAGGGGCGCCUUCCCCUUGAGCUCGGGAGACGCAUUCUGCUUUGGCUGGGGGCGCAGGCUCCGGCGGGCCCUUGUCGUCACCGGAAUUAGACACUUCGUCCUGGCCGAGGCCGUCGAUUCUCCUAGCGGGAAGAGGAAGACGCCGC	192	-
osa-miR399f	UGCCAAAGGAGAUUUGCCCAG	21	osa-MIR399f	UGGUGGAUUACCGGGCCAUGUCUCCUUGGGCAGAGGUGAUCAGAUUGCACACUUCACUUCAACCUCUUGCUCUAGCUUGUUCUCUCUGCCAAAGGAGAUUUGCCCAGCAAUCCACAU	117	Chr6(-):20888631-20888747
osa-miR399e	UGCCAAAGGAGAUUUGCCCAG	21	osa-MIR399g	AUGUGCAUUGCAGGGCAACUACUCCAUUGGCAGAGGGAUGGAUUGGAUAUGGAUAUGGCUGAUGCUUCCAUUUGAUCCCAUCCCUAUCUGCCAAAGGAGAUUUGCCCAGCGAUUCACUC	119	Chr2(+):7675284-7675402
osa-miR396b-5p	UUCCACAGCUUUCUUGAACUG	21	osa-MIR396a	CUUUGUGAUCUUCCACAGCUUUCUUGAACUGCACGCAUGAUGAAUAAUCCCUUUGGUUAAUUGUGAUCUGGUCUCUGAGAGAUCGUAGUUAGACUCGAUCGGUUGCAUUGGCAUCAGAGAGAGCAGUUCAAUAAAGCUGUGGGAAAUUGCAGAG	154	Chr2(+):34280384-34280537
osa-miR396e-5p	UCCACAGGCUUUCUUGAACUG	21	osa-MIR396e	GCGGGCAUGCUUUCCACAGGCUUUCUUGAACUGUGAACUCGUGGGGGUGUAUGUGCUCAUGUUGGGAUUGUGGUCGGUGGCCUCCAAUUCUCUGAAAAGAAAGCUGAAUUGUCGAGCUCCCCGUUCUGUCUUUGGUCGUCUCUACCUGUUGAUGGUUCAAGAAAGCCCAUGGAAACCAUGCCGC	184	Chr4(+):34436820-34437003
osa-miR395r	GUGAAGUGUUUGGGGGAACUC	21	osa-MIR395y	UGGCCCCAGGAGUUCCUUGCAAGCACUUCACAUAGAACUUCAGUUACUCUCAUACAACAUUGUGAUUUUGAGAAGCUAUUGUGAAGUGUUUGGGGGAACUCUCGGUGCCA	110	Chr8(+):3299815-3299924
osa-miR395b	GUGAAGUGUUUGGGGGAACUC	21	osa-MIR395y	UGGCCCCAGGAGUUCCUUGCAAGCACUUCACAUAGAACUUCAGUUACUCUCAUACAACAUUGUGAUUUUGAGAAGCUAUUGUGAAGUGUUUGGGGGAACUCUCGGUGCCA	110	Chr8(+):3299815-3299924
osa-miR399a	UGCCAAAGGAGAAUUGCCCUG	21	osa-MIR399b	GUGAGAAUCACAGUGCGAUUCUCCUCUGGCAUGGCAUGAGAGGCCUAAAAAAGAGACGCACUGCCGUGCCAAAGGAGAAUUGCCCUGCCAUUCAGAA	97	Chr2(-):7664026-7664122
osa-miR396h	UCCACAGGCUUUCUUGAACGG	21	osa-MIR396d	UACAGCGAGUGGUUCUGGAAGGCGGUGGAGGUGACGGCGGCGGCCGGCGCCGUGGCGGGGGGCUGCGAGUGGGGGGCGACGAGCUGCGCUUCCACAGGCUUUCUUGAACGGUUGCGGCCGC	121	Chr4(+):30320096-30320216
osa-miR3979-3p	CUUCGGGGGAGGAGAGAAGC	20	osa-MIR3979	GGUUUUCUUGGAUCUCUCUCUCCCUUGAAGGCUAUCUCAUGGAGGUUUGAUGUACACCAUUGUUGCCUAAGAAACUGAGAAAGCCUUCGGGGGAGGAGAGAAGCCAAGCAAGCC	114	Chr11(+):19480150-19480263
osa-miR399f	UGCCAAAGGAGAUUUGCCCAG	21	osa-MIR399e	ACAUGCAUUACCGGGUGAGUCUUCCUUGGCAGUGUUCGAAUCGGCAGUACCGGUCUGCAAGUGAUCGGUCAAUCACCAGUUCACCGCUGCCAAAGGAGAUUUGCCCAGCAAUGCAACU	118	Chr1(-):30477612-30477729
osa-miR396h	UCCACAGGCUUUCUUGAACGG	21	osa-MIR396h	AGGGCGCCGGGGAGGAGGUGGUGGUGGUGGUGGGGGCGACGCCGGCGGAGGUGUUCGACGCGGCGGAGGUGGCGGAGGAGGACGGCGGCGGCGGCGUGGCCAAGGACAUUUCCACAGGCUUUCUUGAACGGUUCUUGCCAC	141	Chr2(+):32841661-32841801
osa-miR399g	UGCCAAAGGAGAUUUGCCCAG	21	osa-MIR399e	ACAUGCAUUACCGGGUGAGUCUUCCUUGGCAGUGUUCGAAUCGGCAGUACCGGUCUGCAAGUGAUCGGUCAAUCACCAGUUCACCGCUGCCAAAGGAGAUUUGCCCAGCAAUGCAACU	118	Chr1(-):30477612-30477729
osa-miR396f-3p	AUAGUUCAAGAAAGUCCUUGGAAA	24	osa-MIR396f	GCCAUGCUCUCCACAGGCUUUCUUGAACUGUGAACUCGUGUGUGCAUGCUCCUCAUAUAUUGUUCUAGAUCCCAUGCAUGAUGCAUAUCGAUCGAUCUGAUCUGAAUUAGGUCAUCGAUGCGCAUCUGGAUCCCCAUCUUGUUGAUAGUUCAAGAAAGUCCUUGGAAAACAUGGUG	176	Chr2(-):35636546-35636721
osa-miR396h	UCCACAGGCUUUCUUGAACGG	21	osa-MIR396g	GGCGACGUCGAGGCGUGGAAGGAGUCGAGGUGGAGCUGGAGAGGAGCGCCGGCGCCGGCGCCGUAGCUGGGCGCGUCGGCGUCGUGCGGCGGCGGCGAGAUGGAGAGCGCGGACGGGCGGUAGACGGCGGCGGCGGCGGGGGGCGGCAUUUCCACAGGCUUUCUUGAACGGUUCUUGCCGC	181	Chr6(-):5300630-5300810
osa-miR396d	UCCACAGGCUUUCUUGAACGG	21	osa-MIR396g	GGCGACGUCGAGGCGUGGAAGGAGUCGAGGUGGAGCUGGAGAGGAGCGCCGGCGCCGGCGCCGUAGCUGGGCGCGUCGGCGUCGUGCGGCGGCGGCGAGAUGGAGAGCGCGGACGGGCGGUAGACGGCGGCGGCGGCGGGGGGCGGCAUUUCCACAGGCUUUCUUGAACGGUUCUUGCCGC	181	Chr6(-):5300630-5300810
osa-miR396b-3p	GUUCAAUAAAGCUGUGGGAA	20	osa-MIR396b	CUUUGUGGUCUUCCACAGCUUUCUUGAACUGCAUCUUUGAGAGAGAUUAGCAUCCCUAUGUGUGGAUUUUGCUUGCACGAGUGUGCAGUUCAAUAAAGCUGUGGGAAAUUACAGAG	116	Chr6(+):3669649-3669764
osa-miR396e-3p	AUGGUUCAAGAAAGCCCAUGGAAA	24	osa-MIR396e	GCGGGCAUGCUUUCCACAGGCUUUCUUGAACUGUGAACUCGUGGGGGUGUAUGUGCUCAUGUUGGGAUUGUGGUCGGUGGCCUCCAAUUCUCUGAAAAGAAAGCUGAAUUGUCGAGCUCCCCGUUCUGUCUUUGGUCGUCUCUACCUGUUGAUGGUUCAAGAAAGCCCAUGGAAACCAUGCCGC	184	Chr4(+):34436820-34437003
osa-miR3981-3p	AGUAUUAGGAUACGUCUCAUC	21	osa-MIR3981	GAAUAUAAUAACUUAAAAUCGAAUGGGACGUAUCCUAUUACUAUAAGUCUGAUAAGUCUGGAUAUGAGGCAUGUCUAGAUUCGUAGUAUUAGGAUACGUCUCAUCCGGUUUUAGGGUGCUAUAUUC	126	Chr5(+):4302813-4302938
osa-miR3982-5p	GCGCUCCACGUAGGCAACAAU	21	osa-MIR3982	CGAUGUGGCGCUCCACGUAGGCAACAAUUUUGCAUCCGGCCCCCUUUUGCAGGACAGCGUGGUGGUAAUAUUGUACUUAGCCCCUUUGAGCCACAGUACCACCCCGAAACUCCCCGAAAUCCCCAAAUCCCUCCUCCCUCACAGGAGCUCAAAGGAGCUAAGUGCAAUUUUUGGAUGAGGCUGGACGCAAAAUAGUUGCCUACAUGGAGCGCCACGUCG	219	Chr11(-):1384740-1384958
osa-miR399c	UGCCAAAGGAGAAUUGCCCUG	21	osa-MIR399a	CUGUGAAUUACAGGGCAGUUCACCUUUGGCACAAGGGCAAGCAGUAGAAACCAUGCGUGCUUGCUAGAGCUGGAAAUGAUGCUGGUAGCAUUGCAUGGUUCAGGGAUCACAGAUCUCGUGCCAAAGGAGAAUUGCCCUGCGAUUUUGUC	149	Chr1(+):30478636-30478784
osa-miR3980a-3p	CUGGCCGAGGCCGUCGAUUCU	21	osa-MIR3980b	GCGGCGUCUUCCUCUUCUUCACCUUAGGAGAAUCGACGGCCUCAGUCAGGGGCGCCUUCCCCUUGAGCUCGGGAGACGCGUUCUGCUUUGGCUGGGGGCGCAGGCUCCGGCGGGCCCUCAUCAUCACCGGAGUCAGACACUUCGUCCUGGCCGAGGCCGUCGAUUCUCCUAGCGGGAAGAGGAAGACGCCGC	192	-
osa-miR399b	UGCCAAAGGAGAAUUGCCCUG	21	osa-MIR399b	GUGAGAAUCACAGUGCGAUUCUCCUCUGGCAUGGCAUGAGAGGCCUAAAAAAGAGACGCACUGCCGUGCCAAAGGAGAAUUGCCCUGCCAUUCAGAA	97	Chr2(-):7664026-7664122
osa-miR399a	UGCCAAAGGAGAAUUGCCCUG	21	osa-MIR399c	CGGCGAAUUACAGGGCGGUUUCUCCUUUGGCACGUACGGAGGCAAGGCAUGCGGUGAAAAAUCUCUAGCUAGCCAUGCGUGCCAAAGGAGAAUUGCCCUGCGAUUCACCA	110	Chr5(-):26305938-26306047
osa-miR3980b-3p	CUGGCCGAGGCCGUCGAUUCU	21	osa-MIR3980a	GCGGCGUCUUCCUCUUCUUCCCCUUAGGAGAAUCGACGGCCUCAGUCAGGGGCGCCUUCCCCUUGAGCUCGGGAGACGCAUUCUGCUUUGGCUGGGGGCGCAGGCUCCGGCGGGCCCUUGUCGUCACCGGAAUUAGACACUUCGUCCUGGCCGAGGCCGUCGAUUCUCCUAGCGGGAAGAGGAAGACGCCGC	192	-
osa-miR399c	UGCCAAAGGAGAAUUGCCCUG	21	osa-MIR399c	CGGCGAAUUACAGGGCGGUUUCUCCUUUGGCACGUACGGAGGCAAGGCAUGCGGUGAAAAAUCUCUAGCUAGCCAUGCGUGCCAAAGGAGAAUUGCCCUGCGAUUCACCA	110	Chr5(-):26305938-26306047
osa-miR396b-3p	GUUCAAUAAAGCUGUGGGAA	20	osa-MIR396a	CUUUGUGAUCUUCCACAGCUUUCUUGAACUGCACGCAUGAUGAAUAAUCCCUUUGGUUAAUUGUGAUCUGGUCUCUGAGAGAUCGUAGUUAGACUCGAUCGGUUGCAUUGGCAUCAGAGAGAGCAGUUCAAUAAAGCUGUGGGAAAUUGCAGAG	154	Chr2(+):34280384-34280537
osa-miR396a-5p	UUCCACAGCUUUCUUGAACUG	21	osa-MIR396a	CUUUGUGAUCUUCCACAGCUUUCUUGAACUGCACGCAUGAUGAAUAAUCCCUUUGGUUAAUUGUGAUCUGGUCUCUGAGAGAUCGUAGUUAGACUCGAUCGGUUGCAUUGGCAUCAGAGAGAGCAGUUCAAUAAAGCUGUGGGAAAUUGCAGAG	154	Chr2(+):34280384-34280537
osa-miR396e-5p	UCCACAGGCUUUCUUGAACUG	21	osa-MIR396f	GCCAUGCUCUCCACAGGCUUUCUUGAACUGUGAACUCGUGUGUGCAUGCUCCUCAUAUAUUGUUCUAGAUCCCAUGCAUGAUGCAUAUCGAUCGAUCUGAUCUGAAUUAGGUCAUCGAUGCGCAUCUGGAUCCCCAUCUUGUUGAUAGUUCAAGAAAGUCCUUGGAAAACAUGGUG	176	Chr2(-):35636546-35636721
osa-miR3982-3p	AGUUGCCUACAUGGAGCGCCA	21	osa-MIR3982	CGAUGUGGCGCUCCACGUAGGCAACAAUUUUGCAUCCGGCCCCCUUUUGCAGGACAGCGUGGUGGUAAUAUUGUACUUAGCCCCUUUGAGCCACAGUACCACCCCGAAACUCCCCGAAAUCCCCAAAUCCCUCCUCCCUCACAGGAGCUCAAAGGAGCUAAGUGCAAUUUUUGGAUGAGGCUGGACGCAAAAUAGUUGCCUACAUGGAGCGCCACGUCG	219	Chr11(-):1384740-1384958
osa-miR398b	UGUGUUCUCAGGUCGCCCCUG	21	osa-MIR398b	GGAGUUCCUACAGGGGCGAGCUGGGAACACACGGUGAUGAGGCGGUCUGGUCUUUCGUGUGUUCUCAGGUCGCCCCUGCCGGGACUCU	88	Chr7(-):14598617-14598704
osa-miR396g	UCCACAGGCUUUCUUGAACGG	21	osa-MIR396h	AGGGCGCCGGGGAGGAGGUGGUGGUGGUGGUGGGGGCGACGCCGGCGGAGGUGUUCGACGCGGCGGAGGUGGCGGAGGAGGACGGCGGCGGCGGCGUGGCCAAGGACAUUUCCACAGGCUUUCUUGAACGGUUCUUGCCAC	141	Chr2(+):32841661-32841801
osa-miR3980b-5p	AAUCGACGGCCUCAGUCAGGG	21	osa-MIR3980b	GCGGCGUCUUCCUCUUCUUCACCUUAGGAGAAUCGACGGCCUCAGUCAGGGGCGCCUUCCCCUUGAGCUCGGGAGACGCGUUCUGCUUUGGCUGGGGGCGCAGGCUCCGGCGGGCCCUCAUCAUCACCGGAGUCAGACACUUCGUCCUGGCCGAGGCCGUCGAUUCUCCUAGCGGGAAGAGGAAGACGCCGC	192	-
osa-miR399b	UGCCAAAGGAGAAUUGCCCUG	21	osa-MIR399a	CUGUGAAUUACAGGGCAGUUCACCUUUGGCACAAGGGCAAGCAGUAGAAACCAUGCGUGCUUGCUAGAGCUGGAAAUGAUGCUGGUAGCAUUGCAUGGUUCAGGGAUCACAGAUCUCGUGCCAAAGGAGAAUUGCCCUGCGAUUUUGUC	149	Chr1(+):30478636-30478784
osa-miR399a	UGCCAAAGGAGAAUUGCCCUG	21	osa-MIR399a	CUGUGAAUUACAGGGCAGUUCACCUUUGGCACAAGGGCAAGCAGUAGAAACCAUGCGUGCUUGCUAGAGCUGGAAAUGAUGCUGGUAGCAUUGCAUGGUUCAGGGAUCACAGAUCUCGUGCCAAAGGAGAAUUGCCCUGCGAUUUUGUC	149	Chr1(+):30478636-30478784
osa-miR399e	UGCCAAAGGAGAUUUGCCCAG	21	osa-MIR399e	ACAUGCAUUACCGGGUGAGUCUUCCUUGGCAGUGUUCGAAUCGGCAGUACCGGUCUGCAAGUGAUCGGUCAAUCACCAGUUCACCGCUGCCAAAGGAGAUUUGCCCAGCAAUGCAACU	118	Chr1(-):30477612-30477729
osa-miR3980b-3p	CUGGCCGAGGCCGUCGAUUCU	21	osa-MIR3980b	GCGGCGUCUUCCUCUUCUUCACCUUAGGAGAAUCGACGGCCUCAGUCAGGGGCGCCUUCCCCUUGAGCUCGGGAGACGCGUUCUGCUUUGGCUGGGGGCGCAGGCUCCGGCGGGCCCUCAUCAUCACCGGAGUCAGACACUUCGUCCUGGCCGAGGCCGUCGAUUCUCCUAGCGGGAAGAGGAAGACGCCGC	192	-
osa-miR395p	GUGAAGUGUUUGGGGGAACUC	21	osa-MIR395y	UGGCCCCAGGAGUUCCUUGCAAGCACUUCACAUAGAACUUCAGUUACUCUCAUACAACAUUGUGAUUUUGAGAAGCUAUUGUGAAGUGUUUGGGGGAACUCUCGGUGCCA	110	Chr8(+):3299815-3299924
osa-miR396d	UCCACAGGCUUUCUUGAACGG	21	osa-MIR396h	AGGGCGCCGGGGAGGAGGUGGUGGUGGUGGUGGGGGCGACGCCGGCGGAGGUGUUCGACGCGGCGGAGGUGGCGGAGGAGGACGGCGGCGGCGGCGUGGCCAAGGACAUUUCCACAGGCUUUCUUGAACGGUUCUUGCCAC	141	Chr2(+):32841661-32841801
osa-miR398a	UGUGUUCUCAGGUCACCCCUU	21	osa-MIR398a	GCUGAACCCAGAGGAGUGGUACUGAGAACACAGGUGCCAAUACAAUGUAUGGUGAGCUACUGUAUAAUGGAGUAAUUCUGUAACUGUGUUCUCAGGUCACCCCUUUGGGUUUCUU	115	Chr10(-):9216250-9216364
osa-miR399b	UGCCAAAGGAGAAUUGCCCUG	21	osa-MIR399c	CGGCGAAUUACAGGGCGGUUUCUCCUUUGGCACGUACGGAGGCAAGGCAUGCGGUGAAAAAUCUCUAGCUAGCCAUGCGUGCCAAAGGAGAAUUGCCCUGCGAUUCACCA	110	Chr5(-):26305938-26306047
osa-miR399g	UGCCAAAGGAGAUUUGCCCAG	21	osa-MIR399f	UGGUGGAUUACCGGGCCAUGUCUCCUUGGGCAGAGGUGAUCAGAUUGCACACUUCACUUCAACCUCUUGCUCUAGCUUGUUCUCUCUGCCAAAGGAGAUUUGCCCAGCAAUCCACAU	117	Chr6(-):20888631-20888747
osa-miR408-5p	CAGGGAUGAGGCAGAGCAUGG	21	osa-MIR408	GGGAGUUCUGUGAUUGGAGAGGAGAGGAGACAGGGAUGAGGCAGAGCAUGGGAUGGGGCUAUCAACAGAUGUAGAUUAUUCCUUGCACAAGAGAUGAUGAUGAGCUGUGAAUGAGUUCUGAGAGAUGGCUGGUGUUGUUGUUGCUCCCUCCCCUGCACUGCCUCUUCCCUGGCUCCCCUGCACACCUCUCUCUCUCUCUCUCUCUCUCUGUGU	213	Chr1(+):12301661-12301873
osa-miR439e	UGUCGAACCGCGGUUGUUCGA	21	osa-MIR439a	UACCCUGUCGAACUGACGCAGUUCGACAUGUACCUGUCGAACUGUGGUUGUUCGAUAGGUAUCCCUGUCGAACCGCGGUUGUUCGACAGGGUG	93	Chr1(+):19880143-19880235
osa-miR399g	UGCCAAAGGAGAUUUGCCCAG	21	osa-MIR399g	AUGUGCAUUGCAGGGCAACUACUCCAUUGGCAGAGGGAUGGAUUGGAUAUGGAUAUGGCUGAUGCUUCCAUUUGAUCCCAUCCCUAUCUGCCAAAGGAGAUUUGCCCAGCGAUUCACUC	119	Chr2(+):7675284-7675402
osa-miR439i	UGUCGAACCGCGGUUGUUCGA	21	osa-MIR439e	CCACCUACCCUGUCGAACUGACGCAGUUCGACAUGUACCUGUCGAACUGUGGUUGUUCGAUAGGUAUCCCUGUCGAACCGCGGUUGUUCGACAGGGUG	98	Chr8(-):15057569-15057666
osa-miR439d	UGUCGAACCGCGGUUGUUCGA	21	osa-MIR439a	UACCCUGUCGAACUGACGCAGUUCGACAUGUACCUGUCGAACUGUGGUUGUUCGAUAGGUAUCCCUGUCGAACCGCGGUUGUUCGACAGGGUG	93	Chr1(+):19880143-19880235
osa-miR439c	UGUCGAACCGCGGUUGUUCGA	21	osa-MIR439b	UUCCUGUCGAAUUGUGGUUGUUCGAUAGGUACCCCUGUCGAACCGCGGUUGUUCGACAGG	60	Chr10(+):5572922-5572981
osa-miR439f	UGUCGAACCGCGGUUGUUCGA	21	osa-MIR439c	UACCCUGUCGAACUGACGCAGUUCGACAUGUACCUGUCGAACUGUGGUUGUUCGAUAGGUAUCCCUGUCGAACCGCGGUUGUUCGACAGGGUG	93	Chr7(+):8233825-8233917
osa-miR439b	UGUCGAACCGCGGUUGUUCGA	21	osa-MIR439d	CCACCUACCCUGUCGAACUCACGUAGUUCGACAUGUACCUGUCGAACUGUGGUUGUUCGAUAGGUAUCCCUGUCGAACCGCGGUUGUUCGAUAGGGUG	98	Chr3(+):13698311-13698408
osa-miR439a	UGUCGAACCGCGGUUGUUCGA	21	osa-MIR439e	CCACCUACCCUGUCGAACUGACGCAGUUCGACAUGUACCUGUCGAACUGUGGUUGUUCGAUAGGUAUCCCUGUCGAACCGCGGUUGUUCGACAGGGUG	98	Chr8(-):15057569-15057666
osa-miR439f	UGUCGAACCGCGGUUGUUCGA	21	osa-MIR439f	ACCUACCCUGUCGAACUGACGCAGUUCGACAUGUACCUGUCGAACUGUGGUUGUUCGAUAGGUAUCCCUGUCGAACCGCGGUUGUUCGACAGGGUG	96	Chr9(+):16963024-16963119
osa-miR399f	UGCCAAAGGAGAUUUGCCCAG	21	osa-MIR399g	AUGUGCAUUGCAGGGCAACUACUCCAUUGGCAGAGGGAUGGAUUGGAUAUGGAUAUGGCUGAUGCUUCCAUUUGAUCCCAUCCCUAUCUGCCAAAGGAGAUUUGCCCAGCGAUUCACUC	119	Chr2(+):7675284-7675402
osa-miR439b	UGUCGAACCGCGGUUGUUCGA	21	osa-MIR439a	UACCCUGUCGAACUGACGCAGUUCGACAUGUACCUGUCGAACUGUGGUUGUUCGAUAGGUAUCCCUGUCGAACCGCGGUUGUUCGACAGGGUG	93	Chr1(+):19880143-19880235
osa-miR399j	UGCCAAAGGAGAGUUGCCCUA	21	osa-MIR399j	AGUCCAGUUUCAGGGCUCCUCUCUCUUGGCAGGGAGCAUGUGAAGUCUUUUGUAGCUCACUCAUUUUCAGCCCUCUGCCAAAGGAGAGUUGCCCUAAAACUGGACU	106	Chr4(+):28873121-28873226
osa-miR439i	UGUCGAACCGCGGUUGUUCGA	21	osa-MIR439a	UACCCUGUCGAACUGACGCAGUUCGACAUGUACCUGUCGAACUGUGGUUGUUCGAUAGGUAUCCCUGUCGAACCGCGGUUGUUCGACAGGGUG	93	Chr1(+):19880143-19880235
osa-miR439d	UGUCGAACCGCGGUUGUUCGA	21	osa-MIR439g	UCCUGUCGAACUGACGCAGUUCGACAUGUACCUGUCGAACUGUGGUUGUUCGAUAGGUAUCCCUGUCGAACCGCGGUUGUUCGACAGG	88	Chr8(+):3664228-3664315
osa-miR399i	UGCCAAAGGAGAGCUGCCCUG	21	osa-MIR399i	GUGAGAAUCACAGUGCAGUUCUCCUCUGGCAUGGAGGGCAAGAGGAGCUGAAUAGCUAAUGGAUGAUAAACUGCUAGCCUUUCCCUGCCAAAGGAGAGCUGCCCUGCCAUUCAGUG	116	Chr2(+):7650684-7650799
osa-miR439h	UGUCGAACCGCGGUUGUUCGA	21	osa-MIR439b	UUCCUGUCGAAUUGUGGUUGUUCGAUAGGUACCCCUGUCGAACCGCGGUUGUUCGACAGG	60	Chr10(+):5572922-5572981
osa-miR439i	UGUCGAACCGCGGUUGUUCGA	21	osa-MIR439b	UUCCUGUCGAAUUGUGGUUGUUCGAUAGGUACCCCUGUCGAACCGCGGUUGUUCGACAGG	60	Chr10(+):5572922-5572981
osa-miR439b	UGUCGAACCGCGGUUGUUCGA	21	osa-MIR439e	CCACCUACCCUGUCGAACUGACGCAGUUCGACAUGUACCUGUCGAACUGUGGUUGUUCGAUAGGUAUCCCUGUCGAACCGCGGUUGUUCGACAGGGUG	98	Chr8(-):15057569-15057666
osa-miR439g	UGUCGAACCGCGGUUGUUCGA	21	osa-MIR439f	ACCUACCCUGUCGAACUGACGCAGUUCGACAUGUACCUGUCGAACUGUGGUUGUUCGAUAGGUAUCCCUGUCGAACCGCGGUUGUUCGACAGGGUG	96	Chr9(+):16963024-16963119
osa-miR439b	UGUCGAACCGCGGUUGUUCGA	21	osa-MIR439g	UCCUGUCGAACUGACGCAGUUCGACAUGUACCUGUCGAACUGUGGUUGUUCGAUAGGUAUCCCUGUCGAACCGCGGUUGUUCGACAGG	88	Chr8(+):3664228-3664315
osa-miR439h	UGUCGAACCGCGGUUGUUCGA	21	osa-MIR439e	CCACCUACCCUGUCGAACUGACGCAGUUCGACAUGUACCUGUCGAACUGUGGUUGUUCGAUAGGUAUCCCUGUCGAACCGCGGUUGUUCGACAGGGUG	98	Chr8(-):15057569-15057666
osa-miR439g	UGUCGAACCGCGGUUGUUCGA	21	osa-MIR439b	UUCCUGUCGAAUUGUGGUUGUUCGAUAGGUACCCCUGUCGAACCGCGGUUGUUCGACAGG	60	Chr10(+):5572922-5572981
osa-miR437	AAAGUUAGAGAAGUUUGACUU	21	osa-MIR437	CCCUCUGUUUCAUAUUGUAUUGUGUUUUAGUUUUGUUGUAAGUCAAAAUUCUUUUACUUUGACCAAGUUUGUAGUAAAAUAAUUAACAUCUAAAAUACCAAAUAAAUACACUAUUGAGACAUAUUUCUUGGUUGAUUUUUCUAUAAACUUGGUCAAAGUUAGAGAAGUUUGACUUAGGACAAAACUAAACACCUUAUGAUAUGGAACAGAGGG	213	Chr2(-):17050336-17050548
osa-miR439f	UGUCGAACCGCGGUUGUUCGA	21	osa-MIR439a	UACCCUGUCGAACUGACGCAGUUCGACAUGUACCUGUCGAACUGUGGUUGUUCGAUAGGUAUCCCUGUCGAACCGCGGUUGUUCGACAGGGUG	93	Chr1(+):19880143-19880235
osa-miR439h	UGUCGAACCGCGGUUGUUCGA	21	osa-MIR439a	UACCCUGUCGAACUGACGCAGUUCGACAUGUACCUGUCGAACUGUGGUUGUUCGAUAGGUAUCCCUGUCGAACCGCGGUUGUUCGACAGGGUG	93	Chr1(+):19880143-19880235
osa-miR439c	UGUCGAACCGCGGUUGUUCGA	21	osa-MIR439c	UACCCUGUCGAACUGACGCAGUUCGACAUGUACCUGUCGAACUGUGGUUGUUCGAUAGGUAUCCCUGUCGAACCGCGGUUGUUCGACAGGGUG	93	Chr7(+):8233825-8233917
osa-miR439e	UGUCGAACCGCGGUUGUUCGA	21	osa-MIR439e	CCACCUACCCUGUCGAACUGACGCAGUUCGACAUGUACCUGUCGAACUGUGGUUGUUCGAUAGGUAUCCCUGUCGAACCGCGGUUGUUCGACAGGGUG	98	Chr8(-):15057569-15057666
osa-miR439h	UGUCGAACCGCGGUUGUUCGA	21	osa-MIR439c	UACCCUGUCGAACUGACGCAGUUCGACAUGUACCUGUCGAACUGUGGUUGUUCGAUAGGUAUCCCUGUCGAACCGCGGUUGUUCGACAGGGUG	93	Chr7(+):8233825-8233917
osa-miR439e	UGUCGAACCGCGGUUGUUCGA	21	osa-MIR439c	UACCCUGUCGAACUGACGCAGUUCGACAUGUACCUGUCGAACUGUGGUUGUUCGAUAGGUAUCCCUGUCGAACCGCGGUUGUUCGACAGGGUG	93	Chr7(+):8233825-8233917
osa-miR439f	UGUCGAACCGCGGUUGUUCGA	21	osa-MIR439b	UUCCUGUCGAAUUGUGGUUGUUCGAUAGGUACCCCUGUCGAACCGCGGUUGUUCGACAGG	60	Chr10(+):5572922-5572981
osa-miR439g	UGUCGAACCGCGGUUGUUCGA	21	osa-MIR439d	CCACCUACCCUGUCGAACUCACGUAGUUCGACAUGUACCUGUCGAACUGUGGUUGUUCGAUAGGUAUCCCUGUCGAACCGCGGUUGUUCGAUAGGGUG	98	Chr3(+):13698311-13698408
osa-miR439h	UGUCGAACCGCGGUUGUUCGA	21	osa-MIR439f	ACCUACCCUGUCGAACUGACGCAGUUCGACAUGUACCUGUCGAACUGUGGUUGUUCGAUAGGUAUCCCUGUCGAACCGCGGUUGUUCGACAGGGUG	96	Chr9(+):16963024-16963119
osa-miR439e	UGUCGAACCGCGGUUGUUCGA	21	osa-MIR439f	ACCUACCCUGUCGAACUGACGCAGUUCGACAUGUACCUGUCGAACUGUGGUUGUUCGAUAGGUAUCCCUGUCGAACCGCGGUUGUUCGACAGGGUG	96	Chr9(+):16963024-16963119
osa-miR435	UUAUCCGGUAUUGGAGUUGA	20	osa-MIR435	UUCCACCUUCCCAAAAACUCCCCAGCAGACCUGGAGCGAAAAUUGCCUUGAAUUAGCUUCAGACCUAUAGUGUCGUUGAUAGUUUAGGGACAUGUUUUAUCCGGUAUUGGAGUUGAGGGAUGAAAAUUGGAC	132	Chr3(+):18209450-18209581
osa-miR439d	UGUCGAACCGCGGUUGUUCGA	21	osa-MIR439c	UACCCUGUCGAACUGACGCAGUUCGACAUGUACCUGUCGAACUGUGGUUGUUCGAUAGGUAUCCCUGUCGAACCGCGGUUGUUCGACAGGGUG	93	Chr7(+):8233825-8233917
osa-miR408-3p	CUGCACUGCCUCUUCCCUGGC	21	osa-MIR408	GGGAGUUCUGUGAUUGGAGAGGAGAGGAGACAGGGAUGAGGCAGAGCAUGGGAUGGGGCUAUCAACAGAUGUAGAUUAUUCCUUGCACAAGAGAUGAUGAUGAGCUGUGAAUGAGUUCUGAGAGAUGGCUGGUGUUGUUGUUGCUCCCUCCCCUGCACUGCCUCUUCCCUGGCUCCCCUGCACACCUCUCUCUCUCUCUCUCUCUCUCUGUGU	213	Chr1(+):12301661-12301873
osa-miR439b	UGUCGAACCGCGGUUGUUCGA	21	osa-MIR439b	UUCCUGUCGAAUUGUGGUUGUUCGAUAGGUACCCCUGUCGAACCGCGGUUGUUCGACAGG	60	Chr10(+):5572922-5572981
osa-miR439a	UGUCGAACCGCGGUUGUUCGA	21	osa-MIR439c	UACCCUGUCGAACUGACGCAGUUCGACAUGUACCUGUCGAACUGUGGUUGUUCGAUAGGUAUCCCUGUCGAACCGCGGUUGUUCGACAGGGUG	93	Chr7(+):8233825-8233917
osa-miR439a	UGUCGAACCGCGGUUGUUCGA	21	osa-MIR439d	CCACCUACCCUGUCGAACUCACGUAGUUCGACAUGUACCUGUCGAACUGUGGUUGUUCGAUAGGUAUCCCUGUCGAACCGCGGUUGUUCGAUAGGGUG	98	Chr3(+):13698311-13698408
osa-miR439c	UGUCGAACCGCGGUUGUUCGA	21	osa-MIR439e	CCACCUACCCUGUCGAACUGACGCAGUUCGACAUGUACCUGUCGAACUGUGGUUGUUCGAUAGGUAUCCCUGUCGAACCGCGGUUGUUCGACAGGGUG	98	Chr8(-):15057569-15057666
osa-miR439g	UGUCGAACCGCGGUUGUUCGA	21	osa-MIR439e	CCACCUACCCUGUCGAACUGACGCAGUUCGACAUGUACCUGUCGAACUGUGGUUGUUCGAUAGGUAUCCCUGUCGAACCGCGGUUGUUCGACAGGGUG	98	Chr8(-):15057569-15057666
osa-miR439c	UGUCGAACCGCGGUUGUUCGA	21	osa-MIR439f	ACCUACCCUGUCGAACUGACGCAGUUCGACAUGUACCUGUCGAACUGUGGUUGUUCGAUAGGUAUCCCUGUCGAACCGCGGUUGUUCGACAGGGUG	96	Chr9(+):16963024-16963119
osa-miR439i	UGUCGAACCGCGGUUGUUCGA	21	osa-MIR439d	CCACCUACCCUGUCGAACUCACGUAGUUCGACAUGUACCUGUCGAACUGUGGUUGUUCGAUAGGUAUCCCUGUCGAACCGCGGUUGUUCGAUAGGGUG	98	Chr3(+):13698311-13698408
osa-miR439h	UGUCGAACCGCGGUUGUUCGA	21	osa-MIR439d	CCACCUACCCUGUCGAACUCACGUAGUUCGACAUGUACCUGUCGAACUGUGGUUGUUCGAUAGGUAUCCCUGUCGAACCGCGGUUGUUCGAUAGGGUG	98	Chr3(+):13698311-13698408
osa-miR439i	UGUCGAACCGCGGUUGUUCGA	21	osa-MIR439f	ACCUACCCUGUCGAACUGACGCAGUUCGACAUGUACCUGUCGAACUGUGGUUGUUCGAUAGGUAUCCCUGUCGAACCGCGGUUGUUCGACAGGGUG	96	Chr9(+):16963024-16963119
osa-miR439d	UGUCGAACCGCGGUUGUUCGA	21	osa-MIR439b	UUCCUGUCGAAUUGUGGUUGUUCGAUAGGUACCCCUGUCGAACCGCGGUUGUUCGACAGG	60	Chr10(+):5572922-5572981
osa-miR439d	UGUCGAACCGCGGUUGUUCGA	21	osa-MIR439e	CCACCUACCCUGUCGAACUGACGCAGUUCGACAUGUACCUGUCGAACUGUGGUUGUUCGAUAGGUAUCCCUGUCGAACCGCGGUUGUUCGACAGGGUG	98	Chr8(-):15057569-15057666
osa-miR439f	UGUCGAACCGCGGUUGUUCGA	21	osa-MIR439g	UCCUGUCGAACUGACGCAGUUCGACAUGUACCUGUCGAACUGUGGUUGUUCGAUAGGUAUCCCUGUCGAACCGCGGUUGUUCGACAGG	88	Chr8(+):3664228-3664315
osa-miR439a	UGUCGAACCGCGGUUGUUCGA	21	osa-MIR439a	UACCCUGUCGAACUGACGCAGUUCGACAUGUACCUGUCGAACUGUGGUUGUUCGAUAGGUAUCCCUGUCGAACCGCGGUUGUUCGACAGGGUG	93	Chr1(+):19880143-19880235
osa-miR439g	UGUCGAACCGCGGUUGUUCGA	21	osa-MIR439c	UACCCUGUCGAACUGACGCAGUUCGACAUGUACCUGUCGAACUGUGGUUGUUCGAUAGGUAUCCCUGUCGAACCGCGGUUGUUCGACAGGGUG	93	Chr7(+):8233825-8233917
osa-miR439e	UGUCGAACCGCGGUUGUUCGA	21	osa-MIR439d	CCACCUACCCUGUCGAACUCACGUAGUUCGACAUGUACCUGUCGAACUGUGGUUGUUCGAUAGGUAUCCCUGUCGAACCGCGGUUGUUCGAUAGGGUG	98	Chr3(+):13698311-13698408
osa-miR439f	UGUCGAACCGCGGUUGUUCGA	21	osa-MIR439e	CCACCUACCCUGUCGAACUGACGCAGUUCGACAUGUACCUGUCGAACUGUGGUUGUUCGAUAGGUAUCCCUGUCGAACCGCGGUUGUUCGACAGGGUG	98	Chr8(-):15057569-15057666
osa-miR439a	UGUCGAACCGCGGUUGUUCGA	21	osa-MIR439f	ACCUACCCUGUCGAACUGACGCAGUUCGACAUGUACCUGUCGAACUGUGGUUGUUCGAUAGGUAUCCCUGUCGAACCGCGGUUGUUCGACAGGGUG	96	Chr9(+):16963024-16963119
osa-miR439c	UGUCGAACCGCGGUUGUUCGA	21	osa-MIR439g	UCCUGUCGAACUGACGCAGUUCGACAUGUACCUGUCGAACUGUGGUUGUUCGAUAGGUAUCCCUGUCGAACCGCGGUUGUUCGACAGG	88	Chr8(+):3664228-3664315
osa-miR439b	UGUCGAACCGCGGUUGUUCGA	21	osa-MIR439c	UACCCUGUCGAACUGACGCAGUUCGACAUGUACCUGUCGAACUGUGGUUGUUCGAUAGGUAUCCCUGUCGAACCGCGGUUGUUCGACAGGGUG	93	Chr7(+):8233825-8233917
osa-miR439c	UGUCGAACCGCGGUUGUUCGA	21	osa-MIR439a	UACCCUGUCGAACUGACGCAGUUCGACAUGUACCUGUCGAACUGUGGUUGUUCGAUAGGUAUCCCUGUCGAACCGCGGUUGUUCGACAGGGUG	93	Chr1(+):19880143-19880235
osa-miR439i	UGUCGAACCGCGGUUGUUCGA	21	osa-MIR439c	UACCCUGUCGAACUGACGCAGUUCGACAUGUACCUGUCGAACUGUGGUUGUUCGAUAGGUAUCCCUGUCGAACCGCGGUUGUUCGACAGGGUG	93	Chr7(+):8233825-8233917
osa-miR439g	UGUCGAACCGCGGUUGUUCGA	21	osa-MIR439a	UACCCUGUCGAACUGACGCAGUUCGACAUGUACCUGUCGAACUGUGGUUGUUCGAUAGGUAUCCCUGUCGAACCGCGGUUGUUCGACAGGGUG	93	Chr1(+):19880143-19880235
osa-miR439d	UGUCGAACCGCGGUUGUUCGA	21	osa-MIR439d	CCACCUACCCUGUCGAACUCACGUAGUUCGACAUGUACCUGUCGAACUGUGGUUGUUCGAUAGGUAUCCCUGUCGAACCGCGGUUGUUCGAUAGGGUG	98	Chr3(+):13698311-13698408
osa-miR439a	UGUCGAACCGCGGUUGUUCGA	21	osa-MIR439b	UUCCUGUCGAAUUGUGGUUGUUCGAUAGGUACCCCUGUCGAACCGCGGUUGUUCGACAGG	60	Chr10(+):5572922-5572981
osa-miR439f	UGUCGAACCGCGGUUGUUCGA	21	osa-MIR439d	CCACCUACCCUGUCGAACUCACGUAGUUCGACAUGUACCUGUCGAACUGUGGUUGUUCGAUAGGUAUCCCUGUCGAACCGCGGUUGUUCGAUAGGGUG	98	Chr3(+):13698311-13698408
osa-miR439e	UGUCGAACCGCGGUUGUUCGA	21	osa-MIR439b	UUCCUGUCGAAUUGUGGUUGUUCGAUAGGUACCCCUGUCGAACCGCGGUUGUUCGACAGG	60	Chr10(+):5572922-5572981
osa-miR439d	UGUCGAACCGCGGUUGUUCGA	21	osa-MIR439f	ACCUACCCUGUCGAACUGACGCAGUUCGACAUGUACCUGUCGAACUGUGGUUGUUCGAUAGGUAUCCCUGUCGAACCGCGGUUGUUCGACAGGGUG	96	Chr9(+):16963024-16963119
osa-miR439c	UGUCGAACCGCGGUUGUUCGA	21	osa-MIR439d	CCACCUACCCUGUCGAACUCACGUAGUUCGACAUGUACCUGUCGAACUGUGGUUGUUCGAUAGGUAUCCCUGUCGAACCGCGGUUGUUCGAUAGGGUG	98	Chr3(+):13698311-13698408
osa-miR439b	UGUCGAACCGCGGUUGUUCGA	21	osa-MIR439f	ACCUACCCUGUCGAACUGACGCAGUUCGACAUGUACCUGUCGAACUGUGGUUGUUCGAUAGGUAUCCCUGUCGAACCGCGGUUGUUCGACAGGGUG	96	Chr9(+):16963024-16963119
osa-miR439e	UGUCGAACCGCGGUUGUUCGA	21	osa-MIR439h	ACCACCUACCCUGUCGAACUCACGCAGUUCGACAUGUACCUGUCGAACUGUGGUUGUUCGAUAGGUAUCCCUGUCGAACCGCGGUUGUUCGACAGGGUG	99	Chr6(-):1553119-1553217
osa-miR439f	UGUCGAACCGCGGUUGUUCGA	21	osa-MIR439i	GCAGGGACAUAUCCAACGGGCAGUGUUCGAUAGGGGCGUGGCUACAGUGACACUACAAUGUUUUUUUCUAUUUUUAAAAUUAUUUAAUCACAUGUCGAACCGCGGUUGUUCGAUAGGUACCCUGU	125	Chr10(-):15809251-15809375
osa-miR439i	UGUCGAACCGCGGUUGUUCGA	21	osa-MIR439h	ACCACCUACCCUGUCGAACUCACGCAGUUCGACAUGUACCUGUCGAACUGUGGUUGUUCGAUAGGUAUCCCUGUCGAACCGCGGUUGUUCGACAGGGUG	99	Chr6(-):1553119-1553217
osa-miR439f	UGUCGAACCGCGGUUGUUCGA	21	osa-MIR439h	ACCACCUACCCUGUCGAACUCACGCAGUUCGACAUGUACCUGUCGAACUGUGGUUGUUCGAUAGGUAUCCCUGUCGAACCGCGGUUGUUCGACAGGGUG	99	Chr6(-):1553119-1553217
osa-miR444f	UGCAGUUGUUGCCUCAAGCUU	21	osa-MIR444f	AUGGUGGCACCAAGCAUGAGGUUACAACUGCAUUACUUGCAAGGGAAUCACAAGUCACAAGAAACACAUGUUAUUACAAUGGAUAAUCAAUGGGUCAUCAUACUAUGACUUUCUUGCAAGUUGUGCAGUUGUUGCCUCAAGCUUGCUGCCUCCG	154	-
osa-miR439c	UGUCGAACCGCGGUUGUUCGA	21	osa-MIR439i	GCAGGGACAUAUCCAACGGGCAGUGUUCGAUAGGGGCGUGGCUACAGUGACACUACAAUGUUUUUUUCUAUUUUUAAAAUUAUUUAAUCACAUGUCGAACCGCGGUUGUUCGAUAGGUACCCUGU	125	Chr10(-):15809251-15809375
osa-miR444a-5p	GCUAGAGGUGGCAACUGCAUA	21	osa-MIR444a	AUGCAAUUGGGGGCAGCAAGCUAGAGGUGGCAACUGCAUAAUUUGCAAGAAAUUGUUGGCUGAAGAUCAUACCGAUGAUAUUCUUGCAAGUUAUGCAGUUGCUGCCUCAAGCUUGCUGCCUCCUGUUGCCA	131	-
osa-miR444d.2	UGCAGUUGCUGCCUCAAGCUU	21	osa-MIR444e	GGUUUUGUAACCAGGGGCAAUAAGCUAGAGGCACCAACUGCAUAACUUGCGAGAAACUUGUUGGAUGAUGAUCUUGCCAAUGAUUUUGCCGCAAGUUAUGCAGUUGCUGCCUCAAGCUUACUGCCUUUGUUUGCUAAACC	140	-
osa-miR5148a	UGAGGGGUAGAAAUGUCAUAUCAU	24	osa-MIR5148a	CACGAUAUGACGUUUGUACCCCUCACAAGUACAAAUAUAAUGCAUGUCAAUGAGGGGUAGAAAUGUCAUAUCAUGU	76	Chr3(-):9968953-9969028
osa-miR5143a	UGUGGUAUGUUGGCAAUGUAGGAA	24	osa-MIR5143b	UGACUCAUGCUUCCAUGUUGACCAACAUACCACCAAAAUAUUAUGAUGUUCGCAUGUUGCCCUGUUUACCACUAUUAAUCAAGACACUCCCCCUCCUCUCUUUUGUUUUCCUGGUGAACAUCAAUAUAUUGGUAAACAGGCUAAGGUUGUAAUUUUCUGUGGUAUGUUGGCAAUGUAGGAAGUCUGAAUGG	191	Chr1(-):8415808-8415998
osa-miR439e	UGUCGAACCGCGGUUGUUCGA	21	osa-MIR439g	UCCUGUCGAACUGACGCAGUUCGACAUGUACCUGUCGAACUGUGGUUGUUCGAUAGGUAUCCCUGUCGAACCGCGGUUGUUCGACAGG	88	Chr8(+):3664228-3664315
osa-miR439i	UGUCGAACCGCGGUUGUUCGA	21	osa-MIR439g	UCCUGUCGAACUGACGCAGUUCGACAUGUACCUGUCGAACUGUGGUUGUUCGAUAGGUAUCCCUGUCGAACCGCGGUUGUUCGACAGG	88	Chr8(+):3664228-3664315
osa-miR444d.1	UUGCUGCCUCAAGCUUGCUGC	21	osa-MIR444a	AUGCAAUUGGGGGCAGCAAGCUAGAGGUGGCAACUGCAUAAUUUGCAAGAAAUUGUUGGCUGAAGAUCAUACCGAUGAUAUUCUUGCAAGUUAUGCAGUUGCUGCCUCAAGCUUGCUGCCUCCUGUUGCCA	131	-
osa-miR5079b	UUUGGAUCUGUUAUUUUGGUAU	22	osa-MIR5079b	UUUCUUAUAAUUUGGAUCUGUUAUUUUGGUAUCAAUCUAUUAGGAAUAGGUUUACAUAGUUAUGGUUCAUUUACAUUACCCAUCUAAAUGAUUACAUAACAUAAAACCUUAAUGAAAUGGAAAAAACUUCCAUUUUUGUGUUUGAUUUGAGAACCCCUUGAACGCCUUCUCAAAGGGUUCUCAAAAAUUCGAGAUAGAUCUAAUUAGACUCUUUUACUUUUUUCUGAAUUUUUUAGUAUUUCCACUAUGGAAUAUAGAGCGGACUAGUAGAAGAAAAAAAAUCCUAUUUAGGAUAAUAAUUGGAUAACAGAGCCUCUACCCUGUCAACGGAUAGCGAGAGAACAAAAUCUGGAUAAAUACCGAUUCCUAUUACUGGUAAAAAGAUACAGAUUAAAAGAA…	406	Chr10(-):10915695-10916100
osa-miR5143a	UGUGGUAUGUUGGCAAUGUAGGAA	24	osa-MIR5143a	CCUCAUACUUCCUCAUUGACCAAUAUACCACAAAACACUACAAUGUUGGCCUCUUUACCACUAUCAAGACACUUCUCCCAGUCCAUUUUGUCUGUUGAGCAUCAGGACAUUAAUAAGUGUGGAGUGCCUUGCUCUACAUCAUCCUCUGUAAACAGUCUGGGGUUGCAGUUUUAUGUGGUAUGUUGGCAAUGUAGGAAGUCUGAAUCGUA	209	Chr1(-):8417107-8417315
osa-miR5144-5p	UUCUUGUGCUGCUGAAGAGAC	21	osa-MIR5144	UCCAUAUUAUUCUUCUUGUGCUGCUGAAGAGACUCACCGACCUCCGGCGGCGACGUCUUCUUCUUCCCAUUGAAGGUCUCGGUCUUCUCCUUCAGCUCCUGCGGCAUGGGACGACGAGGUGGAGCUCGAGUCCUCGAGGAACUUGUGCCGCAUGGGACGCCCACCAAGAAAGCCCCCCUCGUCGCCCCGCCACCGCCACCGCCGCCGCCGAACAACCAAGAGUCUGAAUCUGAUUCUGAUUCCGAUGACGGCCAAAAGUCCGAUUCCAGUGACGACGAGGCGCUGCCGGUGCCGAACCCAGCGCUUCAGGCCAACAAGAAUGUGCCUCCGUCCGAUGAUGAUGAGGAUGACGACCAAGAGUCCGAUUCCGGUGAUGCCCGAGGUCGGUGAGUCUCCUCA…	423	Chr1(-):25326388-25326810
osa-miR439c	UGUCGAACCGCGGUUGUUCGA	21	osa-MIR439h	ACCACCUACCCUGUCGAACUCACGCAGUUCGACAUGUACCUGUCGAACUGUGGUUGUUCGAUAGGUAUCCCUGUCGAACCGCGGUUGUUCGACAGGGUG	99	Chr6(-):1553119-1553217
osa-miR439g	UGUCGAACCGCGGUUGUUCGA	21	osa-MIR439g	UCCUGUCGAACUGACGCAGUUCGACAUGUACCUGUCGAACUGUGGUUGUUCGAUAGGUAUCCCUGUCGAACCGCGGUUGUUCGACAGG	88	Chr8(+):3664228-3664315
osa-miR444a-3p.1	UUGCUGCCUCAAGCUUGCUGC	21	osa-MIR444a	AUGCAAUUGGGGGCAGCAAGCUAGAGGUGGCAACUGCAUAAUUUGCAAGAAAUUGUUGGCUGAAGAUCAUACCGAUGAUAUUCUUGCAAGUUAUGCAGUUGCUGCCUCAAGCUUGCUGCCUCCUGUUGCCA	131	-
osa-miR5072	CGAUUCCCCAGCGGAGUCGCCA	22	osa-MIR5072	GCUGAAUAGAUCGAUUCCCCAGCGGAGUCGCCAAAAAUCGUGUUGGCAACUUUUUUGACAAGUCGACAAGCACGAU	76	Chr6(-):17458695-17458770
osa-miR5083	AGACUACAAUUAUCUGAUCA	20	osa-MIR5083	UCCUGGCAGUUCUUCAGAUAAUCAGAUUUGUCCAUGAGGUUUCAACUGUUGCAUUCCAUUGUUGAGUUUUAUUCUGUUUGCGUUUCUGUUUGUUUUUGUCAUGGAUCUGGCUGAUUGGAGGCUGUGAUGACCAAAAAAUACCUACCUAUUUUCUGAGGGAUUCCAGUCCUUCUGAUUGAUAGAAACCAAUGGAUCCUUCUGAGCCUGCCAAGAUCUUCAGAUUCUUAGUUUUGUAUUCGGCUUUUUCGAUUUGUCUUCGUAUAUUGCAUUCUUCUAAAAGCAAGCAAGAUUCGUAACAGUUGAUGGGAUGAUAACCUUUCACAGAAACUGUAUGUGUUGACCCAAAAUUCAGACUACAAUUAUCUGAUCAACUCAGACAU	380	Chr1(-):41010573-41010952
osa-miR5143b	UGUGGUAUGUUGGCAAUGUAGGAA	24	osa-MIR5143b	UGACUCAUGCUUCCAUGUUGACCAACAUACCACCAAAAUAUUAUGAUGUUCGCAUGUUGCCCUGUUUACCACUAUUAAUCAAGACACUCCCCCUCCUCUCUUUUGUUUUCCUGGUGAACAUCAAUAUAUUGGUAAACAGGCUAAGGUUGUAAUUUUCUGUGGUAUGUUGGCAAUGUAGGAAGUCUGAAUGG	191	Chr1(-):8415808-8415998
osa-miR5148b	UGAGGGGUAGAAAUGUCAUAUCAU	24	osa-MIR5148a	CACGAUAUGACGUUUGUACCCCUCACAAGUACAAAUAUAAUGCAUGUCAAUGAGGGGUAGAAAUGUCAUAUCAUGU	76	Chr3(-):9968953-9969028
osa-miR439h	UGUCGAACCGCGGUUGUUCGA	21	osa-MIR439i	GCAGGGACAUAUCCAACGGGCAGUGUUCGAUAGGGGCGUGGCUACAGUGACACUACAAUGUUUUUUUCUAUUUUUAAAAUUAUUUAAUCACAUGUCGAACCGCGGUUGUUCGAUAGGUACCCUGU	125	Chr10(-):15809251-15809375
osa-miR439h	UGUCGAACCGCGGUUGUUCGA	21	osa-MIR439g	UCCUGUCGAACUGACGCAGUUCGACAUGUACCUGUCGAACUGUGGUUGUUCGAUAGGUAUCCCUGUCGAACCGCGGUUGUUCGACAGG	88	Chr8(+):3664228-3664315
osa-miR439h	UGUCGAACCGCGGUUGUUCGA	21	osa-MIR439h	ACCACCUACCCUGUCGAACUCACGCAGUUCGACAUGUACCUGUCGAACUGUGGUUGUUCGAUAGGUAUCCCUGUCGAACCGCGGUUGUUCGACAGGGUG	99	Chr6(-):1553119-1553217
osa-miR439a	UGUCGAACCGCGGUUGUUCGA	21	osa-MIR439g	UCCUGUCGAACUGACGCAGUUCGACAUGUACCUGUCGAACUGUGGUUGUUCGAUAGGUAUCCCUGUCGAACCGCGGUUGUUCGACAGG	88	Chr8(+):3664228-3664315
osa-miR444d.3	UUGUGGCUUUCUUGCAAGUUG	21	osa-MIR444d	AGUUAUUGCACAUGGUGGCACCAAGCAUGAGGCAACAACUGCAUUACUUGCAAGAAAGGCACAAAAUCAUUAGAUGAUUACUUGUGGCUUUCUUGCAAGUUGUGCAGUUGCUGCCUCAAGCUUGCUGCCUCCCUCUGCCAAAU	143	-
osa-miR444a-3p.2	UGCAGUUGCUGCCUCAAGCUU	21	osa-MIR444d	AGUUAUUGCACAUGGUGGCACCAAGCAUGAGGCAACAACUGCAUUACUUGCAAGAAAGGCACAAAAUCAUUAGAUGAUUACUUGUGGCUUUCUUGCAAGUUGUGCAGUUGCUGCCUCAAGCUUGCUGCCUCCCUCUGCCAAAU	143	-
osa-miR444b.1	UGUUGUCUCAAGCUUGCUGCC	21	osa-MIR444b	AUGCAAGGGGAUGGUGACAAGCUUGUGGCAGCAACUGCACAUCUUGCAAGAAAAUCUUUAGGGUUUUUCAGACCAUACCGAUGAUUUUCUUGCAAGUUGUGCAGUUGUUGUCUCAAGCUUGCUGCCUCCCUUUGCCAA	138	-
osa-miR5077	GUUCGCGUCGGGUUCACCA	19	osa-MIR5077	UGCCUUUUCGUUGUUCGCGUCGGGUUCACCAGCUAGGUGGUUCGCCAUGAAGUACAGGAAGGGGGUCGCCGGCGAGUCCAACGAUGACGAC	91	Chr3(+):14094752-14094842
osa-miR439i	UGUCGAACCGCGGUUGUUCGA	21	osa-MIR439i	GCAGGGACAUAUCCAACGGGCAGUGUUCGAUAGGGGCGUGGCUACAGUGACACUACAAUGUUUUUUUCUAUUUUUAAAAUUAUUUAAUCACAUGUCGAACCGCGGUUGUUCGAUAGGUACCCUGU	125	Chr10(-):15809251-15809375
osa-miR439d	UGUCGAACCGCGGUUGUUCGA	21	osa-MIR439h	ACCACCUACCCUGUCGAACUCACGCAGUUCGACAUGUACCUGUCGAACUGUGGUUGUUCGAUAGGUAUCCCUGUCGAACCGCGGUUGUUCGACAGGGUG	99	Chr6(-):1553119-1553217
osa-miR439b	UGUCGAACCGCGGUUGUUCGA	21	osa-MIR439h	ACCACCUACCCUGUCGAACUCACGCAGUUCGACAUGUACCUGUCGAACUGUGGUUGUUCGAUAGGUAUCCCUGUCGAACCGCGGUUGUUCGACAGGGUG	99	Chr6(-):1553119-1553217
osa-miR439d	UGUCGAACCGCGGUUGUUCGA	21	osa-MIR439i	GCAGGGACAUAUCCAACGGGCAGUGUUCGAUAGGGGCGUGGCUACAGUGACACUACAAUGUUUUUUUCUAUUUUUAAAAUUAUUUAAUCACAUGUCGAACCGCGGUUGUUCGAUAGGUACCCUGU	125	Chr10(-):15809251-15809375
osa-miR439g	UGUCGAACCGCGGUUGUUCGA	21	osa-MIR439i	GCAGGGACAUAUCCAACGGGCAGUGUUCGAUAGGGGCGUGGCUACAGUGACACUACAAUGUUUUUUUCUAUUUUUAAAAUUAUUUAAUCACAUGUCGAACCGCGGUUGUUCGAUAGGUACCCUGU	125	Chr10(-):15809251-15809375
osa-miR439e	UGUCGAACCGCGGUUGUUCGA	21	osa-MIR439i	GCAGGGACAUAUCCAACGGGCAGUGUUCGAUAGGGGCGUGGCUACAGUGACACUACAAUGUUUUUUUCUAUUUUUAAAAUUAUUUAAUCACAUGUCGAACCGCGGUUGUUCGAUAGGUACCCUGU	125	Chr10(-):15809251-15809375
osa-miR444b.2	UGCAGUUGUUGUCUCAAGCUU	21	osa-MIR444b	AUGCAAGGGGAUGGUGACAAGCUUGUGGCAGCAACUGCACAUCUUGCAAGAAAAUCUUUAGGGUUUUUCAGACCAUACCGAUGAUUUUCUUGCAAGUUGUGCAGUUGUUGUCUCAAGCUUGCUGCCUCCCUUUGCCAA	138	-
osa-miR444c.1	UGUUGUCUCAAGCUUGCUGCC	21	osa-MIR444c	AGUUGCUGCAAGUGGAGGCGGCAAGCUAGAGACAGCAACUGCAUAUCUUGCAAGAAAAUCGGUUUUAUGGCCAUACCGAUGAUUUUCUUGCAAGCUGUGCAGUUGUUGUCUCAAGCUUGCUGCCUCCCUUUGCCAGAA	138	-
osa-miR444a-3p.1	UUGCUGCCUCAAGCUUGCUGC	21	osa-MIR444d	AGUUAUUGCACAUGGUGGCACCAAGCAUGAGGCAACAACUGCAUUACUUGCAAGAAAGGCACAAAAUCAUUAGAUGAUUACUUGUGGCUUUCUUGCAAGUUGUGCAGUUGCUGCCUCAAGCUUGCUGCCUCCCUCUGCCAAAU	143	-
osa-miR444a-3p.2	UGCAGUUGCUGCCUCAAGCUU	21	osa-MIR444e	GGUUUUGUAACCAGGGGCAAUAAGCUAGAGGCACCAACUGCAUAACUUGCGAGAAACUUGUUGGAUGAUGAUCUUGCCAAUGAUUUUGCCGCAAGUUAUGCAGUUGCUGCCUCAAGCUUACUGCCUUUGUUUGCUAAACC	140	-
osa-miR5076	GAAAUGGGAGCAGAGCAGGUUU	22	osa-MIR5076	CAUCUGAUCCCAGCCUUCUAUUGCUUUAUUUUCAGUCAAUUCAUCUACUUGUGUAAGAAGAGUAGAGUUUGAGUAUCUAGCAGGGUUGAGUAUACAUUUGCCAAAUAAUUUUGCUGUUAUUGAACUUAUCUAUAUUUAUACUAUGCCAAUGAAUUCGAAUUUUUGACCUUUUCUCUCCAGCAUGACUCUCUUGACUCGAAAUGGGAGCAGAGCAGGUUUGAAAAAAGAU	229	Chr1(-):43208622-43208850
osa-miR439a	UGUCGAACCGCGGUUGUUCGA	21	osa-MIR439i	GCAGGGACAUAUCCAACGGGCAGUGUUCGAUAGGGGCGUGGCUACAGUGACACUACAAUGUUUUUUUCUAUUUUUAAAAUUAUUUAAUCACAUGUCGAACCGCGGUUGUUCGAUAGGUACCCUGU	125	Chr10(-):15809251-15809375
osa-miR444e	UGCAGUUGCUGCCUCAAGCUU	21	osa-MIR444a	AUGCAAUUGGGGGCAGCAAGCUAGAGGUGGCAACUGCAUAAUUUGCAAGAAAUUGUUGGCUGAAGAUCAUACCGAUGAUAUUCUUGCAAGUUAUGCAGUUGCUGCCUCAAGCUUGCUGCCUCCUGUUGCCA	131	-
osa-miR444c.1	UGUUGUCUCAAGCUUGCUGCC	21	osa-MIR444b	AUGCAAGGGGAUGGUGACAAGCUUGUGGCAGCAACUGCACAUCUUGCAAGAAAAUCUUUAGGGUUUUUCAGACCAUACCGAUGAUUUUCUUGCAAGUUGUGCAGUUGUUGUCUCAAGCUUGCUGCCUCCCUUUGCCAA	138	-
osa-miR444d.1	UUGCUGCCUCAAGCUUGCUGC	21	osa-MIR444d	AGUUAUUGCACAUGGUGGCACCAAGCAUGAGGCAACAACUGCAUUACUUGCAAGAAAGGCACAAAAUCAUUAGAUGAUUACUUGUGGCUUUCUUGCAAGUUGUGCAGUUGCUGCCUCAAGCUUGCUGCCUCCCUCUGCCAAAU	143	-
osa-miR5079a	UUUGGAUCUGUUAUUUUGGUAU	22	osa-MIR5079b	UUUCUUAUAAUUUGGAUCUGUUAUUUUGGUAUCAAUCUAUUAGGAAUAGGUUUACAUAGUUAUGGUUCAUUUACAUUACCCAUCUAAAUGAUUACAUAACAUAAAACCUUAAUGAAAUGGAAAAAACUUCCAUUUUUGUGUUUGAUUUGAGAACCCCUUGAACGCCUUCUCAAAGGGUUCUCAAAAAUUCGAGAUAGAUCUAAUUAGACUCUUUUACUUUUUUCUGAAUUUUUUAGUAUUUCCACUAUGGAAUAUAGAGCGGACUAGUAGAAGAAAAAAAAUCCUAUUUAGGAUAAUAAUUGGAUAACAGAGCCUCUACCCUGUCAACGGAUAGCGAGAGAACAAAAUCUGGAUAAAUACCGAUUCCUAUUACUGGUAAAAAGAUACAGAUUAAAAGAA…	406	Chr10(-):10915695-10916100
osa-miR444d.2	UGCAGUUGCUGCCUCAAGCUU	21	osa-MIR444a	AUGCAAUUGGGGGCAGCAAGCUAGAGGUGGCAACUGCAUAAUUUGCAAGAAAUUGUUGGCUGAAGAUCAUACCGAUGAUAUUCUUGCAAGUUAUGCAGUUGCUGCCUCAAGCUUGCUGCCUCCUGUUGCCA	131	-
osa-miR444d.2	UGCAGUUGCUGCCUCAAGCUU	21	osa-MIR444d	AGUUAUUGCACAUGGUGGCACCAAGCAUGAGGCAACAACUGCAUUACUUGCAAGAAAGGCACAAAAUCAUUAGAUGAUUACUUGUGGCUUUCUUGCAAGUUGUGCAGUUGCUGCCUCAAGCUUGCUGCCUCCCUCUGCCAAAU	143	-
osa-miR5082	UGCGAUGAUGGCCGCGCGGGUUCA	24	osa-MIR5082	GGCGGGCGGGUGAGCGCGGCGGCCAUGGUUGCGGCGGUGGUGGCGCGCGGCGGCGGCGGCGGCUAGGGCUCAGGCGGCUUGGUGCGGGAGAGAGGCGGCGGCGAAGGGGAGAGAUCGCUUCGAGAGAGUGAUUUUAUAGCGAGGGGAUUAGGGUUUAGCUCUAGUGGGCCAUGGGGGAUAGUUAGUGGACCACUAUGGGCCGGGCUAGAAUUAGUUGGGCCUUCGCGAGCCCAACUUGUGGGCUAGUUUUUCGCUUGUAAAAGGCCAUGGGGGGAGGAGGCGGCGAGCUAGGGUUUCGACCCUCACGAACACUACUUGAUCUUAUCCGAGCUUGCCGUCCGGCGGCGCCGCGGCGGCCGGAGUCGCCUCUCCGACAUUCGCGCCGCCACCGACGUCCUC…	541	Chr11(+):1286146-1286686
osa-miR439g	UGUCGAACCGCGGUUGUUCGA	21	osa-MIR439h	ACCACCUACCCUGUCGAACUCACGCAGUUCGACAUGUACCUGUCGAACUGUGGUUGUUCGAUAGGUAUCCCUGUCGAACCGCGGUUGUUCGACAGGGUG	99	Chr6(-):1553119-1553217
osa-miR439a	UGUCGAACCGCGGUUGUUCGA	21	osa-MIR439h	ACCACCUACCCUGUCGAACUCACGCAGUUCGACAUGUACCUGUCGAACUGUGGUUGUUCGAUAGGUAUCCCUGUCGAACCGCGGUUGUUCGACAGGGUG	99	Chr6(-):1553119-1553217
osa-miR444b.1	UGUUGUCUCAAGCUUGCUGCC	21	osa-MIR444c	AGUUGCUGCAAGUGGAGGCGGCAAGCUAGAGACAGCAACUGCAUAUCUUGCAAGAAAAUCGGUUUUAUGGCCAUACCGAUGAUUUUCUUGCAAGCUGUGCAGUUGUUGUCUCAAGCUUGCUGCCUCCCUUUGCCAGAA	138	-
osa-miR5079b	UUUGGAUCUGUUAUUUUGGUAU	22	osa-MIR5079a	UUUCUUAUAAUUUGGAUCUGUUAUUUUGGUAUCAAUCUAUUAGGAAUAGGUUUACAUAGUUAUGGUUCAUUUACAUUACCCAUCUAAAUGAUUACAUAACAUAAAACCUUAAUGAAAUGGAAAAAACUUCCAUUUUUGUGUUUGAUUUGAGAACCCCUUGAACGCCUUCUCAAAGGGUUCUCAAAAAUUCGAGAUAGAUCUAAUUAGACUCUUUUACUUUUUUCUGAAUUUUUUAGUAUUUCCACUAUGGAAUAUAGAGCGGACUAGUAGAAGAAAAAAAAUCCUAUUUAGGAUAAUAAUUGGAUAACAGAGCCUCUACCCUGUCAACGGAUAGCGAGAGAACAAAAUCUGGAUAAAUACCGAUUCCUAUUACUGGUAAAAAGAUACAGAUUAAAAGAA…	406	Chr6(+):28181408-28181813
osa-miR5143b	UGUGGUAUGUUGGCAAUGUAGGAA	24	osa-MIR5143a	CCUCAUACUUCCUCAUUGACCAAUAUACCACAAAACACUACAAUGUUGGCCUCUUUACCACUAUCAAGACACUUCUCCCAGUCCAUUUUGUCUGUUGAGCAUCAGGACAUUAAUAAGUGUGGAGUGCCUUGCUCUACAUCAUCCUCUGUAAACAGUCUGGGGUUGCAGUUUUAUGUGGUAUGUUGGCAAUGUAGGAAGUCUGAAUCGUA	209	Chr1(-):8417107-8417315
osa-miR5145	ACCUGUUUGGAUUCUUGAGGGCUA	24	osa-MIR5145	CCACCUGUUUGGAUUCUUGAGGGCUAAUUUAAAAUUAAAAUGUGAGAGCUAAACAUUAGUCCAUAGAACCAAACAGGGCCGC	82	Chr1(-):40622637-40622718
osa-miR5147	ACAACUCUUGUGGAUGGAGGG	21	osa-MIR5147	CUAGUACUCGCUCCAUCCACGAGAGUUGUACAUAUAACUUUUUUCACAGUGACCAAGGAGAACACUAACUCCUCUGAUCCAUUUAUUCAUCUAUAUGGAUUCAUACGCAGUGUCGUUUCGUUUUUCCCGCAUAUCGCGCAUACGCAACCAACAGCCCCGCCCUCGUGCACUGGUGCCGCAUGCAUGCAGUUGCCUUGCCAAUUGCAUGUGCAUGCUCAACUGGUUGGCUGCUCGGGCCGCGUUAUCAAAUUAAUCCAUCCGCAGCCAUACGAUUACUGCUUCGAGGCACAAACAAAAUACGUUCAACUCUUGUGGAUAAACUGAGAAAUGUUAUGCGCACAACUCUUGUGGAUGGAGGGAGUAAUG	366	Chr2(-):17049859-17050224
osa-miR439b	UGUCGAACCGCGGUUGUUCGA	21	osa-MIR439i	GCAGGGACAUAUCCAACGGGCAGUGUUCGAUAGGGGCGUGGCUACAGUGACACUACAAUGUUUUUUUCUAUUUUUAAAAUUAUUUAAUCACAUGUCGAACCGCGGUUGUUCGAUAGGUACCCUGU	125	Chr10(-):15809251-15809375
osa-miR444a-3p.2	UGCAGUUGCUGCCUCAAGCUU	21	osa-MIR444a	AUGCAAUUGGGGGCAGCAAGCUAGAGGUGGCAACUGCAUAAUUUGCAAGAAAUUGUUGGCUGAAGAUCAUACCGAUGAUAUUCUUGCAAGUUAUGCAGUUGCUGCCUCAAGCUUGCUGCCUCCUGUUGCCA	131	-
osa-miR444c.2	UGCAGUUGUUGUCUCAAGCUU	21	osa-MIR444b	AUGCAAGGGGAUGGUGACAAGCUUGUGGCAGCAACUGCACAUCUUGCAAGAAAAUCUUUAGGGUUUUUCAGACCAUACCGAUGAUUUUCUUGCAAGUUGUGCAGUUGUUGUCUCAAGCUUGCUGCCUCCCUUUGCCAA	138	-
osa-miR444c.2	UGCAGUUGUUGUCUCAAGCUU	21	osa-MIR444c	AGUUGCUGCAAGUGGAGGCGGCAAGCUAGAGACAGCAACUGCAUAUCUUGCAAGAAAAUCGGUUUUAUGGCCAUACCGAUGAUUUUCUUGCAAGCUGUGCAGUUGUUGUCUCAAGCUUGCUGCCUCCCUUUGCCAGAA	138	-
osa-miR5073	GUUUGGUGAAUCGGAAACUAUUU	23	osa-MIR5073	AUAAGAAUUAGUUUGGUGAAUCGGAAACUAUUUUUCAAUUUUAUAGAAAAAGUCCAUGUAAUUUUAUGAUCAAUAAUAGUUUUCGUUUUCCCCAAACCGUCUAAACU	107	Chr8(+):19020495-19020601
osa-miR5144-3p	UCUCCUCAGCAGCACAAGAAG	21	osa-MIR5144	UCCAUAUUAUUCUUCUUGUGCUGCUGAAGAGACUCACCGACCUCCGGCGGCGACGUCUUCUUCUUCCCAUUGAAGGUCUCGGUCUUCUCCUUCAGCUCCUGCGGCAUGGGACGACGAGGUGGAGCUCGAGUCCUCGAGGAACUUGUGCCGCAUGGGACGCCCACCAAGAAAGCCCCCCUCGUCGCCCCGCCACCGCCACCGCCGCCGCCGAACAACCAAGAGUCUGAAUCUGAUUCUGAUUCCGAUGACGGCCAAAAGUCCGAUUCCAGUGACGACGAGGCGCUGCCGGUGCCGAACCCAGCGCUUCAGGCCAACAAGAAUGUGCCUCCGUCCGAUGAUGAUGAGGAUGACGACCAAGAGUCCGAUUCCGGUGAUGCCCGAGGUCGGUGAGUCUCCUCA…	423	Chr1(-):25326388-25326810
osa-miR444e	UGCAGUUGCUGCCUCAAGCUU	21	osa-MIR444d	AGUUAUUGCACAUGGUGGCACCAAGCAUGAGGCAACAACUGCAUUACUUGCAAGAAAGGCACAAAAUCAUUAGAUGAUUACUUGUGGCUUUCUUGCAAGUUGUGCAGUUGCUGCCUCAAGCUUGCUGCCUCCCUCUGCCAAAU	143	-
osa-miR440	AGUGUCUCCUGAUGAUCGGGACAA	24	osa-MIR440	AUUGCUAUUGUUGGUGCUGGGCUCGUCCUGAUCACUAGGAGACUCUGAUCAAGCUAGGCCUAAACUUAUGUAUUAGUGUCUCCUGAUGAUCGGGACAAGGCUAACACCGAUGAGAGCGAU	120	Chr11(-):9164805-9164924
osa-miR5079a	UUUGGAUCUGUUAUUUUGGUAU	22	osa-MIR5079a	UUUCUUAUAAUUUGGAUCUGUUAUUUUGGUAUCAAUCUAUUAGGAAUAGGUUUACAUAGUUAUGGUUCAUUUACAUUACCCAUCUAAAUGAUUACAUAACAUAAAACCUUAAUGAAAUGGAAAAAACUUCCAUUUUUGUGUUUGAUUUGAGAACCCCUUGAACGCCUUCUCAAAGGGUUCUCAAAAAUUCGAGAUAGAUCUAAUUAGACUCUUUUACUUUUUUCUGAAUUUUUUAGUAUUUCCACUAUGGAAUAUAGAGCGGACUAGUAGAAGAAAAAAAAUCCUAUUUAGGAUAAUAAUUGGAUAACAGAGCCUCUACCCUGUCAACGGAUAGCGAGAGAACAAAAUCUGGAUAAAUACCGAUUCCUAUUACUGGUAAAAAGAUACAGAUUAAAAGAA…	406	Chr6(+):28181408-28181813
osa-miR444b.2	UGCAGUUGUUGUCUCAAGCUU	21	osa-MIR444c	AGUUGCUGCAAGUGGAGGCGGCAAGCUAGAGACAGCAACUGCAUAUCUUGCAAGAAAAUCGGUUUUAUGGCCAUACCGAUGAUUUUCUUGCAAGCUGUGCAGUUGUUGUCUCAAGCUUGCUGCCUCCCUUUGCCAGAA	138	-
osa-miR444e	UGCAGUUGCUGCCUCAAGCUU	21	osa-MIR444e	GGUUUUGUAACCAGGGGCAAUAAGCUAGAGGCACCAACUGCAUAACUUGCGAGAAACUUGUUGGAUGAUGAUCUUGCCAAUGAUUUUGCCGCAAGUUAUGCAGUUGCUGCCUCAAGCUUACUGCCUUUGUUUGCUAAACC	140	-
osa-miR5153	UGGAUUCCACUGACACGUAGACGU	24	osa-MIR5153	CCACGAUAGUGUAUACGUGUUAGUUGGACUCACGUGCUAGUCACAUAGAAUAAAAUAUAAUUAGAAAAACAUAUUUUCUCCUCUCUACCUUAUAAUUUUUAUCUUUUUUCUGUCUACCUAAGAGGAGAAAAUAUGGUUUUUAAUUUUAAUUUUUAUAUAUGUUUGACAUGUGGAUUCCACUGACACGUAGACGUCACCGUGGCAUU	206	Chr5(+):2518353-2518558
osa-miR5148a	UGAGGGGUAGAAAUGUCAUAUCAU	24	osa-MIR5148b	UACGAUAUGACGUUUGUACCCCUCACAAGUAUAAGUAUAAUGUAUGUCAAUGAGGGGUAGAAAUGUCAUAUCAUGUGU	78	Chr6(+):27436650-27436727
osa-miR5148c	UGAGGGGUAGAAAUGUCAUAUCAU	24	osa-MIR5148a	CACGAUAUGACGUUUGUACCCCUCACAAGUACAAAUAUAAUGCAUGUCAAUGAGGGGUAGAAAUGUCAUAUCAUGU	76	Chr3(-):9968953-9969028
osa-miR5340	UGAUGACGUGGAUGAAUUUCAAA	23	osa-MIR5340	GAAAAUGAAAGUCUGAAGAUUUAUUCAUAUCAUCAUGAGUAAAUUAUUUUACUUGUGAUGACGUGGAUGAAUUUCAAACGUUUAUUUU	88	Chr2(-):5683378-5683465
osa-miR5337a	AAAUUACUUGUCGUUCUAGCU	21	osa-MIR5337a	CCUUCAUUUCAAAUUACUUGUCGUUCUAGCUUUGUCCUUAAACAUGUAUAUCUUUGACCAUCAAUUUUUAAAAACUCAUAUGGUUUAACAUCAUAUGAUUUUUUUUUAGAUUCACUGACAAAUACUUUAAUAAAUACAACUCAUAUUUUGAACUAUACGGAUUUCUAAAAAUUGAUGGUCAAAGAUAUACAUGCUUGACUUAGGACAAAGCUAGAACAAAAAGUAUUUGAGUACUAGA	238	Chr4(+):5621964-5622201
osa-miR535-3p	GUGCUUUCUCCCGUUGUCACU	21	osa-MIR535	GGCGGUGACAACGAGAGAGAGCACGCCGGUGCGGCGGUCACGGUGAGCCGGCCCGCGGCGGCGUACCUGCGUGCUUUCUCCCGUUGUCACUGCC	94	Chr11(-):16290530-16290623
osa-miR5148a	UGAGGGGUAGAAAUGUCAUAUCAU	24	osa-MIR5148c	CACGAUAUGACGUUUGUACCCCUCACAAGUACAAGUAUAAUGCAUGUCAAUGAGGGGUAGAAAUGUCAUAUCAUGUGUG	79	Chr11(-):2813203-2813281
osa-miR5498	UGAGCUGUAACACUUGAAGAC	21	osa-MIR5498	AACUGGUGGUUGAGCUGUAACACUUGAAGACGCAACUUGCACUGCAUUGGCUCCUGUGACGACAAUGUUGUUGACUUGACCUUGCGGCUGCUGAUGCUUUGGCUUCGAACACUCUCUUGCAAAGUGACAUGGCUUGUAACAGUUG	145	Chr4(-):11830694-11830838
osa-miR5523	UGAGGAGGAACAUAUUUACUAG	22	osa-MIR5523	UACUAGAAAACAAGUAAGUGUAAUUCCCCCUAAACAUUAAAAUAUGUUGACAUGAGGAGGAACAUAUUUACUAGUUAUAUUGUC	84	Chr4(-):18205674-18205757
osa-miR5157a-3p	AGAAGUUGUGGCUAUCAAAAAGUU	24	osa-MIR5157b	GCCUUAAGAACUUUUUAAUAGCUACAACUUCUCUCUUAGAAUCAACUCUUCUAAGAGAGAAGUUGUGGCUAUCAAAAAGUUCCUGAGGCCCUA	93	Chr8(-):21489165-21489257
osa-miR5148c	UGAGGGGUAGAAAUGUCAUAUCAU	24	osa-MIR5148b	UACGAUAUGACGUUUGUACCCCUCACAAGUAUAAGUAUAAUGUAUGUCAAUGAGGGGUAGAAAUGUCAUAUCAUGUGU	78	Chr6(+):27436650-27436727
osa-miR5157b-3p	AGAAGUUGUGGCUAUCAAAAAGUU	24	osa-MIR5157a	GCCUUAAGAACUUUUUAAUAGCUACAACUUCUCUCUUAGAAUCAACUCUUCUAAGAGAGAAGUUGUGGCUAUCAAAAAGUUCCUGAGGCCCUA	93	Chr8(-):21476163-21476255
osa-miR5493	AGCCGGGCUCGGUCGCGCGUG	21	osa-MIR5493	CAGAGGCGGGCUCCGUGCCGGCCUGCCCAGCUGCAGAUCUCGGAUGUUUCCCUGAGACAAAAACAGAGAAGGAAGAGGCCCAUGUAAGAUGGGCUUUCAAGUCAGCUCAAGCACCCACUUCUCACUACCGAUGUCCUCUACAAGCACUAUUCCCUCGAUUAGUACCAUACCGCUUGCCGAACGACGCCAAGACCAGCUUAAAUACGCGCUUCCCACCAUCUCCACCAGCCGGGCUCGGUCGCGCGUGCCUGUUACUC	257	Chr2(+):22898044-22898300
osa-miR529a	CUGUACCCUCUCUCUUCUUC	20	osa-MIR529a	GAAGAAGAGAGAGAGUACAGCCUUAGUUCAGAUCACAUAUGACUAUCUUUUGCGAGUCUGAUCGAUACUCUGAUGAAGGCUGUACCCUCUCUCUUCUUC	99	Chr2(+):16227805-16227903
osa-miR5501	UCUUGUGGCUAGAAGGGUGAG	21	osa-MIR5501	AUCUUUGCCGAUUAUUCCUUCUGCACCACAAGGAUGCCAUGAGGUUCCCUUCCUUCUGUAGACAGAUAUGGUGCAAGGUGGAACUUUCCACAUGAUAGGGAAGGCACCGUGAGGUAGGGAAUGGUGUGCCUUCCUUCGUGCAAGAGGGAAAAGAGGGAUGUCAGAGCCAGCAUAGAUGAUUGCAGCGGACCAGGGUGAUUGGAGCAGGCUCCUCCCCUUGUUUGGUGCCGGUUGGUUGUGCCUGCUAUGGCUUUCCCUGCCAGCAUCAAGCCAUCAACUGUGAUGGGGGUGCGCAAGGGAGGGAUGCACAUUUGGGAUAAGCAAAGAUGUUGAUCUCUUGUGGCUAGAAGGGUGAGGGGCAAAAUA	366	Chr4(+):28837880-28838245
osa-miR5156	AGCCUGUAAAACUGCAAAAAGGAA	24	osa-MIR5156	UCGUGAGGCAAAAGCCUGUAAAACUGCAAAAAGGAACAUUAUCUCUCCUCUCUCCCCUAGUGUUACCGGGACUCCCGUGUCUAAGAAAAAUUUGCCGCGUCGACACGCAUCCCCGUGUCGAUGUGUAUCAGACGCGGGACGACGCGCAUCGGACACUGCUAGCGCGAGUCCAAGUCCAAAAGGAGAGUUGCAAUCGCUGCUGCUGUGCUGCAAGGUGAAGUAAUAAAGCUCUAGCAGCAGUCCUGUAGUGUGUAGGGAUAAAGCAUGUGGGAGAGAGAGAGCAGGUGAGGGAGAGAGGAGAGAGAAUGUCCUUUUUGCAGUUUUGCAGGCUUUUGCCUCACAC	343	Chr8(-):16955761-16956103
osa-miR5148b	UGAGGGGUAGAAAUGUCAUAUCAU	24	osa-MIR5148c	CACGAUAUGACGUUUGUACCCCUCACAAGUACAAGUAUAAUGCAUGUCAAUGAGGGGUAGAAAUGUCAUAUCAUGUGUG	79	Chr11(-):2813203-2813281
osa-miR5157b-3p	AGAAGUUGUGGCUAUCAAAAAGUU	24	osa-MIR5157b	GCCUUAAGAACUUUUUAAUAGCUACAACUUCUCUCUUAGAAUCAACUCUUCUAAGAGAGAAGUUGUGGCUAUCAAAAAGUUCCUGAGGCCCUA	93	Chr8(-):21489165-21489257
osa-miR5154	AGCACCAGUUGACGUGACGCUGAG	24	osa-MIR5154	UUAGACAUCUCAGCACCAAAUAGCACGGCGCUGGAUAUACGUUGGCAUGCCGACUCAGCCUCCCAUCUGUAGUGGCACGGCAUUCAGCACCAGUUGACGUGACGCUGAGGUGUCUAAGUUG	121	Chr6(+):5263432-5263552
osa-miR528-3p	CCUGUGCUUGCCUCUUCCAUU	21	osa-MIR528	AGUGGAAGGGGCAUGCAGAGGAGCAGGAGAUUCAGUUUGAAGCUGGACUUCACUUUUGCCUCUCUCUCCUGUGCUUGCCUCUUCCAUU	88	Chr3(+):1667328-1667415
osa-miR531c	CUCGCCGGGGCUGCGUGCCGCCAU	24	osa-MIR531a	GGCGCCGCCGAGCCUUGCUCGCCGGGGCUGCGUGCCGCCAUAGCUGGCGCGCAUCCCCGUCGAGCGUUGCUCGACGGUGCC	81	Chr8(-):1220358-1220438
osa-miR531c	CUCGCCGGGGCUGCGUGCCGCCAU	24	osa-MIR531c	GGCGCCGCCGAGCCUUGCUCGCCGGGGCUGCGUGCCGCCAUAGCUGGCGCGCAUCCCCGUCGAGCGUUGCUCGACGGUGCC	81	Chr11(+):26930675-26930755
osa-miR5508	UAGAUGGCUGAUCUGGUGUGG	21	osa-MIR5508	GCUAUUGAACUAGAUGGCUGAUCUGGUGUGGCUUGGCUUUGGGUAAGAAGGAUUGGCCUCUGUCUAGUGCCUCACUUUCCUUCUGCGGUUCUGUCUACUGUCCUGGUUUGGAAGAAGUCAAACCAAGCCAGAUCAGCCAUCUAGUUGAGUCUC	153	Chr6(-):638203-638355
osa-miR5513	UAACAAAGGACAACAGACUGA	21	osa-MIR5513	GUCAUUAUUCUUCAGUCCGUUGUCCUUUGUGAUAACAUAUCUGUACUUAUACGUUUGUUCAUUUAGGAUAGACAAGGCUCAAAGCCACGCUAGCUGACAUUAGCCGGAUAUGUUAUAACAAAGGACAACAGACUGAAGAAUAAUGA	146	Chr3(+):34008003-34008148
osa-miR5525	UGAACCUUGGGAGCGAUCUGAA	22	osa-MIR5525	GAUGUACAAGUGAACCUUGGGAGCGAUCUGAAACGAAUUCCUUGUUCUCAUGAAAAUAGUCAUGAAUGCGGCCCCAAUGUGUUCCAUGAGAUUGAUCCAUCCCUUUACCGCAUUAAAAGAAACAUUUAUCCAUGCCGACACCAAAAGGUUGUCUUCCUCCAAAAUGAAUUUUUCGGAUCUUUUUUGGUUUGGUCUCACAGCAGCAUUU	208	Chr9(-):3904312-3904519
osa-miR5148b	UGAGGGGUAGAAAUGUCAUAUCAU	24	osa-MIR5148b	UACGAUAUGACGUUUGUACCCCUCACAAGUAUAAGUAUAAUGUAUGUCAAUGAGGGGUAGAAAUGUCAUAUCAUGUGU	78	Chr6(+):27436650-27436727
osa-miR531c	CUCGCCGGGGCUGCGUGCCGCCAU	24	osa-MIR531b	CCGAGCCUUGCUCGCCGGGGCUGCGUGCCGCCAUAGCUGGUGCGCAUCCCCGUCGAGCGUUGCUCGACG	69	Chr1(-):833931-833999
osa-miR5337b	CUAGAACGGCAAGCAAUUUGA	21	osa-MIR5337b	CCUCCAUUUCAAAUUACUUGUCGUUCUAGCUUUGCCACUAGUCAAACAUUUCUAUUUUUCACCAUCCAUUUUUGGAAAUUCGUGUAGGUUAACAUGCAAUAUAUAUUAUGGAAGUAUUUCUCAUGGUGAAUCUAAAAACAUAAACCUUAUGAUGUUAAACUAUAUGAAUUUCUACAAGUUGAUGUUCAUAUAAACAUUUGAUUUAGGACAAAGCUAGAACGGCAAGCAAUUUGAAAUGAGGGGA	244	Chr3(-):35885481-35885724
osa-miR5512a	UAGGAUAUGGUAAUGCUAAAA	21	osa-MIR5512b	AUGUAUUUUUUUAGCAUUACCAUAUCCUAUUUGGCAAUGAAUUUCACUUUAGACAAUCCAAUCUUAAGAACAUACUCUAGUAUAUGAAAUUCAUUGCCAAAUAGGAUAUGGUAAUGCUAAAAAAAAAUACAA	132	Chr4(-):18386979-18387110
osa-miR5149	GAGGAGCUGUGACGAUUUGGGA	22	osa-MIR5149	CAUAUAGGUCCCAAAUCGCAACAACUCCUCCAAAAUCCUACGUGGCGCUGAUGUGGCGUGCCACACGAACGUGACGUGGCAUUUAAAAAUUUUCCUUUUCCUUUUUUUUCUUUUCUUCUUCUCUUUUUUUUUCUUUUAUUCUCUUCUCUUUUCUCUGUGACCUGAGCAACCCGUGUAGCGGUGGCCUAUAGCUGCAGUGAGAGCAAGAAAAGGAGAAGAAAGGAAAAAAAAGAGAAUAAAAAAGGGAAAUGAAAAUUUUUUAAGUGGGUCUCAUUUGUCAUUCAAUAUUAUGCCAUGUCAUGUCUGUGUGUCAUUGCCACAUCAGUGCCAUGUAAGAUCCUGGAGGAGCUGUGACGAUUUGGGACCUACAUGACAC	376	Chr3(-):29756516-29756891
osa-miR5339	CAGAUAGAGAAUCUUCUCAGA	21	osa-MIR5339	AUGCUGUAAGGCAUCGUUAACAGAUAGAGAAUCUUCUCAGAAAAUUCUCCAAAUUUGAUGUUUGAAAUCUGACUGAUUCUUUGAGAACUGUGAGCCUGUAGUUAAGCUAUCAGCUUGAAAUCCUUUACUGCAGCACUACAUACUCCGGAACCUUGUUACUGUUAUUAGCCACCAGCAAGCCAGCUCAAUUUACAGUUAGUGCCACCACAAAAGGACUCUUCCCAGUUAUAUGUAAGCUAUACCACCCAGAUAUUCAGCUACACCUUGAAGGCAUAAGAAGCAUAUGCUUUUGGAUACAAUCAAAUGGAGAAUCUGAUGGGAAUAUUCUUUAUCUGUUAACAACAAACAAAGGCUCAG	357	Chr6(-):29362467-29362823
osa-miR5504	AGUGACGGGAGGACUGCAAGG	21	osa-MIR5504	AUUGCUGAAUUUUGUUCGUUGGAGCUUGUUCUGUUAUUUUAUUUGCACUGCCGUAGGAAAUACACAGUGACGGGAGGACUGCAAGGUUCUUCAGCUUU	98	Chr10(-):17228165-17228262
osa-miR5539b	AAGAAAACGGAUGCGCGUGCUA	22	osa-MIR5539a	GAUUCAAAGCAAGAAAACGGAUGCGCGUGCUAACGCUUUCGCGCUAGUGCGCUCAAUCCGUUGCUUGUUUGGAACA	76	Chr12(-):20548894-20548969
osa-miR5505	GAGGAUUCGGUAUUGAUCGCUA	22	osa-MIR5505	CAUUGGCACUAUGGCGCAUGUAUGUUGAGUUCUUGAAGCAUUGCCGAUAUCGAUAUAUAUUUCUUUGCAUGGGACAGUAGCCUUUUCUGCGGCGGAUCGUUUCCUUUUCUCCAAUCAUAAAUAACCUGAUCUCUUUCUUUGUCUUUCAUCAAAUAAGUACAAGAAUUGCAUAGAUGAGGAUUCGGUAUUGAUCGCUAAAAUGCGAGAA	208	Chr12(+):13389006-13389213
osa-miR5512b	UAGGAUAUGGUAAUGCUAAAA	21	osa-MIR5512a	CUCUUGUAUUUUUUUUUAGCAUUACCAUAUCCUAUUUGGCAAUGAAUUUCAUAUACUAGAGUAUGUUCUUAAGAUUGGAUUGUCUAAAGUGAAAUUCAUUGCCAAAUAGGAUAUGGUAAUGCUAAAAAAAUACAUGA	137	Chr4(+):18386976-18387112
osa-miR5539a	AAGAAAACGGAUGCGCGUGCUA	22	osa-MIR5539b	GAUUCAAAGCAAGAAAACGGAUGCGCGUGCUAACGCUUUCGCGCUAGUGCGCUCAAUCCGUUGCUUGUUUGGAACA	76	Chr12(-):20553788-20553863
osa-miR531b	CUCGCCGGGGCUGCGUGCCG	20	osa-MIR531c	GGCGCCGCCGAGCCUUGCUCGCCGGGGCUGCGUGCCGCCAUAGCUGGCGCGCAUCCCCGUCGAGCGUUGCUCGACGGUGCC	81	Chr11(+):26930675-26930755
osa-miR535-5p	UGACAACGAGAGAGAGCACGC	21	osa-MIR535	GGCGGUGACAACGAGAGAGAGCACGCCGGUGCGGCGGUCACGGUGAGCCGGCCCGCGGCGGCGUACCUGCGUGCUUUCUCCCGUUGUCACUGCC	94	Chr11(-):16290530-16290623
osa-miR5532	AUGGAAUAUAUGACAAAGGUGG	22	osa-MIR5532	CCUCUUUUGGAUUCUUAAGACCACCCUUGUAGUAGGAUACCGUCUGCUUUGGGUUCUUUAUUAUAUUAUCUCCUUCGAGGGAUUUUUAGGAUCGUUUAGGCUAUAUUUAGUCUAUUUUGGCUAUGGAAUAUAUGACAAAGGUGGAGUCUUGGAG	154	Chr4(+):23647854-23648007
osa-miR5148c	UGAGGGGUAGAAAUGUCAUAUCAU	24	osa-MIR5148c	CACGAUAUGACGUUUGUACCCCUCACAAGUACAAGUAUAAUGCAUGUCAAUGAGGGGUAGAAAUGUCAUAUCAUGUGUG	79	Chr11(-):2813203-2813281
osa-miR5150-3p	AGAAGCUGCAGCUGUCAGAAGCUC	24	osa-MIR5150	GUUUGGGGGAGCUUCUGACAGCUGCAGUUUCUCUUGUUCUAGGAGAAGCUGCAGCUGUCAGAAGCUCCCCCAAACAUGG	79	Chr4(+):18470790-18470868
osa-miR5159	AACUAGAGUGGGUCAACGGGUACC	24	osa-MIR5159	UGUACCUGUUGACUGACUCUGGUUCAACAAAACCAAUUUUACUUUUGUUGAACUAGAGUGGGUCAACGGGUACCCA	76	Chr11(+):11920712-11920787
osa-miR5162	AAAUGACCAAAAUACCCCUAGAAC	24	osa-MIR5162	UCAUUUUUGUCCAAAUGACCAAAAUACCCCUAGAACAAAAAUUUCCGAAAUUUGGAUAAAAUUAUCAAAAUAUCAUAUUAUUAACAUAAGCUUGUAAGCAUCCAAAAUUUGGCCAAAAACUUAAAAUCUGACAUUUCAGAAUUUUUGUCCCAGGGGUAUUUUGGUCAUUUUGACAAAUUUGU	182	Chr12(+):16421196-16421377
osa-miR528-5p	UGGAAGGGGCAUGCAGAGGAG	21	osa-MIR528	AGUGGAAGGGGCAUGCAGAGGAGCAGGAGAUUCAGUUUGAAGCUGGACUUCACUUUUGCCUCUCUCUCCUGUGCUUGCCUCUUCCAUU	88	Chr3(+):1667328-1667415
osa-miR5512a	UAGGAUAUGGUAAUGCUAAAA	21	osa-MIR5512a	CUCUUGUAUUUUUUUUUAGCAUUACCAUAUCCUAUUUGGCAAUGAAUUUCAUAUACUAGAGUAUGUUCUUAAGAUUGGAUUGUCUAAAGUGAAAUUCAUUGCCAAAUAGGAUAUGGUAAUGCUAAAAAAAUACAUGA	137	Chr4(+):18386976-18387112
osa-miR5536	AAUGGUAGUGACAUUAUGGUAG	22	osa-MIR5536	UGAGGAUCCUCUAACAUAAUAUCAUUAUCAUUACAGUUACUGGUAUGUAGAUCUCACCCUCCUAUUGCCCCACAUAUCAUUGUCUAUAUUUUUUUUAGGAAUGUCAGUACCUAUAAUGGUAGUGACAUUAUGGUAGAGGAUGUGAA	146	Chr9(-):9140162-9140307
osa-miR5158	UGAGCCACUGGGAUGAGGAUGAAU	24	osa-MIR5158	UCAGAGUAAUUCGUCCUCAUCCCAAUGCUCGUCAUCUACGGUUGGAAAAAGCCAUGAACUUUAUGUGGCAUAACGGCUCACCUCUAUGGGUACACAGUGUGGAAGCGGACAAAGUCUCUAGCUCACAAAGAUGAGUGGAGAUGACUUUGUCCGCUUCCGCUCGGUCUGCCUGCAUUGGAGAACCGUUGUGCCGUGUAAAGGGCAUGAAUUCUUCCAGUUGUUGAUGAUGGUGAGCCACUGGGAUGAGGAUGAAUACUCCGACAACA	266	Chr8(+):23993370-23993635
osa-miR529b	AGAAGAGAGAGAGUACAGCUU	21	osa-MIR529b	AUCGUGAAGGCUAAAUGGAGAAGAGAGAGAGUACAGCUUUGGGCGGUUUAGUUGUUAGAUGGUGGAAGUACUUGCGACGCCUACUACCCUUUUCACCAAGGCUGUACGCUCCCUCUUCUUCUCUUAGCUUUUUAUGAU	138	Chr4(+):15883024-15883161
osa-miR531a	CUCGCCGGGGCUGCGUGCCGCCAU	24	osa-MIR531c	GGCGCCGCCGAGCCUUGCUCGCCGGGGCUGCGUGCCGCCAUAGCUGGCGCGCAUCCCCGUCGAGCGUUGCUCGACGGUGCC	81	Chr11(+):26930675-26930755
osa-miR5539a	AAGAAAACGGAUGCGCGUGCUA	22	osa-MIR5539a	GAUUCAAAGCAAGAAAACGGAUGCGCGUGCUAACGCUUUCGCGCUAGUGCGCUCAAUCCGUUGCUUGUUUGGAACA	76	Chr12(-):20548894-20548969
osa-miR5337a	AAAUUACUUGUCGUUCUAGCU	21	osa-MIR5337b	CCUCCAUUUCAAAUUACUUGUCGUUCUAGCUUUGCCACUAGUCAAACAUUUCUAUUUUUCACCAUCCAUUUUUGGAAAUUCGUGUAGGUUAACAUGCAAUAUAUAUUAUGGAAGUAUUUCUCAUGGUGAAUCUAAAAACAUAAACCUUAUGAUGUUAAACUAUAUGAAUUUCUACAAGUUGAUGUUCAUAUAAACAUUUGAUUUAGGACAAAGCUAGAACGGCAAGCAAUUUGAAAUGAGGGGA	244	Chr3(-):35885481-35885724
osa-miR530-5p	UGCAUUUGCACCUGCACCUA	20	osa-MIR530	GUGAUAGAGCUGCAUUUGCACCUGCACCUACAGAGAGGAAGAUGAAGCAGCAAGCUAGCAAUACGUGCUUGAUCGCUAUACGCUAGCUUCUUGCACACAAUGUUGUUCCUGGUCUCUUCCUGAUCCCUAGGUGCAGAGGCAGAUGCAACUAUGUCAU	157	Chr4(-):8303538-8303694
osa-miR5151	UAAUGAUGUGGGUACGAAUGAA	22	osa-MIR5151	GUUUGCUUCACUAAUGAUGUGGGUACGAAUGAACAAAAAUGUGACUAUUUUAAGCUUCACUGUUGAUGACUGAUGGCGACACGAGUAACAUGAAGCCUAAAAUAGUCACAUUUUUGUUCAUUCGUACCUACAUCAUUAGUGAAGCAAAC	149	Chr5(-):3661490-3661638
osa-miR531a	CUCGCCGGGGCUGCGUGCCGCCAU	24	osa-MIR531a	GGCGCCGCCGAGCCUUGCUCGCCGGGGCUGCGUGCCGCCAUAGCUGGCGCGCAUCCCCGUCGAGCGUUGCUCGACGGUGCC	81	Chr8(-):1220358-1220438
osa-miR5157a-3p	AGAAGUUGUGGCUAUCAAAAAGUU	24	osa-MIR5157a	GCCUUAAGAACUUUUUAAUAGCUACAACUUCUCUCUUAGAAUCAACUCUUCUAAGAGAGAAGUUGUGGCUAUCAAAAAGUUCCUGAGGCCCUA	93	Chr8(-):21476163-21476255
osa-miR5512b	UAGGAUAUGGUAAUGCUAAAA	21	osa-MIR5512b	AUGUAUUUUUUUAGCAUUACCAUAUCCUAUUUGGCAAUGAAUUUCACUUUAGACAAUCCAAUCUUAAGAACAUACUCUAGUAUAUGAAAUUCAUUGCCAAAUAGGAUAUGGUAAUGCUAAAAAAAAAUACAA	132	Chr4(-):18386979-18387110
osa-miR530-3p	AGGUGCAGAGGCAGAUGCAAC	21	osa-MIR530	GUGAUAGAGCUGCAUUUGCACCUGCACCUACAGAGAGGAAGAUGAAGCAGCAAGCUAGCAAUACGUGCUUGAUCGCUAUACGCUAGCUUCUUGCACACAAUGUUGUUCCUGGUCUCUUCCUGAUCCCUAGGUGCAGAGGCAGAUGCAACUAUGUCAU	157	Chr4(-):8303538-8303694
osa-miR531b	CUCGCCGGGGCUGCGUGCCG	20	osa-MIR531a	GGCGCCGCCGAGCCUUGCUCGCCGGGGCUGCGUGCCGCCAUAGCUGGCGCGCAUCCCCGUCGAGCGUUGCUCGACGGUGCC	81	Chr8(-):1220358-1220438
osa-miR531a	CUCGCCGGGGCUGCGUGCCGCCAU	24	osa-MIR531b	CCGAGCCUUGCUCGCCGGGGCUGCGUGCCGCCAUAGCUGGUGCGCAUCCCCGUCGAGCGUUGCUCGACG	69	Chr1(-):833931-833999
osa-miR531b	CUCGCCGGGGCUGCGUGCCG	20	osa-MIR531b	CCGAGCCUUGCUCGCCGGGGCUGCGUGCCGCCAUAGCUGGUGCGCAUCCCCGUCGAGCGUUGCUCGACG	69	Chr1(-):833931-833999
osa-miR5150-5p	AGCUUCUGACAGCUGCAGUUUCUC	24	osa-MIR5150	GUUUGGGGGAGCUUCUGACAGCUGCAGUUUCUCUUGUUCUAGGAGAAGCUGCAGCUGUCAGAAGCUCCCCCAAACAUGG	79	Chr4(+):18470790-18470868
osa-miR5161	UCUGGAUCAGAGGGAGUAUA	20	osa-MIR5161	UUCUAGAAUAUACUACCUCUGUUCCAAAAUAUAAGCAUUUCCAGGAUUCAAAUCUUGUUCCACAAUAUAAGCAUUUCUACCACUAUUUACACCACUACUUGUCCCAUCAAUCACUUUCCAUCCAAUUUUUUCCCCAUCCAACCCCCAACCCCCAACCCCCCUAACUCUCCCUCAUUUAUUGAGGGGCACCAAGUCUUUUUUCCUCAACCUUAAUCUUUGCUAAACAACCUAGAAAUGCUUAUAUUCUGGAUCAGAGGGAGUAUAUGAUAGUUCACU	276	Chr12(+):12083553-12083828
osa-miR5533	CUUUGCCAGAAGCCCUCAUGG	21	osa-MIR5533	CUCCCUGACUCCUCUUUGCCAGAAGCCCUCAUGGCAGCUGUUGAGAGAGGUGCUCAUGCACCUCAGAUGGGGAUACGCCAAGCAUCCUUAUUUUAUAGCUGCCAUAGCAAUUCCCUGAUAAGGAUGCUUGGCGUAUCCCCAUCUGCUGGCAGCUAUAAAAUUUAUAGCUGCCAUAGCAAUUCCCUGAUAAGGAUGCUUGGCGUAUCCCCAUCUGAGGUGCAUGAGCACCUCUCUCAACAGUUGCCAUGAAGGCUUCUGGCAAAGAGGAGUCAGGGA	276	Chr4(-):2761607-2761882
osa-miR5538	ACUGAACUCAAUCACUUGCUGC	22	osa-MIR5538	AUGAGGAACUACUGAACUCAAUCACUUGCUGCCGUUACUCAACAGUUUUCUGUUGAGGUCUAUCCCGUAGAGGUAGUCAAAUUAGAACGGGAGGAGAGGAGGUGAGUAGGGGUAGUUCAAUGG	123	Chr10(+):21337283-21337405
osa-miR5540	UUGUGCGAGAUCGACGGUAUA	21	osa-MIR5540	UUUUGCGAUAAUAUAACGUCGAUCUCGCACGAUCUCGCACAACCGUUGCGCGAAAAUGACGUGGAUGUGACAUUGCAGACGGUAUUGCGCAUUGAAAGUACGAGACCGCACCGUGCACGAUAAUUAAUCACUAAUUAUUAUUAGCUAAUAGUUAAUUAUGUACUUGAUCACUAAUUAAAUGGAGCCGGUUAAUACUGUCGCAGACUGUUUCAGCAAGACCUCGCUCUUUCAUUUCGUAAGACCGCGCGGUCUCGCACAUAGCCCACGCGAUACCGCCUGCGACGUCACGCAUCCGUUAUUUUCGCGCAAUGAUUGUGCGAGAUCGACGGUAUAUUUUCGCAAA	343	Chr1(-):35552728-35553070
osa-miR2871a-5p	GACCGUAGAAACUAGCAUAGAAAA	24	osa-MIR5794	CAUCGAUAUGGCUGCAAGACUGUUUGCGAUUCCCCAUGAAAUCCAAAUAUGGAAAUCAAAAGGCUUGAAGUAGAUACUGUUGGCAUACACACAACCAUAGAGUUCAUCUUCAGAACCAAAUCCACGUUCUUGAAAAUAUGAGGAGGGUGCUGCUGGAAGAACAACAAUCGCUCAUCGUGAUGGCUGCCCACCAUGGUGACCGUAGAAACUAGCAUAGAAAAAAGUAGAUAUCUCAAGUGACUUUGUUCAUUUACGUUGGGAUAGACAAGUAACUACCUUUUCUAUUUUAGUUUCUAUGGUCACUUUGGUGGCAGCCAUGAUAGACAGAAACAAAGGCUCACCGAUGAAACCCAGGACUUGCUCUACUUCAAGCUUAUUGUUUUCUAUAUUCUGGAUUUC…	436	-
osa-miR7693-3p	GACGUCCAUCGAUGAAGAGCGA	22	osa-MIR7693	GGGCGAUGAGGAAUCUUCUGGAAGGUGUGGUGCCACUCCGGCAGUCGCAGCCUCCUCAACAUGGGAAUGGCGACAGUUGGGUUGAGGAGGCUAGAGGUUUCCGCUCUUCAUCGAUGGCUGUCUGUCCUUGCCUCCUCGGCCCUCGCUGCCGAUGAAGAACAAGAAGUUAUCCGGCGGCGAGGGCCGAGGAGGUGAGGACGGACGUCCAUCGAUGAAGAGCGAAAACCUCCAGCCUCCUCAACUCAAUUGCCGACAUUCCCAUGUUGAGGAGGCUGCCACUGCCGGAGUGGCACCGCACCUUCCAAAAGAUUCCUCAUCGCC	321	Chr12(-):25875099-25875419
osa-miR6250	GGGGAUAGAUCGACGCGUCAAG	22	osa-MIR6250	UGUUUUUUUUCUUUUUGGUUGAAUCGUCCUCUCUUGUUCUUGUUAAGGUGGGGGCACCAAUAUAUCACCAUGGUGCCAGCCAUCUCUGCGAGAAGGGGAUAGAUCGACGCGUCAAGAAAUCGUUUC	126	Chr6(+):28264615-28264740
osa-miR2871a-3p	UAUUUUAGUUUCUAUGGUCAC	21	osa-MIR5794	CAUCGAUAUGGCUGCAAGACUGUUUGCGAUUCCCCAUGAAAUCCAAAUAUGGAAAUCAAAAGGCUUGAAGUAGAUACUGUUGGCAUACACACAACCAUAGAGUUCAUCUUCAGAACCAAAUCCACGUUCUUGAAAAUAUGAGGAGGGUGCUGCUGGAAGAACAACAAUCGCUCAUCGUGAUGGCUGCCCACCAUGGUGACCGUAGAAACUAGCAUAGAAAAAAGUAGAUAUCUCAAGUGACUUUGUUCAUUUACGUUGGGAUAGACAAGUAACUACCUUUUCUAUUUUAGUUUCUAUGGUCACUUUGGUGGCAGCCAUGAUAGACAGAAACAAAGGCUCACCGAUGAAACCCAGGACUUGCUCUACUUCAAGCUUAUUGUUUUCUAUAUUCUGGAUUUC…	436	-
osa-miR5795	AUGUCGAGGUCGAGUUCCCGGC	22	osa-MIR5795	UGGUAUACUGAUGUCGAGGUCGAGUUCCCGGCUGCUCCGGCCCUAUUGAGUAUGGAUGCUAUGGUUUCGUCGACGAGGCGAACGUAGGUAGGAGAUAGAGGUAUAUCAAACCAUAAGAGAAUGUGUGUAGAUGCAAUUUUGUGUUUAAAAAGUACUUUCUCCCCGUACAACAGUGACAUAGGACAUGUCGCAGCAAGGCGAACCGAUGUCGACGACCAC	219	Chr9(-):11103759-11103977
osa-miR5539b	AAGAAAACGGAUGCGCGUGCUA	22	osa-MIR5539b	GAUUCAAAGCAAGAAAACGGAUGCGCGUGCUAACGCUUUCGCGCUAGUGCGCUCAAUCCGUUGCUUGUUUGGAACA	76	Chr12(-):20553788-20553863
osa-miR6249b	CGUGAAGAGCUCGCCGGCGGC	21	osa-MIR6249a	CCAUCCCGCGCGUGAAGAGCUCGCCGGCGGCCAUGGCCAUCUCCACCGCCGCGCCGAUGCUGCCUUGCCGACGGCGAUUGGG	82	Chr3(-):744619-744700
osa-miR6251	UGUGUAGCCACAUUGUAAGGG	21	osa-MIR6251	UGGCAUGCCAUGUGUAGCCACAUUGUAAGGGAGUCCUUGUGCACAUGGUCAAUCUCGCAGAAAGCCCACUGCAAUCCAAAUCUUCUUCACGAUUGUUCCUAUUCACCAAAUCACCCGUCUUCUCGAAUGACCGCCCACCAUUUCCCUCUGUUGCUGUUGCUAACAUCCAUGGCCCAGGGACCCACUUGCAGCGUGGCUACAUGUGGCAUGCCAC	214	Chr9(+):15792337-15792550
osa-miR812b	GACGGACGGUUAAACGUUGGAC	22	osa-MIR812b	GUAUCCGUAUCUACGUUUGACCGUUCGUCUUAUUUGAAAAUUUUAUGAAAAGAUUAAAAAAAUAGUCACGCAUAAAGUAAUAUUCAUGUUUUAUCAUCUAAUAACAAUAAAAAUACUAAUCAUUAAAAAUUUUCAAAUAAGACGGACGGUUAAACGUUGGACACGAAUAC	170	Chr2(-):1936324-1936493
osa-miR5816	UAGGAGUGUUUGUAGGAGCGCCAC	24	osa-MIR5816	UCUAGGAGUGUUUGUAGGAGCGCCACGUGAAAAUGUAGGAGCGUAUAUAGGAAGUUUAAUAGACUUUUAGUAUAUAAUAGAUUUCUAGGAUUUCUCUAAUUUAUUUGAGAGUCACGUAGCGUUGUAAAAGCAUUUGUAGA	140	Chr9(-):11583948-11584087
osa-miR5801b	ACUAAAUCGUUUCUGAUCGUUGGA	24	osa-MIR5801b	UACUAAAUCGUUUCUGAUCGUUGGAUUUAGCUGGAUAAGAUAUGUAUUAUUGGAUCCAGCGAUUGGAAACAAUUUGGUA	79	Chr9(+):18739255-18739333
osa-miR5801c-5p	AUCGUUUCCGAUCGUUGGAUC	21	osa-MIR5801c	AGAUUUUCUCCGGUCCAGCAAAAAGUACCUCGAGGUACCGGUACAUUACGGUACUGAAUCGUUUCCGAUCGUUGGAUCUAGCUGGACAGUAUGGACAUUGUUAGAUCCAACAAUCGAAAACGAUUUGGUACCGUGAGGUACCGGUACCUCGAGGUACUUUUUAUUGGACUAUAGCAAAUCU	181	Chr8(+):20930416-20930596
osa-miR5805	ACGAGUGAUGGCGGCGUAUACCUG	24	osa-MIR5805	CGACAUCAGCACGAGUGAUGGCGGCGUAUACCUGCGGGAAGGCGGCGGCGGCAUGAAGGUACAGGGGCAAGCAGCUGCGCGGCGCAGCCUGCUGGAGCACCUCCAAGACGUUGCGGCACUUGUUCUGCUCAAUACACAAGCAAAAUAAUGAGGAUAGCUAGCGUUUGGGGAUGGGCCAGGCGGCCAACAUGACGAGGUAAUGAUGGAGCUGCUUGUGCGCCGGCAGAAGUAGUGGGACUGCAUGGAUAUGGCCACACAGACACCCAGUUGGCCUGCAGGCUCUGGCAUCGAAGUUCUUCUCGCGCCCCGGGAGCACUGCGCUGCAGCUGCUUGCCCCAUCCGCCUCCACCACGCCGUCGGAUGUCGCCUCUGCAGGUGCACGCCGUCGCCACCCGUGUU…	407	Chr12(-):13821490-13821896
osa-miR5807	AGGAGGUCUGGAGAGUUAUGUGGC	24	osa-MIR5807	AUCUGAAAGUAGGAGGUCUGGAGAGUUAUGUGGCAGGAAGCCAAGCCAGGAAAUGUAAUGUAAUCGACAGCUCUAACUGAAACAUCCCUUAUAAGUUAUUUUUAGGGAACAAACCCUUAUAAGUAAUCACACUUCAUAAUGAGGCACAUUACUCCUCUAACUGAAACAUCCCUUAUAAGUUAUUUUUAGGGAACAAACCCUUAUAAGUAAUCACACUUCAUAAUGAGGCACAUUACUCAUCUAUAAAAUCAAUGUGGAUAGAUUGAUCAUCAUGACCUACAUGUGAGCUGUCGAUUAGAUUAGAUUUCCUGGCUUCCUGUCACAUAACUCUCCACGCCUCCUAUUUUCAGAUU	353	Chr8(-):3597497-3597849
osa-miR5810	ACGGAACCCUAAUGGCGAUGGCAU	24	osa-MIR5810	GUGCUUCAUAAAUGCUUUUCUCCACUUAGGGUUCCGUUAGCAACCCUCCAUUAAGUACUAUAGGAUGAACAGUGCAUUUAUCGGUGUGGGAUGGACGGAACCCUAAUGGCGAUGGCAUUUAUGGGACA	128	Chr12(-):7333292-7333419
osa-miR5826	UAGCCCAAAGUGAGAAGAGUGGGU	24	osa-MIR5826	ACUAGGGGCUAACCACUCUUUUCACUUUGAGCUAGGAAUACUUGCAAGGUGUUGUUUUUUUUUCUCCUCCUAGACCUGUUCUUCCUCUCCCCUGCUCUCUCUCUCUCUCUCUCAUGUUCUUCCUCCCACUCCUCUCUCUCCUGUUUUGGUUUGAGCCUCAACGUGAUGGUGAGCAUCUCCUGUUUGCGUCAGCUCAUGGGAUGAAACUUCUGCCCCACCAUGAUGGUGGACAGAAAGGGGAAGGAGAACUCAAGGAAGAAGAACACAGGUCCAGAGUGCAACUUCUUACAAGAAUUCCUAGCCCAAAGUGAGAAGAGUGGGUAGCCCCUAUU	332	Chr11(+):12858909-12859240
osa-miR6253	GAGGAAAGUGGGCAGUUGGGUU	22	osa-MIR6253	AUAUCAAUUAGAGGAAAGUGGGCAGUUGGGUUAAGCUUAUUCUGUUUUCUCCAACAAUCAUUUUCCUCUCAUUAGACCU	79	Chr7(-):25019014-25019092
osa-miR812a	GACGGACGGUUAAACGUUGGAC	22	osa-MIR812a	ACCUCCGUCCCAAAAUAAGUGCAGUUUUACACUAUUCAUCUCCAAAGUUUGAUCGUUCGUCUUAUUUGAAAAUUUUUUAUGAUUACUAUUUUUAUUGUUAUUACAUGAUAAAACAUGAAUAGUAUUUUAUGUGUGACUAAUUUUUUUAAAAAUUUUCAUAAAUUUUUCAAAUAAGACGGACGGUUAAACGUUGGACACGGAUUUUCACGGCUGCACUUAUUUUGAAACGGAGGU	234	Chr1(+):33947151-33947384
osa-miR5814	AAUCAAGUUAGGAACCAUGCAAGU	24	osa-MIR5814	GGCUACUGGUAAUCAAGUUAGGAACCAUGCAAGUUGUUUAUGAGUUGUGCCCUCUGUGCCUAGCGCCAUAGAUGACUUGCAAGAUUUCUAACUUGAGUGCCAGUGUCC	108	Chr6(-):26661349-26661456
osa-miR5802	AUGGACUGUACUUUGUAAAGCGGA	24	osa-MIR5802	AGGGAUAUGGACUGUACUUUGUAAAGCGGACUCUUUCCCCUAUAUAAGGAGGGUUCGUGUGCCU	64	Chr1(+):13088727-13088790
osa-miR5801a	ACCAAAUCGUUUUCGAUCGUUGGA	24	osa-MIR5801a	UCACGAUACCAAAUCGUUUUCGAUCGUUGGAUUAUCCUGCCGAGCUAGAUCAACGAUCGAAAACGUUUUGGUACUGUGA	79	Chr12(-):19318211-19318289
osa-miR7693-5p	GUUUCCGCUCUUCAUCGAUGGCUG	24	osa-MIR7693	GGGCGAUGAGGAAUCUUCUGGAAGGUGUGGUGCCACUCCGGCAGUCGCAGCCUCCUCAACAUGGGAAUGGCGACAGUUGGGUUGAGGAGGCUAGAGGUUUCCGCUCUUCAUCGAUGGCUGUCUGUCCUUGCCUCCUCGGCCCUCGCUGCCGAUGAAGAACAAGAAGUUAUCCGGCGGCGAGGGCCGAGGAGGUGAGGACGGACGUCCAUCGAUGAAGAGCGAAAACCUCCAGCCUCCUCAACUCAAUUGCCGACAUUCCCAUGUUGAGGAGGCUGCCACUGCCGGAGUGGCACCGCACCUUCCAAAAGAUUCCUCAUCGCC	321	Chr12(-):25875099-25875419
osa-miR810b.2	AAGUGAUUUAAUUAUGCCGUU	21	osa-MIR810b	AGCCCACCACAUGUGGCUCGCAUGCUUAAAUAACUAACGGCAUAAUUAGAUCACUUGAUGACGACGUAUAUCGGUGUUCGCUAUAUAUACUAUCUACUGGUAAGUAUAUCUUUAAUAUACUUACCAGUAGAUAGUAUAUAUAGUGAACACCGAUAUGCGUCAUCAUCAAGUGAUUUAAUUAUGCCGUUAGUUAAGCAUGCGAGCCACAUGUGGUGAGCUUACG	223	Chr11(-):959574-959796
osa-miR812d	GACGGACGGUUAAACGUUGGAC	22	osa-MIR812a	ACCUCCGUCCCAAAAUAAGUGCAGUUUUACACUAUUCAUCUCCAAAGUUUGAUCGUUCGUCUUAUUUGAAAAUUUUUUAUGAUUACUAUUUUUAUUGUUAUUACAUGAUAAAACAUGAAUAGUAUUUUAUGUGUGACUAAUUUUUUUAAAAAUUUUCAUAAAUUUUUCAAAUAAGACGGACGGUUAAACGUUGGACACGGAUUUUCACGGCUGCACUUAUUUUGAAACGGAGGU	234	Chr1(+):33947151-33947384
osa-miR812c	GACGGACGGUUAAACGUUGGAC	22	osa-MIR812b	GUAUCCGUAUCUACGUUUGACCGUUCGUCUUAUUUGAAAAUUUUAUGAAAAGAUUAAAAAAAUAGUCACGCAUAAAGUAAUAUUCAUGUUUUAUCAUCUAAUAACAAUAAAAAUACUAAUCAUUAAAAAUUUUCAAAUAAGACGGACGGUUAAACGUUGGACACGAAUAC	170	Chr2(-):1936324-1936493
osa-miR5811	CCUAACCUAGGAGUUCGAUGGGAC	24	osa-MIR5811	AAAAAAAAAACCUAACCUAGGAGUUCGAUGGGACAUAAGAUUAUGUCUCAUCCAACUUCUAGGUUAGUUUUUUUUUU	77	Chr3(-):13197994-13198070
osa-miR5803	ACCACUGUAGACGCUACGUGUGAG	24	osa-MIR5803	UAAUGUUACUACCACUGUAGACGCUACGUGUGAGAUAAUAGGAGGAUAUAACCCACGUAUCAGCGCCUGUAAUGAUAGUGACAUUAU	87	Chr4(+):30231534-30231620
osa-miR6254	UGCUCCGGAUAUUAUGGCAUG	21	osa-MIR6254	AAUUGCAUAAUGCUCCGGAUAUUAUGGCAUGUAGCAUAUAACCCUAGUCAUUAUGGUAUCAAGGUUUCGCAAAACCCAGCAUUCACUCAAAUCAUAAAAAAAACAACUUGUUGACACAUAUUCACUUCAUUUUUCAUGCCAUAAACCACUAUGUAUUGUUCAAAUGUUGGUUACUUGAUCAGGAUGACCAGUUUAAUCAGUCAACGUUUUGAACAUUAUUAUGUCAAGGAUGGUAAAAUUAGCUGAAAUUUGAACUAGGAUGGAUUUUAUGAUACUUCUAGGUUAUAGAGCAUAGGGUUAUGUGCCUCGAGUCAUAAUAUCCGGAGGUUUAUGCAACU	338	Chr12(+):1970862-1971199
osa-miR5792	GAUGACAGCGGUGGUUCGGACAUC	24	osa-MIR5792	CGUCGAUGACAGCGGUGGUUCGGACAUCUUCGGCUUUGUACCUGCUUGGCUUGAUGGCAUCAUCGUUCUUAUCGAUG	77	Chr10(+):11842884-11842960
osa-miR5827	UUUGUUGCAAUUUGGACUACC	21	osa-MIR5827	UAUUUUCACCUUUGUUGCAAUUUGGACUACCCUAAACCACUUCUUCAGCACAUCAAUUCCAGCCCACCGGUGAACUCCUCCACCUCUUUGCAGAUUCAUAUCUUUGCUGGAGGAGAGGCCAGACAUGGCUAGGGAAGAGAGUUGAGGUGGUCCAAAGUGCAACAAAGUAAAAAAUA	176	Chr4(-):30081902-30082077
osa-miR810b.1	UGAACACCGAUAUGCGUCAUC	21	osa-MIR810b	AGCCCACCACAUGUGGCUCGCAUGCUUAAAUAACUAACGGCAUAAUUAGAUCACUUGAUGACGACGUAUAUCGGUGUUCGCUAUAUAUACUAUCUACUGGUAAGUAUAUCUUUAAUAUACUUACCAGUAGAUAGUAUAUAUAGUGAACACCGAUAUGCGUCAUCAUCAAGUGAUUUAAUUAUGCCGUUAGUUAAGCAUGCGAGCCACAUGUGGUGAGCUUACG	223	Chr11(-):959574-959796
osa-miR812b	GACGGACGGUUAAACGUUGGAC	22	osa-MIR812a	ACCUCCGUCCCAAAAUAAGUGCAGUUUUACACUAUUCAUCUCCAAAGUUUGAUCGUUCGUCUUAUUUGAAAAUUUUUUAUGAUUACUAUUUUUAUUGUUAUUACAUGAUAAAACAUGAAUAGUAUUUUAUGUGUGACUAAUUUUUUUAAAAAUUUUCAUAAAUUUUUCAAAUAAGACGGACGGUUAAACGUUGGACACGGAUUUUCACGGCUGCACUUAUUUUGAAACGGAGGU	234	Chr1(+):33947151-33947384
osa-miR812b	GACGGACGGUUAAACGUUGGAC	22	osa-MIR812c	GGUUUCCGCGUCUAAUGUUUGACCGUCCAUCUUAUUUGAAAAAAAUUAAAAACAUAAGUCAUGCAUAAAAUAUUAUUCAUGUUUUAUCAUUUAACAAUAAUAAUAACACCAAUCAUAAAAAAAAAUUAUAUAAGACGGACGGUUAAACGUUGGACACGGAAACC	164	Chr6(+):26260307-26260470
osa-miR812c	GACGGACGGUUAAACGUUGGAC	22	osa-MIR812c	GGUUUCCGCGUCUAAUGUUUGACCGUCCAUCUUAUUUGAAAAAAAUUAAAAACAUAAGUCAUGCAUAAAAUAUUAUUCAUGUUUUAUCAUUUAACAAUAAUAAUAACACCAAUCAUAAAAAAAAAUUAUAUAAGACGGACGGUUAAACGUUGGACACGGAAACC	164	Chr6(+):26260307-26260470
osa-miR6248	UAUUUGAGGAUGGAGGUAGUA	21	osa-MIR6248	GAUAAAAUGCUACUACCUCUAUCCCCAAAUAUAAGGGACUUUGCCUAUGUAAUUACAUAGGCAAAAUCCUUAUAUUUGAGGAUGGAGGUAGUAUCAGCUUAGG	103	Chr3(-):32572985-32573087
osa-miR6249a	CGUGAAGAGCUCGCCGGCGGC	21	osa-MIR6249b	CCAUCCCGCGCGUGAAGAGCUCGCCGGCGGCCAUGGCCAUCUCCACCGCCGCGCCGAUGCUGCCUUGCCGACGGCGAUUGGG	82	Chr4(+):30286459-30286540
osa-miR5788	UGGAUGUGACAUACUCUAGUA	21	osa-MIR5788	AAAAAAACGAUUCUAGAACUGGAUGUGACAUACUCUAGUACAAUGAAUCUGGAUAGAGGUAUAUCCAGAUUCGUAGUACUAGGAUAUGUCACAUCCAGUACUAGAUUGAUUUUUUU	116	Chr3(+):30006944-30007059
osa-miR2871b-3p	UAUUUUAGUUUCUAUGGUCAC	21	osa-MIR5794	CAUCGAUAUGGCUGCAAGACUGUUUGCGAUUCCCCAUGAAAUCCAAAUAUGGAAAUCAAAAGGCUUGAAGUAGAUACUGUUGGCAUACACACAACCAUAGAGUUCAUCUUCAGAACCAAAUCCACGUUCUUGAAAAUAUGAGGAGGGUGCUGCUGGAAGAACAACAAUCGCUCAUCGUGAUGGCUGCCCACCAUGGUGACCGUAGAAACUAGCAUAGAAAAAAGUAGAUAUCUCAAGUGACUUUGUUCAUUUACGUUGGGAUAGACAAGUAACUACCUUUUCUAUUUUAGUUUCUAUGGUCACUUUGGUGGCAGCCAUGAUAGACAGAAACAAAGGCUCACCGAUGAAACCCAGGACUUGCUCUACUUCAAGCUUAUUGUUUUCUAUAUUCUGGAUUUC…	436	-
osa-miR5794	UGAGGAAUCACUAGUAGUCGU	21	osa-MIR5794	CAUCGAUAUGGCUGCAAGACUGUUUGCGAUUCCCCAUGAAAUCCAAAUAUGGAAAUCAAAAGGCUUGAAGUAGAUACUGUUGGCAUACACACAACCAUAGAGUUCAUCUUCAGAACCAAAUCCACGUUCUUGAAAAUAUGAGGAGGGUGCUGCUGGAAGAACAACAAUCGCUCAUCGUGAUGGCUGCCCACCAUGGUGACCGUAGAAACUAGCAUAGAAAAAAGUAGAUAUCUCAAGUGACUUUGUUCAUUUACGUUGGGAUAGACAAGUAACUACCUUUUCUAUUUUAGUUUCUAUGGUCACUUUGGUGGCAGCCAUGAUAGACAGAAACAAAGGCUCACCGAUGAAACCCAGGACUUGCUCUACUUCAAGCUUAUUGUUUUCUAUAUUCUGGAUUUC…	436	-
osa-miR7694-3p	CCAUAUUCGUAGUGCUAGGUGG	22	osa-MIR7694	UUACUCCCUUUGUCCCAAAAUAUAGCAACCUAGUACUGGAUUAGUCACCACCUAGUAUUAUGAAUCUGGACAGAGAGGGGUUGGACAGAGGGCUCUGUCCAUAUUCGUAGUGCUAGGUGGUGUCUAAUCCAAUACUAGGCUGCUAUAUUUUUGGAUGGAGGGAGUAG	167	Chr10(-):18864335-18864501
osa-miR812e	GACGGACGGUUAAACGUUGGAC	22	osa-MIR812a	ACCUCCGUCCCAAAAUAAGUGCAGUUUUACACUAUUCAUCUCCAAAGUUUGAUCGUUCGUCUUAUUUGAAAAUUUUUUAUGAUUACUAUUUUUAUUGUUAUUACAUGAUAAAACAUGAAUAGUAUUUUAUGUGUGACUAAUUUUUUUAAAAAUUUUCAUAAAUUUUUCAAAUAAGACGGACGGUUAAACGUUGGACACGGAUUUUCACGGCUGCACUUAUUUUGAAACGGAGGU	234	Chr1(+):33947151-33947384
osa-miR6246	UUGGGGAUUUCCUGCCGGAGGAA	23	osa-MIR6246	AACCCUCAGAUUGGGGAUUUCCUGCCGGAGGAAGCUUUUUGGAGGAGCUGCCUUUGGGAGGAACUCUUCCAGUUCUGAGGGUUU	84	Chr3(+):1625438-1625521
osa-miR5815	AAUGUUAUGGACACUAGAUGACAU	24	osa-MIR5815	AAUGUAUUAAAUGUUAUGGACACUAGAUGACAUAGGGUUGAUGAUGGUCUAAUAUGUUGUCUUAUGAUAGAAAAUUAAUGUGUCAUUUGGUGUCAAAACAAAAGUUUCAAUU	112	Chr1(-):25017304-25017415
osa-miR5821	UGGACGGAGCGAUGGUGGGCG	21	osa-MIR5821	CUGGCAGUGGACGGAGCGAUGGUGGGCGGCUGGCGGUGGGCAGCGGGAGGAAGCGGAGCUGAGCAGCGGCGGGGCGAAAUGGAGCGACAGCGGGCGGUGGGCAGAGCGACAAGGGCGAAGAGGCCGGUGAGCCACCGCUCCUCUUCCGCCUUCCCAUCGGCCACCCUCUCCACCGGCGCAACGCGCGCCACCGCUCCUCUCCCUCCCACCCAUCGACUGGUGUGCACCGCCAACCCUUUCCCGCCGG	247	Chr12(+):24605427-24605673
osa-miR5830	AUGUAGAUGAGGUGAUGUUACACA	24	osa-MIR5830	AAAAUCACACAUGUAGAUGAGGUGAUGUUACACACUUUGUUUAUCAUAUAUAAAAAUAACAUUUUUUUUGGACAAAUCAUCAAGACAUUUUUCUUGUUCAAACUUUAUUAUUUUUAUAUCUCACAAACGAAGACAAGUUUAGACAAGAUUUUAUAUAUGGUUGUGUAGCAUCGUAUUAUCUACAUGUGUGGUUUU	195	Chr1(-):4352437-4352631
osa-miR7692-3p	UGACUUGGCAUGCUUACGUGGCAC	24	osa-MIR7692	CGUCCAAACAAGUCCUCCAAAUUAAUUAUUUGGGUUAAUAUAGUUCUUGGAUCCAAAAAAGUGCCACGUGAGCAUGCCAAGUCAUCCUCACAUGCAGCGGUAUGAAUGAAAUGACCAUUCUACCCUUAUAUACCACCUAGAAAAGAAAGAAAAAAAAGAAGAUAAAUGUUUUCACACGUGUAUGUUCGUUUUAGAAUUGUCACUUACGAUUGUUGCUGGCCUGUUAUUUUUUUCUGUUUGUGUUUUUUCUUUCUUUUUUAUAUGGUAUAUAAAGGUAGAAUGGUCAUUUCAUUCAUACCGCUACAUGCGAGGAUGACUUGGCAUGCUUACGUGGCACUUUUUGUGGGUCUAAGGACUAUAUUAACCCAAAUGAUUAAUUUGGAUGACUUGUUUGGUCG	398	Chr1(+):26250161-26250558
osa-miR812d	GACGGACGGUUAAACGUUGGAC	22	osa-MIR812c	GGUUUCCGCGUCUAAUGUUUGACCGUCCAUCUUAUUUGAAAAAAAUUAAAAACAUAAGUCAUGCAUAAAAUAUUAUUCAUGUUUUAUCAUUUAACAAUAAUAAUAACACCAAUCAUAAAAAAAAAUUAUAUAAGACGGACGGUUAAACGUUGGACACGGAAACC	164	Chr6(+):26260307-26260470
osa-miR5813	AAGCAGCGACUCUGGUCAUGGA	22	osa-MIR5813	UGGUGAGCUAAUUUUCAUGACCAGGUCACUGCUUGCCUUUGCAGUACCAUUAUGGGUUACCGUGCCAGAUUGAGGGAAGGAAUGAAAAGGGUAAAGCAAAGGCAAGCAGCGACUCUGGUCAUGGAAUUGGAGCCA	135	Chr4(-):9952990-9953124
osa-miR6249a	CGUGAAGAGCUCGCCGGCGGC	21	osa-MIR6249a	CCAUCCCGCGCGUGAAGAGCUCGCCGGCGGCCAUGGCCAUCUCCACCGCCGCGCCGAUGCUGCCUUGCCGACGGCGAUUGGG	82	Chr3(-):744619-744700
osa-miR812e	GACGGACGGUUAAACGUUGGAC	22	osa-MIR812b	GUAUCCGUAUCUACGUUUGACCGUUCGUCUUAUUUGAAAAUUUUAUGAAAAGAUUAAAAAAAUAGUCACGCAUAAAGUAAUAUUCAUGUUUUAUCAUCUAAUAACAAUAAAAAUACUAAUCAUUAAAAAUUUUCAAAUAAGACGGACGGUUAAACGUUGGACACGAAUAC	170	Chr2(-):1936324-1936493
osa-miR5809	UCGUCGCCGGCGACCACAGC	20	osa-MIR5809	GUAAACGCUGGUAGCAGCGGCGACGAGAAUAGAUGGCGUCGUCGCCGGCGACCACAGCACAAC	63	Chr4(-):23527607-23527669
osa-miR6252	AUUCGUUGUAUUAAGAGAGGGUU	23	osa-MIR6252	GACGAGGAUGUGAUCCCUCCUAACAUAACAAAUCUAGAUAACCAUUUAUCUAAAUUCGUUGUAUUAAGAGAGGGUUAACCCUUGUA	86	Chr12(-):18110544-18110629
osa-miR6255	UGGGAAAAAUGGGCAGUUGAGU	22	osa-MIR6255	AAACCAGUUUUGGGAAAAAUGGGCAGUUGAGUUCGGCCAAUUUAUCUAUGGUUUCCUCAACAAUCAUUUUUCCCACAUGUUAUCA	85	Chr7(-):25018786-25018870
osa-miR810b.2	AAGUGAUUUAAUUAUGCCGUU	21	osa-MIR810a	AAUAUUCACUAUGGUUGCCAUCAUAAGCCCACCACAUGUGGCUCGCAUGCUUAAAUAACUAACGGCAUAAUUAGAUCACUUGAUGACGACGUAUAUCGGUGUUCGCUAUAUAUACUAUCUACUGGUAAGUAUAUAUAGCGAACACCGAUAUGCGUCAUCAUCAAGUGAUUUAAUUAUGCCGUUAGUUAAGCAUGCGAGCCACAUGUGGUGAGCUUACGAUGACGACCACAGUUUGUU	237	-
osa-miR5828	UUACGGCAUUAAAAGUAAAUC	21	osa-MIR5828	AAGUAACUUGUUACGGCAUUAAAAGUAAAUCUAUUGUGGGUUUAGAAACAUAAGUCUAUUUGGAAAUUAACCCCACAAUGGAUUUACUUCUAAUGUUGUGACAAGUUACUU	111	Chr6(+):16015691-16015801
osa-miR812c	GACGGACGGUUAAACGUUGGAC	22	osa-MIR812a	ACCUCCGUCCCAAAAUAAGUGCAGUUUUACACUAUUCAUCUCCAAAGUUUGAUCGUUCGUCUUAUUUGAAAAUUUUUUAUGAUUACUAUUUUUAUUGUUAUUACAUGAUAAAACAUGAAUAGUAUUUUAUGUGUGACUAAUUUUUUUAAAAAUUUUCAUAAAUUUUUCAAAUAAGACGGACGGUUAAACGUUGGACACGGAUUUUCACGGCUGCACUUAUUUUGAAACGGAGGU	234	Chr1(+):33947151-33947384
osa-miR7694-5p	AACCUAGUACUGGAUUAGUCACCA	24	osa-MIR7694	UUACUCCCUUUGUCCCAAAAUAUAGCAACCUAGUACUGGAUUAGUCACCACCUAGUAUUAUGAAUCUGGACAGAGAGGGGUUGGACAGAGGGCUCUGUCCAUAUUCGUAGUGCUAGGUGGUGUCUAAUCCAAUACUAGGCUGCUAUAUUUUUGGAUGGAGGGAGUAG	167	Chr10(-):18864335-18864501
osa-miR812a	GACGGACGGUUAAACGUUGGAC	22	osa-MIR812b	GUAUCCGUAUCUACGUUUGACCGUUCGUCUUAUUUGAAAAUUUUAUGAAAAGAUUAAAAAAAUAGUCACGCAUAAAGUAAUAUUCAUGUUUUAUCAUCUAAUAACAAUAAAAAUACUAAUCAUUAAAAAUUUUCAAAUAAGACGGACGGUUAAACGUUGGACACGAAUAC	170	Chr2(-):1936324-1936493
osa-miR812a	GACGGACGGUUAAACGUUGGAC	22	osa-MIR812c	GGUUUCCGCGUCUAAUGUUUGACCGUCCAUCUUAUUUGAAAAAAAUUAAAAACAUAAGUCAUGCAUAAAAUAUUAUUCAUGUUUUAUCAUUUAACAAUAAUAAUAACACCAAUCAUAAAAAAAAAUUAUAUAAGACGGACGGUUAAACGUUGGACACGGAAACC	164	Chr6(+):26260307-26260470
osa-miR812e	GACGGACGGUUAAACGUUGGAC	22	osa-MIR812c	GGUUUCCGCGUCUAAUGUUUGACCGUCCAUCUUAUUUGAAAAAAAUUAAAAACAUAAGUCAUGCAUAAAAUAUUAUUCAUGUUUUAUCAUUUAACAAUAAUAAUAACACCAAUCAUAAAAAAAAAUUAUAUAAGACGGACGGUUAAACGUUGGACACGGAAACC	164	Chr6(+):26260307-26260470
osa-miR6247	UGGCUGAUUGACCUAAUGGCA	21	osa-MIR6247	GGUCUACGGUUUGUGCCAUUAGGUCAAUCAGCCAGCUCUGGCUAGUUUAUCUGGUAUGCAAAGAGCCAGAGCUGGCUGAUUGACCUAAUGGCACAUUAUAGAC	103	Chr7(-):19977417-19977519
osa-miR7695-3p	ACGUGAUGUGCCACGUAGGCA	21	osa-MIR7695	GAGUAAAAUGCACUAGCGGUCCUUAAACUUAUCGGGAGGUUUCACUUAAGUCCACGAACUUGCAAAGCGCACAUCGAGGUCUCUAAACUUGGUUUAUUGUAUCAUCCCGGUCCAAAGCCACGUUUGAUUGUGGUCUUGCCUAUGUGGCACGCCACGUGAAUGAUGACAUGGAAUUUUUUUUAUUUUUUUCUCCCUUCUUCCUUCUUUUUUCACCACUGCGACAACCCCUCCCCUCGUUCCGCCUCUCACCACCGAGAAAAAAGAAGGAAGAAAGAGAAAAAAAGAAGGAAGAAGGGAGAAAAAAAUAAAAAAAAUUCCAUGUCAUUAUCCACGUGAUGUGCCACGUAGGCAAGACCACAGUCAAAUGCGGCUUUGAACCGGAAUGAUAUAAUAAACCAA…	487	Chr1(-):11666716-11667202
osa-miR810a	UCAUAAGCCCACCACAUGUGG	21	osa-MIR810a	AAUAUUCACUAUGGUUGCCAUCAUAAGCCCACCACAUGUGGCUCGCAUGCUUAAAUAACUAACGGCAUAAUUAGAUCACUUGAUGACGACGUAUAUCGGUGUUCGCUAUAUAUACUAUCUACUGGUAAGUAUAUAUAGCGAACACCGAUAUGCGUCAUCAUCAAGUGAUUUAAUUAUGCCGUUAGUUAAGCAUGCGAGCCACAUGUGGUGAGCUUACGAUGACGACCACAGUUUGUU	237	-
osa-miR6249b	CGUGAAGAGCUCGCCGGCGGC	21	osa-MIR6249b	CCAUCCCGCGCGUGAAGAGCUCGCCGGCGGCCAUGGCCAUCUCCACCGCCGCGCCGAUGCUGCCUUGCCGACGGCGAUUGGG	82	Chr4(+):30286459-30286540
osa-miR812d	GACGGACGGUUAAACGUUGGAC	22	osa-MIR812b	GUAUCCGUAUCUACGUUUGACCGUUCGUCUUAUUUGAAAAUUUUAUGAAAAGAUUAAAAAAAUAGUCACGCAUAAAGUAAUAUUCAUGUUUUAUCAUCUAAUAACAAUAAAAAUACUAAUCAUUAAAAAUUUUCAAAUAAGACGGACGGUUAAACGUUGGACACGAAUAC	170	Chr2(-):1936324-1936493
osa-miR812a	GACGGACGGUUAAACGUUGGAC	22	osa-MIR812d	CGUAUCCAACAUUUGAUCAUCUGCCUUAUUCGAAAAAUUUAUAAAAAAAAACAAGUCACGCAUAAAGUAUUAUUCAUGUUUUAUCAUAUAAGAACAAUAAAAAUACUAAUCAUAAAAAAAGUAAAUAAGACGGACGGUUAAACGUUGGACACG	153	Chr7(+):22395223-22395375
osa-miR812g	AAGACGGAUGAUUAAAGUUGGACA	24	osa-MIR812i	UAGAACUCCCUCCAUCCAAAAAUAAGCGUAGCCAUAAGUUUUCGUCUUCAACUUAGAUCAUCUGUCUUAUUUGAAACUUUUUUAUGAUUAGUAUUUUUUUAUUAGAUUGUAAAACAUGAAUAUUACUUUAUGCAUGACUUAUAUUAUUUUAGAUUUUCUAAAAAAAAUAAAUAAGACGGAUGAUUAAAGUUGGACACGAAAACUCAGGGCUGCGCUUAUUUUGGGAAUGAGGGAGUACGGAG	242	Chr7(+):22152329-22152570
osa-miR812f	ACGGAUGAUUAAAGUUGGACACGG	24	osa-MIR812f	CAUGAGUUUUGUGUCUAACUUUGAUCGUCCGUUUUAUUUUAAAUUUUUUAUGAUUAAUAUUUUUAUUGUUAUUAGAUUAUAAAACACAAAUAGUACUUUAUGUGUGACUUAUGUUCUUUAGUUUUUUCAAAAAAAAUUAAAUAAAACGGAUGAUUAAAGUUGGACACGGAAAUUCAUGG	179	Chr4(+):13243503-13243681
osa-miR812e	GACGGACGGUUAAACGUUGGAC	22	osa-MIR812d	CGUAUCCAACAUUUGAUCAUCUGCCUUAUUCGAAAAAUUUAUAAAAAAAAACAAGUCACGCAUAAAGUAUUAUUCAUGUUUUAUCAUAUAAGAACAAUAAAAAUACUAAUCAUAAAAAAAGUAAAUAAGACGGACGGUUAAACGUUGGACACG	153	Chr7(+):22395223-22395375
osa-miR812t	ACGGAAAAUCAUGGCUGCACUUAA	24	osa-MIR812n	CUUAAGUGCAGCCAUGAGUUUCCGUGCCCAACUUUAUCGUUCGUCUUAUUUGAAAUUUUUUUAUGAUUAGUAUUUCUAUUGUUAUUAGAUGAUAAAACAUGAAUAGUACUUUAUGUGUGACUUAUGUUUUUAUUGUUUUUAAAAAAAAUUCAAAUAACACAGACGAUCAAAGUUGGGCACGGAAAAUCAUGGCUGCACUUAAA	203	Chr8(-):14108082-14108284
osa-miR812n-3p	ACGGAAAAUCAUGGCUGCACUUAA	24	osa-MIR812u	UGUUUUAUUUUAAGUGUAACCAUAAAAUUUCAUGCCCAAUUUUGAUCGUUCAUCUUAUUUGGAUUUUUUUAUAAUUAAUAUUUUUAUUAUUAUGAGAUAAUAAGACAUGAAUAGUUACUUUAUUUGUAACUUACGUUUUUAAUUUUUUUAAGUUUUUUAAAAGACGGACGGUCAAAGUUGAUCACGGAAAAUCAUGGCUGCACUUAAAAAUGGGACA	217	Chr11(-):8663581-8663797
osa-miR814c	CACUUCAUAGUACAACGAAUCU	22	osa-MIR814b	ACCGGACGAGACACUUCAUAGUACAACGAAUCUGGACAUGAAGAUUCGUUGUACUAUAAAGUGUCUCGUCUGGU	74	Chr2(+):26341211-26341284
osa-miR815a	AAGGGGAUUGAGGAGAUUGGG	21	osa-MIR815a	UUUUUUUAGACUCUUAAUUUCUUUUUCUAGGAUGAACUCUUAGGGUGUGUUUGAGGAGAAGGGGAUUGAGGAGAUUGGGGAGA	83	Chr5(+):29746632-29746714
osa-miR812b	GACGGACGGUUAAACGUUGGAC	22	osa-MIR812e	GUUUUAGUGCCCAACUUUGACCGUCCGUCUUAUUUGAAAAUUUUUUUAUUACUAUUUUUAUUGUUAUUAGAUGAUAAAAUAUAAAUAUUACUUCAUGCGUGACUUAAUUUUUAAAAAAAUUUCAUAAAAUUUUUAAAUAAGACGGACGGUUAAACGUUGGACACGGAAAC	170	Chr8(+):16401146-16401315
osa-miR812d	GACGGACGGUUAAACGUUGGAC	22	osa-MIR812e	GUUUUAGUGCCCAACUUUGACCGUCCGUCUUAUUUGAAAAUUUUUUUAUUACUAUUUUUAUUGUUAUUAGAUGAUAAAAUAUAAAUAUUACUUCAUGCGUGACUUAAUUUUUAAAAAAAUUUCAUAAAAUUUUUAAAUAAGACGGACGGUUAAACGUUGGACACGGAAAC	170	Chr8(+):16401146-16401315
osa-miR812g	AAGACGGAUGAUUAAAGUUGGACA	24	osa-MIR812g	UUCCGAUGUAAUCCCUCUGUUCCAUUUUAAGUGCAGCCAUGGUUUUACGCGCUCAACUUUAAUCGUCCGUCUUAUUUAAAAAAAAUUAAAAACAUAAGUCAUGAGUAAAGUAUACUAUUCAUAUUUUAUUAUCUCAUAACAAUAAAAAUACUAAUUAUAAAAAAAUUUAAAUAAGACGGAUGAUUAAAGUUGGACAUGGAAACUCAUAGUUGUACUUAAAAUGGGACGAAGGGAGUAUCAUU	242	Chr3(+):5230013-5230254
osa-miR812a	GACGGACGGUUAAACGUUGGAC	22	osa-MIR812e	GUUUUAGUGCCCAACUUUGACCGUCCGUCUUAUUUGAAAAUUUUUUUAUUACUAUUUUUAUUGUUAUUAGAUGAUAAAAUAUAAAUAUUACUUCAUGCGUGACUUAAUUUUUAAAAAAAUUUCAUAAAAUUUUUAAAUAAGACGGACGGUUAAACGUUGGACACGGAAAC	170	Chr8(+):16401146-16401315
osa-miR812d	GACGGACGGUUAAACGUUGGAC	22	osa-MIR812d	CGUAUCCAACAUUUGAUCAUCUGCCUUAUUCGAAAAAUUUAUAAAAAAAAACAAGUCACGCAUAAAGUAUUAUUCAUGUUUUAUCAUAUAAGAACAAUAAAAAUACUAAUCAUAAAAAAAGUAAAUAAGACGGACGGUUAAACGUUGGACACG	153	Chr7(+):22395223-22395375
osa-miR812i	AAGACGGAUGAUUAAAGUUGGACA	24	osa-MIR812j	AGAGUGCAUCCUUGGUCUUGGAUAGUACUUCCUUUGUCCCAAAAUAAGCGUAGCCAUGAGUUUUCUUGUCCAACUUUAAUUGUUCGUCUUAUUUAAUUUUUUUUUGAAAAAACUAAAAAACACAAGUCACGCAUAAACUACUAUUCAUGUUUUAUAAUCUAAUAACAAUAAAAAUACUAAUCAUACAAAAAUUUCAAAUAAGACGGAUGAUUAAAGUUGGACACGGAAACUCAUGGCUGCGUUUAUUUUGUGACGGAGAGAGUACUAUUGGAAAGAUCAGCUAGUUGGAAAAUGCCA	297	Chr8(+):19806333-19806629
osa-miR815c	AAGGGGAUUGAGGAGAUUGGG	21	osa-MIR815a	UUUUUUUAGACUCUUAAUUUCUUUUUCUAGGAUGAACUCUUAGGGUGUGUUUGAGGAGAAGGGGAUUGAGGAGAUUGGGGAGA	83	Chr5(+):29746632-29746714
osa-miR812m	ACGAACGGUUAAAGUUGGACGCGG	24	osa-MIR812k	CUCCGUUUCAUAAUAAGUGCAGCCAUGAGUUUCCGCGCUCAAUUUUGAUCGUCCGUCUUAUUUGAAAUUUUUUUAUAAUUAGCAUUUUUGUUGUUAUGAGAUGAUAAAACAUGAAUAGUACUUUACUUGUGACUUAUGUUUUUAAAUUUUUUCAAAAAAUUUUUAAUAAGACGAACGGUUAAAGUUGGACGCGGAAAACCAUGGCUACACUUAUUUUGAGACGGAG	226	-
osa-miR812h	AAGACGGAUGAUUAAAGUUGGACA	24	osa-MIR812i	UAGAACUCCCUCCAUCCAAAAAUAAGCGUAGCCAUAAGUUUUCGUCUUCAACUUAGAUCAUCUGUCUUAUUUGAAACUUUUUUAUGAUUAGUAUUUUUUUAUUAGAUUGUAAAACAUGAAUAUUACUUUAUGCAUGACUUAUAUUAUUUUAGAUUUUCUAAAAAAAAUAAAUAAGACGGAUGAUUAAAGUUGGACACGAAAACUCAGGGCUGCGCUUAUUUUGGGAAUGAGGGAGUACGGAG	242	Chr7(+):22152329-22152570
osa-miR812e	GACGGACGGUUAAACGUUGGAC	22	osa-MIR812e	GUUUUAGUGCCCAACUUUGACCGUCCGUCUUAUUUGAAAAUUUUUUUAUUACUAUUUUUAUUGUUAUUAGAUGAUAAAAUAUAAAUAUUACUUCAUGCGUGACUUAAUUUUUAAAAAAAUUUCAUAAAAUUUUUAAAUAAGACGGACGGUUAAACGUUGGACACGGAAAC	170	Chr8(+):16401146-16401315
osa-miR812j	AAGACGGAUGAUUAAAGUUGGACA	24	osa-MIR812h	UUGUACUCCCUCCGUCCCAUUUUAAGUGCAAUCAUGAGUUUCGCCCAACUUUAAUCAUCUGUUUUAUUUGAACUUUUUAUAAAUAGUAUUUUUAUUGUUAUGAGAUUAUAAAAUUUAAAUAAGACGGAUGAUUAAAGUUGGACACGAAAACUCAUGGCUACACUUACAAUGAAAUGGAGGGGUACUA	187	Chr3(-):1164921-1165107
osa-miR812c	GACGGACGGUUAAACGUUGGAC	22	osa-MIR812e	GUUUUAGUGCCCAACUUUGACCGUCCGUCUUAUUUGAAAAUUUUUUUAUUACUAUUUUUAUUGUUAUUAGAUGAUAAAAUAUAAAUAUUACUUCAUGCGUGACUUAAUUUUUAAAAAAAUUUCAUAAAAUUUUUAAAUAAGACGGACGGUUAAACGUUGGACACGGAAAC	170	Chr8(+):16401146-16401315
osa-miR812h	AAGACGGAUGAUUAAAGUUGGACA	24	osa-MIR812g	UUCCGAUGUAAUCCCUCUGUUCCAUUUUAAGUGCAGCCAUGGUUUUACGCGCUCAACUUUAAUCGUCCGUCUUAUUUAAAAAAAAUUAAAAACAUAAGUCAUGAGUAAAGUAUACUAUUCAUAUUUUAUUAUCUCAUAACAAUAAAAAUACUAAUUAUAAAAAAAUUUAAAUAAGACGGAUGAUUAAAGUUGGACAUGGAAACUCAUAGUUGUACUUAAAAUGGGACGAAGGGAGUAUCAUU	242	Chr3(+):5230013-5230254
osa-miR812b	GACGGACGGUUAAACGUUGGAC	22	osa-MIR812d	CGUAUCCAACAUUUGAUCAUCUGCCUUAUUCGAAAAAUUUAUAAAAAAAAACAAGUCACGCAUAAAGUAUUAUUCAUGUUUUAUCAUAUAAGAACAAUAAAAAUACUAAUCAUAAAAAAAGUAAAUAAGACGGACGGUUAAACGUUGGACACG	153	Chr7(+):22395223-22395375
osa-miR812u	ACGGAAAAUCAUGGCUGCACUUAA	24	osa-MIR812u	UGUUUUAUUUUAAGUGUAACCAUAAAAUUUCAUGCCCAAUUUUGAUCGUUCAUCUUAUUUGGAUUUUUUUAUAAUUAAUAUUUUUAUUAUUAUGAGAUAAUAAGACAUGAAUAGUUACUUUAUUUGUAACUUACGUUUUUAAUUUUUUUAAGUUUUUUAAAAGACGGACGGUCAAAGUUGAUCACGGAAAAUCAUGGCUGCACUUAAAAAUGGGACA	217	Chr11(-):8663581-8663797
osa-miR812i	AAGACGGAUGAUUAAAGUUGGACA	24	osa-MIR812i	UAGAACUCCCUCCAUCCAAAAAUAAGCGUAGCCAUAAGUUUUCGUCUUCAACUUAGAUCAUCUGUCUUAUUUGAAACUUUUUUAUGAUUAGUAUUUUUUUAUUAGAUUGUAAAACAUGAAUAUUACUUUAUGCAUGACUUAUAUUAUUUUAGAUUUUCUAAAAAAAAUAAAUAAGACGGAUGAUUAAAGUUGGACACGAAAACUCAGGGCUGCGCUUAUUUUGGGAAUGAGGGAGUACGGAG	242	Chr7(+):22152329-22152570
osa-miR812f	ACGGAUGAUUAAAGUUGGACACGG	24	osa-MIR812j	AGAGUGCAUCCUUGGUCUUGGAUAGUACUUCCUUUGUCCCAAAAUAAGCGUAGCCAUGAGUUUUCUUGUCCAACUUUAAUUGUUCGUCUUAUUUAAUUUUUUUUUGAAAAAACUAAAAAACACAAGUCACGCAUAAACUACUAUUCAUGUUUUAUAAUCUAAUAACAAUAAAAAUACUAAUCAUACAAAAAUUUCAAAUAAGACGGAUGAUUAAAGUUGGACACGGAAACUCAUGGCUGCGUUUAUUUUGUGACGGAGAGAGUACUAUUGGAAAGAUCAGCUAGUUGGAAAAUGCCA	297	Chr8(+):19806333-19806629
osa-miR812l	ACGAACGGUUAAAGUUGGACGCGG	24	osa-MIR812m	AGUCAUACGUUUCCGCGUCCAACUUUGAUCGUCCGUCUUAUUUGAAAUUUUUUUAUAAUUAGUAUUUUUGUUGUUAUGAGAUAAUAAAAUAUGAAUAGUACUUUACUCGUGACUUAUGUUUUUAAUUUUUUUUAAAAAAAAUUCAAAUAAGACGAACGGUUAAAGUUGGACGCGGAAAACUAUAGCU	187	Chr8(+):20574659-20574845
osa-miR812n-3p	ACGGAAAAUCAUGGCUGCACUUAA	24	osa-MIR812n	CUUAAGUGCAGCCAUGAGUUUCCGUGCCCAACUUUAUCGUUCGUCUUAUUUGAAAUUUUUUUAUGAUUAGUAUUUCUAUUGUUAUUAGAUGAUAAAACAUGAAUAGUACUUUAUGUGUGACUUAUGUUUUUAUUGUUUUUAAAAAAAAUUCAAAUAACACAGACGAUCAAAGUUGGGCACGGAAAAUCAUGGCUGCACUUAAA	203	Chr8(-):14108082-14108284
osa-miR814b	CACUUCAUAGUACAACGAAUCU	22	osa-MIR814a	ACCUAGUACCGGACGAGACACUUCAUAGUACAACGAAUCUGGACAGUAAGCCUGUCCAGAUUCGUUGUACUAUGAAGUGUCAUAUCCGGUCCUAAGU	97	Chr1(+):22375030-22375126
osa-miR814b	CACUUCAUAGUACAACGAAUCU	22	osa-MIR814c	ACCAGAUGUGACACUUCAUAGUACAACGAAUCUGGACAGGAAGCAUGUCCGGAUUCGUUAUACUAUAAAGUGUCCUAUUCGGU	83	Chr2(-):10889672-10889754
osa-miR812k	ACGAACGGUUAAAGUUGGACGCGG	24	osa-MIR812k	CUCCGUUUCAUAAUAAGUGCAGCCAUGAGUUUCCGCGCUCAAUUUUGAUCGUCCGUCUUAUUUGAAAUUUUUUUAUAAUUAGCAUUUUUGUUGUUAUGAGAUGAUAAAACAUGAAUAGUACUUUACUUGUGACUUAUGUUUUUAAAUUUUUUCAAAAAAUUUUUAAUAAGACGAACGGUUAAAGUUGGACGCGGAAAACCAUGGCUACACUUAUUUUGAGACGGAG	226	-
osa-miR812o-5p	CGUGUUCAACGUUUGACUGUC	21	osa-MIR812o	GGUUUUCGUGUUCAACGUUUGACUGUCUAUCUUAUAUGAAAAUUUUUUUAUUAGUAUUUUUAUUAUUGUUAGAUGAUAAAACAUGAAUAAUACUUUAUGCAUGACUUAUCUUUUUAAUUUUUUUCAUAAUUUUUUUAAAUAAAAUGAACGGUCAAAUGUUAGACACGGAAACU	173	-
osa-miR812u	ACGGAAAAUCAUGGCUGCACUUAA	24	osa-MIR812t	UAUGUUCCAUUUUAAGUGAAACCAUGAGUUUUUUACCGAACUUUGAUUGUCUGUCUUAUUUGAAAUUUUUUUAUAAUUAGUAUUUUUACUGUUAUGAGAUGAUAAAGCAUGAAUAAUACUUUAUGCAUGACUUAUGCUUUUAAUUUUUUCAAAUUUUUUUCAAAUAAGACGAACGAUCAAAGUUUAGCACGGAAAAUCAUGGCUGCACUUAAAAUAGAACAU	222	Chr6(-):17370227-17370448
osa-miR812k	ACGAACGGUUAAAGUUGGACGCGG	24	osa-MIR812m	AGUCAUACGUUUCCGCGUCCAACUUUGAUCGUCCGUCUUAUUUGAAAUUUUUUUAUAAUUAGUAUUUUUGUUGUUAUGAGAUAAUAAAAUAUGAAUAGUACUUUACUCGUGACUUAUGUUUUUAAUUUUUUUUAAAAAAAAUUCAAAUAAGACGAACGGUUAAAGUUGGACGCGGAAAACUAUAGCU	187	Chr8(+):20574659-20574845
osa-miR812u	ACGGAAAAUCAUGGCUGCACUUAA	24	osa-MIR812n	CUUAAGUGCAGCCAUGAGUUUCCGUGCCCAACUUUAUCGUUCGUCUUAUUUGAAAUUUUUUUAUGAUUAGUAUUUCUAUUGUUAUUAGAUGAUAAAACAUGAAUAGUACUUUAUGUGUGACUUAUGUUUUUAUUGUUUUUAAAAAAAAUUCAAAUAACACAGACGAUCAAAGUUGGGCACGGAAAAUCAUGGCUGCACUUAAA	203	Chr8(-):14108082-14108284
osa-miR815b	AAGGGGAUUGAGGAGAUUGGG	21	osa-MIR815b	CUAAUGGUUCACCUCGUUUUGCGUAUAUUCCCAAUCUUCUCUAUUUCCUUCUCCUCAAACACAGCCUGGGAGUGUUUGAGAAGGGGAUUGAGGAGAUUGGGAAGAUACGUAAAACGAGGUGAGCCAUUAG	130	Chr5(+):14992226-14992355
osa-miR812g	AAGACGGAUGAUUAAAGUUGGACA	24	osa-MIR812j	AGAGUGCAUCCUUGGUCUUGGAUAGUACUUCCUUUGUCCCAAAAUAAGCGUAGCCAUGAGUUUUCUUGUCCAACUUUAAUUGUUCGUCUUAUUUAAUUUUUUUUUGAAAAAACUAAAAAACACAAGUCACGCAUAAACUACUAUUCAUGUUUUAUAAUCUAAUAACAAUAAAAAUACUAAUCAUACAAAAAUUUCAAAUAAGACGGAUGAUUAAAGUUGGACACGGAAACUCAUGGCUGCGUUUAUUUUGUGACGGAGAGAGUACUAUUGGAAAGAUCAGCUAGUUGGAAAAUGCCA	297	Chr8(+):19806333-19806629
osa-miR812m	ACGAACGGUUAAAGUUGGACGCGG	24	osa-MIR812l	AGUACUUCCUCCGUCCUAUUUUAAGUGCAACCAUAUAUUUUCGUAUUCAAUUUUGAUCGUUCGUCUUAUUUUAAUUUUUUUGUAAUUAAUAUUUUUGUUGUUAUAAGAUGAUAAAACAUGCAUAGUAUUUUACGCGUGACUUAUGUUUUAAAUUUUUUCUAAAAUUUUUUUAAAUAAGACGAACGGUUAAAGUUGGACGCGGAAAAUUAUGGAUGCACUUAAAGUGGGAUGGAGGGAGUAUU	242	-
osa-miR812o-3p	GAACGGUCAAAUGUUAGACACGGA	24	osa-MIR812o	GGUUUUCGUGUUCAACGUUUGACUGUCUAUCUUAUAUGAAAAUUUUUUUAUUAGUAUUUUUAUUAUUGUUAGAUGAUAAAACAUGAAUAAUACUUUAUGCAUGACUUAUCUUUUUAAUUUUUUUCAUAAUUUUUUUAAAUAAAAUGAACGGUCAAAUGUUAGACACGGAAACU	173	-
osa-miR814a	CACUUCAUAGUACAACGAAUCU	22	osa-MIR814b	ACCGGACGAGACACUUCAUAGUACAACGAAUCUGGACAUGAAGAUUCGUUGUACUAUAAAGUGUCUCGUCUGGU	74	Chr2(+):26341211-26341284
osa-miR812i	AAGACGGAUGAUUAAAGUUGGACA	24	osa-MIR812h	UUGUACUCCCUCCGUCCCAUUUUAAGUGCAAUCAUGAGUUUCGCCCAACUUUAAUCAUCUGUUUUAUUUGAACUUUUUAUAAAUAGUAUUUUUAUUGUUAUGAGAUUAUAAAAUUUAAAUAAGACGGAUGAUUAAAGUUGGACACGAAAACUCAUGGCUACACUUACAAUGAAAUGGAGGGGUACUA	187	Chr3(-):1164921-1165107
osa-miR812h	AAGACGGAUGAUUAAAGUUGGACA	24	osa-MIR812h	UUGUACUCCCUCCGUCCCAUUUUAAGUGCAAUCAUGAGUUUCGCCCAACUUUAAUCAUCUGUUUUAUUUGAACUUUUUAUAAAUAGUAUUUUUAUUGUUAUGAGAUUAUAAAAUUUAAAUAAGACGGAUGAUUAAAGUUGGACACGAAAACUCAUGGCUACACUUACAAUGAAAUGGAGGGGUACUA	187	Chr3(-):1164921-1165107
osa-miR812t	ACGGAAAAUCAUGGCUGCACUUAA	24	osa-MIR812t	UAUGUUCCAUUUUAAGUGAAACCAUGAGUUUUUUACCGAACUUUGAUUGUCUGUCUUAUUUGAAAUUUUUUUAUAAUUAGUAUUUUUACUGUUAUGAGAUGAUAAAGCAUGAAUAAUACUUUAUGCAUGACUUAUGCUUUUAAUUUUUUCAAAUUUUUUUCAAAUAAGACGAACGAUCAAAGUUUAGCACGGAAAAUCAUGGCUGCACUUAAAAUAGAACAU	222	Chr6(-):17370227-17370448
osa-miR812i	AAGACGGAUGAUUAAAGUUGGACA	24	osa-MIR812g	UUCCGAUGUAAUCCCUCUGUUCCAUUUUAAGUGCAGCCAUGGUUUUACGCGCUCAACUUUAAUCGUCCGUCUUAUUUAAAAAAAAUUAAAAACAUAAGUCAUGAGUAAAGUAUACUAUUCAUAUUUUAUUAUCUCAUAACAAUAAAAAUACUAAUUAUAAAAAAAUUUAAAUAAGACGGAUGAUUAAAGUUGGACAUGGAAACUCAUAGUUGUACUUAAAAUGGGACGAAGGGAGUAUCAUU	242	Chr3(+):5230013-5230254
osa-miR812j	AAGACGGAUGAUUAAAGUUGGACA	24	osa-MIR812g	UUCCGAUGUAAUCCCUCUGUUCCAUUUUAAGUGCAGCCAUGGUUUUACGCGCUCAACUUUAAUCGUCCGUCUUAUUUAAAAAAAAUUAAAAACAUAAGUCAUGAGUAAAGUAUACUAUUCAUAUUUUAUUAUCUCAUAACAAUAAAAAUACUAAUUAUAAAAAAAUUUAAAUAAGACGGAUGAUUAAAGUUGGACAUGGAAACUCAUAGUUGUACUUAAAAUGGGACGAAGGGAGUAUCAUU	242	Chr3(+):5230013-5230254
osa-miR812h	AAGACGGAUGAUUAAAGUUGGACA	24	osa-MIR812j	AGAGUGCAUCCUUGGUCUUGGAUAGUACUUCCUUUGUCCCAAAAUAAGCGUAGCCAUGAGUUUUCUUGUCCAACUUUAAUUGUUCGUCUUAUUUAAUUUUUUUUUGAAAAAACUAAAAAACACAAGUCACGCAUAAACUACUAUUCAUGUUUUAUAAUCUAAUAACAAUAAAAAUACUAAUCAUACAAAAAUUUCAAAUAAGACGGAUGAUUAAAGUUGGACACGGAAACUCAUGGCUGCGUUUAUUUUGUGACGGAGAGAGUACUAUUGGAAAGAUCAGCUAGUUGGAAAAUGCCA	297	Chr8(+):19806333-19806629
osa-miR812j	AAGACGGAUGAUUAAAGUUGGACA	24	osa-MIR812j	AGAGUGCAUCCUUGGUCUUGGAUAGUACUUCCUUUGUCCCAAAAUAAGCGUAGCCAUGAGUUUUCUUGUCCAACUUUAAUUGUUCGUCUUAUUUAAUUUUUUUUUGAAAAAACUAAAAAACACAAGUCACGCAUAAACUACUAUUCAUGUUUUAUAAUCUAAUAACAAUAAAAAUACUAAUCAUACAAAAAUUUCAAAUAAGACGGAUGAUUAAAGUUGGACACGGAAACUCAUGGCUGCGUUUAUUUUGUGACGGAGAGAGUACUAUUGGAAAGAUCAGCUAGUUGGAAAAUGCCA	297	Chr8(+):19806333-19806629
osa-miR814b	CACUUCAUAGUACAACGAAUCU	22	osa-MIR814b	ACCGGACGAGACACUUCAUAGUACAACGAAUCUGGACAUGAAGAUUCGUUGUACUAUAAAGUGUCUCGUCUGGU	74	Chr2(+):26341211-26341284
osa-miR815c	AAGGGGAUUGAGGAGAUUGGG	21	osa-MIR815b	CUAAUGGUUCACCUCGUUUUGCGUAUAUUCCCAAUCUUCUCUAUUUCCUUCUCCUCAAACACAGCCUGGGAGUGUUUGAGAAGGGGAUUGAGGAGAUUGGGAAGAUACGUAAAACGAGGUGAGCCAUUAG	130	Chr5(+):14992226-14992355
osa-miR812l	ACGAACGGUUAAAGUUGGACGCGG	24	osa-MIR812l	AGUACUUCCUCCGUCCUAUUUUAAGUGCAACCAUAUAUUUUCGUAUUCAAUUUUGAUCGUUCGUCUUAUUUUAAUUUUUUUGUAAUUAAUAUUUUUGUUGUUAUAAGAUGAUAAAACAUGCAUAGUAUUUUACGCGUGACUUAUGUUUUAAAUUUUUUCUAAAAUUUUUUUAAAUAAGACGAACGGUUAAAGUUGGACGCGGAAAAUUAUGGAUGCACUUAAAGUGGGAUGGAGGGAGUAUU	242	-
osa-miR812g	AAGACGGAUGAUUAAAGUUGGACA	24	osa-MIR812h	UUGUACUCCCUCCGUCCCAUUUUAAGUGCAAUCAUGAGUUUCGCCCAACUUUAAUCAUCUGUUUUAUUUGAACUUUUUAUAAAUAGUAUUUUUAUUGUUAUGAGAUUAUAAAAUUUAAAUAAGACGGAUGAUUAAAGUUGGACACGAAAACUCAUGGCUACACUUACAAUGAAAUGGAGGGGUACUA	187	Chr3(-):1164921-1165107
osa-miR815b	AAGGGGAUUGAGGAGAUUGGG	21	osa-MIR815a	UUUUUUUAGACUCUUAAUUUCUUUUUCUAGGAUGAACUCUUAGGGUGUGUUUGAGGAGAAGGGGAUUGAGGAGAUUGGGGAGA	83	Chr5(+):29746632-29746714
osa-miR812k	ACGAACGGUUAAAGUUGGACGCGG	24	osa-MIR812l	AGUACUUCCUCCGUCCUAUUUUAAGUGCAACCAUAUAUUUUCGUAUUCAAUUUUGAUCGUUCGUCUUAUUUUAAUUUUUUUGUAAUUAAUAUUUUUGUUGUUAUAAGAUGAUAAAACAUGCAUAGUAUUUUACGCGUGACUUAUGUUUUAAAUUUUUUCUAAAAUUUUUUUAAAUAAGACGAACGGUUAAAGUUGGACGCGGAAAAUUAUGGAUGCACUUAAAGUGGGAUGGAGGGAGUAUU	242	-
osa-miR812r	ACGUUAGACACGAAUUUCUACGGC	24	osa-MIR812r	CCUAAAAUAAGUAUAGUUUUGCACUGUUCAUGUCUAACGUUUGACCGUUCGUCUUAUUUGAAAAUUUUUUAUGAUUAAUAUUUUUGUUGUUAUUAGAUAAUAAAACAUGAAUAGUAUUUUAUGUGUGACUAACUUUUUUUAAUUUUCUUAUAAAUUUUUUAAAUAAGACGGACGGUCAAACGUUAGACACGAAUUUCUACGGCUGCACUUAUUUUAGG	218	Chr11(+):18809746-18809963
osa-miR814c	CACUUCAUAGUACAACGAAUCU	22	osa-MIR814c	ACCAGAUGUGACACUUCAUAGUACAACGAAUCUGGACAGGAAGCAUGUCCGGAUUCGUUAUACUAUAAAGUGUCCUAUUCGGU	83	Chr2(-):10889672-10889754
osa-miR814a	CACUUCAUAGUACAACGAAUCU	22	osa-MIR814c	ACCAGAUGUGACACUUCAUAGUACAACGAAUCUGGACAGGAAGCAUGUCCGGAUUCGUUAUACUAUAAAGUGUCCUAUUCGGU	83	Chr2(-):10889672-10889754
osa-miR815a	AAGGGGAUUGAGGAGAUUGGG	21	osa-MIR815c	CUUCUCCUCUCUUCUCUCCUCCACCUCAGCAUUUAGCCGGCUUAUAGCCUAUACUUCCUCUAAGGGUGUGUUUGAGGAGAAGGGGAUUGAGGAGAUUGGGAAG	103	Chr7(-):5426885-5426987
osa-miR812j	AAGACGGAUGAUUAAAGUUGGACA	24	osa-MIR812i	UAGAACUCCCUCCAUCCAAAAAUAAGCGUAGCCAUAAGUUUUCGUCUUCAACUUAGAUCAUCUGUCUUAUUUGAAACUUUUUUAUGAUUAGUAUUUUUUUAUUAGAUUGUAAAACAUGAAUAUUACUUUAUGCAUGACUUAUAUUAUUUUAGAUUUUCUAAAAAAAAUAAAUAAGACGGAUGAUUAAAGUUGGACACGAAAACUCAGGGCUGCGCUUAUUUUGGGAAUGAGGGAGUACGGAG	242	Chr7(+):22152329-22152570
osa-miR812l	ACGAACGGUUAAAGUUGGACGCGG	24	osa-MIR812k	CUCCGUUUCAUAAUAAGUGCAGCCAUGAGUUUCCGCGCUCAAUUUUGAUCGUCCGUCUUAUUUGAAAUUUUUUUAUAAUUAGCAUUUUUGUUGUUAUGAGAUGAUAAAACAUGAAUAGUACUUUACUUGUGACUUAUGUUUUUAAAUUUUUUCAAAAAAUUUUUAAUAAGACGAACGGUUAAAGUUGGACGCGGAAAACCAUGGCUACACUUAUUUUGAGACGGAG	226	-
osa-miR812n-5p	AAGUGCAGCCAUGAGUUUCCGUGC	24	osa-MIR812n	CUUAAGUGCAGCCAUGAGUUUCCGUGCCCAACUUUAUCGUUCGUCUUAUUUGAAAUUUUUUUAUGAUUAGUAUUUCUAUUGUUAUUAGAUGAUAAAACAUGAAUAGUACUUUAUGUGUGACUUAUGUUUUUAUUGUUUUUAAAAAAAAUUCAAAUAACACAGACGAUCAAAGUUGGGCACGGAAAAUCAUGGCUGCACUUAAA	203	Chr8(-):14108082-14108284
osa-miR812n-3p	ACGGAAAAUCAUGGCUGCACUUAA	24	osa-MIR812t	UAUGUUCCAUUUUAAGUGAAACCAUGAGUUUUUUACCGAACUUUGAUUGUCUGUCUUAUUUGAAAUUUUUUUAUAAUUAGUAUUUUUACUGUUAUGAGAUGAUAAAGCAUGAAUAAUACUUUAUGCAUGACUUAUGCUUUUAAUUUUUUCAAAUUUUUUUCAAAUAAGACGAACGAUCAAAGUUUAGCACGGAAAAUCAUGGCUGCACUUAAAAUAGAACAU	222	Chr6(-):17370227-17370448
osa-miR812t	ACGGAAAAUCAUGGCUGCACUUAA	24	osa-MIR812u	UGUUUUAUUUUAAGUGUAACCAUAAAAUUUCAUGCCCAAUUUUGAUCGUUCAUCUUAUUUGGAUUUUUUUAUAAUUAAUAUUUUUAUUAUUAUGAGAUAAUAAGACAUGAAUAGUUACUUUAUUUGUAACUUACGUUUUUAAUUUUUUUAAGUUUUUUAAAAGACGGACGGUCAAAGUUGAUCACGGAAAAUCAUGGCUGCACUUAAAAAUGGGACA	217	Chr11(-):8663581-8663797
osa-miR814c	CACUUCAUAGUACAACGAAUCU	22	osa-MIR814a	ACCUAGUACCGGACGAGACACUUCAUAGUACAACGAAUCUGGACAGUAAGCCUGUCCAGAUUCGUUGUACUAUGAAGUGUCAUAUCCGGUCCUAAGU	97	Chr1(+):22375030-22375126
osa-miR814a	CACUUCAUAGUACAACGAAUCU	22	osa-MIR814a	ACCUAGUACCGGACGAGACACUUCAUAGUACAACGAAUCUGGACAGUAAGCCUGUCCAGAUUCGUUGUACUAUGAAGUGUCAUAUCCGGUCCUAAGU	97	Chr1(+):22375030-22375126
osa-miR815a	AAGGGGAUUGAGGAGAUUGGG	21	osa-MIR815b	CUAAUGGUUCACCUCGUUUUGCGUAUAUUCCCAAUCUUCUCUAUUUCCUUCUCCUCAAACACAGCCUGGGAGUGUUUGAGAAGGGGAUUGAGGAGAUUGGGAAGAUACGUAAAACGAGGUGAGCCAUUAG	130	Chr5(+):14992226-14992355
osa-miR812c	GACGGACGGUUAAACGUUGGAC	22	osa-MIR812d	CGUAUCCAACAUUUGAUCAUCUGCCUUAUUCGAAAAAUUUAUAAAAAAAAACAAGUCACGCAUAAAGUAUUAUUCAUGUUUUAUCAUAUAAGAACAAUAAAAAUACUAAUCAUAAAAAAAGUAAAUAAGACGGACGGUUAAACGUUGGACACG	153	Chr7(+):22395223-22395375
osa-miR812m	ACGAACGGUUAAAGUUGGACGCGG	24	osa-MIR812m	AGUCAUACGUUUCCGCGUCCAACUUUGAUCGUCCGUCUUAUUUGAAAUUUUUUUAUAAUUAGUAUUUUUGUUGUUAUGAGAUAAUAAAAUAUGAAUAGUACUUUACUCGUGACUUAUGUUUUUAAUUUUUUUUAAAAAAAAUUCAAAUAAGACGAACGGUUAAAGUUGGACGCGGAAAACUAUAGCU	187	Chr8(+):20574659-20574845
osa-miR812p	GACGGACGAUUAAAGUUGGGCAUG	24	osa-MIR812p	CCUAUUUUAAGUGCAGCCAUGAUUUUCCGUGCACAACUUUAAUCGUCCGUUUUACUUGAAUUUUUUUUGAAAAAAAUGAAAAAGUAAGUCACGUAUAAAGUACUAUUCAUAUUUUAUCAUCCCAUAACAAUAAAAAUGCAAAUUAUAAAAAAAAUUCAAAUAAGACGGACGAUUAAAGUUGGGCAUGAAAACUUAUGGUUGCACUUAAAAUGGG	214	Chr8(+):25425998-25426211
osa-miR812s	AAGACGGACAAUCAAACGUUGGAC	24	osa-MIR812s	UGGGUUUUCGUGUACAACAUGAUCGUUCGUCUUAUUUGAAAAUUUUAUGAAAAAAUUAAAAAAAUCACACAUAAAGUACUAUUCAUAUUUUAUCAUCCAAUAAUAAUAAAAAUACUAAUCACAAAAGAAUUUUUAAUAAGACGGACAAUCAAACGUUGGACACAGAAAUUC	171	Chr3(-):6033231-6033401
osa-miR812v	AUGGCUGCACUUAAAAUGGGACGG	24	osa-MIR812v	ACUGCAUCCUCCGUUCCAAUUUUAGUGAAACCAUAAGUUUCCGUGCUUAAUUUUAACUGUUUAUUUUAUUUAAAUUUUUUUUAUAAUUAGUAUUUUUGUUGUUAUGAGAUGAUAAAACAUAAGUAUUACUUUAUGCGUGACUUAUGUUUUUAUUUUUUUUCAAAUAAAAAGGACGAUUAAAGUUAGAUAUAAAAACUCAUGGCUGCACUUAAAAUGGGACGGAGAGAGUACU	232	Chr5(-):18432835-18433066
osa-miR818b	AAUCCCUUAUAUUAUGGGACGG	22	osa-MIR818b	CCUCCGUCCCAUAAUAUAAGAGAUUUUAGAUGGAUGUGAUACAUCUCAGUACAAUGAAUCUGUACUAUAAUAUAUCAUAUCCAUCCAAAAUCCCUUAUAUUAUGGGACGGAGG	113	Chr2(+):4007190-4007302
osa-miR827	UUAGAUGACCAUCAGCAAACA	21	osa-MIR827	UUUUGUUGCUGGUCAUCUAGCUACCCGUGCAUGCCUGGAGAUUGGAGAAUAAUUGACGAUGCAGCAGUCGGCUUAUUGGCUCUUGGGCACGCGUGGUUAGAUGACCAUCAGCAAACA	117	Chr2(-):23901168-23901284
osa-miR815b	AAGGGGAUUGAGGAGAUUGGG	21	osa-MIR815c	CUUCUCCUCUCUUCUCUCCUCCACCUCAGCAUUUAGCCGGCUUAUAGCCUAUACUUCCUCUAAGGGUGUGUUUGAGGAGAAGGGGAUUGAGGAGAUUGGGAAG	103	Chr7(-):5426885-5426987
osa-miR818c	AAUCCCUUAUAUUAUGGGACGG	22	osa-MIR818b	CCUCCGUCCCAUAAUAUAAGAGAUUUUAGAUGGAUGUGAUACAUCUCAGUACAAUGAAUCUGUACUAUAAUAUAUCAUAUCCAUCCAAAAUCCCUUAUAUUAUGGGACGGAGG	113	Chr2(+):4007190-4007302
osa-miR818e	AAUCCCUUAUAUUAUGGGACGG	22	osa-MIR818e	CCCCGUCCUAUAAUAUAAGGGAUUUUGAGUUUUUGCUUGCACUGUUUGACCACUCGUCUUAUUUAAAUUUUUUUUGGAAUUAUUAUUAUUUUUGACUUAUUUUAUUAUCCAAAGUACUUUAAGCAUAACUUUUCGUUUUUUAUAUUUGUACAAAUUUUUUGAAUAAAACGAGUGGUCAAACAAUACAAACAAAAACUUAAAAUCCCUUAUAUUAUGGGACGGAGG	225	Chr7(-):28154432-28154656
osa-miR818a	AAUCCCUUAUAUUAUGGGACGG	22	osa-MIR818b	CCUCCGUCCCAUAAUAUAAGAGAUUUUAGAUGGAUGUGAUACAUCUCAGUACAAUGAAUCUGUACUAUAAUAUAUCAUAUCCAUCCAAAAUCCCUUAUAUUAUGGGACGGAGG	113	Chr2(+):4007190-4007302
osa-miR818b	AAUCCCUUAUAUUAUGGGACGG	22	osa-MIR818d	UUCCUAUUAAUUGUUACUCUCUCCAUCCCAUAAUAUAAGGGAUUUUAGAGGGAUGUGAUCUAGAUUCGUAGUCCGAGGAAACAUCACAUACCUCUAAAAUCCCUUAUAUUAUGGGACGGAGGGAGUACUAGUUUAGGAA	139	Chr4(-):34969161-34969299
osa-miR818e	AAUCCCUUAUAUUAUGGGACGG	22	osa-MIR818b	CCUCCGUCCCAUAAUAUAAGAGAUUUUAGAUGGAUGUGAUACAUCUCAGUACAAUGAAUCUGUACUAUAAUAUAUCAUAUCCAUCCAAAAUCCCUUAUAUUAUGGGACGGAGG	113	Chr2(+):4007190-4007302
osa-miR818c	AAUCCCUUAUAUUAUGGGACGG	22	osa-MIR818d	UUCCUAUUAAUUGUUACUCUCUCCAUCCCAUAAUAUAAGGGAUUUUAGAGGGAUGUGAUCUAGAUUCGUAGUCCGAGGAAACAUCACAUACCUCUAAAAUCCCUUAUAUUAUGGGACGGAGGGAGUACUAGUUUAGGAA	139	Chr4(-):34969161-34969299
osa-miR818d	AAUCCCUUAUAUUAUGGGACGG	22	osa-MIR818e	CCCCGUCCUAUAAUAUAAGGGAUUUUGAGUUUUUGCUUGCACUGUUUGACCACUCGUCUUAUUUAAAUUUUUUUUGGAAUUAUUAUUAUUUUUGACUUAUUUUAUUAUCCAAAGUACUUUAAGCAUAACUUUUCGUUUUUUAUAUUUGUACAAAUUUUUUGAAUAAAACGAGUGGUCAAACAAUACAAACAAAAACUUAAAAUCCCUUAUAUUAUGGGACGGAGG	225	Chr7(-):28154432-28154656
osa-miR818a	AAUCCCUUAUAUUAUGGGACGG	22	osa-MIR818d	UUCCUAUUAAUUGUUACUCUCUCCAUCCCAUAAUAUAAGGGAUUUUAGAGGGAUGUGAUCUAGAUUCGUAGUCCGAGGAAACAUCACAUACCUCUAAAAUCCCUUAUAUUAUGGGACGGAGGGAGUACUAGUUUAGGAA	139	Chr4(-):34969161-34969299
osa-miR818e	AAUCCCUUAUAUUAUGGGACGG	22	osa-MIR818d	UUCCUAUUAAUUGUUACUCUCUCCAUCCCAUAAUAUAAGGGAUUUUAGAGGGAUGUGAUCUAGAUUCGUAGUCCGAGGAAACAUCACAUACCUCUAAAAUCCCUUAUAUUAUGGGACGGAGGGAGUACUAGUUUAGGAA	139	Chr4(-):34969161-34969299
osa-miR820a	UCGGCCUCGUGGAUGGACCAG	21	osa-MIR820a	UGCGUCGGCCUCGUGGAUGGACCAGGAGCUCAACAUUCCUUAAGGUUGUUCUUUCAAACCCAUACAAGGUUCCACCGCCUGCAUUGUUCCAAGAGUGUCUUGGAUGAAAGUAGGAAGUGGAACCUUGUUAGGGUUGGAACGAACUGCCUUAAGGAAGUCGAUGCUCCAGGUCCGUCCAGGAGGACGACUCA	191	Chr1(+):14130479-14130669
osa-miR818d	AAUCCCUUAUAUUAUGGGACGG	22	osa-MIR818b	CCUCCGUCCCAUAAUAUAAGAGAUUUUAGAUGGAUGUGAUACAUCUCAGUACAAUGAAUCUGUACUAUAAUAUAUCAUAUCCAUCCAAAAUCCCUUAUAUUAUGGGACGGAGG	113	Chr2(+):4007190-4007302
osa-miR820c	UCGGCCUCGUGGAUGGACCAG	21	osa-MIR820a	UGCGUCGGCCUCGUGGAUGGACCAGGAGCUCAACAUUCCUUAAGGUUGUUCUUUCAAACCCAUACAAGGUUCCACCGCCUGCAUUGUUCCAAGAGUGUCUUGGAUGAAAGUAGGAAGUGGAACCUUGUUAGGGUUGGAACGAACUGCCUUAAGGAAGUCGAUGCUCCAGGUCCGUCCAGGAGGACGACUCA	191	Chr1(+):14130479-14130669
osa-miR818a	AAUCCCUUAUAUUAUGGGACGG	22	osa-MIR818e	CCCCGUCCUAUAAUAUAAGGGAUUUUGAGUUUUUGCUUGCACUGUUUGACCACUCGUCUUAUUUAAAUUUUUUUUGGAAUUAUUAUUAUUUUUGACUUAUUUUAUUAUCCAAAGUACUUUAAGCAUAACUUUUCGUUUUUUAUAUUUGUACAAAUUUUUUGAAUAAAACGAGUGGUCAAACAAUACAAACAAAAACUUAAAAUCCCUUAUAUUAUGGGACGGAGG	225	Chr7(-):28154432-28154656
osa-miR818b	AAUCCCUUAUAUUAUGGGACGG	22	osa-MIR818e	CCCCGUCCUAUAAUAUAAGGGAUUUUGAGUUUUUGCUUGCACUGUUUGACCACUCGUCUUAUUUAAAUUUUUUUUGGAAUUAUUAUUAUUUUUGACUUAUUUUAUUAUCCAAAGUACUUUAAGCAUAACUUUUCGUUUUUUAUAUUUGUACAAAUUUUUUGAAUAAAACGAGUGGUCAAACAAUACAAACAAAAACUUAAAAUCCCUUAUAUUAUGGGACGGAGG	225	Chr7(-):28154432-28154656
osa-miR818d	AAUCCCUUAUAUUAUGGGACGG	22	osa-MIR818d	UUCCUAUUAAUUGUUACUCUCUCCAUCCCAUAAUAUAAGGGAUUUUAGAGGGAUGUGAUCUAGAUUCGUAGUCCGAGGAAACAUCACAUACCUCUAAAAUCCCUUAUAUUAUGGGACGGAGGGAGUACUAGUUUAGGAA	139	Chr4(-):34969161-34969299
osa-miR815c	AAGGGGAUUGAGGAGAUUGGG	21	osa-MIR815c	CUUCUCCUCUCUUCUCUCCUCCACCUCAGCAUUUAGCCGGCUUAUAGCCUAUACUUCCUCUAAGGGUGUGUUUGAGGAGAAGGGGAUUGAGGAGAUUGGGAAG	103	Chr7(-):5426885-5426987
osa-miR820a	UCGGCCUCGUGGAUGGACCAG	21	osa-MIR820b	GUACAUGCGUCGGCCUCGUGGAUGGACCAGGAGCUCGACGUUCCUUAAGGCCGUUCUUUCCGACCCAUACAAGGUUCCGUCGCCUGCAUUGUUCCAAGAGUGUCUUGGACGAAAGCAGGAAGUGGAACCUUGUUAAGGUCGGAACGAACUGCCUUAAGGAAGUCGAUGCUUUAGGUCCGUCCACGAGGACGACGCAGCUAG	201	Chr7(-):13120534-13120734
osa-miR818c	AAUCCCUUAUAUUAUGGGACGG	22	osa-MIR818e	CCCCGUCCUAUAAUAUAAGGGAUUUUGAGUUUUUGCUUGCACUGUUUGACCACUCGUCUUAUUUAAAUUUUUUUUGGAAUUAUUAUUAUUUUUGACUUAUUUUAUUAUCCAAAGUACUUUAAGCAUAACUUUUCGUUUUUUAUAUUUGUACAAAUUUUUUGAAUAAAACGAGUGGUCAAACAAUACAAACAAAAACUUAAAAUCCCUUAUAUUAUGGGACGGAGG	225	Chr7(-):28154432-28154656
osa-miR820c	UCGGCCUCGUGGAUGGACCAG	21	osa-MIR820c	UGCGUCGGCCUCGUGGAUGGACCAGGAGCUCGACAUUCCUUAAGGUCGUUCUUUCCGACCCAUACAAGGUUCCGCUGCCUGCAUUGUUCCAAGAGUGUCUUGGACAAAAGCAGGAAGUGGAACCUUGUUAAGGUCGGAACGAACUGCCUUAAGGAAGUCGAUGCUCCAGGUCCGUCCACGAGGACGACGCA	191	Chr10(+):6928681-6928871
osa-miR820a	UCGGCCUCGUGGAUGGACCAG	21	osa-MIR820c	UGCGUCGGCCUCGUGGAUGGACCAGGAGCUCGACAUUCCUUAAGGUCGUUCUUUCCGACCCAUACAAGGUUCCGCUGCCUGCAUUGUUCCAAGAGUGUCUUGGACAAAAGCAGGAAGUGGAACCUUGUUAAGGUCGGAACGAACUGCCUUAAGGAAGUCGAUGCUCCAGGUCCGUCCACGAGGACGACGCA	191	Chr10(+):6928681-6928871
osa-miR820c	UCGGCCUCGUGGAUGGACCAG	21	osa-MIR820b	GUACAUGCGUCGGCCUCGUGGAUGGACCAGGAGCUCGACGUUCCUUAAGGCCGUUCUUUCCGACCCAUACAAGGUUCCGUCGCCUGCAUUGUUCCAAGAGUGUCUUGGACGAAAGCAGGAAGUGGAACCUUGUUAAGGUCGGAACGAACUGCCUUAAGGAAGUCGAUGCUUUAGGUCCGUCCACGAGGACGACGCAGCUAG	201	Chr7(-):13120534-13120734
osa-miR820b	UCGGCCUCGUGGAUGGACCAG	21	osa-MIR820b	GUACAUGCGUCGGCCUCGUGGAUGGACCAGGAGCUCGACGUUCCUUAAGGCCGUUCUUUCCGACCCAUACAAGGUUCCGUCGCCUGCAUUGUUCCAAGAGUGUCUUGGACGAAAGCAGGAAGUGGAACCUUGUUAAGGUCGGAACGAACUGCCUUAAGGAAGUCGAUGCUUUAGGUCCGUCCACGAGGACGACGCAGCUAG	201	Chr7(-):13120534-13120734
osa-miR820b	UCGGCCUCGUGGAUGGACCAG	21	osa-MIR820a	UGCGUCGGCCUCGUGGAUGGACCAGGAGCUCAACAUUCCUUAAGGUUGUUCUUUCAAACCCAUACAAGGUUCCACCGCCUGCAUUGUUCCAAGAGUGUCUUGGAUGAAAGUAGGAAGUGGAACCUUGUUAGGGUUGGAACGAACUGCCUUAAGGAAGUCGAUGCUCCAGGUCCGUCCAGGAGGACGACUCA	191	Chr1(+):14130479-14130669
osa-miR820b	UCGGCCUCGUGGAUGGACCAG	21	osa-MIR820c	UGCGUCGGCCUCGUGGAUGGACCAGGAGCUCGACAUUCCUUAAGGUCGUUCUUUCCGACCCAUACAAGGUUCCGCUGCCUGCAUUGUUCCAAGAGUGUCUUGGACAAAAGCAGGAAGUGGAACCUUGUUAAGGUCGGAACGAACUGCCUUAAGGAAGUCGAUGCUCCAGGUCCGUCCACGAGGACGACGCA	191	Chr10(+):6928681-6928871
