# Supplementary material for: Identification of miRNAs in Response to Cold Stress in ‘Chaling’ Common Wild Rice (Oryza rufipogon Griff.)
Source: Life (Basel). 2025 Dec 11;15(12):1896. doi: 10.3390/life15121896 (PMC12734129; doi:10.3390/life15121896)
Supplement: Supplementary file 1 [file life-15-01896-s001.zip › Supplementary Excel File S3.xlsx]

## Sheet: Excel S2
Excel S3. The information of all identified novel miRNAs
miRNA id	miRNA seq	miRNA length	pre-miRNA id	pre-miRNA seq	pre-miRNA length	pre-miRNA position	energy
Nov-m0001-5p	ATGGCATCGTAGAGGTCGAG	20	Nov-m0001	CGCCTTGATGATGGCATCGTAGAGGTCGAGTGTGGTTGTCTTGCATGGGCGACGCCGGCGTTGATGGTTGGCGCCATCTGGCGC	84	10(+):1061290-1061373	-32.3
Nov-m0002-5p	GACTGTCAGATTCACTTGTATCA	23	Nov-m0002	AAGCAGCCGCGACTGTCAGATTCACTTGTATCATAGAATTGTTCACTTTCCTGAACATGTTTGCAACTTGCGAAGTAATCCTCAAGCCGGAGCTA	95	10(+):1675714-1675808	-20.1
Nov-m0003-3p	GAGGCTGGCATGTGGGACCC	20	Nov-m0003	CCGGATTAGGGTTGCGAATGCTGCTGCTCGAGTCGATCGAGGAGAGTATTTATTTAATGCGTGAGGCTGGCATGTGGGACCCGTAGCGCCGC	92	10(+):1830420-1830511	-32.3
Nov-m0004-3p	GAAGTTTGGGTTGTCGCCGGCAC	23	Nov-m0004	TCCCCCTCCCACCCCACCCCGAGACCCTAATTCGTCGGCCCTTCGCCGAAGTTTGGGTTGTCGCCGGCACCGGAGAAGAA	80	10(+):2196345-2196424	-23.9
Nov-m0005-5p	CCCTGTCACGGAACCCGCCGGG	22	Nov-m0005	ACGACCACCCCCCTGTCACGGAACCCGCCGGGAATAGCCACGGCGCGGCGGTCGCCGGCGACGGGGTCCCACACGA	76	10(+):2339664-2339739	-31.94
Nov-m0006-5p	TCCAGCAGGTGGCTTCCAAGAGG	23	Nov-m0006	ACTGTCACCATCCAGCAGGTGGCTTCCAAGAGGATGTGCCTCACTCTGGAGGAATTCTTGAAGCAGCCTCCATGTGATTCCAGGACATT	89	10(+):2362752-2362840	-28.3
Nov-m0007-3p	TGGGGTTTGGGGATGGGGGGAT	22	Nov-m0007	TCGCCGCCGCCGCCGCCCGGCGTGCTCTGTTCTGCTCCGTGGTGCGCTGCTTAATTGTGGTTGGGGTTTGGGGATGGGGGGATTTGCAGGGCG	93	10(+):2477716-2477808	-31.7
Nov-m0008-5p	AGGACTGAATTGATGACTGAATTT	24	Nov-m0008	TTCACTGTTTAGGACTGAATTGATGACTGAATTTCTCGGTCTCGGTCTTTCGGTTCAGTCTTTTTCTGCCCA	72	10(+):2742225-2742296	-22.8
Nov-m0009-3p	TAACCGAGCCGAGGCCCGTTTG	22	Nov-m0009	CGGTGTGTCGATCCCGAGCCGCCGGAGCCGTATTCGGTCAGACCGAGCTGATGGCGGTCTAACCGAGCCGAGGCCCGTTTGGCCGGCCACC	91	10(+):2766948-2767038	-41.11
Nov-m0010-5p	TATATTTTGGGATAGAAGGAGTAT	24	Nov-m0010	TAGAAGTCGTTATATTTTGGGATAGAAGGAGTATTTCTTGGCCTTTATGGGTTAAGTGTGGTTGCGCCTTATATTTTGGAATGTAGGGAGTACCA	95	10(+):2836121-2836215	-31.6
Nov-m0011-5p	AGGACTTATATCAACCCATGGATA	24	Nov-m0011	TTGTCCGACAAGGACTTATATCAACCCATGGATATAAATATGTACACCTGGGGTCTATGTAATCTGTCCTCACGATCAATACAATTCGGCGCAT	94	10(+):2972315-2972408	-19.7
Nov-m0012-5p	CCATGCCCCGGGCAAGAGCCATC	23	Nov-m0012	AACCAACGAGCCATGCCCCGGGCAAGAGCCATCCAAGATCGTGCCATTGTCGGAGGGCACCTTTGTCACCGTCGCTGGCAAGACCAGC	88	10(+):3017384-3017471	-26.7
Nov-m0013-3p	ACAGGCAACGGTTCGATGTCGGGG	24	Nov-m0013	AGTCATCCCTGTCCGGTACGTTGTAGAGTCATATCTGGGAGCCAGACTTTACAGGCAACGGTTCGATGTCGGGGCCAATAGACC	84	10(+):3857620-3857703	-23.9
Nov-m0014-3p	CCGCCTGGCGCGCGGAGCTCCGTG	24	Nov-m0014	GTGCAAGGCCACGGCCGTCTCGCCGCCGGAATCTCCCATGACCGCCTGGCGCGCGGAGCTCCGTGAGATCTTCCA	75	10(+):4279061-4279135	-28.2
Nov-m0015-5p	AGTTTTTGATTTTCCGGATCGA	22	Nov-m0015	TCCAAAACCGAGTTTTTGATTTTCCGGATCGATTTCTTGCGGGAGGAGTCCGATCTCTTCAATCCAAGGCTATAAATAGGAC	82	10(+):4470881-4470962	-21.34
Nov-m0016-3p	CCAAAGATCGTTTATTTGCTCGTG	24	Nov-m0016	CTACAGAACACCGAAAGATTGTGATCTTTGCTGTGAGACACCCAAAGATCGTTTATTTGCTCGTGGATACTGTAA	75	10(+):4847819-4847893	-19.1
Nov-m0017-5p	GCTGCCCCACCTGCGAAGACCGTT	24	Nov-m0017	TAGGCGGACGGCTGCCCCACCTGCGAAGACCGTTTTGGCCCGCTTGCGATAATGCTTTTCCTAGTAGTGGGCAGCCCCATGCACGGCCAC	90	10(+):5044554-5044643	-32.9
Nov-m0018-3p	GACTGCGTTGGTGGAGCCTGGGCA	24	Nov-m0018	GTGTCGACGGTTTTGCAAAGGTTAGTGGCGCCGTGGGAACTAAGAAGAAAACGAGGCGGCGGACTGCGTTGGTGGAGCCTGGGCAACAAAGATAA	95	10(+):5415846-5415940	-26.3
Nov-m0019-5p	ATGGGTGGCGCGTGGCGGTC	20	Nov-m0019	CGGTGAAGAGATGGGTGGCGCGTGGCGGTCGCAGAGGCGACGAAGGAGTCGTCCTGCGCTCCAGCGCGTCAGCGAGCACGGG	82	10(+):5587334-5587415	-40.6
Nov-m0020-3p	ACACGTCAGTGCCTGTAATGGTAG	24	Nov-m0020	CCATAACGTCACTACCATCATAGTAACTAGTATGCGGGTTCCAACTTCCTATTGCTCCACACGTCAGTGCCTGTAATGGTAGTGCTATTATA	92	10(+):5700728-5700819	-23.64
Nov-m0021-3p	TCGGCGGCTGCCAGTGGGGCGGA	23	Nov-m0021	ACGTCGTTCCCTCCGCCCCTCCTCCCGTCCTCCGCCCGTCGCTTCCTTTGCTGTCGGCGGCTGCCAGTGGGGCGGAGCGGTGGCGG	86	10(+):5944595-5944680	-39.2
Nov-m0022-3p	TCTGAAAATGGCAGTGAAGCGAAA	24	Nov-m0022	ACAGAACTGAGTTTCGCTTCTAGAAATTTTCGGACTTGTCCGGAACCGATTTTTGGAATTTCTGAAAATGGCAGTGAAGCGAAAAACGGTTCTG	94	10(+):6072087-6072180	-40.4
Nov-m0023-5p	GTAACGGGTTGGCCCATTTCGGG	23	Nov-m0023	ATTTTGCTGAGTAACGGGTTGGCCCATTTCGGGACGCTACTGTTGGGCTAGCACCAGGTTGGCTCATCTGTGGGTGCAGATA	82	10(+):6242004-6242085	-30
Nov-m0024-3p	TACCTCGCCGGGCCGCTCGTCG	22	Nov-m0024	CGGCGCGGCGGAGAAGAACGGCGGCGAGGAGGAGGGGTTGGTGGTGACCGAGATCAAGAAGCAGCTGTACCTCGCCGGGCCGCTCGTCGTCGGCATGTT	99	10(+):6295890-6295988	-40.4
Nov-m0025-3p	AAACGAAGCAGCTGGATCCTG	21	Nov-m0025	CCCAGGTGTTGATTGTAGCACAGTTGGCATAGAACCACTGCTTCACCTTCCCCAGGAGGGAGAAACGAAGCAGCTGGATCCTGACGCGTCTGG	93	10(+):6388305-6388397	-34
Nov-m0026-3p	GGCATAAGAGCGTTTGTAGGAAGT	24	Nov-m0026	TTGCCACATAGCGATCTAGGAGCGTTTGTAGAAATGTCACGTGGCGGCATAAGAGCGTTTGTAGGAAGTTCAGTGGACT	79	10(+):6849654-6849732	-24.5
Nov-m0027-3p	GGTAAGAACCGATGTCCGATGCAC	24	Nov-m0027	GTGTGGATGTGTGCGTTGACGTGAGGGTAGTAGCAGGTACTAATCTAGGGGTAAGGTTGGTAAGAACCGATGTCCGATGCACCGCTTCAAAC	92	10(+):6895702-6895793	-26.2
Nov-m0028-5p	GCGTCGATGGTGCTGGTGCAGC	22	Nov-m0028	GAAGGCGCCGGCGTCGATGGTGCTGGTGCAGCTGTTCATCACGGGGATGATCATGCTTTCCAAGGTGTCCATCGGCGGCGGCATGTTCA	89	10(+):6946901-6946989	-42.6
Nov-m0029-5p	GAGTCAATGGACGGTTTTGACCGA	24	Nov-m0029	GCGGGGGAGAGAGTCAATGGACGGTTTTGACCGAGATCTGACCGGCGGGATGGGGCTTTGACCAGACTTTGACTGA	76	10(+):7619089-7619164	-18.4
Nov-m0030-3p	GATGCTGCTGGTCTGACCGTCGGT	24	Nov-m0030	TCGTACGATCTGCCGCCGGTCTAACCGCCACTATCCCACCGTCTGACCATCGCGATGCTGCTGGTCTGACCGTCGGTGTCTCGTCGG	87	10(+):7649773-7649859	-29.2
Nov-m0031-3p	GTTTTTGAATTGGGGATGGGG	21	Nov-m0031	CCAAGCAGACGCTGAATTCCTTTAATTCAATTATCGTGTACGACCATACTGTTTTTGAATTGGGGATGGGGGTCTAGAACC	81	10(+):9002765-9002845	-21.5
Nov-m0032-3p	TCGAGGGACTTGGAACATCTT	21	Nov-m0032	TTGGGTTGATGTTACCAATCAGAACTAAAAATCAATTTTTAGTCAACACGGACTAAAAATGTTTCGAGGGACTTGGAACATCTTCAGTACCGGT	94	10(+):9119812-9119905	-24.3
Nov-m0033-5p	GATGGCTGTCGCGTTACTGCACC	23	Nov-m0033	GTTACTGCACGATGGCTGTCGCGTTACTGCACCGTTCCGCGAGATGAGAGCTGAGAAGAGGTGGGTGCTGAGGGGAGTTGGTAGGCGGTTTGACC	95	10(+):9149775-9149869	-25.8
Nov-m0034-5p	GCTAAACCCTGGCTATGAACTTGG	24	Nov-m0034	TCCAAAAAAAGCTAAACCCTGGCTATGAACTTGGACACGCATGTGTCCAGGTTCGTAGCTAGGATTGGACTTTTTTTTTTTTTTTGAGACGGAG	94	10(+):9475792-9475885	-44.51
Nov-m0035-3p	AGTGGTCCGTCTGGGAATATAGAT	24	Nov-m0035	GCCTGTGAAGATCTATATTCCCAGGCGATCCACATAATATAAGTGGTCCGTCTGGGAATATAGATCTTCGTAGTC	75	10(+):10658407-10658481	-45.3
Nov-m0036-3p	CATCGGTAGGAGAGCGTTCCGCC	23	Nov-m0036	CGCCCTTGCGCTGAAGATGAACGGGGCTAAGCGATCTGCCGAAGCTGTGGGATGTCAAAATGCATCGGTAGGAGAGCGTTCCGCCTTAGAGGGAA	95	10(+):10903441-10903535	-29.5
Nov-m0037-3p	GTAGTGCTACTGCCGGCAAGAGA	23	Nov-m0037	AAATGCACCCATCTAAGCAGGTAGTAGCCATTGTGGGAGTAGATAATAGCAACATCCAGGTAGTAGTGCTACTGCCGGCAAGAGAGGAACAAAAA	95	10(+):11050135-11050229	-25.9
Nov-m0038-5p	CGACCGCCGCTGTCTCTGCTCCA	23	Nov-m0038	GTCCTGTACGCGACCGCCGCTGTCTCTGCTCCACCCTCCTGACCGCCCTCAACTCCACCGCCGTCAAAGCGAGGCCAAGCCAGCCCGTGCGAACTCCCA	99	10(+):11569090-11569188	-20.82
Nov-m0039-5p	CTTCCTACTCCTCGCAAGATCTG	23	Nov-m0039	GTGCCGCTGCCTTCCTACTCCTCGCAAGATCTGGTCTGAGGCTCGTCAGATCTAGCCTTGGGAGGCGGTGACGGGCAGCGGTGGCGCA	88	10(+):11578545-11578632	-45.8
Nov-m0040-3p	AGGTGTCGGTTCTTGGTGTATA	22	Nov-m0040	GGTGTCTGTTCTGGGTGCACAACCGGCATCTATAGTACCATATAGGTGTCGGTTCTTGGTGTATATTATAGGTGC	75	10(+):11778315-11778389	-31
Nov-m0041-3p	GTCGCCGGTGGATGGGAGGCTGGC	24	Nov-m0041	GGCCGTGGGCGATGGCGGTCACTGACGGCCGCCGGCGGACGGCAGGCTAGCAGGGATAGAGCCAGTGGTCGCCGGTGGATGGGAGGCTGGCACGAAGGAGC	101	10(+):11821260-11821360	-43.4
Nov-m0042-5p	GCGCGGTTTGACACGGCTCTAGCT	24	Nov-m0042	TGCATGTAAGGCGCGGTTTGACACGGCTCTAGCTCCCAACTCTAACTTACCTAGAGCTGGAGTTGTGCTAAATGGTACAGATTCTCTA	88	10(+):11860002-11860089	-27.87
Nov-m0043-5p	AAGCTCCCTACGGTTTAATGTCCT	24	Nov-m0043	CTAGGGGAACAAGCTCCCTACGGTTTAATGTCCTTTCCCTAGTATAATTCTCCCTAGGGAACCTGGGGATTTCCAGTAGATTGTTAGGTCTCCTTT	96	10(+):11988400-11988495	-30.6
Nov-m0044-5p	GATTTTAGAGGTCGTGACACATT	23	Nov-m0044	AAATGTAAGCGATTTTAGAGGTCGTGACACATTACTAAAAGGACCTATTTAAAGGAGTTTTTAGCAGTTGCATCTTCTCCTATAATCTCTAGCTACC	97	10(+):12116464-12116560	-19.9
Nov-m0045-5p	TCGGCCTGTGGACTCCCCCT	20	Nov-m0045	GGCCTGGCCTTCGGCCTGTGGACTCCCCCTATTCTCCTCTACCCATTCCTCGGAGTTTTGGGCCGATTCTCTGGTA	76	10(+):12516747-12516822	-23.31
Nov-m0046-5p	CATCGCCGCCAAGGTCGCCGAC	22	Nov-m0046	CGCGCCTCCACATCGCCGCCAAGGTCGCCGACGGCATGGCGTTCATGCACAACACCCTGTGCGGCGGCGGCGGCGGCGACGCCGACGACGTGA	93	10(+):12784292-12784384	-44.4
Nov-m0047-3p	AACCTCTGCAGGTCACGTCCGGTG	24	Nov-m0047	CAACGCGTGGCCCTGACTGTGGCTCTGAGCCGAGGCGCATCGAGGAAACTGTAACCTCTGCAGGTCACGTCCGGTGTTACAAGACC	86	10(+):12957848-12957933	-29.3
Nov-m0048-3p	AGAAGCTGTGTACTGTTTGGGACA	24	Nov-m0048	GAAACCTAGCTTCTCCAGCTTCTAGCTTCTTAGTTCATTCTTCAAAATCTGTAACAACAGATTCTCAGAAGCTGTGTACTGTTTGGGACAGCTTCTAACA	100	10(+):13158048-13158147	-23.7
Nov-m0049-3p	AGGTTCGGATACATCGCATTTGAT	24	Nov-m0049	AGCAATCTAGAATCGGATGTGATGTATCCGAATAAGAAATCTAGACAGGTTCGGATACATCGCATTTGATTTTAGGTTGC	80	10(+):13704969-13705048	-46.2
Nov-m0050-3p	ATAAGTGGGTTCACGGGTAACCCA	24	Nov-m0050	GGGTAGAAGCGGCTACCCGCGAAAACTTATAGGCTAAACTAACCCGCGAACTCGCTTATTTTGACCTATAAGTGGGTTCACGGGTAACCCACTTGCATCCC	101	10(+):13761060-13761160	-38
Nov-m0051-5p	ATTCTTCGATGCAGGCCACCGTAT	24	Nov-m0051	CATTCGCATGATTCTTCGATGCAGGCCACCGTATACTTTTTAGAAGTGTTGGAGTGCTTCACATGGAATGGACGATGCACACT	83	10(+):13917672-13917754	-22.4
Nov-m0052-3p	ACGGGTGCTCTTAGTGGAACGAGC	24	Nov-m0052	TTGCTGAGATGTACATGTCTTATAGAGAGCACCTTACTTTACCATTACGGGTGCTCTTAGTGGAACGAGCTTTCTTTAAG	80	10(+):14356177-14356256	-19.94
Nov-m0052-5p	GTACATGTCTTATAGAGAGCACCT	24	Nov-m0052	TTGCTGAGATGTACATGTCTTATAGAGAGCACCTTACTTTACCATTACGGGTGCTCTTAGTGGAACGAGCTTTCTTTAAG	80	10(+):14356177-14356256	-19.94
Nov-m0053-5p	ACGTCGGCGGCGGCCCCGTG	20	Nov-m0053	CCGTGGTTCTACGTCGGCGGCGGCCCCGTGATCCGCCGCGGCCACGAGTGGTCGCCCCCGTTCTACATGTACGCGAGGGCTTGCGA	86	10(+):14469218-14469303	-34.9
Nov-m0054-3p	AGGTTCTAGCTATATGTCACTCTT	24	Nov-m0054	CCGTACGTAAGATGGTAACCTTAGCTAGCTCTCCAATTTCGTGGCGTGCACATGTCTAACTCTAGGTTCTAGCTATATGTCACTCTTTTTCGAGCCG	97	10(+):14601871-14601967	-20.79
Nov-m0055-3p	AGGACTGTGGCGGCCAGTGGCACT	24	Nov-m0055	AGGGCCACGGCAGCGAAGCAGCTCTTGGCCCCCACGTTGGAACTACTCAAGGACTGTGGCGGCCAGTGGCACTCCATGGCCAT	83	10(+):14605147-14605229	-33.9
Nov-m0056-5p	TAGTCCTTGAGGAGATACTATGAG	24	Nov-m0056	AGCAATTTTATAGTCCTTGAGGAGATACTATGAGGTACCATTTTTTCTATTGTAAATTTGGTATCTCTTGGTATCTAGATACTATGAGGTACCA	94	10(+):14854265-14854358	-31
Nov-m0057-3p	ACGATATGGTTTGGTTGCGAGATT	24	Nov-m0057	GAGTTCTTCATTGCTGGCACCCACGATCTGATTGGAACACAGGCATGCCGACGATATGGTTTGGTTGCGAGATTGAGAGAAACG	84	10(+):15005850-15005933	-19.5
Nov-m0058-3p	AAAGCGTGGGTGTTCGCTGCAATG	24	Nov-m0058	ATAAGAATGGATTCGCTAGAATACCATCACTAAAATGGGCTTCGCTAGAATACCATTCTCAAAGCGTGGGTGTTCGCTGCAATGCCATTTTTTG	94	10(+):15647092-15647185	-26
Nov-m0059-3p	TTGGAGAGACTAAAGTGGGGCTAA	24	Nov-m0059	CGGATTCACGTGTCACAAAAAGTCCTCCAACTCCTAGACACTAACTTTAGGTGGTGTTTGGTTGGAGAGACTAAAGTGGGGCTAAACTTTAGTCC	95	10(+):15683597-15683691	-31.1
Nov-m0060-3p	AGAGGCCTGTTAATTCGTGAGACT	24	Nov-m0060	GAGGGGGTTTGGGATGAGGAATTAAAAGGTCGAATTCCCACCAATATCTTACCTGGGAGAGGCCTGTTAATTCGTGAGACTGGGAGGGAAT	91	10(+):15825655-15825745	-25.02
Nov-m0061-5p	TTCATGTGGCTATAGAGATG	20	Nov-m0061	AATTAGAAGTTTCATGTGGCTATAGAGATGGATTTGATTTTGATTCGTATTTATTACCTCTTGAGATGCACTCATAGTGTAGTGGCAGGGTTGGCTG	97	10(+):16201905-16202001	-19.1
Nov-m0062-5p	GTGTAATATTTGTGGGCACCAAGA	24	Nov-m0062	ACATGTATGTGTGTAATATTTGTGGGCACCAAGATTTGAACCTAGATGGGTAGAGTCATGTGCCCACGACTCTATACCACACCACCTATGC	91	10(+):16211390-16211480	-31.8
Nov-m0063-5p	GAGAATCTGATGGTTGGTAGCCAG	24	Nov-m0063	TTAAGATTCTGAGAATCTGATGGTTGGTAGCCAGTTTCTGAGAATCTGGAGAAGCTGTGTTTTCCAGCTTATAGGTTCTAATTCATTT	88	10(+):16211528-16211615	-28
Nov-m0064-3p	GTGTCGTGTCGCGTGTCAGTATA	23	Nov-m0064	TGGCCCTGATTATATATTATGCGGATAAGCCCAAACATTCTGCCAATATGCATATACTAGTTGTGTCGTGTCGCGTGTCAGTATAAAAGTGGCTG	95	10(+):16260542-16260636	-21.54
Nov-m0065-3p	GATTTTGGATGGATGCGATATAT	23	Nov-m0065	AACTAGTATCAAATAAAGTTTATTTTTAAGTTTATAATATCTACTCCATCTGTCCTAAAATATAAGGGATTTTGGATGGATGCGATATATTCTAGTACCA	100	10(+):16757996-16758095	-21.1
Nov-m0066-3p	GATTTTCCCCTAACTGACTAGGTC	24	Nov-m0066	CACGTGTGGGTTACTGTAGCACTTATGGCTAATCATGAACTAATTAGGCTCAAAAGTTTCGTCTCGTGATTTTCCCCTAACTGACTAGGTCTCGTACTTTA	101	10(+):16917016-16917116	-18.7
Nov-m0067-5p	GACCCGACCTGCCCTCTGCCATT	23	Nov-m0067	CCATCGCCGTGACCCGACCTGCCCTCTGCCATTATTTCCTATTCTTCGGTTTCTCCCCTTCCTCGTCGGCACTTGGTAGTGTCGCCGGCGAGCT	94	10(+):16980512-16980605	-26.6
Nov-m0068-5p	CTGTTGGAGATGCTCTTAGTGTGT	24	Nov-m0068	GATGGAGAGGCTGTTGGAGATGCTCTTAGTGTGTAATGTTAGAGGATACGGTTCCACGCGGGCTAGGGTTCCCCAAGTATATTTTCAAT	89	10(+):17131622-17131710	-21.41
Nov-m0069-3p	AAGTGGCGCGTCCCGCTCCC	20	Nov-m0069	CGCCACGATGGGGAGGGTCGTCGCCGCCGCCGTGTGGAAGTGGCGCGTCCCGCTCCCCGCCGACTCC	67	10(+):17377742-17377808	-33.7
Nov-m0070-3p	CGCCGGCACGGCGGACCCGGG	21	Nov-m0070	CGCTGGCGGTGTCGGTGCCGTCGCTGAAGCCGCCCAAGTGCGGCGCCGGCACGGCGGACCCGGGCTGCTCGGAG	74	10(+):17419214-17419287	-39
Nov-m0071-3p	AGTGGTTATGGAGTGGACGCGCGG	24	Nov-m0071	GGGAGAACTACGCTTTCTGCTTCACCACCTGAAACTGAGAGTGGTTATGGAGTGGACGCGCGGCGGTGTGATT	73	10(+):17879704-17879776	-20.4
Nov-m0072-5p	AAGCTAGATGGAGTATAAAGTGTG	24	Nov-m0072	CAGGATTTGGAAGCTAGATGGAGTATAAAGTGTGTGCATTCATGGCATGGCGCCAAAATGTGAAGCTGATGCCCAACAAGCTCAAGGACGA	91	10(+):17985283-17985373	-25.5
Nov-m0073-5p	AGCGTGCGGCATTGTGGGCGGAGG	24	Nov-m0073	TTTTCATAACAGCGTGCGGCATTGTGGGCGGAGGATTCGGCTGCTGGAGGTGTGCGGGTGGCAGATTCGGCCGTCGGAGGTGCGCAGGCGGCATGAGGC	99	10(+):18213504-18213602	-40.7
Nov-m0074-3p	AGTTGGCGGCCAGTAGTCCTGTAG	24	Nov-m0074	ATTAATATTTTTACGGTACTACTCGCCGCCAACTACCGCTCTATTCAATTAAATGTCAGAGGTAGTTGGCGGCCAGTAGTCCTGTAGAAATATTATT	97	10(+):18399590-18399686	-50.9
Nov-m0075-3p	GACACCTCCCCCGGTGACGCGGCG	24	Nov-m0075	CGAGGCCGCCGCGGGCGCCTGGGGAATCTCAACCCAACCCCAGCCCCAGCAGGAATCTCAACGTGACACCTCCCCCGGTGACGCGGCGAAGCAAATCC	98	10(+):18825209-18825306	-36.57
Nov-m0076-5p	ATAGTCACTGACATGGGGGTTCTA	24	Nov-m0076	CACTACCATTATAGTCACTGACATGGGGGTTCTATCCTCTTATTACTCCACACGTCAGTGGTTGTAGTGGTAGTA	75	10(+):19107927-19108001	-39.6
Nov-m0077-5p	ACAGTTTGGTCGTGGTAAGTGCAC	24	Nov-m0077	GTGCGGTTTCACAGTTTGGTCGTGGTAAGTGCACGGTTTACCGCGGTAACCGCGACATTAGCATGATAACCTTGA	75	10(+):19235750-19235824	-25.2
Nov-m0078-5p	ATGCTGTGTGTCGGGCGCCTGAGC	24	Nov-m0078	TATTCCGATAATGCTGTGTGTCGGGCGCCTGAGCGGCCGAAAAAAAATAGGCGCCTCGAACCACGTGCCAAGTATTTTAAATAG	84	10(+):19343119-19343202	-23.69
Nov-m0079-3p	AGTTATCATGGGTGTTTCGCTGAT	24	Nov-m0079	GCACACTCTACACCTATGAATACTTATGAAAAACTGATCCAGCATATATTATGATTGACGGAGTTATCATGGGTGTTTCGCTGATGATGGATGTG	95	10(+):19957521-19957615	-21.4
Nov-m0080-5p	CAGAGGGGTGAATGCTAATGA	21	Nov-m0080	CGATGCTCTTCAGAGGGGTGAATGCTAATGAACGCTGCCATTGGTGCCACTACCTGAGCTGCATTC	66	10(+):20209254-20209319	-22.1
Nov-m0081-3p	ACCACATAAGAGGCCCGCCTGGGA	24	Nov-m0081	ACTTTTATTTTCAGAGGATGACCTCTAAAGTGGTCCAAATTTTTGCAGACGGACCACATAAGAGGCCCGCCTGGGAAAATAGGACC	86	10(+):20420711-20420796	-31.14
Nov-m0082-3p	AGACTTTGGGCTATCCGGACAC	22	Nov-m0082	TGTTTTTTGACCGGAAGACCTAGAGCTAACTATCGAGACTTTGGGCTATCCGGACACATACTTCGAG	67	10(+):20477348-20477414	-18.9
Nov-m0082-5p	CCGGAAGACCTAGAGCTAA	19	Nov-m0082	TGTTTTTTGACCGGAAGACCTAGAGCTAACTATCGAGACTTTGGGCTATCCGGACACATACTTCGAG	67	10(+):20477348-20477414	-18.9
Nov-m0083-3p	CGTTGAACCTGACATGTACGCTTTA	25	Nov-m0083	CGCAGTGGTTGCGCGTCGAAGGGGATTAGCTGGTGGTACCGTTGAACCTGACATGTACGCTTTAGTGCA	69	10(+):20834217-20834285	-18
Nov-m0083-5p	GCGCGTCGAAGGGGATTAGCTGGT	24	Nov-m0083	CGCAGTGGTTGCGCGTCGAAGGGGATTAGCTGGTGGTACCGTTGAACCTGACATGTACGCTTTAGTGCA	69	10(+):20834217-20834285	-18
Nov-m0084-5p	GCTGCTGGTGCTGTGCTTCA	20	Nov-m0084	CAGTGGCAACGCTGCTGGTGCTGTGCTTCATCTCTGTCACGGCGCGCGCCGCCGCGTTCCGCGT	64	10(+):20956956-20957019	-30.3
Nov-m0085-3p	ATCCTCTCGTTATTTGTATGTCA	23	Nov-m0085	CACATGCACAAGGATAGGTGGGAAATAGTGAGTGGATTCTATACTCTCGATGGAACATCCTCTCGTTATTTGTATGTCATCTAAATGGT	89	10(+):20992993-20993081	-19.92
Nov-m0086-5p	TGAGCCTACAAACCTCAGCGCCAT	24	Nov-m0086	AGATTGTCACTGAGCCTACAAACCTCAGCGCCATGTACATTGGCGCTGAGGTTTCGGACTTAGCCGCTGTTA	72	10(+):21365245-21365316	-34.5
Nov-m0087-3p	TCCCGGTGCTGTGCGTCTCCA	21	Nov-m0087	GCGAGTGATCTGCTGCGGTGGCAGCAGAAGCACCCGGCGACGAAGCTGCCATGGAAAGTGCACGGGTTCCCGGTGCTGTGCGTCTCCAGCCCGCTGTA	98	10(+):21619363-21619460	-39.6
Nov-m0088-3p	AATAAATTGGTAGGGTAGAGAACC	24	Nov-m0088	TAGCCAAATAATTTTACCCTACCAATATTTTGGTAGTGCCAAATTTTGCCTAGACTTTGGCACTACCAATAAATTGGTAGGGTAGAGAACCAAACAAGCCC	101	10(+):21756589-21756689	-45.1
Nov-m0089-3p	CCGCCCCCGGCTGTCCGCGCG	21	Nov-m0089	TCCTCCTCCTCGTCCGGGCCCGTCGCCGCGTCGTTCGCTCCGCCCCCGGCTGTCCGCGCGCCGCTCCTCC	70	10(+):21878996-21879065	-18.1
Nov-m0090-3p	AAAGCTGGATAGAACGAATTCTTC	24	Nov-m0090	TTGGGGGGGGGGGGGGGACGTTCATTCTGGCTCCCAAGATCGGATCTAATTTGTATCCCTCGACCGTAAAGCTGGATAGAACGAATTCTTCAACTGTTAAA	101	10(+):22205462-22205562	-26.92
Nov-m0091-3p	ACGCGCTTCTCTGACAAAGTTAGA	24	Nov-m0091	ACGCGCTCCTTTGTGGGACGTGGGTCATTGAAGTGTGGGCCCAACCTTTGTGGGACGTGGGTCACTGACGCGCTTCTCTGACAAAGTTAGATGGACGTGGG	101	10(+):22253416-22253516	-38.9
Nov-m0092-5p	ACTGCACGTCTGCCCTTACCGCAT	24	Nov-m0092	GCTAGGCAGCACTGCACGTCTGCCCTTACCGCATTAAATGCGGTGAGGGACAGTTGGGGCGCTGCGCATTGATGGCTGTTCAGCC	85	10(+):22332016-22332100	-43.3
Nov-m0093-3p	CAGCCGTCACGTCAGACAAAAC	22	Nov-m0093	AGAGATAGGGTGATGACGTGGAATCCTGGCATGTGGGGCCCACATGGGTTCCACGCTGATTCAGCCGTCACGTCAGACAAAACCGCGGTCAAA	93	10(+):22425145-22425237	-38.1
Nov-m0094-5p	ATCTAGTACTGGATGCGACATATT	24	Nov-m0094	AAAAAAGTGAATCTAGTACTGGATGCGACATATTTTAGTACAATAAATCTGGACAACTAGAATATATCACATCTAGTGGTTGGTTTTTTATGGG	94	10(+):22464029-22464122	-25
Nov-m0095-5p	GTGTGTATCTTCTCATCCGGGCCA	24	Nov-m0095	AAATAACTTTGTGTGTATCTTCTCATCCGGGCCAAACTCAGCCTGGATAAAAGAGATGGGCCAAGATAAGAAGATAAAGCTTAAGTTACTC	91	10(+):22740767-22740857	-28.92
Nov-m0096-5p	GATGCTCGACCTGAAGGACCAAGC	24	Nov-m0096	CCATTAGGGAGATGCTCGACCTGAAGGACCAAGCAGAACTTGGTTTGACCCAAGTCTTTCATCTCAAACTCCG	73	10(+):22949793-22949865	-20.7
Nov-m0097-5p	ATCTGACCGTCGCCATAGGGCTGG	24	Nov-m0097	CACGAGACCGATCTGACCGTCGCCATAGGGCTGGTCTAATCAGCAGCATGTGGCTGGTCAAACCGACTGACTCCAA	76	10(-):66618-66693	-23.7
Nov-m0098-5p	ATCGTCATGATGGCTCTCTCTCGC	24	Nov-m0098	CCTTGGAGGTATCGTCATGATGGCTCTCTCTCGCTTTAGGTGAAAACTGGGTTCCTTTTGGAACGGGCGTTGACAGCATTCTTGATGTTGTTCCCTTG	98	10(-):350302-350399	-26.9
Nov-m0099-3p	ACTTGGCTCGGAGCATGAAGAAC	23	Nov-m0099	CAGTTAGCGGTGTTGATCGATCCAATCAAGTGGGGTGTTCAAAGGATATTGTCAATTGTAGCCAAATACTTGGCTCGGAGCATGAAGAACTAGCTGAAGC	100	10(-):408060-408159	-25.8
Nov-m0100-3p	CGTTGTACTATGATTTGTCACATC	24	Nov-m0100	GATTTTGGTTAGGTGTGACACATCATATTTCAACGAATCTAGACAAGCTATCCTAGTTTCGTTGTACTATGATTTGTCACATCCAACTAAAAT	93	10(-):667940-668032	-39.5
Nov-m0101-5p	GACGACGGATGTCTTAATTTGCAC	24	Nov-m0101	CTCTAGACCTGACGACGGATGTCTTAATTTGCACCGTGATGCTGCAAACTAGACGTTTGTTGTCTTTGTTCTTGAT	76	10(-):1426715-1426790	-26.6
Nov-m0102-5p	CCGGTACGGCTCGGTCGGCA	20	Nov-m0102	AGCGATTGGGCCGGTACGGCTCGGTCGGCACTTTGTGCCGGGCTATGCCGGCCCATGGGCTGCACCTCCGGCCCAGGCA	79	10(-):1445915-1445993	-48.9
Nov-m0103-3p	GTGAACAGCTTGACTTGGGGGCCC	24	Nov-m0103	TTAGGTTCTTTGTCTTTTTTCTCACATTGTTTGCTTGCTGTGGTAGTGTGAACAGCTTGACTTGGGGGCCCTTGAACAGTG	81	10(-):1945113-1945193	-19.5
Nov-m0104-5p	TACTCCCGATTGATAACTCCAACC	24	Nov-m0104	GAGAAATATTTACTCCCGATTGATAACTCCAACCGGGACTAAAGATCGATCTTTAGTCCCGGTTGGTATTACCAATCGGGAGTAAAGATCATCA	94	10(-):2004896-2004989	-57.1
Nov-m0105-3p	AATTGAGAGTGTTTGTAGGAAGT	23	Nov-m0105	ATGCCACATGACGACTTGCGAGTGTTTTTAGGAGTCTTACATGGCCAATTGAGAGTGTTTGTAGGAAGTTTAATGGACT	79	10(-):2075692-2075770	-23.4
Nov-m0106-5p	GTCGCCGCTGTCGTTGCCGTCGGT	24	Nov-m0106	CGTAGCCCTAGTCGCCGCTGTCGTTGCCGTCGGTTCAGCCGCGCCGCGCCGCCGTTGCAGCCGCCGTCGTCGGTCGCC	78	10(-):2121498-2121575	-25.2
Nov-m0107-3p	TGAGTTTTTTTAGATGGAGAGAGT	24	Nov-m0107	CAACAAATCTGGCCTACACTTTATCTAGATTCGTTGTCCTAGGAGGGGGTCACATCTTCTCGTAGGTTGAGTTTTTTTAGATGGAGAGAGTACATATGTTG	101	10(-):2177980-2178080	-30.8
Nov-m0108-3p	TTTGGCTGTGTACACCCTCACAAG	24	Nov-m0108	TGCTAACTATAGCTTTTTGGCTGTGTACGCCCTCACAAGGTGTAGCTTTTTGGCTGTGTACACCCTCACAAGGTGTAGAGGC	82	10(-):2377709-2377790	-24.4
Nov-m0109-5p	TGGTGCCATGCTCCACGAGGC	21	Nov-m0109	CTTTTTGTCCTGGTGCCATGCTCCACGAGGCTAGCACCAAATTCGGTAGGAGCGAGCGGTTCAGCCTCTGTACGGCAGTGCACACAACTATAAGC	95	10(-):2437491-2437585	-27.1
Nov-m0110-5p	AGCGCTGGGCTGTCGCCCGCACGG	24	Nov-m0110	TAGGGGGACCAGCGCTGGGCTGTCGCCCGCACGGGAAAATCGATTTTCCCGTGTGGACGTCCTAATCCAACCGCACGGGATAATCCTCCGT	91	10(-):2708879-2708969	-41.7
Nov-m0111-5p	GACGCCCCCCCTTTTGTTTACATG	24	Nov-m0111	GATTTTCCTGGACGCCCCCCCTTTTGTTTACATGCGGTCCGTAAGTGGAACTACACGAAAAAATAGGGGGACCAGCGCTGGGCTGTCG	88	10(-):2708945-2709032	-29.5
Nov-m0112-5p	GAGGAGTGGAGCTGGAGCTGTGCC	24	Nov-m0112	CCAGCTCCAGGAGGAGTGGAGCTGGAGCTGTGCCAAACAGGCCCTTAGTCAGCTCCACAACTCCACTCCAGACTCAACTCATGGAATTAAATTTAGGAGTT	101	10(-):3011923-3012023	-43.6
Nov-m0113-5p	ACTGTTTAGGGAGCTTCTGATTAT	24	Nov-m0113	TAAAAGCTATACTGTTTAGGGAGCTTCTGATTATGGAAGAAGTTGCAGCAGATAGAAGCTCCCCAAACAGGCCCAATGTGT	81	10(-):3489332-3489412	-27.3
Nov-m0114-3p	GGTGGTTGGGGGTAGAATGGGG	22	Nov-m0114	TTAGGAGGAAAGACTATAATACCCCTTAATAAATAATGTACAGTTGGATGTAGAATGGTGGTTGGGGGTAGAATGGGGAGAAATTTTA	88	10(-):3657490-3657577	-19.54
Nov-m0115-5p	GTTGTCGTCCTCCTCCATGGTTTG	24	Nov-m0115	CCGCCACGGTGTTGTCGTCCTCCTCCATGGTTTGTCTCCGATCTGTGGGCTGGGATGGTGGATCGATTCAG	71	10(-):3671581-3671651	-24
Nov-m0116-3p	ATAGCTGGGTCCCTCGAGGAGA	22	Nov-m0116	TCTGACACAACCTCACTGTGGGAGAAGCTGCGTGACAATATAGCTGGGTCCCTCGAGGAGATGATGTCTGC	71	10(-):3963591-3963661	-21.4
Nov-m0117-5p	TTGCCGACGACCTAGGACGTGT	22	Nov-m0117	GCCACAGGCCTTGCCGACGACCTAGGACGTGTGGAAGCTGAGGGTCTTGCCTATGTCGAAGGCCTAGAAGAGGTAGAAGAGGTA	84	10(-):3966184-3966267	-23
Nov-m0118-5p	GACGGGTTCGGCCTGGTCAGAGAT	24	Nov-m0118	CCTCACTTTTGACGGGTTCGGCCTGGTCAGAGATTAGTGGTCACTGATAATTTTGAGTTACCTGTGATGGGTGAAGGC	78	10(-):4337090-4337167	-25.6
Nov-m0119-5p	CTTCCTCCCCTGCGTTGGCCATG	23	Nov-m0119	CCCCGCACCCCTTCCTCCCCTGCGTTGGCCATGTCAGCGGCGCCTCGCCCTTGGTGCGGATTATGGCGGCGCCTTCGCGGATGCGGCGGA	90	10(-):4443205-4443294	-37.3
Nov-m0120-3p	GTTGGCGGTAGCACGGTGGGGAGT	24	Nov-m0120	TGCGCTTGTGGTCCCGCTCTCGCAGTGGTAGTTTCCCCTTTCACCCTCAGCGGCGTGTTGGGGCGGAGTTGGCGGTAGCACGGTGGGGAGTAGGAGGCGTG	101	10(-):4639160-4639260	-40.6
Nov-m0121-5p	TAAGGTTGAGGCGTGACGAGGA	22	Nov-m0121	GAGGGATGGATAAGGTTGAGGCGTGACGAGGAGATAAGGCTGAGGATGCGAGGTGGCAACGTGCGCTGTGCGGCTCGGCTCCGGCCAGT	89	10(-):5160386-5160474	-24
Nov-m0122-5p	GTATCTCTATCCAAGTCAAATTTG	24	Nov-m0122	TAAAAAGAATGTATCTCTATCCAAGTCAAATTTGTATAGTAGGTGGAATGGTAATACTTATGAGGGTTGAGGTTAGAGATTTTGAGTTCAAATCC	95	10(-):5445956-5446050	-18.22
Nov-m0123-3p	GGCGAGTGAGCGTGCGTTGTGAGT	24	Nov-m0123	TTTCGAAGATGCTCATAGGGGTAGTGTTTGCGTGTGTATTCATAGGGGCGAGTGAGCGTGCGTTGTGAGTATCTGCGTTG	80	10(-):5610934-5611013	-25.6
Nov-m0124-3p	GTTTGCCTCGCGTCACGCTGTATG	24	Nov-m0124	ACGCCCTTTTTCCTGGTGTATGGCGCCGAGGCGGTCCTACCTTCCGAGCTTTCCCTGGGTTTGCCTCGCGTCACGCTGTATGATGAGGCCAA	92	10(-):5618647-5618738	-29.79
Nov-m0125-3p	ACGGTCCGGTCAAGGTGGAGTTGG	24	Nov-m0125	TGGGGGGCGGCGTTGGGTCCCACTGAAGGCCGGACCGCGGCTTAGCTTCCGGGCGAAGGCACGAATCACGGTCCGGTCAAGGTGGAGTTGGTCCACCTCCC	101	10(-):5623769-5623869	-49.8
Nov-m0126-3p	GCCATCCCCGATCTAGAAGGTCT	23	Nov-m0126	CGCCCTGCCGGAGTGCGTCGTGGATCAACGGAGCAGCTGCAGATGTCGCCAAGCCATCCCCGATCTAGAAGGTCTCACCGGAGCC	85	10(-):5976884-5976968	-22.4
Nov-m0127-5p	ATGAAGAACACCGTGGACGAACAA	24	Nov-m0127	GCATTGGGAAATGAAGAACACCGTGGACGAACAAGGGGCATTTGCTCCAATGTTCCATGGAAGTTTGGGTTTCCCCAATACGCG	84	10(-):6426271-6426354	-31.1
Nov-m0128-5p	AAAGTTGGTGCCCGTCATGGATGA	24	Nov-m0128	AATCGGGCCTAAAGTTGGTGCCCGTCATGGATGATGGTCATCTGTGACGGGCCCTAACTTCAGGCCCGTTT	71	10(-):6517715-6517785	-49.9
Nov-m0129-5p	GATTTCCCCGTCGGGGTTCGGGGT	24	Nov-m0129	CCTAACAGATGATTTCCCCGTCGGGGTTCGGGGTTCAGGGCCCCAATGCCATCCCTACCCCCGACGCTTGACCGCCTCCTCCTCC	85	10(-):6555555-6555639	-26
Nov-m0130-5p	ACAACTTGAGGCTCGTTTGAGATA	24	Nov-m0130	GTGACGGGCCACAACTTGAGGCTCGTTTGAGATATGGAATGTTATCTCAAACGGGCCTAAAGTTGTGTCCCGTCACT	77	10(-):6719555-6719631	-55.2
Nov-m0131-3p	TGACGTGCCGCTGCCTTAACTC	22	Nov-m0131	GAAGACGATGACGCTCAGTAGGTCTTAGTACGGTCGTTGCCTGTGGCAATGACGTGCCGCTGCCTTAACTCCGCTGTCTTA	81	10(-):6761706-6761786	-27.5
Nov-m0132-5p	GTCCGTAGACGGTAAGCCACGAT	23	Nov-m0132	CGGATTGCGAGTCCGTAGACGGTAAGCCACGATTCTGGGTTAGTGGTACCGTCGTACTTCTCTATTCCAGTCGGCTTGAAGCCGGCTGGCCAATCCA	97	10(-):6818139-6818235	-45
Nov-m0133-3p	TTTGGCTTAGGAGGAGAACTGCAG	24	Nov-m0133	GCTTTGCACCGGTATTTTTCTTAGGGTCATTTATAAATTCAATTTTTGGCTTAGGAGGAGAACTGCAGGGTGTGACAT	78	10(-):7034725-7034802	-20.33
Nov-m0134-5p	GCTCTCGGGTCTCTTGTGTGGATT	24	Nov-m0134	CGTGCTTTTGGCTCTCGGGTCTCTTGTGTGGATTAGTCCCAGATTGTGGTTCTGTGATTGTTCGGTTTGACAGGTCAGAGTCCAGGAGGCTTCGG	95	10(-):7580265-7580359	-27.8
Nov-m0135-5p	ATGAGACTGTTAAATGGAAATTGT	24	Nov-m0135	GGCATGACACATGAGACTGTTAAATGGAAATTGTTTTCGTTCTCTCTTCAAGAGAGCAAAACAATGGTACATTTACACCGTTGGGAGTGTGAGCAGTAGCT	101	10(-):8641767-8641867	-30.3
Nov-m0136-3p	GAGCCGTGGTCGCCGGTCGGTGGA	24	Nov-m0136	AACAGAGGCTGGAGGCGGAGGGAGAGGGGCGGTGGTCGGTGGAGCACTGGAGCCGTGGTCGCCGGTCGGTGGAGGCGTGTGGA	83	10(-):8788507-8788589	-28.5
Nov-m0137-3p	AGATTCGTTCGCTGTACTAGGATA	24	Nov-m0137	GGATATGACACATCATAATACAATGAATCTGGATATGCTTCTGACCAGATTCGTTCGCTGTACTAGGATATGTCACATCA	80	10(-):8939394-8939473	-25.5
Nov-m0138-3p	GCTGGGGGCTGTATCACGTGCCG	23	Nov-m0138	AGCGTGGGTGGGTGGGGGGTTGCGCAGTGGGTGGGGCTGGGGGCTGTATCACGTGCCGTTTAATACGT	68	10(-):9074525-9074592	-19.4
Nov-m0139-3p	AGGGTTTTCTCCCGTCCGCATCTT	24	Nov-m0139	CTCGTCGCCGGGAGAGAGGATCGGGAGAGAGAAGGATAAAGTGTGAGGGTTAGGGTTAGGGTTTTCTCCCGTCCGCATCTTCAGCGGCGCA	91	10(-):9177082-9177172	-34.43
Nov-m0140-3p	GCAGCGGAGCTTGTGGCTGA	20	Nov-m0140	GGGCTCTGTTCCGGACCAATGGCGGCGCGCGATGTGTCGTAACACAATAGCGACACGTGGACCGCAGCGGAGCTTGTGGCTGAGCAGCGGCTG	93	10(-):9337730-9337822	-40.1
Nov-m0141-3p	TTCACCGTCGTCCGTTGCCCCCAC	24	Nov-m0141	TACCCCTGACACGGCGGCCATCGACGTGGTGACTCGCTCCCTCTGTAAGCCGCTTATTCACCTTCACCGTCGTCCGTTGCCCCCACCTTACATCGG	96	10(-):9581894-9581989	-21.73
Nov-m0142-5p	ATCTTAGTATAGAGGAAGTATGTT	24	Nov-m0142	AATCCCTTATATCTTAGTATAGAGGAAGTATGTTATTAGCGCTTCTGTTTACATGGTTTTCTGTCTATCTATAAGAGTTGTTGCTTCGGGACA	93	10(-):10167874-10167966	-19.2
Nov-m0143-5p	TAGGGAACCCCATTCCCATAAA	22	Nov-m0143	GTCATTTCTTTAGGGAACCCCATTCCCATAAATTCAGTATCCAAAGCTGGTTGCTGTATCTATGGGAATAAGGGTTCCCTTACGAAATGATC	92	10(-):10320929-10321020	-47.3
Nov-m0144-5p	GGTGTGCCAAAGAACTATTGGGGT	24	Nov-m0144	TCCCCTATTGGGTGTGCCAAAGAACTATTGGGGTTCAGGCAACCTTAATTTGTTGGGCCTCAGCCAACCCTAGCTGGAC	79	10(-):10762113-10762191	-22.6
Nov-m0145-3p	AGTGCGACTATGATCTTTTACA	22	Nov-m0145	TTTCGATCGTATCTAAGATCCTAGTTTATCTGGGTTGCTAACTCAATGGTAGAGTACTCGGCTTTTAAGTGCGACTATGATCTTTTACACATGTGGATG	99	10(-):10811058-10811156	-20.1
Nov-m0146-5p	TCTACATATTGATCATTTTGCACT	24	Nov-m0146	TTGTTCGGATTCTACATATTGATCATTTTGCACTAGAATCAAGCTTTTTGAAGGAATAGTCACACTATGTAGAATATCCTGACTCTGAATAGT	93	10(-):10833019-10833111	-19.5
Nov-m0147-3p	TCCCGTGCGGTTGAATTAAG	20	Nov-m0147	TCGTGCGGGCGTCTTAACCCAACCGCACAGGATAATGCGATTATCCCGTGCGGTTGAATTAAGAGGCCCGCAC	73	10(-):11353822-11353894	-49.5
Nov-m0147-5p	GTCTTAACCCAACCGCACAGGATA	24	Nov-m0147	TCGTGCGGGCGTCTTAACCCAACCGCACAGGATAATGCGATTATCCCGTGCGGTTGAATTAAGAGGCCCGCAC	73	10(-):11353822-11353894	-49.5
Nov-m0148-5p	CACGCGAGCAATCGCCGGGCCGC	23	Nov-m0148	CCTCCCACTTCACGCGAGCAATCGCCGGGCCGCGCCGCACGCCCGGCGTCGAGCACGTGGAGTGCGTGC	69	10(-):11402890-11402958	-33.7
Nov-m0149-3p	TAGTCCCGGTTTAAAATCTC	20	Nov-m0149	TAGTCCTGGTTGTATTAAAAACCGGGACTAAAAATATCTTTAGTCCCGGTTTAAAATCTCAGAGGTACTT	70	10(-):11422426-11422495	-25.3
Nov-m0150-5p	AAGGTGCACTGTGGTGAATTGTGT	24	Nov-m0150	TGATCCAGGAAAGGTGCACTGTGGTGAATTGTGTTATGCGAGGGGTATTGTCACAATTCCTTTCCGAGGTACCGTGGTGGTATTG	85	10(-):11438557-11438641	-25.2
Nov-m0151-3p	ATGAATGTGGAGAATGCTAGAAAG	24	Nov-m0151	ATATTATAAGACTTTCTAGCATTACATATATTCTTGAATATAGATGTTAATAAATCTATATGAATGTGGAGAATGCTAGAAAGTCTTATAATA	93	10(-):11711771-11711863	-42.4
Nov-m0152-5p	GAAATTTGATTATAGTTGGCT	21	Nov-m0152	GGGCATGCATGAAATTTGATTATAGTTGGCTGATTAGAGAGCTTGCTATAAATTAAATATTATTTTATGATGTGTGCTTT	80	10(-):11999970-12000049	-21.1
Nov-m0153-5p	ATTATTTGGGGGAGCTTCTGATTC	24	Nov-m0153	CAAAAGCTTTATTATTTGGGGGAGCTTCTGATTCTGGGAGAAACTGCAGCAGTTAGAAGTTCATTTTCTAGATTCTACAACTACAG	86	10(-):12339135-12339220	-20.8
Nov-m0154-5p	AATCTAGGACTGTATATGACATAT	24	Nov-m0154	AAAAAAAATAAATCTAGGACTGTATATGACATATGTCTAGATTCGTTATACTAGGATATGTCATATTCAATACTAGATTTATTTTTTAT	89	10(-):13023521-13023609	-32.8
Nov-m0155-3p	GGGGGTGTGGGGGTGGTGCG	20	Nov-m0155	TTCGTTTGCCTCGATTGGCCTTTTCGCATGTTGACGCGCTCGTGGGGGTGTGGGGGTGGTGCGGGGCAGCAAG	73	10(-):13096456-13096528	-29.5
Nov-m0156-3p	AGGACGGTAGAAGTTAATTTTTTG	24	Nov-m0156	AAAGGTATTATGTGGATAAAACTTCTCGTTTTGTGTGCTGAAAGTATGTAGGACGGTAGAAGTTAATTTTTTGTGGGACAAAA	83	10(-):13976916-13976998	-19.7
Nov-m0157-3p	GTACAAGCAGTTGGAGCGAA	20	Nov-m0157	TGCCGGAGCAACCTTCGCCAGGCTGGTGTACAAGGTCCTGTACAAGCAGTTGGAGCGAAACGTGGAGGC	69	10(-):14248781-14248849	-23.7
Nov-m0158-5p	GATGCCTGGGTATCGAGGAAGGGG	24	Nov-m0158	CCGGTGGTGGGATGCCTGGGTATCGAGGAAGGGGCTGGGAACAATTTAGTGTTCACAGAGATTTTTTTCAAAACAAAAGTGCTAATCATGGTTGT	95	10(-):14462586-14462680	-23
Nov-m0159-3p	ATCCCCTGGCGGACGATGTGATGA	24	Nov-m0159	ATCTGACTGGGATTTTTTGGGGGTGGGGGAGGGACAAAAAATCCCCTGGCGGACGATGTGATGACCGGAAAAAT	74	10(-):14624490-14624563	-18
Nov-m0160-5p	GCGAGGCTTCGAACCCAGGTCATC	24	Nov-m0160	ACTGGAAGGGGCGAGGCTTCGAACCCAGGTCATCTAGCTCACCACCTTGTGAAACTAGGCTGAAGACCCCCGGGCGTTTCTCTCTCACCTGGA	93	10(-):15139141-15139233	-25.6
Nov-m0161-5p	TCCACCATGGACGGCGTCATCAAC	24	Nov-m0161	GGCCGCGAGGTCCACCATGGACGGCGTCATCAACACGGTCTCCGCCAACACCCCCATGGCGCCGTACCTGGCGTTGCTGAAGCCC	85	10(-):15304530-15304614	-30.16
Nov-m0162-5p	AATGCTTGGTGGAATCTGCAAAGT	24	Nov-m0162	TCGCGCCTGCAATGCTTGGTGGAATCTGCAAAGTGCCTTGCTCAACTTCAAGACTTGGCCAGCCTTGCCTAAGATGAAACCGGGAAGTTGTTGGATGTAC	100	10(-):16272687-16272786	-28.2
Nov-m0163-5p	AACTCCACTTGTGGGCTGCGCCGA	24	Nov-m0163	CTGGGTCTGCAACTCCACTTGTGGGCTGCGCCGAAGAGAGGCAGGTCGAGCGGAGAGAGGTAATGGATTGGGCTTGGA	78	10(-):16335411-16335488	-23.3
Nov-m0164-3p	TTCGTAGTACTAGGATATATTT	22	Nov-m0164	AAATCGGATGGGATGTATCCTAGTATTACGAATCTACACATGTCTATGTCTAGATTCGTAGTACTAGGATATATTTAATCTGGTTA	86	10(-):16363688-16363773	-48.9
Nov-m0165-3p	TGGCAGCGGGTATGGTAGTGGATC	24	Nov-m0165	ACGGTGGTGGATATGCTCAGGCCGGTGGCCAAGGTGGCGGTGGCGGTGGTGGACAGAGCGGTCCTGGTGGCAGCGGGTATGGTAGTGGATCAGGAAGCGGA	101	10(-):16486583-16486683	-29.9
Nov-m0166-3p	ATCATTGCCGTGTAGATATGGGGT	24	Nov-m0166	CAAATAAGATATTCTATGTATATTCGGTATCCTGTATTCAGCCCAAATATCATTGCCGTGTAGATATGGGGTATCCATAATC	82	10(-):16540415-16540496	-20.5
Nov-m0167-5p	AGCCCTCCAATAAAATAGCC	20	Nov-m0167	ACAAGGAAATAGCCCTCCAATAAAATAGCCCTAAGTTGTTTGGATCAAAGGGTTATTTTGAGAGCTATTTGGCCTTTA	78	10(-):17207935-17208012	-24.1
Nov-m0168-5p	GTTGCAGTGATCTAAGTAGCACT	23	Nov-m0168	TAACTTAGCGGTTGCAGTGATCTAAGTAGCACTCGAAGGTTTTGATTTCAAATCTCCATAGGAGTGAATTTTAGATTGAGCTATTTTGAGAGGTTAA	97	10(-):17288526-17288622	-24.6
Nov-m0169-5p	GCACAGCTCCACCTCCACCTCCA	23	Nov-m0169	GGCCTGTTTAGCACAGCTCCACCTCCACCTCCACCTCCACCTCCATCTCTTTTGGAGCTGGAGCTTGAGCTCAGCTAAACAGTTTCAGCTT	91	10(-):17337821-17337911	-33.21
Nov-m0170-5p	ACCTTTATCACTGACATATGGACC	24	Nov-m0170	ACTTCAGCATACCTTTATCACTGACATATGGACCCGACGCCACATCGGACCTACATATCAATGATAAAGGTACGGTGCAGTG	82	10(-):17639097-17639178	-28
Nov-m0171-5p	ATGATTGGTGGAGGAAAAGGAACT	24	Nov-m0171	TATATATTTGATGATTGGTGGAGGAAAAGGAACTTACTCCTTCCGTTTCTTTGCACTATTTATCTCTAACGTT	73	10(-):17678534-17678606	-19.2
Nov-m0172-5p	CGGCTACCTGGACATCGCCCT	21	Nov-m0172	ACGACAGCATCGGCTACCTGGACATCGCCCTCGGATCGCACCTCGGATGGATCAGGGCGGTGGAGAGGATCGCCGGCGTCGA	82	10(-):18146170-18146251	-37.8
Nov-m0173-3p	GGACCAGAGAGTCGAAGCCGGCAC	24	Nov-m0173	ACCGAAGAGAGTGTAGAGTCGAAAATCTTGGAGTTCCGTTCCTTCCACCCAAGAGACCAGTAGGACCAGAGAGTCGAAGCCGGCACGGAGATGCTC	96	10(-):18315073-18315168	-18.2
Nov-m0174-5p	GGACTACTGGCCGCCAACTACCTC	24	Nov-m0174	TATTTCTACAGGACTACTGGCCGCCAACTACCTCTGACATTTAATTGAATAGAGCGGTAGTTGGCGGCGAGTAGTACCGTAAAAATAT	88	10(-):18399594-18399681	-44.2
Nov-m0175-5p	GTGAAACTGTTTGGTTGAGCTCCA	24	Nov-m0175	TTAAGTATAAGTGAAACTGTTTGGTTGAGCTCCAGCTCCAGAAAAGGTGGAGGTAGAGCTAGAGCTGTGCCAAATAGGCACTTAGAGTGCC	91	10(-):18443874-18443964	-33.43
Nov-m0176-3p	AGGCCATGTCGGGGATCACTGAGG	24	Nov-m0176	ACGGGGGCCACGTTGACGCTGGAAGTGGAGCCGTCGGACACGGTGGAGAGCGTGAAGGCGAAGATCAAGGCCATGTCGGGGATCACTGAGGACTTCGGGTT	101	10(-):18660420-18660520	-28.9
Nov-m0177-5p	AAAACCAGTTGTGGCTGCAGCAGC	24	Nov-m0177	GTGTGTTTGGAAAACCAGTTGTGGCTGCAGCAGCATATTTGCTGCTTGATGCACTATTGACTTGTAAACATAA	73	10(-):18707212-18707284	-23.2
Nov-m0178-5p	GGAACTCCCTCTTTTTCAATACC	23	Nov-m0178	AATTAAGGAAGGAACTCCCTCTTTTTCAATACCTGGGTAGGGGCAGGTAATTGGGAGGGAATTCCTCCTTTACT	74	10(-):18758427-18758500	-30.3
Nov-m0179-5p	AGTTGAAACTGTTTGGCTGGGCT	23	Nov-m0179	TTTTAGGTGGAGTTGAAACTGTTTGGCTGGGCTTTAGCTCCATAAGAGTTGAAGCTAGAGTTGGAGCCGTACCAAACATGCCTATTT	87	10(-):18794204-18794290	-29.7
Nov-m0180-5p	GCGCTCCCATCGGAAGACATGGCC	24	Nov-m0180	TGTTGAGCTTGCGCTCCCATCGGAAGACATGGCCGGCCAGATTGTTAGCAAGTTCTTTTGGGTCTGCGCGTCTACTCAAACAA	83	10(-):19187826-19187908	-26.1
Nov-m0181-5p	GGGCGCTGCTCGAGGAGGCCGA	22	Nov-m0181	CCGCTCTTCGGGGCGCTGCTCGAGGAGGCCGAGCGCGAGTACGGCTTCGCGCAGCGGGGCGCCATCGCCATC	72	10(-):19631785-19631856	-36
Nov-m0182-3p	GACAAGTAGATTAATATGTAATA	23	Nov-m0182	TTGGGTGGATGTCCACTCATTTATTACATGTCAACTAAATGGCTATAATAAAAAAATTGACAAGTAGATTAATATGTAATATATCACTTAA	91	10(-):20110536-20110626	-19.61
Nov-m0183-3p	ATTAGATTGCTATTTTGTGGGACG	24	Nov-m0183	AGCAACCTAGGACCGGATTAGACACATCCTAATATTAATACTGGATACTGAATATGTCGCATCCGATATTAGATTGCTATTTTGTGGGACGGAGGGAGTAT	101	10(-):20159621-20159721	-20.2
Nov-m0184-5p	TAACTTTTGGGTGGATGGGACAT	23	Nov-m0184	ACAGCCATCATAACTTTTGGGTGGATGGGACATATTCTAGTATAGTACTATTATATGTCTCATTCACCCTAAAATTGTTATATTTTAGGACGGAGGG	97	10(-):20402240-20402336	-35.01
Nov-m0185-3p	AGGGCGACGACGGGTAGGCG	20	Nov-m0185	GCGGCCACGATCGACGGGAGCAGCACCATCACGGGGACCTCGTCGTCGAGCACGTCGGACGGCGGCGAGGGCGACGACGGGTAGGCGGACGGCGGCA	97	10(-):21020492-21020588	-41.9
Nov-m0186-5p	AATTCCCTCAATCGGATTTCATGG	24	Nov-m0186	TAAGGATCGGAATTCCCTCAATCGGATTTCATGGAGGAGACGGCTTCCGGCGGTGTCAAGTAGCTGAGAGACTCTGAACGAAG	83	10(-):21434213-21434295	-18.4
Nov-m0187-5p	AGCGCAAGGGTAGCATATGATCAC	24	Nov-m0187	GTTTGGTTGAAGCGCAAGGGTAGCATATGATCACCAGATAGAGAACATTCTATTTAGATACTGAATGGGTGCATCCGGTCGAATTGGTCGGACG	94	10(-):21544973-21545066	-23.6
Nov-m0188-3p	ATCGGCTGTTGGCATATGACCAGA	24	Nov-m0188	TCAGGCAAACCAATTCAGTTTCAGAATATGTAGAGCGATTCGACTGTCTAATGCATCGGCTGTTGGCATATGACCAGACTGTGCCTGC	88	10(-):21648642-21648729	-23.2
Nov-m0189-5p	GTGCATATGATACGTTTCCAAGTT	24	Nov-m0189	GCTGGCTTGTGTGCATATGATACGTTTCCAAGTTTCAAAGTCTGTAATTTGAAACGACTCTAAGTGATGAGCACAATGCATGA	83	10(-):21692569-21692651	-19.4
Nov-m0190-3p	ATCAGTCGCCCCCTTCCTCTA	21	Nov-m0190	CAGGCCGAGCCAGCTATAGTCGGGGGCGGCTGATACACGATCAGCCGCGCGGGGAGGCGAGCGCGCGATCAGTCGCCCCCTTCCTCTAGTCTCTCTGT	98	10(-):21700537-21700634	-43.6
Nov-m0191-5p	ACCACCTCAATTGCTCTCACCAGC	24	Nov-m0191	TGTTATGGGGACCACCTCAATTGCTCTCACCAGCTGGCACTAGATGTCGAGACGACTGAAATGTACCAATATGCCCCTAAGGGTAATAT	89	10(-):21755447-21755535	-19.9
Nov-m0192-3p	TCTATTCGGCCTGGCTGTGGGACA	24	Nov-m0192	CGATTCGGTCGTTCCTGCTCAGCCTGGCTGCGAGAGACTTTTTGCATCTATTCGGCCTGGCTGTGGGACACGTGCAGTCA	80	10(-):22150305-22150384	-30.7
Nov-m0193-5p	TTGTCACTGATATGTGGGACCCAC	24	Nov-m0193	CAGAGGGACTTTGTCACTGATATGTGGGACCCACAAAGGTTGGGCCCACACGTCAGTAACCCACGTCCATCTA	73	10(-):22253503-22253575	-33.9
Nov-m0194-5p	CGTCCGCATGGTGGAGCGCGCC	22	Nov-m0194	ACGGCGAGCTCGTCCGCATGGTGGAGCGCGCCGGCCTCCGCCTCCAGATGGTCATGTCCTTCCACCAGTGCGGCGGCAACGTCGG	85	10(-):22326981-22327065	-38.9
Nov-m0195-3p	GACCGCGTGCTCCATCTGGA	20	Nov-m0195	GATTCTTTTTTCTAGGTGGTGCGAGCGATCAAGTATACTCTTTTTGGCGACCGCGTGCTCCATCTGGATATGCCATTT	78	10(-):22347520-22347597	-21.8
Nov-m0196-3p	GTCGGCCGAGGGCGCGTGTGGAGG	24	Nov-m0196	GGTGGCGGCCGTCGCGGTGCGCTGTGCCGGGCGGTGGTGGTTGAAGGCGGCGGGGATGGCGTCGGCCGAGGGCGCGTGTGGAGGCGGTGGCGAC	94	10(-):22417013-22417106	-43.6
Nov-m0197-5p	ATCAGCTCTCTCGCGCGCGGAACA	24	Nov-m0197	GAGGCGCGGGATCAGCTCTCTCGCGCGCGGAACAGGTTCGCGCCTTCCTCGCCCGCCAAAATCTCTCTCGCGCGCGTTGAAATAGCCCCCTCCCCCCTG	99	10(-):22502891-22502989	-34.8
Nov-m0198-3p	ACAATACGTTCTAGATAATGATAC	24	Nov-m0198	TGTGGGTCGCGTGTTTGGCCAATCAGGAGCTGCGAATGACGTGGCATTATATATATACATATATAGTACAATACGTTCTAGATAATGATACGGTCTCCAAA	101	10(-):22725608-22725708	-21.6
Nov-m0199-5p	TATCCTGTGTCCATTGTCTCCTA	23	Nov-m0199	TCCACCCCTATATCCTGTGTCCATTGTCTCCTATGGTATGATTGTTTGGGAAGGGATACGGGATTCTACATCTTCTCGCGCCCCATCTTCTGTGGGAGGG	100	10(-):22948431-22948530	-30.8
Nov-m0200-5p	TTGAGTGATGGTGTTAGGGGTT	22	Nov-m0200	TAACCAGGAGTTGAGTGATGGTGTTAGGGGTTGTTTGGTTCACTACCACAGTTTGTCTCACCATGCCACAACTTAGGTTAG	81	10(-):22969486-22969566	-26.8
Nov-m0201-5p	TGCATAGGAGGTTGAGGTCAACTC	24	Nov-m0201	GGGGCATCCATGCATAGGAGGTTGAGGTCAACTCGGTTTGATTCGACACCATTAGCCACCTCATGAAGAATTTTTGCCGA	80	11(+):165637-165716	-22.66
Nov-m0202-3p	GGCCGCAGCCAGCAGCACCG	20	Nov-m0202	GGCCCGTCGGCGGCCTGCTGCAGCGGCGTGAGGAGCCTCAAGGCCGCAGCCAGCAGCACCGCTGACAGGCG	71	11(+):703240-703310	-48.1
Nov-m0203-3p	GTGACTCTAGCTAGCAGTTGGTTG	24	Nov-m0203	TGGTGACTGTTACTCTAGCTTTTCTCTTTCTTTCTTTTTTTTTAGCGGGGGACTGTGACTCTAGCTAGCAGTTGGTTGTACATTACAC	88	11(+):781453-781540	-18.9
Nov-m0204-3p	TACCAGTAGATAGTATATATA	21	Nov-m0204	TCGGTGTTCACTATATATACTATCTACTGGTAAGTATATTAAAGATATACTTACCAGTAGATAGTATATATAGCGAACACCG	82	11(+):959644-959725	-57.4
Nov-m0205-5p	ACATGTGGTGGGCTTATGATG	21	Nov-m0205	CATGCGAGCCACATGTGGTGGGCTTATGATGGCAACCATAGTGAATATTGAACAAGTTGGCAACTCACGAGCCATCCTCTGTGTCCTTGATGT	93	11(+):959773-959865	-26.1
Nov-m0206-3p	TCTTCTATATGGTGGTGGCG	20	Nov-m0206	CCAATGTATTCGTTCCATTGTAGGAGTAGTAATCATTTATTCTTCTATATGGTGGTGGCGGATACTGATA	70	11(+):1035748-1035817	-23.7
Nov-m0207-3p	GAGAACACCACCCATTGCCGGAGT	24	Nov-m0207	CCTCACATCGAACGAGTGATCGATGGTGTATCTTATCACTCCTCCCCTCACCTCACCTTACCTGAGAACACCACCCATTGCCGGAGTTGATACCAAA	97	11(+):1085473-1085569	-18.73
Nov-m0208-5p	CTTGCAAAGTCTGGTGCCGGCCG	23	Nov-m0208	AGCACATGCACTTGCAAAGTCTGGTGCCGGCCGCGGTGGTACGCGCCGCCGTCCGCCGCCGCCGCTGCGGTAGACGGTAGTGCAACGATT	90	11(+):2078425-2078514	-45.3
Nov-m0209-5p	TTGAGTGGATGTGCATGTGAG	21	Nov-m0209	GTTGGCTAAATTGAGTGGATGTGCATGTGAGCCGTTGGATTGTCTTGGACGGTGGATATTACTTGACTGCACGCTGGTGCCTTCACGGTGTGAAGGCA	98	11(+):2079450-2079547	-31.1
Nov-m0210-5p	AGTCCCTTCTGTTTGAGACTCTAC	24	Nov-m0210	GTTCCTTTTTAGTCCCTTCTGTTTGAGACTCTACTGATTTAGAAGTACTTAAAAGTGGAGGGACTTTTTTTTAAAGACCCTCGAAGAAACAGGGCCT	97	11(+):2558388-2558484	-26.9
Nov-m0211-5p	AATTTCAGCTCCACCTAAAATAGG	24	Nov-m0211	CCAGCTAAATAATTTCAGCTCCACCTAAAATAGGAACGGAGCTGGGTGAGCATTCTCAAAAAATAAACTAGAAAGGTGGAGCTGGGTTTAGATAA	95	11(+):2694779-2694873	-29.17
Nov-m0212-5p	TACGGCTGCTTAAGGGACCCGCAC	24	Nov-m0212	CAATTTCGTATACGGCTGCTTAAGGGACCCGCACGCAAAAATCTATTTTCATAGGTGGGCCTCTTAAACGGCCCGCATGCAAAAATA	87	11(+):2796437-2796523	-27.4
Nov-m0213-3p	AATCCTGTCTGTGACCTTGGGTCC	24	Nov-m0213	TGTATTTTGTGTTCGGGCTCATTTCCAAGGATAGGCGGGAAAAGGGTGTTCTCCCGTCTATCCCCAATCCTGTCTGTGACCTTGGGTCCGACAATTTAT	99	11(+):2801540-2801638	-34.8
Nov-m0214-3p	CGTGCCGGAGGCGAAGCAGGG	21	Nov-m0214	GGCGGTGGACGAGCACCTGCGGGTGGGCGGGCTGAGGAACGTGTTCGCCATCGGCGACATCACGGACGTGCCGGAGGCGAAGCAGGGGTACCTGGCG	97	11(+):2811782-2811878	-35.7
Nov-m0215-3p	AGGTGTTTAGTTGTGGGACTAGGT	24	Nov-m0215	CCCCCATCATCAATTACCGATGTAGCACTAAACCCAACACCCACTTTCATAGGTGTTTAGTTGTGGGACTAGGTGGGATGGGTT	84	11(+):3324063-3324146	-24
Nov-m0216-5p	ACTAACTTCTGGCTACGAACCTAG	24	Nov-m0216	CCCATAAAAAACTAACTTCTGGCTACGAACCTAGACGTAGTGTGTGTCCAGATTCATAACCAGAAGTTGATTTTTTCTGGGA	82	11(+):3415737-3415818	-30.7
Nov-m0217-3p	GTTGACCAGCATCCGTACGGTGAG	24	Nov-m0217	TTGCGTTGGCCATCATCTACACGGTGAGGTAGTTCAGCCACAGGTGAAACTGATGACTTGTAGTTGCGTTGACCAGCATCCGTACGGTGAGGTAGTTCATT	101	11(+):3465693-3465793	-27.1
Nov-m0218-5p	AGATACCTTCTCTCTAGTCGCGGT	24	Nov-m0218	CCGGAACTAAAGATACCTTCTCTCTAGTCGCGGTTGGTAACATCAACCGGAACTAAAGAGGCATCTTAAGTCCCGGT	77	11(+):3598127-3598203	-31.2
Nov-m0219-5p	CTGTGACGGGTGAAATTTTACGA	23	Nov-m0219	ACAATATCACCTGTGACGGGTGAAATTTTACGATCTGTCACATGTGATGAGTGAAATTTTACGACCCGTCACATATGATAGTCA	84	11(+):3919800-3919883	-32.4
Nov-m0220-3p	CGAGGCCTGCTGCGAGAGAC	20	Nov-m0220	CTGGCACTGCATCCTGAACTGAAGGATGTCTCCGGCAAATACTTCGCGGACTGCAAGGAAGCCACGCCGAGGCCTGCTGCGAGAGACGCAGAGCTAG	97	11(+):4096760-4096856	-35.9
Nov-m0221-3p	GTGATCGGTGGTTAGGGTCGAGGT	24	Nov-m0221	CACAATTGTGATGTCCTGTAGCAAAATTTGCCTTAATTTTACTACGGATCAATTTTTACGTGATCGGTGGTTAGGGTCGAGGTGCCAATTGTT	93	11(+):4327134-4327226	-25.6
Nov-m0222-5p	GATATCTATGGCTAGACTTATTTT	24	Nov-m0222	CATTAGACACGATATCTATGGCTAGACTTATTTTGAGACTTAGATAGTACTAATTAAGATTCAGCTAGCGTATCGTGCTAAAA	83	11(+):4759687-4759769	-23.4
Nov-m0223-3p	GTCCGGTCGTTGTAATATGTTGGA	24	Nov-m0223	ACCTATTATAACCGCATGACAAATTAGCATAGCGAGAAGGAACGGTTGCCGACGACGTCCGGTCGTTGTAATATGTTGGATGGGGGAGGA	90	11(+):4936098-4936187	-22.6
Nov-m0224-5p	AATGCCACGTCATGTTCGGGTAGT	24	Nov-m0224	TAGTTAAAATAATGCCACGTCATGTTCGGGTAGTATGTCATGTTAACGCCACGTAGGATCCTGAAGGGGTTGTGGAGATTTGTGAACTAG	90	11(+):5359910-5359999	-23.1
Nov-m0225-5p	GGAGTGGCAACCTGTGGCTGAGTC	24	Nov-m0225	CGGCGTGGAGGGAGTGGCAACCTGTGGCTGAGTCACGCCACCATGAAGGCTAGGATGGAGGGAGCGGCGTGCAGTGCTGAGGGTTGCGTCA	91	11(+):5367205-5367295	-29.2
Nov-m0226-3p	ACTCAAGGATGTGGAGCTAGAGAC	24	Nov-m0226	ATAGGGGCTTGTTAGCTCCCCTTCTCCTCGAGGTGGTCCAACTGTGAGAACTCAAGGATGTGGAGCTAGAGACGAGAGTACTA	83	11(+):5371034-5371116	-25
Nov-m0227-5p	GAGGCGTCCGTGTTGACTTCGTCA	24	Nov-m0227	CCTTGACAGTGAGGCGTCCGTGTTGACTTCGTCAATCTCAAGATATTTCAGCAGCAGATGACGTACATGTCGGTG	75	11(+):5512480-5512554	-18.3
Nov-m0228-5p	AGGATTTTGGGCTGCAGCCGA	21	Nov-m0228	CAACTGCTGTAGGATTTTGGGCTGCAGCCGATCGGCTGGGCTGGACAGCTGCAGCCCAAAATGCCGCAGGCAGCTGA	77	11(+):5869522-5869598	-45.5
Nov-m0229-3p	GAGGCTGCTGCCGTCGCCAGGAG	23	Nov-m0229	GCCGCCGCCGCTCTCACCGATGCCGCTGCCACCGCCGCCCTAGCCGAGGCTGCTGCCGTCGCCAGGAGTGGGTACAGG	78	11(+):6630870-6630947	-27
Nov-m0230-5p	GTAACTCACTTAAGGTTCGGTGAA	24	Nov-m0230	ACGAGACGTGGTAACTCACTTAAGGTTCGGTGAACAGTGACATTGTAGCGTTGATGTATGATTGCTAACTCGA	73	11(+):6708552-6708624	-18.2
Nov-m0231-3p	GGAGAGGACGCAAAGAAAGAAAC	23	Nov-m0231	TGGGTAGTCTTGTACTATGGGGATCTCTTGTAGAGCAACTTGGTTTAAGTTCACACCATGAGATTTAGGAGAGGACGCAAAGAAAGAAACTGTTTTCCCA	100	11(+):6766408-6766507	-21.4
Nov-m0232-5p	GAACACGGTGGACTGATCGCGCCT	24	Nov-m0232	TTCCAAGGAAGAACACGGTGGACTGATCGCGCCTTCAAGGGGTGGCACGGTACAATCGGAGTCTTTTTTAGCA	73	11(+):6924403-6924475	-21.8
Nov-m0233-3p	GTGACTAGGGCTCGGGCTCCCCCG	24	Nov-m0233	TAGGGGGAGTCAGACCCAAGGTGGGGCGGCGGCCACTCCCTCATGTGACTAGGGCTCGGGCTCCCCCGACCCCCTCAG	78	11(+):6973600-6973677	-34.6
Nov-m0234-3p	AAACATCGCGGATGTGGGTATGGG	24	Nov-m0234	GGGTATGGGGACGATTTTATACCCGCGATGGATATGGGTATTTAAGTGAAAATATTTAAACATCGCGGATGTGGGTATGGGACAAGAGAAC	91	11(+):7331214-7331304	-24.4
Nov-m0235-3p	AACCTCGGCATAGTCCTCAATGGC	24	Nov-m0235	TCGAAGAGCTCGTCAGGAGTCCTTGGTGGAGGTGGGGAGTAGCGACTCAACCTCGGCATAGTCCTCAATGGCGGCGATGACC	82	11(+):7655096-7655177	-30.4
Nov-m0236-5p	AAGGGCTGTTTGGTTGAGTGCCAA	24	Nov-m0236	CTCGTTTTCTAAGGGCTGTTTGGTTGAGTGCCAATCTTTACTAAAGTTGTGGCAATCACCAATTAAGCCTAGTGTTTGGTTTATGCC	87	11(+):7743307-7743393	-25.4
Nov-m0237-5p	GTGTCGGAGCCAGCGCCATCCA	22	Nov-m0237	CCGGCGAGCAGTGTCGGAGCCAGCGCCATCCAGCCAGCGCGTGGGTGGGTTGGGGGCGCGTCGCGGTGTGCTCGCCGGC	79	11(+):7931815-7931893	-48.1
Nov-m0238-5p	GGCATCTAAATTTATCGTACTAGG	24	Nov-m0238	TAGACATAAGGGCATCTAAATTTATCGTACTAGGATGCACCATATCTGAGGTTAATTTATTTTAGGATAGAGGAGTACATGTCAGTGTCTT	91	11(+):7943693-7943783	-19.7
Nov-m0239-5p	ATATGTTGAGCCTCCAGTTATT	22	Nov-m0239	ATACCCTATTATATGTTGAGCCTCCAGTTATTTGTGACAAAATAAGTAGTTGGTAATGGTTTACCACCTTAGTGTGTG	78	11(+):7980366-7980443	-19.6
Nov-m0240-5p	CGTGGCGCGACGCCTTCTTGC	21	Nov-m0240	AGAGCGGCGGCGTGGCGCGACGCCTTCTTGCTCGAGGCTCGCTCCTACGGTCCTACCCAGCACGACAGCACGCCGGCGCCGCCGCCCG	88	11(+):7996344-7996431	-43.6
Nov-m0241-5p	CTGTGCCTGCTGTTGCTGCT	20	Nov-m0241	GTGGCTGTGGCTGTGCCTGCTGTTGCTGCTCGTTCTTGGCAGGATGGTTGGATGGCGGCGTTCCAACTGGATGGGCGGCGTTCCGGTTGTTGCTATT	97	11(+):8018919-8019015	-35.5
Nov-m0242-3p	GGTACAATGGTGTAGATTTA	20	Nov-m0242	TATCGGTTTTACTTTATATCTATGTCGTTATAATTGTGTGGTTAGCCTACCAGAGAGGTACAATGGTGTAGATTTAATGTCCGATT	86	11(+):8034266-8034351	-23.2
Nov-m0243-3p	TCTGTGGTTTCGGCAGGTCCGGTC	24	Nov-m0243	GCCAACGTTGTTTCTTGGATCTTCGCCGCTTACCTTCGGCCTGCGTCTTTGATTGTCTGTGGTTTCGGCAGGTCCGGTCAAATGTCCTC	89	11(+):8918304-8918392	-22.5
Nov-m0244-3p	AGGTCTGGAGTGGAGCTGTGAAGC	24	Nov-m0244	ACTATGGGCCTGTTTGGTACAGCTCCAACTCCTAAATTTAGCTCCAGGAGTTAGGTCTGGAGTGGAGCTGTGAAGCTGCCTAAACC	86	11(+):9089157-9089242	-39.6
Nov-m0245-3p	GAAGCGCGCGGTGGCGCACCGTCC	24	Nov-m0245	CGGCGAAGCGCGGGCAGCAGTGGAGCCACCGCGGTGGTGAAGTGCGCAGTGGAGCAGTGGTGGCGAAGCGCGCGGTGGCGCACCGTCCGCCTACGAAG	98	11(+):9227414-9227511	-42.9
Nov-m0246-5p	TTTACGACTACTAGCCAGATGA	22	Nov-m0246	GTGTGGGTCCTTTACGACTACTAGCCAGATGAAAGACTTAAAGGTGCTGGTTCTTGTTAAGAACCGACATC	71	11(+):9248736-9248806	-21.1
Nov-m0247-3p	TTAGATCGTGGGTTAGGTGGCGAC	24	Nov-m0247	TCACGCCGCATGTAACGCAGTGCAGCACGCTCGTTTATCCGGTCTGTGACCAGTCACAGACCGATTAGATCGTGGGTTAGGTGGCGACAGGCGGTCTG	98	11(+):9336184-9336281	-43.2
Nov-m0248-3p	ATGCCACATCCTCGTCCTAGGTGA	24	Nov-m0248	ACGTGGTTGTTCCATCTAGGATGAGAACGTGGTATCCTATTAATTTCGTGTGATGGCTAGTAATATGATGCCACATCCTCGTCCTAGGTGAAACAACCACG	101	11(+):10570862-10570962	-52.4
Nov-m0249-5p	TTTCTCACCCGTTTGAGCTATCT	23	Nov-m0249	ACGATAGCTTTTTCTCACCCGTTTGAGCTATCTTGTCTCAAAAGTTATAATTACTTTATGGTTCCGAACGGTGGGCCTCGCCAGGTCAG	89	11(+):11350492-11350580	-20.7
Nov-m0250-5p	GGACCACCTAAACGGCGCCTGCGA	24	Nov-m0250	TTTCGCAGGCGGACCACCTAAACGGCGCCTGCGAAAACCTATTTTCGCAGGCGCACTTTATGTGGTCCGCGTGCAAAA	78	11(+):11576726-11576803	-52.2
Nov-m0251-5p	CTCTCTGACGGCATCCTCCCAGTC	24	Nov-m0251	TTTGATGGGACTCTCTGACGGCATCCTCCCAGTCTCTCCTCGATGTGGTGGATCTCTATTGGAGAGGCCTTCCTGTTTGT	80	11(+):11611743-11611822	-24
Nov-m0252-3p	TAAGTCCTCGTGTTGCATCCCT	22	Nov-m0252	ATTCTGAAGTTAACCGTGCTTGCGCGAGAGTAGTACTAGGATGGGTGACCTCTTGTTAAGTCCTCGTGTTGCATCCCTCCTTTTTGTC	88	11(+):12044510-12044597	-21.2
Nov-m0253-3p	TCGACGGCGCGGCTTGGCAC	20	Nov-m0253	TCCGGCGGCGGATTCCAAAGGAGGAGGGGTGGACAGGACGGCCCGCACGACGGCGAAAGCGATGGCGTCGACGGCGCGGCTTGGCACGGCGGCTAGC	97	11(+):12241054-12241150	-36.8
Nov-m0254-3p	AGACTTTCGGCTGGCTGAGA	20	Nov-m0254	CCAACTCGGTCTCAGTTCGGCAGCCAGAGGTTGAAGATGAACAGTACCGGAGATACAAAATAGACTTTCGGCTGGCTGAGAACAGAGCAGA	91	11(+):12726085-12726175	-25
Nov-m0255-5p	AGTGACGGGCTGTAGTTTAGGCC	23	Nov-m0255	GACACCTATCAGTGACGGGCTGTAGTTTAGGCCTGATTGAGATAACATTCCATATCTCAAACGGGCCTGAAGTTGCGGCCCGTCACAGATGACCATCA	98	11(+):13448581-13448678	-55
Nov-m0256-5p	AAAGGTGGGTGGCAATTTTCGTGT	24	Nov-m0256	GAGGGATTAAAAAGGTGGGTGGCAATTTTCGTGTGCGGGTCACTTAATAGGTCCGCACGCGAAAATAAGTGGCCCACCTGCGAATATTGATTTTTCT	97	11(+):13917462-13917558	-50
Nov-m0257-5p	CGCTGGCGACACCCCCAACACCAG	24	Nov-m0257	TCTTCTCCGGCGCTGGCGACACCCCCAACACCAGCAGGGAGCATACAGGTATGGGTTTGGGGTTGGGATTAGGGTAGGAGGGGT	84	11(+):14505520-14505603	-32.7
Nov-m0258-5p	AGTGTTTGGGACGAGCAGGCC	21	Nov-m0258	CCTCGGTTGCAGTGTTTGGGACGAGCAGGCCTCAGAACTCCATTCGCTTGAGTACCTGCACTGCTAGGCGGCGAGGA	77	11(+):14980977-14981053	-27
Nov-m0259-5p	GAGACTGATATGTGGCCCTAGG	22	Nov-m0259	TCTAGCAAGAGAGACTGATATGTGGCCCTAGGTAGATGTTACCTAGATGAAAGATGGGGTATGGGGAAGAATGTGAGTGAATCTCTCTTGCTCTT	95	11(+):15050438-15050532	-29.6
Nov-m0260-5p	CTTACCTGCCAGGCTCCGGAAGTC	24	Nov-m0260	AGCGGCGAGACTTACCTGCCAGGCTCCGGAAGTCGCTCAGAGGGACCGGGTGACGAGCAGGAGGACGCCTTC	72	11(+):15773428-15773499	-25
Nov-m0261-3p	AGTGGTCCGTATGCGAAAATAGA	23	Nov-m0261	CTGCGAAAATCTATTTTCGCAAGCGGACCACTTAAGCGGCGCCTGCGAAAATCGCAAGCACCGCTTTAGTGGTCCGTATGCGAAAATAGACTTAAAAATA	100	11(+):16515360-16515459	-58.4
Nov-m0262-3p	AATAAATCCCACTCCAATCCCTC	23	Nov-m0262	AGAAGATCGGGAGGGATTGAGGGGGAATAATTCTACGCCACAATTGGTGTGGAATAAATCCCACTCCAATCCCTCTCTCACAGGG	85	11(+):16607897-16607981	-43
Nov-m0263-3p	TCCGGGTGCGCGAAGCCGACA	21	Nov-m0263	GGAGGCAGAAGATTGGCTACGCATCATAGAGAAGAAACTGACCCTTGTCCGGGTGCGCGAAGCCGACAAAGTGATCTT	78	11(+):16718913-16718990	-20.3
Nov-m0264-5p	AACTAGAACCTAGCTGCGGTGA	22	Nov-m0264	GGAGTCTCCAAACTAGAACCTAGCTGCGGTGAAGGTGTAGGGATCAGTGGGGTGTGCACAATCTCTGGGGCAGGTGGCTGTGTCACTGTCGGGTCCA	97	11(+):16720722-16720818	-30.6
Nov-m0265-5p	TCTCTGGCAAGTCGCGATGGTA	22	Nov-m0265	TGCATCGCGGTCTCTGGCAAGTCGCGATGGTAGCGTGTCGGAAAGCTGTAGTCTGACTCTGAAGGAACTCGTGTGTG	77	11(+):16721433-16721509	-24.2
Nov-m0266-3p	ATGGGTACCTGTGTGAGTTCT	21	Nov-m0266	TGCTCAAGGCTGATGGGATTAGCATGCAGGATCCCATCTACCACACAATCCTGAGGATGTTTCGTGATGGGTACCTGTGTGAGTTCTTCATTGAGGA	97	11(+):16732289-16732385	-33.4
Nov-m0267-3p	GACAAGAACTGATGTACCTTC	21	Nov-m0267	TTCTGTCATGCAAGTACCATCAGTGCTAATCCTGCTTTCTTTGAAATGAAACGATACAAGTGACAAGAACTGATGTACCTTCGGTGACTTTG	92	11(+):17074347-17074438	-18.6
Nov-m0268-3p	ATGGGCTGGGTTGCACCGACGTGA	24	Nov-m0268	TTTCCCTTTCTCACGGGTGTGATTATGCAGATGGGTTAGGTTGCACCGACGGGTGTGATTATGCAGATGGGCTGGGTTGCACCGACGTGAGGTTGGGCAA	100	11(+):17108173-17108272	-41.1
Nov-m0269-5p	GTTAGAAACTCCCCCAAACACGC	23	Nov-m0269	AGCTGCGACAGTTAGAAACTCCCCCAAACACGCCCCAGATTCGGTTGGGTTAGCTTGGCTGAGCGCCCGAGCC	73	11(+):17832137-17832209	-18.8
Nov-m0270-3p	ACCAGAATGTGTCGCATCCCCTGA	24	Nov-m0270	CATAAGATATTTTGGGTGAATGTGACACATTCTAGTACAATGAATCTGGACAGACCAGAATGTGTCGCATCCCCTGAAATCCCTTAT	87	11(+):18074941-18075027	-32.6
Nov-m0271-3p	TTCGTAGTACTAGGTTGTTTTT	22	Nov-m0271	AATCTATAATTAGATGTAACATACTCTAGTATAATGTTTTTGATAAAATTATGTCCAGATTCGTAGTACTAGGTTGTTTTTTTATGGGATA	91	11(+):18498760-18498850	-19.1
Nov-m0272-5p	GACTGACGTGGCATGGACAGGGCA	24	Nov-m0272	TGGTGGTTTTGACTGACGTGGCATGGACAGGGCACTTAAACTTTAAAAAAATGTGGGACCCACGTGTCAGTGAGTGTTCAATTAAAAATAAAGAAATTACA	101	11(+):18734423-18734523	-20.64
Nov-m0273-3p	GCCGCTGTGGATGAGGAAGTGAGA	24	Nov-m0273	GCTCGAGCCCGCTGCCGCTCCCGCCTGCCGCCGCCGCCCGCCCAGCGCCGCTGTGGATGAGGAAGTGAGAGAGAGAGAGA	80	11(+):18955237-18955316	-22.9
Nov-m0274-5p	TAGAGTCGGGGTGTCGCCATCACT	24	Nov-m0274	TGTCCTCTACTAGAGTCGGGGTGTCGCCATCACTAAAGAGAGAAGGAGCTCGTCGTCGCTGGAAAAGATGGTTGCCATCACCATCGCTAGTAAGCTACC	99	11(+):18988697-18988795	-24.9
Nov-m0275-3p	TCTTAGGCTTAGACTTTTCAACTC	24	Nov-m0275	AGTGGCTTATGGCTTTAAAAAAGCCAAATGAAAAAGCTGCAAAACGCTGCTTGTTTTCTTAGGCTTAGACTTTTCAACTCATAAGCTAGC	90	11(+):19071648-19071737	-25.2
Nov-m0276-5p	GTTCACGGAGGATGCGGCATGGCA	24	Nov-m0276	AAGAGTCCAAGTTCACGGAGGATGCGGCATGGCAAGTTATCTATTAATTAGGTTATTAGGAATAGTTTGTGTCGACGTTTGATGTCGCGATTCTGGTATTT	101	11(+):19090279-19090379	-21.3
Nov-m0277-5p	GCTGGTCTGGCTGACGTGACACCG	24	Nov-m0277	ATACTGTCACGCTGGTCTGGCTGACGTGACACCGTTATTTAGTCACGCCGGTCTAATTGGCGTGACAGTGTT	72	11(+):19270263-19270334	-40.6
Nov-m0278-3p	TTTTCGTGCGGTCCTCTTAAGTCG	24	Nov-m0278	TCCCGTGCGGTCCACTTAAGAGGCCTGCACACAAAAATCGATTTTTTCGTGCGGTCCTCTTAAGTCGGTTGCACGGG	77	11(+):19276111-19276187	-43.4
Nov-m0279-5p	GCTGTTTGTTGGACCGGTCAGATC	24	Nov-m0279	TACAGGTACCGCTGTTTGTTGGACCGGTCAGATCGGGCAGGTGTTGCCGGTCAGACCGGCGTGTATCAGGC	71	11(+):19345419-19345489	-30.6
Nov-m0280-5p	AATTTGTAGGGGCTATATTCGG	22	Nov-m0280	ATAAGGTCTTAATTTGTAGGGGCTATATTCGGTGGACACACTTACCAACGGCCCTGATTATAGATCTTAAGGATCAAGACTCTAA	85	11(+):19529862-19529946	-23.2
Nov-m0281-5p	AGGTCTATTGCGGTCTGGATACCA	24	Nov-m0281	GGAGGAGCAGAGGTCTATTGCGGTCTGGATACCATGTGAGAAGGTGAGTAGAGTCTGGATTCTTGGAGGTCAAGTTCGGTCAACGGTGGGGATCGGGACTA	101	11(+):19618408-19618508	-23.7
Nov-m0282-5p	TACCGCCTCCGCCTCCCGGC	20	Nov-m0282	GCACGGCTGCTACCGCCTCCGCCTCCCGGCGGCCACCACCGCGCTCGTGCTGGCGAGGTGCAGGACGGACGCGGAGCCCTAC	82	11(+):19657674-19657755	-36.4
Nov-m0283-5p	GAGAAGTGGAGTTGGAGCTAGT	22	Nov-m0283	CCAGCTCAAAGAGAAGTGGAGTTGGAGCTAGTACTGTGCCAAACAGTCCCATATTGTGCTAAACTGCTATCTCTAAAGGCTTA	83	11(+):19707369-19707451	-21.3
Nov-m0284-3p	GTCGTAGGGGGACTCGGAATGTGT	24	Nov-m0284	CGGATCTAAACACAGCCTTAGTCACCGCTGCTTCGCTCCTTTTGTCGTAGGGGGACTCGGAATGTGTGGAAGCTCCA	77	11(+):19919770-19919846	-26.6
Nov-m0285-3p	TTAGTTTAGGGCCTGTTCACT	21	Nov-m0285	AAAGCATCCATAAAGAAAGTGAAAAGTTTTGAATTGATTGGACTGGTTGCATTAGTTTAGGGCCTGTTCACTTTGATGTCAT	82	11(+):20116218-20116299	-19.71
Nov-m0286-3p	AGACGCTTAGGAGATCTGAAAAGA	24	Nov-m0286	ATTAGAGGGTTTTGGGTCACGAGCTATAAGCGAAAATCGATTTTCACTGACAGACGCTTAGGAGATCTGAAAAGAAAACTCTGTT	85	11(+):20558491-20558575	-20.4
Nov-m0287-5p	ATGTATTACACTTGGTTAGAC	21	Nov-m0287	GCACCGGGACATGTATTACACTTGGTTAGACTCTAAATTCTTTAACTTGTGTGGGATGAGATATTGCATGATGATTTTTATGCTGATGGAGCC	93	11(+):20879710-20879802	-20.2
Nov-m0288-3p	TTGGCACTAACAAAAATTTGT	21	Nov-m0288	ATTTTACCTTACCAAATATTTGGTAGTGCCAAAACTTGCTTATATTTTGGCACTAACAAAAATTTGTACGGTAACAT	77	11(+):21078539-21078615	-25.4
Nov-m0289-5p	AGATCGGGCATGCAGTCGGACCGG	24	Nov-m0289	TCCCCTTATCAGATCGGGCATGCAGTCGGACCGGATGAAACCGGTCAACCCGGGCGGTTTTTTTGCATAAACCGGAGATAAAACCGGGCC	90	11(+):21260487-21260576	-28.3
Nov-m0290-3p	ATACCCATCGGCGACGAGATATCT	24	Nov-m0290	GACTTAGCATGGATACTGCTTTACGATGGCTAATTATTCTTTCAGTGGAACATATACCCATCGGCGACGAGATATCTGTGGTGACTT	87	11(+):21266019-21266105	-20.4
Nov-m0291-3p	GACGCCGGATTGAGCTTCTCTTCC	24	Nov-m0291	CGAGTCGGGGATGACGACGAGCTCGATGGCGCATGACGGGGATGACGCCGGATTGAGCTTCTCTTCCCTCCCCTTCA	77	11(+):21517930-21518006	-31.5
Nov-m0292-3p	AGGCTTAAAACCGCCGAGGGACCT	24	Nov-m0292	TTGGCATCCTGATATGTGGGTCTCACGCTGATTTAGCCGCCACGTTATATAAAACCAGGCTTAAAACCGCCGAGGGACCTAGTTTGCACT	90	11(+):22131772-22131861	-21.31
Nov-m0293-3p	ATAAGTGGGTTCGTGGGTTGGCCC	24	Nov-m0293	ACCCGCGAGTCAACCCACGAGTTACTCACTAATTTTACCTATAAGTGGGTTCGTGGGTTGGCCCTTTTGCATCC	74	11(+):22426037-22426110	-31.2
Nov-m0294-5p	ATTGATTGCGTCGTTGGCTCGGT	23	Nov-m0294	ACCGGGGGGAATTGATTGCGTCGTTGGCTCGGTCTCTTGACGGGTGACGCGCACCGGCCGGGTCACATATGGGTCACCGTTTCGGTG	87	11(+):22665425-22665511	-31
Nov-m0295-3p	GATTCGTTGGAGCACTGGTTGTG	23	Nov-m0295	ACTGTTTTTTTAACCCTGGTGCAGCCAACTCTTACACTTGTCTTTGTGGAAACCAAAAGGGGTGCTGATTCGTTGGAGCACTGGTTGTGTATGAATGGA	99	11(+):22952906-22953004	-29.3
Nov-m0296-5p	CGTCCACCGCTGTCCTCACTGGCC	24	Nov-m0296	GTGACGCCGCCGTCCACCGCTGTCCTCACTGGCCACGACGCTAGAGAGATGAGAGAGGGAGAGAGCAGAATGAAAAAGGAAGAGAGATGGGTGAGGG	97	11(+):23478633-23478729	-22
Nov-m0297-3p	AAGCCATGTGGAATGAAGACCTAG	24	Nov-m0297	TAACTAATATGTGGGTCCTCACCTATTTTTTTTTTACTGTGAGTGACACGTAGAAGCCATGTGGAATGAAGACCTAGTCAAGATGCC	87	11(+):23605149-23605235	-18.6
Nov-m0298-3p	GGTACCGGGTGATGTCTCGAGGGT	24	Nov-m0298	TACCGGATATACGATGATACCTTAACAACACCGAGTGCCTAGGTGATACCTCGATGGTACCGGGTGATGTCTCGAGGGTATTATCTGGT	89	11(+):23699405-23699493	-32.21
Nov-m0299-5p	TGGATAGTGGTTTTGGCTAACGTG	24	Nov-m0299	TATGGCGGTTTGGATAGTGGTTTTGGCTAACGTGGTGCCTACGTGGCGGGTTTGACTAGGTCTCCGTCCCA	71	11(+):23745079-23745149	-22.6
Nov-m0300-5p	AGTCGTCGCACCGTCATCGCCCTC	24	Nov-m0300	AGAGAGAGGGAGTCGTCGCACCGTCATCGCCCTCCCCTCCTCCGGTCGGATTGGGAGGGAGGGAGGGAGGGAAGGGGAAAGTGAGGT	87	11(+):23954659-23954745	-37.6
Nov-m0301-3p	ACTAGCGGAAGGATCGGAAGGCCA	24	Nov-m0301	TCTGGTCTCCGGCCATCTCCTCGTCGGCGGGGGCAACCTAGCAGTGGACTAGCGGAAGGATCGGAAGGCCACATTCCCAGG	81	11(+):24001862-24001942	-33.7
Nov-m0302-3p	GTGGGAGGATGATCATCCTGGTGG	24	Nov-m0302	TGTTTTTTTCGAATTAAAACGGGTCCGATCGATACTCCCATAGTTAGACCCGGTAGCGGGAGTGGGAGGATGATCATCCTGGTGGGGCGATGAAC	95	11(+):24200056-24200150	-31.3
Nov-m0303-5p	TCATGCCTGAGGGTTGCCTGAGCC	24	Nov-m0303	TGAGGTTTTTTCATGCCTGAGGGTTGCCTGAGCCTGCATAGCCAAGTTGCCTGACCAGGCACATGTGAAAACCTAA	76	11(+):24846986-24847061	-27.8
Nov-m0304-3p	AAATGTTGGTACTAGGAAATGTTC	24	Nov-m0304	AGGACCGGATGGGATATTTCTTAGTACTACGAATCTGGACAGGTACTAGGAAATGTTGGTACTAGGAAATGTTCCATCCGATTC	84	11(+):24896094-24896177	-39.9
Nov-m0305-5p	GCGACACCTGCTCGGAGGCCA	21	Nov-m0305	ATCCGCTTCGGCGACACCTGCTCGGAGGCCAAGAACTTCTTCCGGCGAGACGACGAGGAGATCGGGGACGAGGAGCGGTGTGCCAAGAGGCTCAC	95	11(+):25277857-25277951	-37.2
Nov-m0306-5p	GATATGCCACCCTGATCCATATGT	24	Nov-m0306	CAAAATTTATGATATGCCACCCTGATCCATATGTCATTGACTCATGTGGATTCTACATGACATTGAGATACGTGTGGCATATCTTAAATTTTGT	94	11(+):25393014-25393107	-35
Nov-m0307-3p	AGTAACTCAAAGTCATGTGACT	22	Nov-m0307	CCTCTGTCTTTAATTCTGATGACTTTATAGCCACTAACATGTGGACCCACATGCCAGTAACTCAAAGTCATGTGACTTTAGTTAGAG	87	11(+):25598943-25599029	-23.8
Nov-m0308-5p	AGCTCGGTCACCGTCGTCGG	20	Nov-m0308	GTTCGCCGGCAGCTCGGTCACCGTCGTCGGGAGGGACGACATCGCGGCGCCGGTGAGGGAGCTGTCGGTGGTCG	74	11(+):25618133-25618206	-47.4
Nov-m0309-3p	GAGTTTTGTTCCGGTCCAGCAGG	23	Nov-m0309	TGGAGGTACCGCTTGGTGAACCATAAAACTCTCTAAATATATATATTGAGTTTTGTTCCGGTCCAGCAGGTGGTACCCCG	80	11(+):26292280-26292359	-36.2
Nov-m0310-5p	ACATTTTTGTAGGCGGCTATTTGG	24	Nov-m0310	ACCCCGATTTACATTTTTGTAGGCGGCTATTTGGCTCTAAGGGCTATGTCCGCCTGCGAAAATAAATACCCAACG	75	11(+):26333410-26333484	-26.7
Nov-m0311-5p	GCAGTTCGTCGCCGTCGGCGGTGG	24	Nov-m0311	GAGCGGAGATGCAGTTCGTCGCCGTCGGCGGTGGCGGAGGCGGAGCTCACGCCGATCGCTCCGGCGACGCAGGCTTCCTTGGCCG	85	11(+):26400782-26400866	-43.3
Nov-m0312-5p	GTGCTGTCGCCTCCTGGATGGGCT	24	Nov-m0312	CTGGCTCCGTGTGCTGTCGCCTCCTGGATGGGCTGCCCTCCCCCTCCCCCTCCCCGTGGCAGCTGGTTCCAGGACTGGTGACCGTCCTCCAGGGCCTG	98	11(+):26410757-26410854	-43.43
Nov-m0313-3p	TTGTTACGTTGTTCAAAAAA	20	Nov-m0313	CTTCGTGGCGAATCCCTTTGGTGAATGCGGCGATGATAACATCGTCGGTGATGTCGGAGATCTTGTTACGTTGTTCAAAAAATCGCCGGATG	92	11(+):26630863-26630954	-26
Nov-m0314-3p	GGTGGGTGCGATCTAGTGCAAAAA	24	Nov-m0314	AACATGAAAAAATTTAAACTAAATTGCGTCTACACTACATAAACTTGGTAGGTGGGTGCGATCTAGTGCAAAAACTTGAAAATT	84	11(+):26766403-26766486	-19.6
Nov-m0315-5p	GTAAGCGGGGCCCTGGATCCGTC	23	Nov-m0315	ACTCCGAAGGGTAAGCGGGGCCCTGGATCCGTCCACTAGCAAGGTACAGGCCTTGCCTTGCCTTTGGAGG	70	11(+):26786043-26786112	-33.6
Nov-m0316-5p	AGCAGCCCACGATCTCCCCAGGGC	24	Nov-m0316	ATCCGGCCGTAGCAGCCCACGATCTCCCCAGGGCGGCCGCTCGCCAAGCCCTCGCCGTCGCCGGCCGCCCGCCGCCGTCG	80	11(+):27258576-27258655	-30.7
Nov-m0317-5p	GGATGTTTATACAGGTTTGGGCCC	24	Nov-m0317	ACAGAGACAAGGATGTTTATACAGGTTTGGGCCCCTTAACTGACAGGTAATAGACCTACTCATATTGGTCGAAGCCAGTATTGCTCTTCTTCATCAGA	98	11(+):27560722-27560819	-23.9
Nov-m0318-5p	AAAAAAGAATCTAGGACCGGATAT	24	Nov-m0318	TTCGTCCTATAAAAAAGAATCTAGGACCGGATATGATATTTCATATTCCTATAAATCTGGATGATGTGTATCCGGTACTAGGTTGGTTTTTTTATGGGATG	101	11(+):27581589-27581689	-39.6
Nov-m0319-5p	AGTCCGCAGATGTTTGAGCTCCCC	24	Nov-m0319	TCACGTCCAGAGTCCGCAGATGTTTGAGCTCCCCGATCTGCGACGGGAGCTCGCTGATCCGCGTGTTCCTCACGTCC	77	11(+):27979414-27979490	-28.7
Nov-m0320-5p	TGGGAAAAGGCTCATAGGTGC	21	Nov-m0320	CGTGCGGAGGTGGGAAAAGGCTCATAGGTGCTGGTTTTAAATGAACCAGCACCTATAAGACCGGTCCTTATGAGGGTTT	79	11(+):28145998-28146076	-32.7
Nov-m0321-5p	GGACGACGTGGGATTATGGCTGTC	24	Nov-m0321	TCGGAAACAGGGACGACGTGGGATTATGGCTGTCCGTTGATGACGCGACCAGTGTCAGACCGGTCATTCTTGTCCACTACGCGTCAGCTTAGCAACGT	98	11(+):28332850-28332947	-31.3
Nov-m0322-3p	AGGCCACGTGGACGATTGTGTCTG	24	Nov-m0322	GAGGAGGGCGAACACATCACCCTCGGGCCCGACGTCCCCCGAAGGTGCCAGGCCACGTGGACGATTGTGTCTGCCTCAAACCT	83	11(+):28521707-28521789	-30.7
Nov-m0323-5p	ATTTTAGGATGGGTGACTAAACGG	24	Nov-m0323	GTTTGGAGCAATTTTAGGATGGGTGACTAAACGGGAAGTTTGAATTTCCCGTGTGGGTGCACACGAGTGAGGGCAGGGCTAGCCAAAA	88	11(+):28681006-28681093	-25.5
Nov-m0324-5p	GACTAGAATCTAACTTGGCATACC	24	Nov-m0324	AGACCTGCAAGACTAGAATCTAACTTGGCATACCAAGCTCGGGGTGCCTGCCTTAGACCATAGAGAGCTTTCTTCGGTTTC	81	11(-):50584-50664	-18.5
Nov-m0325-3p	ACGGTTTTGTAAGATGAGGGATG	23	Nov-m0325	CTCATGCTGACTCAACTGCCACATCGGACAAAACCGGGGTCAAAACCACCGAGGGACTTAAAATGAACGGTTTTGTAAGATGAGGGATGTCATATATCT	99	11(-):371960-372058	-25
Nov-m0326-3p	GGTTCTCCTCTTCTGGGCGGTGTT	24	Nov-m0326	TTTTACTTGCAAGAGTTGCAGGAGGAGGGCAGCTTGATGTTCCGGCAGGAAATGGTGTGTTGTCGTTGGTTCTCCTCTTCTGGGCGGTGTTGCGCCTTGTA	101	11(-):566718-566818	-30
Nov-m0327-5p	GATGACGGTGGCGTGGCCATGGAC	24	Nov-m0327	CACGCAGGAAGATGACGGTGGCGTGGCCATGGACTCGTAGCGGTTAGAAGCTATATTGGTTGGGGAAGAGCGCCCATAATCAGAGCCCCGGGGA	94	11(-):749429-749522	-25.6
Nov-m0328-3p	ATATTTGGTGAGCTTATGATG	21	Nov-m0328	ATGTGTTGTCATCAAGTGATCTAATTATGCTGTTAGTTTGTTAAGCATGCAAGACATATTTGGTGAGCTTATGATGGTGACCGCAG	86	11(-):963520-963605	-22.2
Nov-m0329-5p	AAAGCCGCTTATACACCAGTC	21	Nov-m0329	ACGCAATAGAAAAGCCGCTTATACACCAGTCGACGACAGTGGTGCATAATGCCTCTTCCCGAAATCTTAACCCAAGACCAATGCCGATTGCGG	93	11(-):969343-969435	-19.2
Nov-m0330-3p	GAACAGCGGGATGGACGGAGTGGC	24	Nov-m0330	CGTCAATAGCCATGTCCCTCTGACTTTACGTGAAGCCTCGTCCGTGAACAGCGGGATGGACGGAGTGGCATATAATGGA	79	11(-):1470531-1470609	-22.7
Nov-m0330-5p	CATGTCCCTCTGACTTTACGTG	22	Nov-m0330	CGTCAATAGCCATGTCCCTCTGACTTTACGTGAAGCCTCGTCCGTGAACAGCGGGATGGACGGAGTGGCATATAATGGA	79	11(-):1470531-1470609	-22.7
Nov-m0331-3p	TGCCGGCACACTGATCCACCCAAC	24	Nov-m0331	GCATTGACAGGGGAGCGGGTGATTGTTGTCGGCCATGGTGCTGCCATACTAGAACTCTGCCGGCACACTGATCCACCCAACAGGTCGATTC	91	11(-):1781943-1782033	-29.4
Nov-m0332-5p	GTTGATTATTGTTCTGTTCCTT	22	Nov-m0332	TAAGATTATTGTTGATTATTGTTCTGTTCCTTTCAAGTTTGTGCATTTGTGATGCTTGGTAGTTCGAGACAATTCGGCAGCTTACAAT	88	11(-):1837262-1837349	-18.3
Nov-m0333-5p	GACAATCTGGGCAGGCTGAGC	21	Nov-m0333	GGGAGTCCTGGACAATCTGGGCAGGCTGAGCCAGCAGTATGGCCTGTCCAAGGGCGCCAATGAGGTGCTCCTG	73	11(-):2205366-2205438	-31.8
Nov-m0334-3p	ATTTGAGAGCGTTTGTAGGAAGTT	24	Nov-m0334	AATGCCACGTGGCGATCTAGGAGCGTTTGTAGGAGGCCACATGGCGATTTGAGAGCGTTTGTAGGAAGTTTAATGGACTT	80	11(-):2753477-2753556	-24.1
Nov-m0335-3p	GCTCACCTGTCATTAACTCAGATA	24	Nov-m0335	CTTTCGGTGCCAGCTAGTTGGAGTGGTTGAGTGGTCCCTGGGAATCTTCTCAGATAGCTCACCTGTCATTAACTCAGATAACACTTAAAA	90	11(-):2801252-2801341	-22.4
Nov-m0336-5p	AAATACACGAGGCACTATAGATGA	24	Nov-m0336	GCGCTCACCTAAATACACGAGGCACTATAGATGAAAAATGAAAACCTACCGGGTGTCTTGTGCATCCTGGTAGCCT	76	11(-):2806223-2806298	-22.06
Nov-m0337-5p	ACCGGATGGGATGTCCTAGTACTA	24	Nov-m0337	GATGAGTAGTACCGGATGGGATGTCCTAGTACTACGAATCTACACTAACTCTCTGTCCATATCCATAGTACTAGGATGTGTCTCATCTGGTAATAGATTCT	101	11(-):2893527-2893627	-37.87
Nov-m0338-5p	GACGATTTGGAGCTAGTAGTGGGC	24	Nov-m0338	ATTGGCTATAGACGATTTGGAGCTAGTAGTGGGCTGCACTATTGACCTTGCTCTTGTACAGTATGTTGTCTACATAGGGGGTTTTGAACTTTATGCCACT	100	11(-):2960754-2960853	-26.9
Nov-m0339-5p	ATTACCGTACCCCGTGATAAGCCC	24	Nov-m0339	CGGTATTTATATTACCGTACCCCGTGATAAGCCCGGTAACCGCAGTAACCGCGCAGTTATCGGCGGTAAGGTAACCCCTGCTTCCA	86	11(-):3106238-3106323	-25.93
Nov-m0340-3p	TTTGGCCATTGGATTGAGACCCAC	24	Nov-m0340	TTCTTTGAGCTCTTACAGTCTGGTCTGGAGGTCCAAGAGTAGAAGTCGACTCTTTGGCCATTGGATTGAGACCCACTGGCCAGGGA	86	11(-):3286183-3286268	-30.5
Nov-m0341-5p	GCCCGCTACCTCTCTGCTTAGCCT	24	Nov-m0341	TTTCAGTGTAGCCCGCTACCTCTCTGCTTAGCCTGCCTCTTTTTTACCTAGTCCACAAGTGGTCAAGTGGAGCTGTAGACCCGGGTATCGCTAATA	96	11(-):3463496-3463591	-27.73
Nov-m0342-5p	ACCTTGTGTGTAGACGAATCTGTA	24	Nov-m0342	CTCTGCAATAACCTTGTGTGTAGACGAATCTGTATACTACCTGTATGTGTGGCCTGTGAATCGATTTGGTTACTGCAAAGTTTTGCGTAT	90	11(-):3488660-3488749	-19.9
Nov-m0343-3p	GTTTTAAACTGGGACTAAAGATGA	24	Nov-m0343	GGGACTAAAGATGGTTGGTGTTACCAATCAGGACTAAAGGTCATAGAATGGCTGTGGGGTTTTAAACTGGGACTAAAGATGATCTTTAGGCC	92	11(-):3597320-3597411	-25.6
Nov-m0344-5p	GGAGTCGGAGATGCTGTGCTTCG	23	Nov-m0344	ACCAGGAGCCGGAGTCGGAGATGCTGTGCTTCGACCGGTCGGGGTCGGCGGACCGCGACTCGATGCCGCGGCTGCACACCGACTCCAGCGGGTC	94	11(-):4300309-4300402	-47.8
Nov-m0345-3p	CAGGGCGGCGGGGACGGGGTA	21	Nov-m0345	GAAGGAGTGGTACTTCTTCTCGCCGCGGGACCGGAAGTACCCGAACGGGCAGCGGCCGAACAGGGCGGCGGGGACGGGGTACTGGAAGGCG	91	11(-):4301321-4301411	-38.6
Nov-m0346-3p	AGCCCACGCGCGGACGATGTGAGC	24	Nov-m0346	TGGTTGCGTTCGGGCGCGGGGTCGGCGGCGGGAGAGCGAGAGGACGAGGAGCCCACGCGCGGACGATGTGAGCTTACGCGATC	83	11(-):4368302-4368384	-33.1
Nov-m0347-5p	AACTGATGCTGCTGGCTGAACTGG	24	Nov-m0347	CAGGAGCTGAAACTGATGCTGCTGGCTGAACTGGTGGTACATTGGAAGAACCCTGTTGATTGCCTGTGACCAAAGGCCTATAGTTTGGGAAAACACCAC	99	11(-):4712392-4712490	-24.2
Nov-m0348-5p	TCGTCATGCTCGTCGCCAAGA	21	Nov-m0348	GGCATGGTGGTCGTCATGCTCGTCGCCAAGATCACCATGGCCGTCGTGTCGATGTTCGTGCTC	63	11(-):4924536-4924598	-23.2
Nov-m0349-3p	CATGGCAAGTGGCTTTTGGAGG	22	Nov-m0349	AGCCAGATTTAAATGTTCGGGAGAAAATATTGAGTTTGATTGACACATGGCAAGTGGCTTTTGGAGGTGCATCTGGC	77	11(-):4997810-4997886	-19.2
Nov-m0350-3p	ACCGTGACGGGCACTAACATGGGC	24	Nov-m0350	ATCTCAATCGGGTCTCAAGTTGGCACCCGTCACGGATGACCATCAACCGTGACGGGCACTAACATGGGCCTGATTGAGA	79	11(-):5201466-5201544	-50.8
Nov-m0351-5p	GCATCCCGGCGGTCAGACCGGCA	23	Nov-m0351	GGGTTCGGCGGCATCCCGGCGGTCAGACCGGCAGCTTATAGGCGGTCAGACCGGCGGCGGCGACAGGCGAAGGCAGGCGATCTCG	85	11(-):5320589-5320673	-41.1
Nov-m0352-3p	GCGATGGGGATGGGGCTGTC	20	Nov-m0352	TCCACGGGGTCGGCCGTGCCGTCGCCGCGCAGGGCGTTGGAGATGGCGGTGGCGGCGATGGGGATGGGGCTGTCGTCGCCGGGG	84	11(-):5610518-5610601	-41
Nov-m0353-3p	GTATCCCCTTATCCAAGTAGAAC	23	Nov-m0353	CGTCTCCCCTCTCCTCTTAGGGGGGCCTTGTATTTATACCCATAGGTATCCCCTTATCCAAGTAGAACTAGGGAAACC	78	11(-):5920627-5920704	-21.8
Nov-m0354-3p	AAAGACTGCGATCTTTAGTCCTGG	24	Nov-m0354	GTGTTACCAACCGGTACTAAAGATGAATCTTTTCTCCCGGGTATCTGAACCGGGTTTAAAGACTGCGATCTTTAGTCCTGGATTCCTTCTC	91	11(-):6031600-6031690	-30
Nov-m0355-3p	AATTTTTAGGGGATGTGCAGGGAC	24	Nov-m0355	CTAGCCAGAAAACCCATTGATGTTTTTCGGAGATTGTTTGGTTTCGAGACAATTTTTAGGGGATGTGCAGGGACATTTTTTTTT	84	11(-):6066056-6066139	-18.1
Nov-m0356-3p	ATTAACCGAGATGACCGAAATGTC	24	Nov-m0356	AATTTATTTCAGGTATTTCGGTTACTGGGTCCGGTTAACCGAATTAACCGAGATGACCGAAATGTCTCAATAGGCA	76	11(-):6377945-6378020	-25.4
Nov-m0357-5p	ACAGAGTGGCGCGAGGACCATGAG	24	Nov-m0357	CAGTATCGACACAGAGTGGCGCGAGGACCATGAGCCCGACGACAAAAAATGTTACAAGGTTGTTGTGCTCCAGCTCTGTGTCAACCGTCGGTGCCT	96	11(-):6398831-6398926	-34.57
Nov-m0358-3p	ACCACGTGGCGGTTTAGAAGCGTT	24	Nov-m0358	AAATCGACGGTGAGATTATAAATGCCACGTGGCAACCTAAGAGCGTTTATAGGAACACCACGTGGCGGTTTAGAAGCGTTTGTAGGAAGA	90	11(-):6444350-6444439	-24.4
Nov-m0359-3p	GCCTGATGGACTGTGGGTGCCT	22	Nov-m0359	ATCCTACAATTGGTATCAAAGTCTGGCTAGGTTAACATCTCTGGTCCGATGAACACAATGTGTGAAGGCCTGATGGACTGTGGGTGCCTGCGGGGCCCG	99	11(-):6466832-6466930	-30.8
Nov-m0360-3p	GTCTAGAGGGGTTGCATAATGTC	23	Nov-m0360	GTCGTAGTGAGAACGTGTTATGCAACCCTTATGTTATAAGCGTAGTCTAGAGGGGTTGCATAATGTCTGAAAAAGTG	77	11(-):6552642-6552718	-22
Nov-m0361-3p	TAGACTGCTGTGCCTATGTAGAGT	24	Nov-m0361	GTGTGGATGAATTTTTTAGAAGCAGATAGACATTGTTTTAGAAAACACCTCTATACACAAAACGATAGACTGCTGTGCCTATGTAGAGTTCAAATTTTA	99	11(-):6990758-6990856	-18.6
Nov-m0362-5p	GGGATTGCTTGGCTCGATGCGTCG	24	Nov-m0362	TGTGGGAGCAGGGATTGCTTGGCTCGATGCGTCGGCTTGATCGAGCCGGTCCATCGAGCCGGCTGTTTTTTTATTCCTCGA	81	11(-):7084276-7084356	-40.1
Nov-m0363-3p	GGCTCGTCCGGCGGCGCGTACA	22	Nov-m0363	GAGCCCGTCGAGATGCTCACCGTCCCGGCTGCCGACGCCGACGACGAAGACGGCGGCGGCGGCTCGTCCGGCGGCGCGTACATCGTGCGGCT	92	11(-):7259550-7259641	-48.4
Nov-m0364-5p	ACCGGTCAGACCGCGGGCTGCGCC	24	Nov-m0364	CACAGCGTCGACCGGTCAGACCGCGGGCTGCGCCAGTCTAACCGTGCATATACCTCCGGTCTGACCGGCTACCAGAGCCCGGTCTGACCGGTCACATAAAA	101	11(-):7276708-7276808	-51.1
Nov-m0365-5p	GTGCCAGCGGAGCTACGGAGGTG	23	Nov-m0365	AACCGTTCAAGTGCCAGCGGAGCTACGGAGGTGAGTTCTCCCCCTCCACCGTCGAGCTCCTCCCCGTGGTTAACGGGT	78	11(-):7412291-7412368	-29
Nov-m0366-3p	CCATGTCCTCGTCCTAAGTGAAA	23	Nov-m0366	TGACGTGGTTGTTCCATCTAGGATGAGGACGTGGTATCCTATTAATTTCGTACAGGTAATAGGATGCCATGTCCTCGTCCTAAGTGAAACAGCCACGTC	99	11(-):7475417-7475515	-67.1
Nov-m0367-3p	TCACCTCGTGGGACGTCGCCATG	23	Nov-m0367	CGACGGTGCGCGTGGTGTCGACGCGCACGGTGAAGCCACCGCCTCGGCCGCGGGAGCGCATCCCGCTCACCTCGTGGGACGTCGCCATGCTCTCCGCCA	99	11(-):7747308-7747406	-48.7
Nov-m0368-5p	ACGTCGACTATGGCACAAAGGGCT	24	Nov-m0368	CGTTTTGGCTACGTCGACTATGGCACAAAGGGCTATGATATGTATTGAGTACTCTCGTCGGTTTTTTCTCTAGTCTAAGCGTTCACACTGCT	92	11(-):8390796-8390887	-18.8
Nov-m0369-5p	GGGGTTGGCGCTGAGGTATAATGT	24	Nov-m0369	CAGCTTCATTGGGGTTGGCGCTGAGGTATAATGTCACAACGTTAACAATTTTAGCGCTAACATCTTGTCCGAGGTGA	77	11(-):8659127-8659203	-26.7
Nov-m0370-3p	TCCCTAAACTTGTACGGGTAT	21	Nov-m0370	ACTAGAGACATATCAATATTTTTTTTAGAGTGAAGTGCACCAGCGGTCCCTAAACTTGTACGGGTATGTTATCTAGA	77	11(-):9019730-9019806	-20.7
Nov-m0371-3p	GTACTAGGATATGTCATATCCGGT	24	Nov-m0371	CCAACCTAGGATCGGATTTGACACATCTCAATACTACGAATCTAAACATAGTACTAGGATATGTCATATCCGGTTCTAGATTGA	84	11(-):9757751-9757834	-33.1
Nov-m0372-3p	AGTATTTCTCCTCGAATCCGTGTC	24	Nov-m0372	TCTTTTGTCGACATGGCGGTCTGAAGTGCTGACACGTAGTCGACAACAGAGTAGTATTTCTCCTCGAATCCGTGTCCGGCGAGATC	86	11(-):9826644-9826729	-26.3
Nov-m0373-3p	CGCCCGCGTCCGGCCATTGC	20	Nov-m0373	CGGGCTCGCCGCGAGTGGGGAGGGGACCGGGCGACCGCCGCGCGAGGCACCTGAGCTCGCCTCGCCCGCGTCCGGCCATTGCCGCGAGCCAG	92	11(-):10000854-10000945	-50.3
Nov-m0374-5p	GGACATGTAGCCTAGTGGTTGC	22	Nov-m0374	AGGTGCAAAAGGACATGTAGCCTAGTGGTTGCCACGACCTGAGTAGCACCTCAAGGTTATGAGTTCAAATCTCCA	75	11(-):10326668-10326742	-21.22
Nov-m0375-3p	AGACCCTCGCCGGATTCATGGAAG	24	Nov-m0375	TAGTTGAAGGTGGTTGTTCAGTTGTTTGGTTTGTCTCGCGAAGCCTGGAGACCCTCGCCGGATTCATGGAAGACATCGACGT	82	11(-):10880962-10881043	-22.3
Nov-m0376-5p	AGACGCCCTTCCACTCCTCGATGT	24	Nov-m0376	TTGTAGCGTGAGACGCCCTTCCACTCCTCGATGTCGTAGGCGGTGATGTGCTTGCAGCACGCGGAGGTCTGGAGGTTTGTCAACGAGCTCCCCTGCAGG	99	11(-):10937117-10937215	-37.01
Nov-m0377-3p	ACGGAGTTCTGGAGGCCTTCTCG	23	Nov-m0377	GCAGTCGCGCCCGAGAGCGCTCCCCAGAAACTTTATCGCTCGCCTACCCATACAGGTATGCAAGTGGACGGAGTTCTGGAGGCCTTCTCGTACTGATCAC	100	11(-):11082664-11082763	-36.3
Nov-m0378-3p	GGATAGACCGTTGGAACCAACCAT	24	Nov-m0378	CTATAATCCCTCTGTTGGTGCTAATATTATATCCACAACCTTTGCATTTGATTGCTTAGGGGATAGACCGTTGGAACCAACCATCAAAACCTTC	94	11(-):11340511-11340604	-24
Nov-m0379-3p	GTGTTCGGGGAGAGAAGCGGCGGC	24	Nov-m0379	ATGGCAATGCCTACCTGGTTCTCACTGGATTTGCTGTGTGGGTGTGTTCGGGGAGAGAAGCGGCGGCACAACGCCCA	77	11(-):13983339-13983415	-25.6
Nov-m0380-5p	TATTGTAGAAGTGGGGAAAACTT	23	Nov-m0380	GTCAGTGGTATATTGTAGAAGTGGGGAAAACTTAGTGGCACTAAGTGAATTCTCTCGGGTACAATATGATCAATTGTAATGCATGACT	88	11(-):14058344-14058431	-22.9
Nov-m0381-3p	AGGGCCCCCGTCACAGAGCAAAGG	24	Nov-m0381	ACGGGTTCGGTCATTTGTAATGGGCGGCAAGCCTCATCTCTATCGGGTAGGGCCCCCGTCACAGAGCAAAGGTCATTGATGT	82	11(-):14064755-14064836	-25.2
Nov-m0382-5p	AGTTCCCCACGGTCGGCGCTA	21	Nov-m0382	TTTTGCTAGGAGTTCCCCACGGTCGGCGCTAGCTGTTGTCGAAACGACAACCGCATACGTCGAAAGACGTGGTTACTCAATAGTGGTT	88	11(-):14292028-14292115	-36.4
Nov-m0383-3p	AAAGCTTGTGTGCATAGGATATT	23	Nov-m0383	TTTTTCTAGAATTTTCTATGACATTTGCTAGTTGTTGTGTACGGAAAGCTTGTGTGCATAGGATATTGTCGGAGGGC	77	11(-):14306578-14306654	-21.1
Nov-m0384-3p	ATGCCACCGTCGAACTTTATTG	22	Nov-m0384	TCTCTGTGTGACATTAAAAAAGATGGTGGCTGCCTCTGTGCCACTAAAAAGTTTGAGCCTCCCTCTATGCCACCGTCGAACTTTATTGCGTCCTCCAT	98	11(-):14379705-14379802	-20.9
Nov-m0385-5p	CCCTAGTCGCCGTCGTCGCCG	21	Nov-m0385	CGCCGCGCCGCCCTAGTCGCCGTCGTCGCCGGTCGCCGCTCAGCCGTGCCGCGCCGCCGCTTGCGTCGTCGCC	73	11(-):15179904-15179976	-25.8
Nov-m0386-3p	GTGTGCTAACGACGGATTAATTA	23	Nov-m0386	CTTTTGAGCCTAATTAGACCATGATTAGCCATAAGTGCTACAGTAACCCACGTGTGCTAACGACGGATTAATTAGGCTTAATAA	84	11(-):15322131-15322214	-25.8
Nov-m0387-5p	CATCTTCTCCACGCAGGACCACGC	24	Nov-m0387	GCTCCTGCAACATCTTCTCCACGCAGGACCACGCCGCCGCCGCCATCGCCAGGGACTCCGCCGCCGTGTTCGCCTGGAAGGGGGAGACCCTCGAGGAGTA	100	11(-):15422531-15422630	-35.2
Nov-m0388-5p	GTTCGCCTCCCATGTGTGTCCCCT	24	Nov-m0388	ATTTGCTTTTGTTCGCCTCCCATGTGTGTCCCCTCTCCTACTAGGAGGTCTTGTATTAGGAAAACAAGTATGGATACGATAAGAGTAGTC	90	11(-):15490506-15490595	-21.8
Nov-m0389-3p	AGTGATCGGGCCGGCACGGTACGG	24	Nov-m0389	CCCGTCCGGCACGGCACAGCCCGGCCCAAGCACGCGCTAGGTACGGCCCACCAGTGATCGGGCCGGCACGGTACGGTCGGCACTTC	86	11(-):15496645-15496730	-33.4
Nov-m0390-3p	TAATCTTTAATCCCGGTTGGTAG	23	Nov-m0390	ACGGTTAGAGTTACCAGCCGGAACTAAAGATGGATTTTCAGTCCCGGGAGTAAAGATCTAAATAATCTTTAATCCCGGTTGGTAGTACCAACTGG	95	11(-):15545557-15545651	-36
Nov-m0391-5p	AGAATTGAAGATCGAACTCCCTCC	24	Nov-m0391	ATGGGGATGGAGAATTGAAGATCGAACTCCCTCCTTTTCAATACCTGGGTGGGGGTGGTAATTGGGAGGGAATTCCTCCTTTACTCCGCCTAAA	94	11(-):16195300-16195393	-35.2
Nov-m0392-5p	GTTTGAGGATGGCATTTTAACGAA	24	Nov-m0392	TGTTGCCCCTGTTTGAGGATGGCATTTTAACGAAACCACTTTTGGGAGTGGCATTCGAGCGAAACCCCGTTTTGACAATGGCAAAA	86	11(-):16759738-16759823	-25.9
Nov-m0393-3p	GTCCGGCCCAAGAAGACTGTTAGG	24	Nov-m0393	GCAGGGATGCAGCTTCGCACGAGCCTGGCCCAAGAAGGTTGTTCGCCACTTTCATGGTCCGGCCCAAGAAGACTGTTAGGAGGTCCACAA	90	11(-):17001458-17001547	-29.2
Nov-m0394-5p	GTCGACGCTGCTGGGTCGCTAGGG	24	Nov-m0394	CGGTTGTGAAGTCGACGCTGCTGGGTCGCTAGGGTGGGTAGCTCGGCAACGATAACACCTCTTCTGCGATGTGGGAGTTGTTGTGTCGCTTTTGT	95	11(-):17214787-17214881	-35.7
Nov-m0395-5p	TACGGATATTGTCAGGAGAGATAT	24	Nov-m0395	CTACGGTACCTACGGATATTGTCAGGAGAGATATAGCGTTGTCTCTGATCTCGCCGGATGCGGATTCGAGGAGGAAGAT	79	11(-):17257430-17257508	-20.3
Nov-m0396-5p	GAATGCAATGGATGAATAAGAAAG	24	Nov-m0396	GTATACTTGAGAATGCAATGGATGAATAAGAAAGGATGTCACATCCTCATATCTTGTGTCTTCACTTTTATAGAATTACGGGATTCTCTTGAACTACT	98	11(-):17312080-17312177	-18.9
Nov-m0397-5p	AACCGAAGACGCGATGGTTGGGAA	24	Nov-m0397	AAGGGGTGGCAACCGAAGACGCGATGGTTGGGAAGACGCGTCCGGAGACGCGATGGACAATCTTTATTACCATCGCGTCCGTTGCCAAGGAGCGCCTA	98	11(-):17746753-17746850	-46.2
Nov-m0398-3p	ATGTACGGGTCTGATCAGATTGGT	24	Nov-m0398	ATATGGGCCCATTCATCTCTCCTGCTACAACGGAATCCATATTAATTGTAGGATACCCATATGTACGGGTCTGATCAGATTGGTGCCAAAATAA	94	11(-):17796275-17796368	-26.5
Nov-m0399-3p	TGCTGGCCTGCTGCTGGGGAGCTA	24	Nov-m0399	GGTAAACGGCTAGCTATAGCGAAGGGGTCCGGCTTAGCTGCTGCTGGCCTGCTGCTGGGGAGCTAGCTATTTTGT	75	11(-):18162705-18162779	-30.1
Nov-m0400-5p	GGTGCTGGCCTGACTGATCACGGG	24	Nov-m0400	GGGCCGTGCCGGTGCTGGCCTGACTGATCACGGGCCGTACCTTGGTCATGCTCAGGCTGGGCCGTGCAGGGCGGTCCA	78	11(-):18170545-18170622	-45.2
Nov-m0401-5p	CTGTCCTCTCGTGGTCATGTGTGG	24	Nov-m0401	TCCTCCCTCACTGTCCTCTCGTGGTCATGTGTGGGCGACGCGGCCGACGACGGGCGGCGGCGCGTACGGCGGTGGGCGGCGAA	83	11(-):18474351-18474433	-34.9
Nov-m0402-5p	CGGCCTTCGAATCGAACTGAAAG	23	Nov-m0402	GCGGCGCGATCGGCCTTCGAATCGAACTGAAAGGTATTGGGCTCTTCTCTCTCGTAACTGGGGATCGATTAGATCGGTGTTAGATTGGCCTATTTGCGTC	100	11(-):18490622-18490721	-29.23
Nov-m0403-5p	ATGTGACATATCCTAAGACTATAA	24	Nov-m0403	TTTTAGGTGGATGTGACATATCCTAAGACTATAAATCTGAACGGAGTCTATCCAGATTCATAGGACTAGATGTGTTCAATCCACCTAAAAT	91	11(-):18739878-18739968	-34.1
Nov-m0404-3p	AGACAATAGTAGAGTTGGACTCAC	24	Nov-m0404	TCTCTATCTAAAGGGTTCACGTCCTCTACCATAATCTACCATTACAGACACTGACGTGTGAGACAATAGTAGAGTTGGACTCACATACCATACC	94	11(-):19190375-19190468	-19.1
Nov-m0405-5p	GCGCGGCTGGCCTTGCGGGGTGGC	24	Nov-m0405	AGAGGCGACGGCGCGGCTGGCCTTGCGGGGTGGCGCGTCGGGCGTGGAGGAAGCTGCCATCACCGCCGCCGCCATTGCTGCTGGTGGAGCCGTG	94	11(-):19390874-19390967	-49.5
Nov-m0406-3p	GATTGAGCCGAGTTTAATTGC	21	Nov-m0406	ATATCAAAATCTATTTAAACTCGGCTCAATTTGAAAACAGATTGAGCCGAGTTTAATTGCAATTAATTAG	70	11(-):19402645-19402714	-28.2
Nov-m0407-3p	GCATCCACTTGATAAGTCCGTGTA	24	Nov-m0407	TTGGTTCACACGCACCGGACAAGTACATGTACGAAAATAAGTATTTTATAAGTTCATTTACTAAATTGCATCCACTTGATAAGTCCGTGTATCACCAATGC	101	11(-):19403911-19404011	-19.2
Nov-m0408-5p	GAAGTGAGCGAACCAGTAGGGCTT	24	Nov-m0408	AACCTGTGATGAAGTGAGCGAACCAGTAGGGCTTCGCCGCTCCCCTTCTGCTGCCCTCTCCTCTCTCTCTTTCATTTTTTTTGGAT	86	11(-):19687068-19687153	-20
Nov-m0409-5p	TACGTACGTACTCGTGGTGGTGGT	24	Nov-m0409	ATGGAGGGAGTACGTACGTACTCGTGGTGGTGGTCTGCACGTGAGTCCGGGGCTATGAACCTGTGTACGTACTGTACATTATACTAGTCCGACGTA	96	11(-):19936448-19936543	-31.5
Nov-m0410-3p	ATGTTCGCCTGTGAAAATAAATAC	24	Nov-m0410	CTTCCCCCTGGTTTGTATTTTTGTAGGCGACTATTTAGCTCTGAGGGTCATGTTCGCCTGTGAAAATAAATACCCAACATTGG	83	11(-):20262977-20263059	-23.9
Nov-m0411-3p	ATCGGTTTTAAGAGTTTAGGGGTC	24	Nov-m0411	TAGGTATCAGCGGAACCACCCTCCAAAACCGCCGAGTGAGTTAAATTGCATCGGTTTTAAGAGTTTAGGGGTCGAGATATCCG	83	11(-):20276564-20276646	-21.7
Nov-m0412-5p	GACCTCGGGCTGGAGCGCAGGCTA	24	Nov-m0412	GTACGGCGACGACCTCGGGCTGGAGCGCAGGCTAGGGACGCAGGGAGGCACGACTTGCTGCCGGCGGGCTGGCGCTCCTAACCTCTTGCCGGCGCA	96	11(-):20570778-20570873	-44.1
Nov-m0413-5p	ACGACGGCTGTGGTCACCGAC	21	Nov-m0413	GGGGAGCCGGACGACGGCTGTGGTCACCGACGACGAGTGCGCGGCGAGGGGAGGACCGCTCCGGCGAGCGGCGACGA	77	11(-):20654025-20654101	-31.4
Nov-m0414-5p	GATCTTGTGGATGTCCTGGAAAAG	24	Nov-m0414	AGCTTCCAAAGATCTTGTGGATGTCCTGGAAAAGTTTGTGAAGGTATTCCTCACCTCCGCAAGGAAACGAGGTAAGTG	78	11(-):20728099-20728176	-19.7
Nov-m0415-5p	ATACGTGATTGCCGCGCTCCTCGC	24	Nov-m0415	GGGGCACCTTATACGTGATTGCCGCGCTCCTCGCAAGCCTAGTTATGGGAGAGGAAGATTTGGTGATAGGGGTGGAGCAAGAGGTGGAAGAGGTTATGCAG	101	11(-):20891095-20891195	-26.59
Nov-m0416-5p	AGGGGAGCTTTAGATTCTGAGAAG	24	Nov-m0416	GGCTCTGTTTAGGGGAGCTTTAGATTCTGAGAAGCAGCTATTTGGTAGCCAGCTTTTAAAAATCTGGAAAAACTCTGAAACCCAGTTTCTCCAGCTT	97	11(-):20967890-20967986	-24.81
Nov-m0417-3p	TTGTACTATAAGTGGGTTCCCGGG	24	Nov-m0417	AAGTGGACAGGCCCACGAACCCACTTATAGTACAAATAAGCGGGTAACCCAGCGGTATTTGTACTATAAGTGGGTTCCCGGGCCTGCCCATT	92	11(-):21191551-21191642	-61.4
Nov-m0418-3p	AATGGCGCGGAATGGACGAAACC	23	Nov-m0418	CATCGATGTTAGGGTTCCGTCCATTCCGCGCCGTTAAGTACTATAGGATGAACGGTGTATTTAATGGCGCGGAATGGACGAAACCTAACGGCGAT	95	11(-):21258542-21258636	-56.7
Nov-m0419-3p	ACGGCCACTGCAGACAACCCCTGT	24	Nov-m0419	CGGCGAGATGCGGCCCGAAAGGCTGGAGGAGTTCATCAGCAGCGCGACAACCCTTTCAGGTTGCCGACGGCCACTGCAGACAACCCCTGTCCAATCGCAG	100	11(-):21298084-21298183	-31.5
Nov-m0420-3p	GTCATTTGTTGGGCTCTGTGGTTG	24	Nov-m0420	GTTTGATTGTTGGCTTTTAGGGATTGACAAGAAGATGAGTAAACTCATACTTGTTAAAGCATCTGTCATTTGTTGGGCTCTGTGGTTGAGTAGGAATG	98	11(-):21537173-21537270	-22
Nov-m0421-3p	GACCCCGTTCTCCTCGCCGGC	21	Nov-m0421	CGCCGGATCTCCCCGTGAGGAGGCCGGGGCCGCCGGATCCAGTGACCCCGTTCTCCTCGCCGGCGGATCCGGCA	74	11(-):21603028-21603101	-54.6
Nov-m0422-3p	ATCCCGTGCGGTCCGCTTAAGACA	24	Nov-m0422	TCTCGGCGCCAGGCTGTGGGCCGCACGGGATAATCTATTATCCCGTGCGGTCCGCTTAAGACAACCGCACGGG	73	11(-):21659245-21659317	-42.4
Nov-m0423-5p	TCGGTTCGTTTTAGGCTCAAAC	22	Nov-m0423	AAGCTCGAGCTCGGTTCGTTTTAGGCTCAAACCGAGCTTGAGCCGAGCCTATAACGAGTCGAGTTCGAGTAG	72	11(-):21733105-21733176	-40.4
Nov-m0424-5p	AGACTTTATAGCATTGTTCACATT	24	Nov-m0424	TCACAGTATAAGACTTTATAGCATTGTTCACATTCATATAGATGTTAATGAATATAGGCAATGCTAGAAAGTCTTACAGTGTGAA	85	11(-):22390867-22390951	-34.3
Nov-m0425-5p	AAGGTAGTGCAGACTCAGGCGCC	23	Nov-m0425	CGGGTCATCCAAGGTAGTGCAGACTCAGGCGCCGGTGCAGCTTGGCTCCCTCCGTGCTGCTGATGGAAAGGAGTGAGCTCTCACCCT	87	11(-):22460264-22460350	-31.9
Nov-m0426-3p	ATTTGTCCAGATGATAATTTGATC	24	Nov-m0426	ACAGAATTTTAAAAAATTACCATCGAGACAATCGTCAAGCTACTAATGCAAAGGTTGTTTGATTATTATTTGTCCAGATGATAATTTGATCTAACTGGGTT	101	11(-):22670212-22670312	-22.39
Nov-m0427-5p	ACAAATATAGAACCGGATATGATA	24	Nov-m0427	CACATAAAAAACAAATATAGAACCGGATATGATATATCTAGATGTCTCATCCGATACTAGATTGTTTTTTTATGGG	76	11(-):22821636-22821711	-20.1
Nov-m0428-5p	GGCGCCGCGGCGGTGGGTGTGGA	23	Nov-m0428	GCGCAGGTGGGGCGCCGCGGCGGTGGGTGTGGAGGCTAAGGCGAGGCCGGGCGCCGCGGCGACGGGCGCA	70	11(-):23183928-23183997	-40
Nov-m0429-3p	AATAAATTGGTAGGGTAGAGAACC	24	Nov-m0429	TAGCCAAATAATTTTACCCTACCAATATTTTGGTAGTGCCAAATTTTGCCTAGACTTTGGCACTACCAATAAATTGGTAGGGTAGAGAACCAAATAAGCCC	101	11(-):23606745-23606845	-45.1
Nov-m0430-5p	GTATATCTGGTACTCTCGAGGTAT	24	Nov-m0430	AGGTATCATCGTATATCTGGTACTCTCGAGGTATCATCCGGTACCATCGAGGTATCATCTAGGCCCTCGATACTG	75	11(-):23699292-23699366	-28
Nov-m0431-3p	TAGCCCTCCAATGAAATAGCCC	22	Nov-m0431	AGTAGCCGAGAGTTATTTTGAGAGCTATTTTTTAGCTCAAGGAATAGCCCTCCAATGAAATAGCCCTTGAGCTGTT	76	11(-):23785933-23786008	-26.3
Nov-m0432-5p	AGAGCGGCCGCCGGTCGTCGTCCG	24	Nov-m0432	CCGGCGGCGAAGAGCGGCCGCCGGTCGTCGTCCGGCGCCGCCAGCATGGACGTGATCAGCGCCCCGGTGCTCGTCCCGGC	80	11(-):23845399-23845478	-40.4
Nov-m0433-3p	ATTTATAGTGGTACGCGAAC	20	Nov-m0433	ATCATTGATGCCTTTGTGTTTCTCTCTATCAATAGCTTGCTACCTAGCTGCCGGTATTTATAGTGGTACGCGAACAGAGCGGTGA	85	11(-):24180855-24180939	-18.9
Nov-m0434-3p	CATCTAGAGCGGGGGACGCTGACG	24	Nov-m0434	GATGAGGCAGATCGTTGCCGCCGCCGCTGTCTATATAAGGAGCAGAACCCATCTAGAGCGGGGGACGCTGACGACGCCACAGG	83	11(-):24287506-24287588	-26.9
Nov-m0435-5p	ATGAGATTAGATAGTGCCATGTGG	24	Nov-m0435	AAAATCAACGATGAGATTAGATAGTGCCATGTGGCGACTTAGGAGCATTTGTAGGAGTGCCACGTGGCGGTCTAAGAGCATTTGTAGGAGTT	92	11(-):24704413-24704504	-32.5
Nov-m0436-5p	TGTGACGGGCCGGAAGTGGAAACC	24	Nov-m0436	ACTAGTCATCTGTGACGGGCCGGAAGTGGAAACCGTCGAAGGTGGTGTAAACCTCACCTATGACGGGTTTCATTTTCAACCCGTCACAGGTGATTAGTC	99	11(-):25020819-25020917	-62
Nov-m0437-3p	GTTAATCCTCACCTCTGATGGT	22	Nov-m0437	AAAGATTCCGTCATCGGTGAGCTATTCAGCTCTGTGACGGGTCGAAAACGGAACCCGTCAAAGGGGAGTTAATCCTCACCTCTGATGGTTTCTACTTCC	99	11(-):25520051-25520149	-41
Nov-m0438-3p	ATGACATGTGTGACTAGGTATTAA	24	Nov-m0438	GGCTATAGATTTATAGGCGCTGTAGCACGGACTTCAAGATACAGTGTGTGTATGACATGTGTGACTAGGTATTAATAGTGTAGTA	85	11(-):25606798-25606882	-19.4
Nov-m0439-5p	GAAACGCATCGCCGTGCTGACTGC	24	Nov-m0439	CGTCCTCCACGAAACGCATCGCCGTGCTGACTGCCGAACACCTCGCCGTCGTCGGGTCACCACCGTGGGTCCAGCGGCGGGGACC	85	11(-):26207205-26207289	-28.6
Nov-m0440-3p	ATAATATATGACGCCGTTGACT	22	Nov-m0440	GTGAGAAAAAGTCAACGGCGTCATCTATTAAAAAACGAAGGGAGTACTTGTTAATTACTCCCTCCGTATAATATATGACGCCGTTGACTTTTTGACAAA	99	11(-):26269612-26269710	-48.1
Nov-m0441-3p	TTGTGTGATCTATATTGTTTCTCT	24	Nov-m0441	TGTGGATGTCTAGTTTGTTAAGATGCAGATCATTACTACTGTGATATATATTGTTACTTAAGTTGTGTGATCTATATTGTTTCTCTGATGTTATCA	96	11(-):26329503-26329598	-19.9
Nov-m0442-3p	TGATATGACATAGAACACAC	20	Nov-m0442	ATGTCTTGCGAAAATTCATGTGTATTTGTGTTTTTATAAGATACTGAGTACTAAATGTGCACATTGATATGACATAGAACACACTTGCAGACTT	94	11(-):27264980-27265073	-19.9
Nov-m0443-5p	GGCGATCACCTGGGCCGGATC	21	Nov-m0443	CGACGTCGGCGGCGATCACCTGGGCCGGATCCTCGACGCCGGCGCGGCTGGCCGTCGCCGTCGTGCGTACGTCGT	75	11(-):27393712-27393786	-39.9
Nov-m0444-3p	CGACTCCGGCTCGCGCCGCG	20	Nov-m0444	ATCCGCCGCCTAGTGGATTCGAGCCGAGGTCGTCGTCATCGACTCCGGCTCGCGCCGCGTGCGGTCCTC	69	11(-):27706700-27706768	-36.5
Nov-m0445-5p	ACTAACGTGATCACTGATAGGTGG	24	Nov-m0445	TGAACTCCCTACTAACGTGATCACTGATAGGTGGGCCCGCAACCGCAAGCGATGGGGCCCTCATGTCAGCCACCATGTTCC	81	11(-):28234471-28234551	-29.9
Nov-m0446-3p	GAACCGCACGGGAAAATAGTTTC	23	Nov-m0446	CACGCAAAAATGAGCCGATTTTCCCGTGCGGATCTATTAAGAGAACCGCACGGGAAAATAGTTTCCCTCCTACCC	75	11(-):28262171-28262245	-29
Nov-m0447-3p	TCGGAGCACGTGACACTTGG	20	Nov-m0447	TGCTTTAAAGTCCAGGTTGGAACAAGTGTTCAGAATCTTTATCAGGTTGCGATGTCGAGCCATTCGGAGCACGTGACACTTGGTGTCAAAGCT	93	11(-):28401898-28401990	-27
Nov-m0448-3p	GCAGTCTTCACCGAGTCTTTGTCC	24	Nov-m0448	TGTCCCTCGGTGGTTTTGGAGGTGGTTTTGGCTGACGTGGCGCTCACGTGGCAGTCTTCACCGAGTCTTTGTCCTACGTGGCGC	84	11(-):28721032-28721115	-26.6
Nov-m0449-3p	AATCCCTCCAATCGTCGAGATCA	23	Nov-m0449	GTTGAGATTTGAAAATCGAACATGATAATAATTGAGGGGTTTTTTTTACTTTCTAGAAATCCCTCCAATCGTCGAGATCATGCTGCTTAA	90	11(-):28869395-28869484	-19.5
Nov-m0450-3p	AGTGCCACGCCTCCTGCCCGGTGG	24	Nov-m0450	GCAGCCGGATCCACGCGGGAGGGAGAGGGGGTGCCAGATACGTCAGTGCCACGCCTCCTGCCCGGTGGTGGAGGAGGA	78	11(-):28906563-28906640	-33.9
Nov-m0451-5p	GCGAGGAGCGACGACGGCAGCTGC	24	Nov-m0451	CGACCCAACGGCGAGGAGCGACGACGGCAGCTGCCTTTACACCTTTTAAGCAGGCCGGCTTGACGCTTGCTATTAATTAT	80	11(-):28933117-28933196	-18.66
Nov-m0452-3p	AAAGTTCGGGGTGAGTAATGTCTT	24	Nov-m0452	CGCCAAGTAGGACAAAACCGCTCCGGATTGGGTCGAGGTGGGTAATTCGTCCTGTATTGAAAGTTCGGGGTGAGTAATGTCTTGTTTTCGGGT	93	12(+):12377-12469	-33.2
Nov-m0453-5p	ACTCTTGGCTGTGTAGGAACCGT	23	Nov-m0453	AGAGATACGCACTCTTGGCTGTGTAGGAACCGTAATCAGTCCAGTTCCAGGTAATGTCATCCGGTTCTTGGGATAGCGAGGCCAATTGAA	90	12(+):74295-74384	-22.3
Nov-m0454-3p	TTACTGCTCACTGGCATGGGGCC	23	Nov-m0454	TTGATCGTTTTTATGGATGCAAGTCGTCTGCAGTACTGCATGTGTATTACTGCTCACTGGCATGGGGCCCATATGTCAT	79	12(+):685591-685669	-21.9
Nov-m0455-3p	GTGCGTGTACGTTGTGGATTATA	23	Nov-m0455	ATATGCATATGTACTTCTGCATGTACATGGAGTACTACTTGTACTACGTGCGTGTACGTTGTGGATTATACATAGATATA	80	12(+):733972-734051	-26
Nov-m0456-5p	GATGCTGTTGTGAGATGTCACGTA	24	Nov-m0456	GTATCATTGTGATGCTGTTGTGAGATGTCACGTAGCGTTAGCACGGACATATTACTAGTATAGACATGGGTATT	74	12(+):757165-757238	-22.8
Nov-m0457-3p	AGATCCTTTGTATGGCTGTCAGA	23	Nov-m0457	TTGCTGAGGTGATTACACTAGAGAAGGAAGCAATTGAATCATCTAGCTCAATAAATGTTGCAGATGAAGATCCTTTGTATGGCTGTCAGACACCGCGTGA	100	12(+):920714-920813	-22.6
Nov-m0458-3p	AGGTGGCGCGCTTTGTTCGGG	21	Nov-m0458	TCGCCTCTCCGGCATTCGCGCCGCCACCGCTGTCCTCGTACGGTTGGCGGGAAGGTGGCGCGCTTTGTTCGGGGAAAGAGGCG	83	12(+):1170715-1170797	-47
Nov-m0459-5p	AGGAGCACGACGGCAGTAGGGA	22	Nov-m0459	ATGTGTGGGGAGGAGCACGACGGCAGTAGGGAGGGAGTCGGAAGCTTCGAAGGGTCGCTCATCTGGACGCCGCCGCTTCG	80	12(+):1233145-1233224	-23
Nov-m0460-5p	GGAAGAAAACATGTTGCTTTGAGA	24	Nov-m0460	GGGAAATCAGGGAAGAAAACATGTTGCTTTGAGATTCGTATTATACAGCTGTCACGCAAAGAAGTCCTGTGTAATTTTCTTCCCTGGTAGTGTCCTC	97	12(+):1670284-1670380	-29.2
Nov-m0461-5p	CCATTAATGCCACTGAGACT	20	Nov-m0461	GAGAGAGAATCCATTAATGCCACTGAGACTTTGTCACACGTCTATGGTTTACCACTGACTTTGTCTTAGGGGTATTTTGATCATTTCGA	89	12(+):1852215-1852303	-26.1
Nov-m0462-3p	AAGGTGACCTAATATTTTTCTGTC	24	Nov-m0462	AGGATTGCTGGGAGGGGGAGGAGTGACTCATCTTAACCTCTTTTTAAGGTGACCTAATATTTTTCTGTCTAGCTAAGTT	79	12(+):1920589-1920667	-21.6
Nov-m0463-3p	CGCTCGGTAGTCGTCGTCGTCATC	24	Nov-m0463	GGTCGAGGGAAGGGGCAACGACGCGGCCGGCGGTAGTCATCGTCGTCATCGTCGCTCGGTAGTCGTCGTCGTCATCGTCGTTGACG	86	12(+):2008658-2008743	-34.4
Nov-m0464-3p	TTGAATCAAGATGACAAAAG	20	Nov-m0464	TGAATTGTGCTGTCTATGTCATTTTAAATTACAATTAAAACCTAAAAAGTTTGTGGGTTTTCTTTAGTTGAATCAAGATGACAAAAGGTAAATCAAT	97	12(+):2015475-2015571	-19
Nov-m0465-3p	TGTGGAGTGGTATTTTAGCAA	21	Nov-m0465	TTTGGGCGGAGCCCCCAGTTGAGAGTGACATTCTGGCGAATTTCAATTGTGGAGTGGTATTTTAGCAAAGCACCCATT	78	12(+):2086181-2086258	-18.1
Nov-m0466-3p	TCTGAAGGAACATCAGTGGAGA	22	Nov-m0466	AGATTTTTCTAGCCACCTGGATCACATCAGACAAGTGCTGCAACTTCTGAAGGAACATCAGTGGAGAGTTAAAATCA	77	12(+):2096117-2096193	-20.2
Nov-m0467-3p	GGTGTTAAGAGTGTGGGGTGACAC	24	Nov-m0467	TGTTATGTGTTTATACCTTGTTATACCTAATTTTGATAGTCCATGACTACTATAAGGGGGTGTTAAGAGTGTGGGGTGACACGAGTCGTAGC	92	12(+):2188368-2188459	-22.2
Nov-m0468-5p	GAGAGATTTGGGACTACGAGCTAT	24	Nov-m0468	TTGGAACGCGGAGAGATTTGGGACTACGAGCTATACCCAAAGCCGTCACTTTCACTGTAGTTGTGTCTCCTAATCCATCCCATTCGTAGTACTACTTCCAT	101	12(+):2284215-2284315	-25.5
Nov-m0469-5p	GAGGCCCGAGAGAGCATGCACGAT	24	Nov-m0469	TGAATTATATGAGGCCCGAGAGAGCATGCACGATCGAGACAGAAAATAATAAGTGGATGAACTCAGTTGGGTACTATGCACGATT	85	12(+):2634030-2634114	-18.1
Nov-m0470-3p	GACCAGGTTCGTAGGACTAGAATG	24	Nov-m0470	AGATATGACATATTTTAGTACAACAAATTTAGACTGATATATGACCAGGTTCGTAGGACTAGAATGTGTCACATCA	76	12(+):2733698-2733773	-21.2
Nov-m0471-5p	TGCATAGGTCGGATCTAGCGGGCA	24	Nov-m0471	CTTATCCGGATGCATAGGTCGGATCTAGCGGGCAACGGTATCCATTGTCTGATAACTCGCATTGTCCGATGACTAGTAACACGGGATATC	90	12(+):2936091-2936180	-24.3
Nov-m0472-3p	GCGCTCGCCGTGGACGCCGGGGC	23	Nov-m0472	AACGCGTGCCGCGCCCGCGCGAGCGGCGCCTGCAGGAACCGCGCGCTCGCCGTGGACGCCGGGGCGGCGCGCGAG	75	12(+):3069584-3069658	-51.6
Nov-m0473-3p	GTGCACCTGACACCCCTGGTCCC	23	Nov-m0473	TGATGATGAGGGGACAGGGCGGGCCGCACGCCGCCTATCACACGCGCTAGTGCACCTGACACCCCTGGTCCCATCGGTCATT	82	12(+):3274350-3274431	-33.5
Nov-m0474-5p	GCTGGCGCCGTGGTACGAGGCACG	24	Nov-m0474	CGCCAAGATGGCTGGCGCCGTGGTACGAGGCACGACGCCAGTGTGACTGGCGCCCCACCCTACTGCCACGTCAGCTCGGTCGCCTACATGGTGC	94	12(+):3389575-3389668	-40.1
Nov-m0475-5p	ACGGCTCCGGCGATCTGTGGCGGC	24	Nov-m0475	AAAGGCGCCTACGGCTCCGGCGATCTGTGGCGGCGACCGGCGACATGGACGGCGACGGCGACGTTGGCGGCGGCGGCGGCGGT	83	12(+):3496242-3496324	-36.1
Nov-m0476-3p	GCACGGCGGCGGTGGGGAGA	20	Nov-m0476	ACCGGCGCTGCCGCCGCCGCTGCCGCCGCCGGCGGCGGCGTCGTCGGGGGCACGGCGGCGGTGGGGAGATCACGTTTAG	79	12(+):3985716-3985794	-50.1
Nov-m0477-5p	TGGACGTGCGCCTGGCGACAGC	22	Nov-m0477	CGCTCACCGATGGACGTGCGCCTGGCGACAGCCTTTTGACCAGACTGTGACCCGGCGATGGATGGATGGGACGGGCGG	78	12(+):4024515-4024592	-26.6
Nov-m0478-3p	ATCTGTAGCCCGGTGCTCTTCTC	23	Nov-m0478	CACAGTGTGTCTTGGAGTCCATGCTGCAGCTGGCTACAGATCTGTAGCCCGGTGCTCTTCTCACTCATCGTT	72	12(+):4119541-4119612	-24.3
Nov-m0479-5p	AGTCTTGTACTGGATGGGACACAT	24	Nov-m0479	AAAATATATTAGTCTTGTACTGGATGGGACACATCCTAGTACAATAAATCTGGATCATATGTCCCATCTAGTACAAGGTTTCTAGAACGGATG	93	12(+):4582167-4582259	-34.8
Nov-m0480-5p	ATGTTAGAGTGTGGCAAATGGAAA	24	Nov-m0480	CCAACCAGCCATGTTAGAGTGTGGCAAATGGAAATAAAGAACTAGCTCCAAACCTGTGTTCCTTTTGCTAACTGTCAGGGCCACCAGC	88	12(+):4866679-4866766	-18.54
Nov-m0481-5p	TAGAAACTTGGCTGATGCATTACT	24	Nov-m0481	GTTATTGATTTAGAAACTTGGCTGATGCATTACTTTTGGAGACCAACATGTCGATGTAAAGGGTACATGTGTACACATAAGAGGCTAAAGCAGACCA	97	12(+):4869455-4869551	-18.1
Nov-m0482-5p	AGTTGGGGTCGAGATATCTGGTAT	24	Nov-m0482	CGGTTTTAATAGTTGGGGTCGAGATATCTGGTATCCCGGTTGAGGGATACGAATTACTGATTGCATCTGTATTTGGGGGATTAAAGGTGG	90	12(+):5541574-5541663	-21.7
Nov-m0483-5p	AGGAGCTCGACGCCGCCGCCGCC	23	Nov-m0483	TTCCACCGCAAGGAGCTCGACGCCGCCGCCGCCCCGCCGCTCCACCACCACCACCACCAACTGCTCGGCGTCGGCGCGCACCCCCGCGGCCACG	94	12(+):5675789-5675882	-28.4
Nov-m0484-3p	TTCATTCGCGTCCGGAAACTC	21	Nov-m0484	TCGTCTCGCGGTTTCCAGACGAGTTATGAAATTAGTTTTTTCATTCGCGTCCGGAAACTCCTTCCGACAT	70	12(+):5753745-5753814	-21.9
Nov-m0485-5p	TGCGCGCGGAGCTGCTGCGG	20	Nov-m0485	GCCGCGGCGGTGCGCGCGGAGCTGCTGCGGTGGTACGACGCAAACCGGCGCGACCTGCCATGGCGGCGCGCCGCGGAGCCGCCGGCGGG	89	12(+):5849918-5850006	-57.8
Nov-m0486-3p	CCGGGATTATTGTGGAAATCGCCC	24	Nov-m0486	CGACCGGGACTAGAGATCAAAGTTTTTTAATCGGGATTAAATTTTAGTCCCGGTTCTTTTTGGAACCGGGATTATTGTGGAAATCGCCCGACCCTCAAA	99	12(+):6527577-6527675	-34.9
Nov-m0487-5p	GGCGCAGACATGGTGGGGCGAGAA	24	Nov-m0487	GCCGGCTCCAGGCGCAGACATGGTGGGGCGAGAACGAGCAGTCGTGCAAAAACTTGATCACCCGCCTACTCGGTGCAGATCTCAGGCG	88	12(+):6590613-6590700	-29.99
Nov-m0488-3p	ACCGGGGCTATTGTGGAATTTGG	23	Nov-m0488	TGCAGTTATAAACCAGGACTAAAAGTGCTTTTTAGTCCCGATTTTTTAAAGAACCGGGGCTATTGTGGAATTTGGCCGACTCGCT	85	12(+):6823406-6823490	-20.7
Nov-m0489-3p	AGGCCTGATATATAGACTGTGGGT	24	Nov-m0489	GTTTGCGGACTGCGGGGCCTATATATTTGAGGGACTGTGGAAATACGAGACAAAGTATGCGAAGGCCTGATATATAGACTGTGGGTGTCTGCGGGG	96	12(+):6885594-6885689	-29.6
Nov-m0490-5p	TGAAATGGAGTTGTGGAGCTGCC	23	Nov-m0490	AAGTTGGGTTTGAAATGGAGTTGTGGAGCTGCCTAAACTCAGCTCCACAACTCTAGTTCATTCTATGAGAGAGCTCCACTCAACTG	86	12(+):6923647-6923732	-40.9
Nov-m0491-3p	GTTTGACAGGCAATGGGTCCACCA	24	Nov-m0491	TTGGGGTTGCGAGCAATGGATCCACCAGTTTGTCCCATAGTGAAGACCTGTTTGACAGGCAATGGGTCCACCAGTTTATCTCA	83	12(+):7015272-7015354	-26.4
Nov-m0492-5p	AGGACTGAATGTGACATATCCTA	23	Nov-m0492	AAAACGAATTAGGACTGAATGTGACATATCCTAGTACCAGATTCATAGTGGGATATATCACATCCAGTACTAGATTAGTTTTT	83	12(+):7282381-7282463	-26.9
Nov-m0493-5p	ATTCGGTGGGGGGAGAAATCGATC	24	Nov-m0493	AATCTCGTGGATTCGGTGGGGGGAGAAATCGATCAATCTGTGGAGAGAATTTTTTTTTTTAGAATCCGATGGAGAAA	77	12(+):7523214-7523290	-21.2
Nov-m0494-5p	ATAGTCCCGGATTGGTACTCCCGG	24	Nov-m0494	ATAGCGATCTATAGTCCCGGATTGGTACTCCCGGTTTGGAAACCGGGACTAAAGGGGGTTACAAACCGGGACTACAAAGGGTTTTTCC	88	12(+):8069041-8069128	-34.3
Nov-m0495-3p	GAAGAACTGCTGCGCCGCTGGAAA	24	Nov-m0495	GGTTGGGTCAACCTATGGTGTACCGGTTGTTATGCCAATAGCAGCGCCGGGCAGCTAAGTTGGTATGGAAGAACTGCTGCGCCGCTGGAAATCCTTCTCTA	101	12(+):8527567-8527667	-35.7
Nov-m0495-5p	ACCTATGGTGTACCGGTTGTTA	22	Nov-m0495	GGTTGGGTCAACCTATGGTGTACCGGTTGTTATGCCAATAGCAGCGCCGGGCAGCTAAGTTGGTATGGAAGAACTGCTGCGCCGCTGGAAATCCTTCTCTA	101	12(+):8527567-8527667	-35.7
Nov-m0496-3p	AGCAATTGACATTAAGATGGGACC	24	Nov-m0496	ATATAGGTGGGACCCACATAAATGGTCTTTTGTTATTCCTATTTTCACAATGTGTATAGATAGCAATTGACATTAAGATGGGACCCACACTAAAA	95	12(+):8736373-8736467	-30.4
Nov-m0497-5p	GTGGACCTGGTTCGGCTGAACCAC	24	Nov-m0497	GGGAATGTCGGTGGACCTGGTTCGGCTGAACCACAACCTTGGCGCACCCGACACACTTTTTCCACGTGGCGACTCCTCCTG	81	12(+):8876232-8876312	-25.9
Nov-m0498-3p	TTGTACTGTAGGATGTATCACATC	24	Nov-m0498	TATAGTATGTAATGCGACACATCTTAATACAACGAATTTGAACAGTCTATTCAGATTCATTGTACTGTAGGATGTATCACATCTTGTACTAAG	93	12(+):9273328-9273420	-31.8
Nov-m0499-3p	CCTCCGCGAAGGTCGATGAGCC	22	Nov-m0499	TATAGTCCGTTTCATCTGATCGTGGTCTCTCTTTGAATCAGGTGTCTTGCAGAGCAACGAGTCCTCCGCGAAGGTCGATGAGCCGGTAGCTACA	94	12(+):9353845-9353938	-26.9
Nov-m0500-3p	AATGTACCTAGCCCACTTGATTCC	24	Nov-m0500	AGTGTCCTTTTGAGTTAGGATGGTGAGGGGTCATTACTTGCCAAAATGTACCTAGCCCACTTGATTCCCCTATAGAGC	78	12(+):9551579-9551656	-18.2
Nov-m0501-5p	GTTCTCTCAAGGTCCCTCTGTTTC	24	Nov-m0501	CTTGACTATGGTTCTCTCAAGGTCCCTCTGTTTCGGTGCCAATGGGTTAGGTTGACTGGTGGAGCCGAAATGATTGATGACAGTGGGATGACAACGGTTGA	101	12(+):9885273-9885373	-32.6
Nov-m0502-5p	TTTGTCAGCTCGAGTTACTG	20	Nov-m0502	TGGGTGGTGATTTGTCAGCTCGAGTTACTGTAATTATAGATTGTGTAGCAGTTAGTAAAATATCAGTTTGAGGGGTCAAACGGTGTCCGA	90	12(+):10300348-10300437	-22
Nov-m0503-3p	GACTGGTGGGCCCCGCATGTCGGC	24	Nov-m0503	GACCAGTGGGCCCCGCGTGCCGGCGCCCTTCCTCTCTCTCCCGAGCCGCTGACTGGTGGGCCCCGCATGTCGGCGCCGCTTCCC	84	12(+):10603529-10603612	-34.04
Nov-m0504-5p	GCGTGCGGTGCTCTTAAGATG	21	Nov-m0504	GGGTATTTTTGCGTGCGGTGCTCTTAAGATGTCCGCACGCGAAAATCGATTTTCACGTGTGGGCCTCTTAAGGTTCCGCACGTAAAAATAGGC	93	12(+):11217334-11217426	-53.4
Nov-m0505-3p	GATTCCTGGTCTCTGCACCA	20	Nov-m0505	CAAAAGCTTGTGGGTTGTGGCTGTAGGATACTGTAGGATTTTTTTTAATGAAACTAGAAGTGGTGATTCCTGGTCTCTGCACCATGGGTGCTCA	94	12(+):11223394-11223487	-21.3
Nov-m0506-5p	GACACATCTAGAACAACGAATCTG	24	Nov-m0506	GTCTGGATGTGACACATCTAGAACAACGAATCTGCACAGACTGTCCAGATTCGTTGTAGGATGTGTCCCATTCGGGCA	78	12(+):11241518-11241595	-45.3
Nov-m0507-5p	CGAGCCCCCTCAGCCACCTCA	21	Nov-m0507	CGTGGCACCCCGAGCCCCCTCAGCCACCTCAGCGCTATCCGAGGGGCGGGGGAAGGCGAGGCGCATGGCTACGT	74	12(+):11279750-11279823	-35
Nov-m0508-5p	CAGCCACTCCTCCTCGAAGCC	21	Nov-m0508	GCCCCTCCCCCAGCCACTCCTCCTCGAAGCCGACGCCGCCTTTGCCCTCTGAGCCGTGCGCGAGAGAGAGAAGGGTGGTGGAGAGAA	87	12(+):12277171-12277257	-30.9
Nov-m0509-5p	ATCCCGAGTCTCTTCCCATTTGTC	24	Nov-m0509	GACCATCGCTATCCCGAGTCTCTTCCCATTTGTCAACCAGCGGAAGGTGGAGGTGGTGAGATAGGTGGATAGGGAGGGGAGAGGGAGATCAGGTGGCA	98	12(+):12390703-12390800	-39.7
Nov-m0510-5p	ACGGTTTAACGTTGGACACGGATA	24	Nov-m0510	TGTAAGATGAACGGTTTAACGTTGGACACGGATATCCACGACTATTTTTTATCTGCTTATGACGTTGGACCCATATTAACTACG	84	12(+):12730957-12731040	-19.06
Nov-m0511-3p	TTGAGTCGGCCTGCTCGGATG	21	Nov-m0511	TTTCACTGGCCTCTCCACGTAGGTCAAGTCTTCGCGAACTTCAATTTGCTTTGAGTCGGCCTGCTCGGATGGCACTCGAAG	81	12(+):12996429-12996509	-25.8
Nov-m0512-3p	ACTAGGACATGTCACATCCAATAC	24	Nov-m0512	ATCTAGTAATGGATGTGACACATTCTAATTTTACTAATCTGGATAGGAGCCTATCCAGATTCATAGTACTAGGACATGTCACATCCAATACTAGATTAACT	101	12(+):13196731-13196831	-49.5
Nov-m0513-5p	TCCATTGATGCGACGGGCCAA	21	Nov-m0513	TTTCCACAAGTCCATTGATGCGACGGGCCAAAGCCAGGATGCTAACTTCGTGCTGAAGGTGACGTCGTTGATGCAACAAATTACTT	86	12(+):13241385-13241470	-19.1
Nov-m0514-3p	ATCAGCAGCCCGCCTCCTCCC	21	Nov-m0514	CGGCGGTGGCGGCAGTGGCGGTGGCGGTGGTGGTAGGCGACGCCCCACACAGCCACGGCGCCGTCATCAGCAGCCCGCCTCCTCCCGCGCACCGCC	96	12(+):13663593-13663688	-53.3
Nov-m0515-3p	CCGGCTGCTGCTCTTGCACG	20	Nov-m0515	CAGGCCTAGTCGTCCGCCAACTGCAAGCCGTCTGCCTTCGTGCCGGCTGCTGCTCTTGCACGATTGCGCTGC	72	12(+):13847493-13847564	-22.5
Nov-m0516-3p	GCGTCGTTACTGTGGCAACTGGTG	24	Nov-m0516	CCACGATCCCACGATTGCCTCCGTAACGACCAGGCGATTCAATTCCAATTGTATCGCGTCGTTACTGTGGCAACTGGTGGATATCACTC	89	12(+):14731131-14731219	-35.4
Nov-m0517-5p	GTAGAGTGTAGTTTATATTATGAT	24	Nov-m0517	ACTATGGGTTGTAGAGTGTAGTTTATATTATGATGTCTTATTGACATGGTACCATAGACACTACTTATGGACACTATGGG	80	12(+):15824563-15824642	-24.4
Nov-m0518-5p	GCGTCTAGTCCCGGCAGCCCCCAC	24	Nov-m0518	CCCGGTGATGGCGTCTAGTCCCGGCAGCCCCCACGGCGGCACGGACCATAGAGTTAGGAAATTAACGGGGGAACGACGGAAAAGGCGACGGGA	93	12(+):15857423-15857515	-30.4
Nov-m0519-3p	GTCGCCGTCGTCTAGAGGCC	20	Nov-m0519	TGTCGCCAGTCGTCGCTGCCGTCGTCTGCACCGTCGCCATTCGTTGCCGTCATCACCAAGGTCGCCGTCGTCTAGAGGCCTCTGGCCCCA	90	12(+):16057175-16057264	-22.81
Nov-m0520-5p	CGCGCGGCGTCGTCGGAGTG	20	Nov-m0520	TCGCCGCCGTCGCGCGGCGTCGTCGGAGTGTGGCCGGCCGGCGCTGACGAGGTCCCGTGCGTGCAGGGTGGAGT	74	12(+):17391656-17391729	-36.5
Nov-m0521-3p	CAAGTTAGTGAGATGTCCCGTGTT	24	Nov-m0521	AGATGGGTACCCCACGCGTTGATCTCGAAGAAAAGTGGACAAAAATCATCTTCAAGTTAGTGAGATGTCCCGTGTTGTAGCCAATT	86	12(+):17812499-17812584	-18.5
Nov-m0522-3p	TCGATCTGATGGCTAGAATTTT	22	Nov-m0522	TCTGTCTAATCAAAGCATCTGGTTGGTTAGGATCTGAGGGTTTATGTGCTAATTGTGTTCGATCTGATGGCTAGAATTTTTGGGGTCAGT	90	12(+):17962294-17962383	-19
Nov-m0523-5p	GCCGGCCTGTCGTCCTTGCCAAAT	24	Nov-m0523	GCCTCCTGTTGCCGGCCTGTCGTCCTTGCCAAATCTGGCGCCCCAACCTCGGCGGTGGCTGGATCTGGCTGAGGGGATGGGCAGAGTGGAGGCG	94	12(+):18209259-18209352	-51.1
Nov-m0524-5p	ATGCCAGTTTTCCCAACCGGCACC	24	Nov-m0524	ACCCCCTTAAATGCCAGTTTTCCCAACCGGCACCACGGAGGCAGCAGCGATGACTTTGGTCATTGGTGCCGGTTTTAGAACTAGCATCTATATGTGT	97	12(+):18664971-18665067	-33.9
Nov-m0525-5p	AGCTCTGGGTTAGAAGCTGCTCCC	24	Nov-m0525	GGGTAGGGGTAGCTCTGGGTTAGAAGCTGCTCCCTTAACATCTGTCACGACTCACGAGAAAGCAGCTTGCCTGCGAGCGCCTGCGCT	87	12(+):18667067-18667153	-31.4
Nov-m0526-5p	GATAAGGGGTCACCTGTAACGGCT	24	Nov-m0526	AGCCGTTATAGATAAGGGGTCACCTGTAACGGCTCGTCATAGATAGCCGTTACAGATATGAATCCTTATGTCTAACGGCTT	81	12(+):18708827-18708907	-41.1
Nov-m0527-3p	CATCCTAGGTTGTAACATTAT	21	Nov-m0527	GCCACGTGGCAGCTTGAGGCATGTCTAGATTCGTAGTCCTAGGATGGGTCTCATCCCATCCTAGGTTGTAACATTATGGGACGGAGG	87	12(+):19190730-19190816	-31.6
Nov-m0528-5p	AATTACCGCCGTCATCCCTGT	21	Nov-m0528	CTGGGCGACCAATTACCGCCGTCATCCCTGTCCCTGCAGGCATGGGCGGCCTACAGGGACAGGGATGACGGCAGTAATTGGTCGCCCAGG	90	12(+):19544229-19544318	-82.6
Nov-m0529-5p	TCCTCAGCTGTGGAGCCATGGCCG	24	Nov-m0529	TGACAAAAGTTCCTCAGCTGTGGAGCCATGGCCGCCAAGATACGCATAGTGATGAAATCTTTTATGAGCCAAGCTAACAAAGTTGAAGGGGTTATTCCAT	100	12(+):20107150-20107249	-24.8
Nov-m0530-5p	TCATAGCTGTGCCCACTGGA	20	Nov-m0530	GCTACCATGATCATAGCTGTGCCCACTGGAATAAAAATCTTTAGTTGGATTGCTACCATGTGGGGAGGTTCGATACAATACAAA	84	12(+):20462850-20462933	-18.5
Nov-m0531-5p	GAAACGAAGGAAGAGTGCGCGTTC	24	Nov-m0531	TCTGTATTAAGAAACGAAGGAAGAGTGCGCGTTCGGACCTCAACTAGTCTCCGTGCTCGTCGGGGCCAGTTTTAAGCTTTCAGAG	85	12(+):20547752-20547836	-19.22
Nov-m0532-5p	ATGCGCTGGCACTGGATACATGGA	24	Nov-m0532	ATGCGCCGCCATGCGCTGGCACTGGATACATGGACGTGGCCAAGAGAGGACGTTCCTGGCCTAGGGTTGATCGACGGGGGCGTCG	85	12(+):21097727-21097811	-27.9
Nov-m0533-5p	TCGTTGTGGTGATAGTGAGAAT	22	Nov-m0533	AAGAAGCTGTTCGTTGTGGTGATAGTGAGAATTGGATTTCTGCTATGCATGAGGAGATGCAGTCTCTTG	69	12(+):21108281-21108349	-20.5
Nov-m0534-5p	GGGTGTTCTGGCTGGTACCTGGTA	24	Nov-m0534	TGGTACCTATGGGTGTTCTGGCTGGTACCTGGTACCTTGGATACCGGCTGGTCTCTAGGTATCAGACCTTGGTACCTGGGTACCAT	86	12(+):21245718-21245803	-41.4
Nov-m0535-5p	TTATTTTCTGGATTCTATAGTT	22	Nov-m0535	AAGCAGTTGGTTATTTTCTGGATTCTATAGTTACAAATTCTTAGAATCGGGAATAAAATCTAGGCTGTTTG	71	12(+):21321371-21321441	-20.2
Nov-m0536-3p	ACCAAAACTTGGAGCGGAGCGGG	23	Nov-m0536	TGGCACAGCACTAGCTCCCAACTCCAACTTACCTGGAGCCGGAGCTATGACGAACGGTCTAGATTCACCAAAACTTGGAGCGGAGCGGGATGAATTGCT	99	12(+):21415473-21415571	-28.1
Nov-m0537-3p	TTGAAGCGCGCCGAGATGGAG	21	Nov-m0537	AGAAGAGACGGCTGCGGCGGCGGCGGCGGGGTGAAGGTGAAGGCGGTCTTGAAGCGCGCCGAGATGGAGTGGCTCATGG	79	12(+):21455312-21455390	-26.66
Nov-m0538-5p	TGTGGCCAGGCGTGCTCACTCGTC	24	Nov-m0538	TGTTCTTCAGTGTGGCCAGGCGTGCTCACTCGTCTACTCTCGGAGATCACCCTGTCATCCCTTCATAAATGGGCGGAGATTTGCAATGGCTGCTGTCCGAA	101	12(+):21644187-21644287	-24.4
Nov-m0539-5p	GGTGCTCTTAACGTGGTTGGGTGT	24	Nov-m0539	ACATCTTGCAGGTGCTCTTAACGTGGTTGGGTGTTGGAAAGCTTAGTTCTAACAGTTTTTTCTCATGTAGGAGTACTACTCCGTTTT	87	12(+):21669784-21669870	-24.2
Nov-m0540-5p	TTGGAATGAGTTCTTTGCTATT	22	Nov-m0540	TCTTTGCACATTGGAATGAGTTCTTTGCTATTAGCATGAATATAATGCAAAGACAGTTTCATTGGAACCCAAGGAT	76	12(+):21729653-21729728	-18.5
Nov-m0541-3p	GGGTCGATGTTAGTGCATGCACAA	24	Nov-m0541	ATAGTACTATAATGTGTTAGTACTATATATTGGTTTTTTATTAGACGGAGAGGGTCGATGTTAGTGCATGCACAACGAGAAAATT	85	12(+):22647545-22647629	-19.1
Nov-m0542-3p	GGAATTAATTGAGACTTTAG	20	Nov-m0542	GCGACTGGATTTATGTTCTTAATTTCCTGGCGTGGATATTGGCAGGAATTAATTGAGACTTTAGGTCTTGTATT	74	12(+):22701821-22701894	-21.4
Nov-m0543-5p	GAGCGGCTACTGTAGAAAGGGGG	23	Nov-m0543	TGGGGAATGGGAGCGGCTACTGTAGAAAGGGGGAAGGGGAAAGAAGACTCTACTGTGCTCTGTTGGTTAGGAGCTCTCTCTACTACTG	88	12(+):23787921-23788008	-21.7
Nov-m0544-5p	GAGTGACGTGACACTTCCTAGAAC	24	Nov-m0544	AGGGATTTTGGAGTGACGTGACACTTCCTAGAACTAGTCTTGTCCAGATTCGTAGTACTAGAAAGTGTCACATCCCTCCAAAATTTCTT	89	12(+):23815171-23815259	-41
Nov-m0545-3p	AGTGTAGTGTACCTGGACCCTGGT	24	Nov-m0545	AGCTGGCAACAAAAGTGAACTGGTACACTCACAGTCACAGAGATCAAAAAAAGGACACAGTGTAGTGTACCTGGACCCTGGTGATGCATGCA	92	12(+):23877282-23877373	-26.23
Nov-m0546-3p	GCACCGCCGTCTGAGATCGTCGCC	24	Nov-m0546	CGCCGGAGGAAGTCGACGGAAAGGGCGGTGGGCTGGATTTGCACCGCCGTCTGAGATCGTCGCCACCACCGAGC	74	12(+):23960132-23960205	-36
Nov-m0547-5p	GAAATAACCGGGACTAAAAATGAT	24	Nov-m0547	AGTCCCGGGTGAAATAACCGGGACTAAAAATGATTAAAGATTGAGCATTTTTAATCCTGGTTAGTGTTACCAACCGGGACTA	82	12(+):23973924-23974005	-38.2
Nov-m0548-3p	GATATCCGGATTCATCATACTAGA	24	Nov-m0548	ATGTGGCACATACTAGTACGATGAATCTGGATACAACACAAAGATATCCGGATTCATCATACTAGAATGTGTTACA	76	12(+):24453425-24453500	-40.7
Nov-m0549-5p	AGAGGCTGACACGTGGGTCCACAT	24	Nov-m0549	GTGCAGTAGCAGAGGCTGACACGTGGGTCCACATATGGGTCCGGACCCATATGTGGACCCATGTGTCAGCCTCTGCTACTGCATC	85	12(+):24485052-24485136	-84
Nov-m0550-3p	GGCAGCCACCCTCTCCTCCCC	21	Nov-m0550	GCGCCAGCGGCGACGCGGCGGAGACGGCGGCGCGGGTGGCGACGGTGCCGAGGCAGCCACCCTCTCCTCCCCCGAAGCGGCG	82	12(+):24595414-24595495	-38.7
Nov-m0551-5p	GACTTATTGGGAGTGTAGAGTGGC	24	Nov-m0551	CGCTTTTGGGGACTTATTGGGAGTGTAGAGTGGCTCGGCCCCTTCCCGCTGCTTGGAGTTTGTATTTAGCC	71	12(+):24899275-24899345	-23.8
Nov-m0552-5p	CGTCGGCGTCGGTGCTGGTCGTC	23	Nov-m0552	GAGTTCAGGACGTCGGCGTCGGTGCTGGTCGTCAAGAGGTACGACCCGGCGGCGAACCCGGCGAGCAAGAGGTA	74	12(+):26178818-26178891	-29.8
Nov-m0553-5p	TGAGTCACTGACGTATGGAACCA	23	Nov-m0553	TCGGTGACATTGAGTCACTGACGTATGGAACCAGGCACATGTGGGTCCCACATGTCAGTGACTCAATGTCACCGAG	76	12(+):26439352-26439427	-53.7
Nov-m0554-5p	ACCTTGCTCTTGCCCTTGTCT	21	Nov-m0554	GGCTTCATTCACCTTGCTCTTGCCCTTGTCTTCAACTTCGGCTTGGAGAGCAATGCACTGCTTGGATGGTGAGGCTT	77	12(+):26851915-26851991	-25.5
Nov-m0555-5p	ATAAATCCTTGGTCTGTGTGTCCA	24	Nov-m0555	GGAAACAGTTATAAATCCTTGGTCTGTGTGTCCAGAGCATGTACCACTATATAATGGGATAGAGAGAGTGTATATTTATTACTCTGACGCCT	92	12(+):26920230-26920321	-18.5
Nov-m0556-5p	GGTTTAGGAGCGATTGTAGGAGCG	24	Nov-m0556	GCCACTTGGCGGTTTAGGAGCGATTGTAGGAGCGACACATGGCGGCTTAGAAGCGTTTGTAGGAAGTTTTATGGA	75	12(+):26951763-26951837	-20
Nov-m0557-5p	GTTACTGTGGAGTGGAGTTGAGTG	24	Nov-m0557	ATGGATGCATGTTACTGTGGAGTGGAGTTGAGTGGAGCTGATAGACAATAGATAAGATCTCTGTTTGACCATTCCAATGGCTTAGCTGGTTT	92	12(+):27048040-27048131	-20.9
Nov-m0558-5p	GCATGGCGGCGCCGGATGTT	20	Nov-m0558	TGGTGGGAAAGCATGGCGGCGCCGGATGTTGAGTACCGCTGCTTCGTCGGCGGCCTCGCCTGGGCCACCGA	71	12(+):27060328-27060398	-28.5
Nov-m0559-5p	TCCATTTTCGTAGGCGGACGCT	22	Nov-m0559	CTTTTGAAAATCCATTTTCGTAGGCGGACGCTATTATTGCTGACGGGCCTCTTAATACGCTCGTCTTGAGAAAATGCATTTTCATGAGA	89	12(+):27445170-27445258	-29.7
Nov-m0560-3p	AGCAGCAGCGCCGGTGTAACGAA	23	Nov-m0560	ACCTTCGCCGCCTCCACGCCGCCGCAGCGACCCAGAGCGATAGCCGTCCGAGTCCGAAGCAGCAGCGCCGGTGTAACGAAGAGCCAGAGG	90	12(+):27512754-27512843	-24.6
Nov-m0561-3p	TCGATTCAGGGCACTGGCTCCCG	23	Nov-m0561	CCGAGACCGTCGATTCGGGGTGCCAGCTCCTGACCGCTGTCTCCAAGACCGTCGATTCAGGGCACTGGCTCCCGACCACCTCTG	84	12(-):208741-208824	-30.8
Nov-m0562-5p	AGAAGCTAGACTGTTTAGGGGAGC	24	Nov-m0562	AATCTAGACCAGAAGCTAGACTGTTTAGGGGAGCTTCTGATTCTGGGAGAAGCTGCAGCAGTTAGAAGCTCCCCCAAACGGATCTAGGTTCTCTACAGT	99	12(-):282638-282736	-47.7
Nov-m0563-5p	GTCTGGCGCCGGAGTTCCTCTGCC	24	Nov-m0563	CTCGTCTACTGTCTGGCGCCGGAGTTCCTCTGCCACAACACCTGATGGCCCCGGAGTTCCTCTGCCACAACACCTGATGGC	81	12(-):379634-379714	-27.5
Nov-m0564-5p	ACCTGTTGTCGACTACGAGTCAGA	24	Nov-m0564	AGGAAGACTAACCTGTTGTCGACTACGAGTCAGAACTTCAGACCGCCATGTCGACAACAGTTAGATAGGCTACCC	75	12(-):398684-398758	-25.7
Nov-m0565-5p	GATACGAGGTTTGAGTTGGGTAC	23	Nov-m0565	TGCTAGCTGGGATACGAGGTTTGAGTTGGGTACAAAAGCATCATTGTTGTTGCCATTTTCTCCTATTGTTGTTGCTGCGG	80	12(-):543503-543582	-19.9
Nov-m0566-3p	TACTATGATGTGTCCCATCCA	21	Nov-m0566	ACTTTTGAACGGATGGGACACATCCTAGTACTACGAATCTGGACAGACCCCTTGTCCAGATTTGTAGTACTATGATGTGTCCCATCCATTCAAAAGTT	98	12(-):709264-709361	-71.3
Nov-m0567-3p	AGGTCTAGCTGCTGGGACGTTGCC	24	Nov-m0567	CGAACGAAAATCGGGGCGTTACAGCTAGCAGGGCCGAGGCTAGTGGCGACAGGTCTAGCTGCTGGGACGTTGCCGCCGCCGTCA	84	12(-):902449-902532	-31.9
Nov-m0568-5p	GACTATATGAGCTCTACACTATAT	24	Nov-m0568	CAAAGATAGAGACTATATGAGCTCTACACTATATAGAATCTAACGTTATACAACAGTTAGAGACAATATGGTCTCTACCATTA	83	12(-):1011728-1011810	-22.2
Nov-m0569-5p	AGCAGCAGCGGTTTCTTGGCAACA	24	Nov-m0569	ATCACTTGGCAGCAGCAGCGGTTTCTTGGCAACATGCAAAAAGTCACTGCTGCTGCTGCTGCTGCCATCATCA	73	12(-):1140713-1140785	-35.6
Nov-m0570-5p	CTACTCTACTCAAGTTGGCTGCAG	24	Nov-m0570	ACTACTTGTACTACTCTACTCAAGTTGGCTGCAGATATTCAACTTGTATTATTATTTTATTTGTAACTAATGATTGGATGTACTTGTATT	90	12(-):1226431-1226520	-18.25
Nov-m0571-3p	GATGTGGCATCAAGAATGGACCAA	24	Nov-m0571	GGGTATCATTGTCATTTTCTTAAAGTGTCATGAGGTGGCTGCTGATGTGGCATCAAGAATGGACCAAAATGGTAGGA	77	12(-):1391345-1391421	-18.8
Nov-m0572-3p	AACAAGCCTTGGGCAGGGACACCC	24	Nov-m0572	GCACGAGCATTGAGAGTGTGATGGCTATGGTTCAGTTGGGAAAGCCCGAACAAGCCTTGGGCAGGGACACCCCCTACTTGTG	82	12(-):1396193-1396274	-25.6
Nov-m0573-5p	CGGACCGATGGTTGGGACAATCCC	24	Nov-m0573	GCGAAGGTGCCGGACCGATGGTTGGGACAATCCCGCGCCGTGGCACGTGGTAGCCGATTGGGAAGATTGACCTAGCCGTTTGTCCCCTACTGCGCCAAACA	101	12(-):1452689-1452789	-40.5
Nov-m0574-3p	GCCGCTGACCCCGTGAGAGAGAGA	24	Nov-m0574	CCTCCGCGTCCCCCGCCACCGCCGTCTCCTCGTCCGGTTGTCCCACGGCGCCGCCCACCGCCGCTGACCCCGTGAGAGAGAGAGGGAGAGAGA	93	12(-):1738171-1738263	-33.4
Nov-m0575-5p	ATCTCGACTTCCGCCCGCACTCGC	24	Nov-m0575	TGGTGGCTTGATCTCGACTTCCGCCCGCACTCGCACGCCATTCCCTGGCTTGATTTCAATCTCCGCCGATGTCGTCCGGTGGCTCGACCTCGACTTCCGCC	101	12(-):1762613-1762713	-30
Nov-m0576-5p	GGTGGGCTGGTAAGTCGGTAGGT	23	Nov-m0576	CTCCGCCGCGGGTGGGCTGGTAAGTCGGTAGGTAAGGGATCAATCGGTTTCGATCTCACCTCGTTCGCTGCCGTTTGTTGATTGATGATCAGGCGCAC	98	12(-):1774398-1774495	-27.5
Nov-m0577-3p	TCGTCCGCGGCCACGGCCATGGT	23	Nov-m0577	CGGCGCGGGGGTCCTGGGAGTCGCCGAGGATGCCGAGGTCGACGTCGACGTCGTCCGCGGCCACGGCCATGGTGTCCCCGTCC	83	12(-):1912978-1913060	-43.1
Nov-m0578-3p	CTCGGCTCGCGTGTCGCCGG	20	Nov-m0578	GCCCACCACCTCGTCGCGCCCGCCGCCGTGTCGCCGTACTACTCGGCTCGCGTGTCGCCGGGGTTCCTCCG	71	12(-):2599871-2599941	-23.4
Nov-m0579-5p	CACCACTGGTCAGACCGACGGCT	23	Nov-m0579	ACCGGCGAGACACCACTGGTCAGACCGACGGCTTTGTACCGGTCATACCAGCGAGTACACGGTGGTCAGACTGGTGGCGGCGACAGGC	88	12(-):2645741-2645828	-33.8
Nov-m0580-3p	CCAATCCCCCTTCCCACGACA	21	Nov-m0580	CTGTCCACTTCGTTCGTGGTGGAGTGGATTTGGACCACGCGCACCACCGCAACCAATCCCCCTTCCCACGACAAATCCCAATC	83	12(-):2713193-2713275	-23
Nov-m0581-5p	TAAAGAGTATTGGAGGGGATTGAT	24	Nov-m0581	TAAAGGGGATTAAAGAGTATTGGAGGGGATTGATGGAGAATAATTCCACACCACAATAAGTGTGGAATAAATCCCCTCCAATCCCTCCCTCTTGG	95	12(-):2823647-2823741	-39.4
Nov-m0582-3p	AGTGGAGTTGAAACTGTTTGATTG	24	Nov-m0582	TGATTGCAAAGAGCTCGAACACTTCATCGTCGATTGCACGAAACTCTACCTAGTGGAGTTGAAACTGTTTGATTGGGCTCCAATT	85	12(-):2866927-2867011	-22.02
Nov-m0583-5p	ATTCTGCTGCGATGTACTCTGTCT	24	Nov-m0583	TAGTAGTGGTATTCTGCTGCGATGTACTCTGTCTGTCCCATAAAAAACAAATTTAATTAGGACCGAATAAGATATATTCTAGTACGATGAATCTAGAC	98	12(-):2915216-2915313	-19.3
Nov-m0584-5p	ACATCCAAGATGATTTAGTTTCTC	24	Nov-m0584	TAATTTTGTAACATCCAAGATGATTTAGTTTCTCCTTGATCTTGGTGATAAAAGTAATAGGTGTAACTTTCGTGGATGGAGGGTGTATGAGTTAT	95	12(-):2917785-2917879	-18.3
Nov-m0585-3p	TCAGCTCCACCTAAAATGTG	20	Nov-m0585	TTAGTTCCAGCTCCATTTTTTCTGGAGCTAAAGTCTAGTTAAACAGTTTCAGCTCCACCTAAAATGTGAGCGGAGCTG	78	12(-):3346099-3346176	-31.5
Nov-m0586-5p	TGGTCATGGCTGGTGTGCTGGG	22	Nov-m0586	ATCGTGCCCGTGGTCATGGCTGGTGTGCTGGGTATCTACGGCCTCATCATCGCAGTCATCATCAGCACGGG	71	12(-):3501586-3501656	-25.6
Nov-m0587-3p	ATGAGGTCGTCGGCGGCGACG	21	Nov-m0587	TGGCTGCCGCTGCTCTGCTGCGCGGTGGCCGTCTTCAGGTTCCGGCGGGTGAGGATGATGAGGTCGTCGGCGGCGACGGGTGGTCGCC	88	12(-):3762156-3762243	-39.7
Nov-m0588-5p	AGTCGCGCCTGTGATGATTGGTTC	24	Nov-m0588	CTAGTTCCCAAGTCGCGCCTGTGATGATTGGTTCAAGTCCTGGCTTCCGCTTTCCTTTTGTAATGCAGTTGTGAGCTCGGGATCTGT	87	12(-):3891251-3891337	-23.8
Nov-m0589-3p	GAAACTGTTTGGCTGAGCTAGAGT	24	Nov-m0589	GCTCCACAACTCTAGTACATTTTGTGAGAGAGCTCCACCCAACTCCACTCCCAGTTTTGGTGGAGCTGAAACTGTTTGGCTGAGCTAGAGTTGGAGCTGTG	101	12(-):4161214-4161314	-39.8
Nov-m0590-5p	TAGTTGAAAGTGACCTTGTGCCAT	24	Nov-m0590	TCCAGATTCATAGTTGAAAGTGACCTTGTGCCATATACATAGCTAAAGGTGATTGTATTTTAGGATGAGAGAGTCCCTAATAAACTTTTGAAGGAG	96	12(-):4210218-4210313	-18.9
Nov-m0591-5p	ATGAATGCCCCGGTTGTATGGTCA	24	Nov-m0591	TTCCGAGTATATGAATGCCCCGGTTGTATGGTCATGGCGGGCTGTCGTAAGGAACTCAGCAATCAGGGGTAGCTTCTCGAAGTACCAGGAGA	92	12(-):4257582-4257673	-27.9
Nov-m0592-3p	GGTTTTGGCTGATGTAGCGTCTA	23	Nov-m0592	AACCGGTATATCGACTCTTCCACTATTAAAACCGATGCAAACTATATCCCTGGGTGGTTTTGCAAACGGTTTTGGCTGATGTAGCGTCTACATGGTGGTA	100	12(-):4404628-4404727	-27.9
Nov-m0593-3p	TGTTGCGGGCGGCTTTCTGCA	21	Nov-m0593	GAGGAGGTTTGGACGAGAGAAGACGAAGGGAAGTGAGGGTTTTTTGCAAACATACATAGGTGTTGCGGGCGGCTTTCTGCAAAAACGCCGC	91	12(-):4590011-4590101	-19.9
Nov-m0594-3p	TCACGCTTGGACTGCGGGGGATGT	24	Nov-m0594	GAGCACTCTTGTCGGTTTCTTCTCCAGTCCAAGTGTCCGCGCTGCTCACGCTTGGACTGCGGGGGATGTTAGAGTATAT	79	12(-):4889705-4889783	-31.3
Nov-m0595-3p	ACAGCGCCGTCTCCTGGCACT	21	Nov-m0595	CGCACCGCCTCCCCCGCGGAGCCGCGTAGCTTCCTCCCGCGGAACAGCGCCGTCTCCTGGCACTAGAGCGAGGC	74	12(-):5114553-5114626	-26.9
Nov-m0596-3p	AAAATCGTTTGGTTGAGCTGGAGA	24	Nov-m0596	GTGAGAGCACTTTAGCTAGCTCCACACCCTTTTTAGATGGAGCTAAACCCTTTTTAGATGGAGCTAAAATCGTTTGGTTGAGCTGGAGAGACGAAGTTG	99	12(-):5507358-5507456	-26.3
Nov-m0597-5p	CGAAGAAGCCTGTGCTCAAA	20	Nov-m0597	TCCTCTTTACCGAAGAAGCCTGTGCTCAAAATAATCGAGCACAGGCTTTTCTGGTCAAAACGT	63	12(-):5624862-5624924	-28.1
Nov-m0598-3p	GGAGGACCACACTTGTCAGAGCGG	24	Nov-m0598	ACAAATAGATTGTTGGGCGTGTGGCGAACTAGAGGGGAAAAAACATGGGCCTGGCTGGGAGGACCACACTTGTCAGAGCGGTGCTAATGGC	91	12(-):6156992-6157082	-24.3
Nov-m0599-3p	GCTATATTCTGGGATAGAGGGAGT	24	Nov-m0599	GAGGGATATACTCCCTCCGTCCTAGAATATAGCAACCTAGGATGGCTTAGGTTGCTATATTCTGGGATAGAGGGAGTATTATCCAGG	87	12(-):6325519-6325605	-61.5
Nov-m0600-5p	AACCAGGACTACAGGGGGTTACC	23	Nov-m0600	CCGGTTGGAAAACCAGGACTACAGGGGGTTACCAACCGGGAGTAAAAAGCATTTTCTCCACCAGTGTTGCCTCCTTATAGTAGTCTTGGGCCATTAAA	98	12(-):6434037-6434134	-36.3
Nov-m0601-5p	ACGCCCGCTGTAGACTGTCCCGGC	24	Nov-m0601	ACCCGACCACACGCCCGCTGTAGACTGTCCCGGCAACTGCCACCCGCCACCCTTTCTTCGCCGCCGGCGTTACCTTTGGAG	81	12(-):6491460-6491540	-18.2
Nov-m0602-3p	GGCGGCCGGCGGTGGCCAGAGCAC	24	Nov-m0602	TGGGCGTGACAAGGCCGCGGATCCGGCGGTGGCGCACCCGGATCCGGCGGCGGCGCGGCGGCCGGCGGTGGCCAGAGCACGGAGGCTCCC	90	12(-):6791929-6792018	-48.7
Nov-m0603-3p	CTTTCCCCGGACTGACTTCGGTTG	24	Nov-m0603	ACGCTGGGTTCGACCCTTGTGCTCGCCCGGGGGATTTTTCCCCTCTTTCCCCGGACTGACTTCGGTTGGTCCCGGCTA	78	12(-):7239356-7239433	-34
Nov-m0604-5p	ACTAATCTAGTACTGGATGTGATA	24	Nov-m0604	CCCATAAAAAACTAATCTAGTACTGGATGTGATATATCCCACTATGAATCTGGTACTAGGATATGTCACATTCAGTCCTAATTCGTTTTTTTGAC	95	12(-):7282375-7282469	-34.5
Nov-m0605-5p	GCTTCCGCGGTACTCAAGAATGGA	24	Nov-m0605	ATCAATGCTGGCTTCCGCGGTACTCAAGAATGGACGGCCCAGGATCAAGGGTGTTTTCTTGTCTGAGTCCATCTCGAGTACCACGAAATCCACTGGGAC	99	12(-):7372757-7372855	-34.8
Nov-m0606-3p	GTGAATTTTGGGGACTCCGGCAAT	24	Nov-m0606	GTGGCTCGGTAGGTGAAGAATATGAGGATTTCCAGCTTGAGTCAGTTGTTTATTTTGTGTGTGAATTTTGGGGACTCCGGCAATAATCGAGCTA	94	12(-):7522373-7522466	-27.7
Nov-m0607-3p	TCGAGGTCGTCTGGTTGACGGATT	24	Nov-m0607	TCGTCTCTTACGTTCGTCGGCCTCAGCCTCGCTCGCCGCCGCCATTTGGGAGGGGAGTGCGTCTCGAGGTCGTCTGGTTGACGGATTCGTCCTGTGG	97	12(-):7523086-7523182	-34.9
Nov-m0608-3p	GGCAGCGTCGTCTCTCGAGTCGCC	24	Nov-m0608	GCCCGCTCAGGCGGCGGCGAGGTGAGGGAGGAGGCGTTGAAGAGGAAGGGGGCGGCGGCAGCGTCGTCTCTCGAGTCGCCCGGGGAGGAC	90	12(-):7709216-7709305	-36.4
Nov-m0609-5p	AAAAGCTGGCTTTGGGCAAAAGTA	24	Nov-m0609	GTACTACACCAAAAGCTGGCTTTGGGCAAAAGTAGTTGTGGCTTTTGGGCCTTTTGGTTAGCTTTTGGCTTTTGCA	76	12(-):8767035-8767110	-28.7
Nov-m0610-3p	ATGGTCTCGTGGTGGTTGTCGATG	24	Nov-m0610	GTGGCTTCTGGTGGGTGTATGTTGATTGTCATGGTTCTCCCTGGTGGGTGTCTTCCATGGTCTCGTGGTGGTTGTCGATGAGGTGGTCGT	90	12(-):9377029-9377118	-21.6
Nov-m0611-5p	TTGACGTCATCCCCCTCGCCCCAG	24	Nov-m0611	GCCAATAACATTGACGTCATCCCCCTCGCCCCAGTAAAAGTTAAGTCACTAATATGAATGGGGACGATGCCAATTATCGTTGGG	84	12(-):9565348-9565431	-20.2
Nov-m0612-5p	CGATGGCAGGTACTGGACCATGTG	24	Nov-m0612	CCGGATACTACGATGGCAGGTACTGGACCATGTGGAAGCTGCCCATGTTCGGGTGCACTGACGCCACCCAGGTGCTCAA	79	12(-):10080887-10080965	-25.3
Nov-m0613-3p	GACGCCCCTGATTTTGGCGCTAAC	24	Nov-m0613	TAAATCGCGACGTCAGCGTCTATTAGAATTGGTGCTGAGATTCAACATCTCGACGCCCCTGATTTTGGCGCTAACCTCCGTTCGA	85	12(-):10217546-10217630	-26.5
Nov-m0614-5p	ATATGTTGATATGGCGCTGGCAA	23	Nov-m0614	GATGCAATATATATGTTGATATGGCGCTGGCAATGAAATTAGCATTAGCAGGAATAGCTGATCGTATTGTCATCATATTATGTAGTAAA	89	12(-):10935436-10935524	-20.4
Nov-m0615-5p	ATCTATCGGGAGGGGAGGCGGCGG	24	Nov-m0615	CTTCCATCGGATCTATCGGGAGGGGAGGCGGCGGCGGCCCGACGACTCTCCTTCTGTGGGCGGTGGTGT	69	12(-):12470360-12470428	-33.3
Nov-m0616-5p	TAGTCCCAGTTGGTATCCATC	21	Nov-m0616	AATTCTTTTTTAGTCCCAGTTGGTATCCATCTTTAGTCCCGGTTGTTTATACCAACCGGGACAAAAAAAATCAA	74	12(-):12561135-12561208	-22
Nov-m0617-3p	GGTTAACCTGGGAGTGCATGGTTG	24	Nov-m0617	CCACTCCATCTACACTTCTGTTCTCGCTTCTTGTAAAAGGGTTAACCTGGGAGTGCATGGTTGGATGGACAAG	73	12(-):12984235-12984307	-19.7
Nov-m0618-3p	CGAAAGTCGGCCATAGTGATCC	22	Nov-m0618	GCCTGCCTAACTGTGAGACCGACTGGTCGAACAAAGACGAAAGTCGGCCATAGTGATCCGGGAGTCCCG	69	12(-):13353339-13353407	-25.1
Nov-m0618-5p	CTGTGAGACCGACTGGTCGAA	21	Nov-m0618	GCCTGCCTAACTGTGAGACCGACTGGTCGAACAAAGACGAAAGTCGGCCATAGTGATCCGGGAGTCCCG	69	12(-):13353339-13353407	-25.1
Nov-m0619-3p	ATTCAGGGGCTGTTCAGATTGTAG	24	Nov-m0619	CTCCGGTTGGTGGACGAACTGTATGGGCTTGACGATGGATTCGATGCTACCAGATTCAGGGGCTGTTCAGATTGTAGCCAAAATAAA	87	12(-):13500360-13500446	-20.6
Nov-m0620-5p	ATAGCGGGTTTGTAGCGGATTAGT	24	Nov-m0620	TAAATAGCGTATAGCGGGTTTGTAGCGGATTAGTGTCTGGGTAGCAGATTGCTGATAGCGGGCACTATTGCGAATGCTAAGTT	83	12(-):13510604-13510686	-24.6
Nov-m0621-5p	GATAGTTTGGGGGTGTATTATACC	24	Nov-m0621	GTCCAGTATTGATAGTTTGGGGGTGTATTATACCTGGTTTTATAGTTTGGGGGTGCACCTTTTAGACAAATACGGAG	77	12(-):13821276-13821352	-22.9
Nov-m0622-3p	ATTTAGTTGAATTAGAGTGGGTCA	24	Nov-m0622	AGGTAATGGTTGTCTCACTCTAGTTCAATTAAATGAATTAAATTTCACTTTTTTGGGGTTTAGTTCATTTAGTTGAATTAGAGTGGGTCAACCATTACCC	100	12(-):13825376-13825475	-63.7
Nov-m0623-3p	GGCCCGGCATCCCTTTGGCCTTCA	24	Nov-m0623	CGGCGAGCGGTTGAGGAGGAAGACGGCTGTGGAGACGGCCTCCCCCCAGAAGAGGCCCGGCATCCCTTTGGCCTTCATCATGCTCCT	87	12(-):13861147-13861233	-30.8
Nov-m0624-3p	GATTGCATGTTGAGCTTTACAATT	24	Nov-m0624	ATTGTAGATGATGTTGTATGCTTACATGGGTGATGATGTGGCATGATTGCATGTTGAGCTTTACAATTAGTGGGCTAT	78	12(-):14236760-14236837	-18.6
Nov-m0625-5p	CTTTGTCGCAGCCGCAGCCGTGCC	24	Nov-m0625	TGCCAAGCCGCTTTGTCGCAGCCGCAGCCGTGCCTGTTGCGTTGTTCCTCGCCGCGCTGCTGCTCTAGCCCGTGCACCGTCGCTACCGGTT	91	12(-):14274566-14274656	-26.9
Nov-m0626-5p	GAGTCACTGGCATATGGGTCCCAC	24	Nov-m0626	ACATGCAGTTGAGTCACTGGCATATGGGTCCCACTTTGCTATGGCCCACATGTCAGTGACTCAACTGCACAG	72	12(-):14432212-14432283	-45.1
Nov-m0627-5p	ATCCGCCTTGCCCGATCCCATGTG	24	Nov-m0627	ATCTAGCAAGATCCGCCTTGCCCGATCCCATGTGTTTGTAGATAGATTGGTAGGGGAATAAGCGTGCGGAGATTCTGATGCAACTGCTGCTGGTC	95	12(-):14545171-14545265	-26.7
Nov-m0628-3p	AGTTCGGGTGGAGCAGCATG	20	Nov-m0628	TGAAGATGCACGGGCCAGGCAGCTCGCGCTGGAGCCAGTCGCTGATCCGGAAGAAGGGGGTGATGAAGTTCGGGTGGAGCAGCATGGACATCATGT	96	12(-):14975367-14975462	-35.6
Nov-m0629-5p	AGGTACTGCGCTGGTCTGACCGCC	24	Nov-m0629	GTCTGACCGAAGGTACTGCGCTGGTCTGACCGCCTGATGATCGTCGGTCTGACCGATGTAGATCGATCGGTTGAACC	77	12(-):15222771-15222847	-33.4
Nov-m0630-3p	TCTCAACCTCGGCGGCGGCGGC	22	Nov-m0630	TCTCCAGATGCCCGGGGGCCGCCGAGCTTGCCACGTCGTGGGGTCTCAACCTCGGCGGCGGCGGCGGCAGAAGAG	75	12(-):15250917-15250991	-33.7
Nov-m0631-5p	CGGTCTTGTGGTAAGAACTGTG	22	Nov-m0631	TTCATAGGCCCGGTCTTGTGGTAAGAACTGTGTAGTTCGTTAACTCGCTACACGGTTCTTGCCACAAGACCGAGTTTGTGAAT	83	12(-):16586361-16586443	-56.3
Nov-m0632-3p	TTTGGGACTAGGAATGTCAGAAGT	24	Nov-m0632	AGATGATTACCTTCTTGTAATTCTTCCTAGACTTTCTTCAAGTATTGTCTGCACTGTTGGTCTTTTGGGACTAGGAATGTCAGAAGTGTTCCCATAT	97	12(-):16610714-16610810	-18.8
Nov-m0633-5p	AGGACCAGGTGTAGTCATCCCTCG	24	Nov-m0633	ACGCTGGTCAAGGACCAGGTGTAGTCATCCCTCGACCACCTGAAGGCAACTGATAAGTGGTGAGAGATCGCTACGACGCTGGTTGAGGACCAGGCGTA	98	12(-):17474764-17474861	-47
Nov-m0634-3p	GACAGTCCTAGCCCAGCCAAGAGA	24	Nov-m0634	TGGTCCCTTGTCTCTACTCGCTGGAATATCTCAGTCAACCTTTCATTGTTCCAGGCTCTTGGTGACAGTCCTAGCCCAGCCAAGAGACAAAAGACTT	97	12(-):17499117-17499213	-27.1
Nov-m0635-3p	TATGTGTGTGTGTCTATTTATAT	23	Nov-m0635	CATAATATATATGTATTTATACATATATATGTTATGCAAATGCATATGTGTGTGTGTCTATTTATATATATATATAT	77	12(-):17865269-17865345	-25.8
Nov-m0636-5p	GTCACATGGCGACTTAGGAGCATT	24	Nov-m0636	ATATTAAAACGTCACATGGCGACTTAGGAGCATTTATAGAATTGTCACGTGGCGGCTTAGGAGCGTTTGTAGGAAGTTTAATGGACTTTTAGTATA	96	12(-):17945283-17945378	-23
Nov-m0637-5p	GATCTCATGCTGGCTGGATGTGGC	24	Nov-m0637	GGCCACCTCAGATCTCATGCTGGCTGGATGTGGCATTTCCTATGGTCGGGTTGAATGGAAGGGAGGAAGGTGGCA	75	12(-):17977088-17977162	-23.8
Nov-m0638-3p	GGGACTACTGTGGATTTGGGTCGA	24	Nov-m0638	TATTAACCGGGACTAAAAATCATTTTTAGTCCCGGTTTTTAATGGAACCGGGACTACTGTGGATTTGGGTCGACCGACCAAAA	83	12(-):18088489-18088571	-31.8
Nov-m0639-5p	TTATCTAAATTCGTTGTATTAAGA	24	Nov-m0639	AGATAACCATTTATCTAAATTCGTTGTATTAAGAGAGGGTTAACCCTTGTAGATTAAGTTTTTTAGATGGAGAAAGTATATTTGAAAGGGATGTCTT	97	12(-):18110498-18110594	-18.27
Nov-m0640-5p	CGCCCCGAGCGGTCCAATCTCTGG	24	Nov-m0640	CTTTAACGTTCGCCCCGAGCGGTCCAATCTCTGGCCGGTGAACGCTGCCATGTCGAAGTGGGACCGCCATTGGATGGCGAGGTGGTTC	88	12(-):18432368-18432455	-33.7
Nov-m0641-3p	ACTTAAACGGCGCCTGCGAACATA	24	Nov-m0641	ACAAAAATATAAATCGGGGTGAAGTTTAAGCGGAGCCTGCGAAAATGATTTTTGCAGACGGACCACTTAAACGGCGCCTGCGAACATATGATTTTTGC	98	12(-):18624474-18624571	-33
Nov-m0642-3p	TGGTCTGACCGGTCCTGTGAAGGA	24	Nov-m0642	CAGACCGGCCCTACTAGCCGGTCAGACCGTCCACACACCTGTGGTCTGACCGGTCCTGTGAAGGAAACCCGTCAC	75	12(-):18691201-18691275	-31.5
Nov-m0643-3p	GATTCGTTGTTAGGATTGGATTC	23	Nov-m0643	TCCTTAAAAAAAACTTAATCCTAGCAACGAATCTAGACACAGATTCGTTGTTAGGATTGGATTCCTTTCGAGAC	74	12(-):18860743-18860816	-30
Nov-m0644-5p	CTCTCCTGGCTGGCTTCCTA	20	Nov-m0644	AGGCAGTGGGCTCTCCTGGCTGGCTTCCTATGTGGCTTTGGCAATGGGTTTCAGTTCATGGGTGGTCAGGCTGCTG	76	12(-):19162647-19162722	-30.3
Nov-m0645-5p	GGACACGTCACCCTAGTACGATGA	24	Nov-m0645	CAATGAATCTGGACACGTCACCCTAGTACGATGAATCTGGACACATGTCCATATTTATTTTATTGTGACGTGTCCAGATTTATTA	85	12(-):19186683-19186767	-46
Nov-m0646-5p	GATGGTGGGATTGGTTATGGGAGT	24	Nov-m0646	GGAGGGAGTTGATGGTGGGATTGGTTATGGGAGTTACATTTTTAGTCCCCATCCTCACATCGAATTCCCTCCA	73	12(-):19673493-19673565	-33.1
Nov-m0647-5p	ATGTGGGCCCAGTGGTAAATCATT	24	Nov-m0647	TGTCTATGACATGTGGGCCCAGTGGTAAATCATTTAGAACCACTCGCAAGAGTGGCAAAAAGTTAATTATTCCCATCATTGGCAA	85	12(-):19714880-19714964	-24
Nov-m0648-3p	TGGCCATGAGGGGTATATTTG	21	Nov-m0648	CGGCAGTAGCTGTATACACCTCATTGGTGATCATGTAAATGCTATTTTTAATTGCTGGCCATGAGGGGTATATTTGAAGTATTGTT	86	12(-):19744536-19744621	-23.6
Nov-m0649-3p	GGCATCGGTCACTGGGGTGGAGGC	24	Nov-m0649	AGAGCGGCGGGCCGACGGCGTCGGGCGCTGGGGTTGGGTAGCGGCATCGGTCACTGGGGTGGAGGCGCAGAGCGGT	76	12(-):19919377-19919452	-26.8
Nov-m0650-5p	GTGGCAGGTGGACAGTTACACATG	24	Nov-m0650	TGTGAGACACGTGGCAGGTGGACAGTTACACATGGTGGGGCCCATGTGGACATGTGAGCGTCAGGG	66	12(-):20068961-20069026	-19.8
Nov-m0651-3p	TGTCAGGTGCCGTTTAATACATG	23	Nov-m0651	GGAGGGGAGTGAGGGGGGTGGGCAGCAGGTGGACATATTAAACTGTGTCAGGTGCCGTTTAATACATGGCACCTTAAG	78	12(-):20190456-20190533	-18.5
Nov-m0652-3p	TTAGTTATTACGCACCCTGCGTGC	24	Nov-m0652	GGGGTGGGGTGGGGTGGGGTGGGGGTGGGTAGGGGGGCACGTGAGGGGAGCATTTTAGTTATTACGCACCCTGCGTGCGGTTTAGCGC	88	12(-):20196662-20196749	-25.3
Nov-m0653-3p	GTTCGAATCCTGTCCCCGCCT	21	Nov-m0653	AGGGGGAAGAAGCGGGGTAGAGGAATTGGTCAACTCATCAGGCTCATGACCTGAAGACTGCAGGTTCGAATCCTGTCCCCGCCTAATCACGTCA	94	12(-):20484572-20484665	-31.2
Nov-m0653-5p	AGCGGGGTAGAGGAATTGGTC	21	Nov-m0653	AGGGGGAAGAAGCGGGGTAGAGGAATTGGTCAACTCATCAGGCTCATGACCTGAAGACTGCAGGTTCGAATCCTGTCCCCGCCTAATCACGTCA	94	12(-):20484572-20484665	-31.2
Nov-m0654-3p	GTTCGAATCCTGTCCCCGCC	20	Nov-m0654	AGGGGGAAGAAGCGGGGTAGAGGAATTGGTCAACTCATCAGGCTCATGACCTGAAGACTGCAGGTTCGAATCCTGTCCCCGCCTAATCACGTC	93	12(-):20608131-20608223	-29.5
Nov-m0654-5p	AGCGGGGTAGAGGAATTGGT	20	Nov-m0654	AGGGGGAAGAAGCGGGGTAGAGGAATTGGTCAACTCATCAGGCTCATGACCTGAAGACTGCAGGTTCGAATCCTGTCCCCGCCTAATCACGTC	93	12(-):20608131-20608223	-29.5
Nov-m0655-3p	GTTCGAATCCTGTCCCCGCC	20	Nov-m0655	AGGGGGAAGAAGCGGGGTAGAGGAATTGGTCAACTCATCAGGCTCATGACCTGAAGACTGCAGGTTCGAATCCTGTCCCCGCCTAATCACGTC	93	12(-):20704303-20704395	-29.5
Nov-m0655-5p	AGCGGGGTAGAGGAATTGGTC	21	Nov-m0655	AGGGGGAAGAAGCGGGGTAGAGGAATTGGTCAACTCATCAGGCTCATGACCTGAAGACTGCAGGTTCGAATCCTGTCCCCGCCTAATCACGTC	93	12(-):20704303-20704395	-29.5
Nov-m0656-3p	ATTGTTCCGGCCGTCGGTCCCACA	24	Nov-m0656	CCGCACGGCTGGCTGGCGGGACCGCTACGGTACCGCTCTCCCGATTCATGGGATTGTTCCGGCCGTCGGTCCCACATCTCCGTGCG	86	12(-):21144227-21144312	-42.5
Nov-m0657-3p	ACATCGTCGTCGCCGCCGCCTC	22	Nov-m0657	GGGCGACTGTGCCGTGGTGGTCAGGGGAGTAGAGCAGTATCTCTACATCGTCGTCGCCGCCGCCTCCCATGTCGTT	76	12(-):21432417-21432492	-31.8
Nov-m0658-3p	GTTGAACCGTGCCCCTAACTAAGT	24	Nov-m0658	ATAAATTGTAGAGATTAAGGGAAAGGCGATGGTATATTATGGACGTCGACAAAGTCAGTGGCATATTGTTGAACCGTGCCCCTAACTAAGTGGTACTAAAT	101	12(-):21474673-21474773	-21.1
Nov-m0659-3p	AGTGGTGCTGTAGATTTGTAGTCA	24	Nov-m0659	GTACAATAGCAGACTATAAGTCAGCTACACACACATGTTAAGAAGGTAAAAGAGAGGAGAGAAGAGCAGTGGTGCTGTAGATTTGTAGTCAGCTGCAGCAC	101	12(-):21659585-21659685	-27.21
Nov-m0660-3p	ACCTATCCCGGGAAGTTTGAACTT	24	Nov-m0660	ACTGACCGGGAAGTTTGAACTTCCCGCGTGGGTGTACATGCACCTATCCCGGGAAGTTTGAACTTCCCGCGTGGG	75	12(-):21718405-21718479	-48.8
Nov-m0661-5p	TTGTTTGACACAGCTCCAGCCAAA	24	Nov-m0661	CTTTAAGTGCTTGTTTGACACAGCTCCAGCCAAACAGTTTCAGCTCCACCTAAAACAGGAGTGAAACTGGGTGGAGTGTTCTTACAAAATAAATCAC	97	12(-):21872289-21872385	-29.8
Nov-m0662-5p	TGTTGCCTCATGAGAATGTGA	21	Nov-m0662	ACATTCTCCATGTTGCCTCATGAGAATGTGAATGACATGTATGGGAGGCTCAATGTCATTGTGAATGATCTCAAGGGGCTTGGGGCAAAC	90	12(-):23223292-23223381	-28.6
Nov-m0663-3p	CACATGTCAGTCACTCAACGTC	22	Nov-m0663	CCTGCCCTCTGACTTAAGTTCCTGACATGTGGACCATCTGAGTAAAGGGTTCACATGTCAGTCACTCAACGTCAAAGAACAGT	83	12(-):23886271-23886353	-34.2
Nov-m0664-3p	CTGGCATATATGACTGGGCAC	21	Nov-m0664	GGTTCCGACGAGGCAAAAGTAACGATATATCCACATCTAATAAAGGCTGGCATATATGACTGGGCACCGACGAGGCA	77	12(-):24529810-24529886	-18.2
Nov-m0665-3p	TAGATGTCCGGCCCTCATTGG	21	Nov-m0665	TGGTTCGGTCCTCATTGGTGATCGGATTATCTGAACACTATTTGATATATTTTCTATGCTCAAAATTAGATGTCCGGCCCTCATTGGAGATTGGATC	97	12(-):24530115-24530211	-28.4
Nov-m0666-5p	TCCGCTGAGCCCGCCTCGGGGT	22	Nov-m0666	GCTGGCGCGCTCCGCTGAGCCCGCCTCGGGGTCGTCCGCCGCTAGCGCCCTTCGCCGAGATCGCCTCAGGGTCGTCCGCCTCCGGCTCCCGCGCCGTGT	99	12(-):24595323-24595421	-38.3
Nov-m0667-5p	GTCTCCACAGTTGGCGCCCGTCAC	24	Nov-m0667	CACCTGTGACGTCTCCACAGTTGGCGCCCGTCACAGGTGAGGCCACCTGTGACGGCCCCATAGTTGGCGCCCGTCAGAGGTGA	83	12(-):24907607-24907689	-47.3
Nov-m0668-3p	GTGGCTGGTTCCAGCGCGGACGAC	24	Nov-m0668	GGACGGCGGCAGCGATCATTGCTGGCTCCAGCGCGGACGGCGATGGTGGTCGTGGCTGGTTCCAGCGCGGACGACGGCGGCTGTC	85	12(-):25018120-25018204	-43.9
Nov-m0669-5p	AGTGGACCGGTCAGACCGGCA	21	Nov-m0669	GACCGCTGACAGTGGACCGGTCAGACCGGCAATGTGTGGTCGGTCTGACCGGCAGAGTCCGAGCCCGAGTCTGTTTCGTTGGGTCTCGCGGTTT	94	12(-):25717444-25717537	-47.4
Nov-m0670-3p	AAGAGCTGGTCGGATAAGAGTCGT	24	Nov-m0670	CCTGCAAAAGTTTCGCTCCACGCAGACCAGCTTCTCTCTATGTGGGCCAGGGCAATTAGCAGCTAAGAGCTGGTCGGATAAGAGTCGTACGTCACAGT	98	12(-):25789333-25789430	-26.6
Nov-m0671-5p	TGAGCAACACTGGATATGTGACC	23	Nov-m0671	ATGAACGTCATGAGCAACACTGGATATGTGACCGAGGATGATGGTCACTATGATGTGCTGAAAGTCTTGATGCATGC	77	12(-):26339481-26339557	-18.1
Nov-m0672-3p	CTGCTGAAGAACCTGTGGTTTCA	23	Nov-m0672	ACCGGAAATCTGAAGCGGGTTATTCTGTAGAGCAAGAGGCCTCATCCACTGCTGAAGAACCTGTGGTTTCAGTATCGCGGA	81	12(-):26435063-26435143	-25
Nov-m0673-3p	ATCGCTCACCACCGCCACTACTCC	24	Nov-m0673	TACAGGGAAGGGAGTTGGTGGTGGGAGTGGTGGCACATTTACCAGTTTATCGCTCACCACCGCCACTACTCCCTTTTAAAAT	82	12(-):26644591-26644672	-43
Nov-m0674-5p	TTTTGGTGGGTGTTTTTTCC	20	Nov-m0674	CGACTATGTGTTTTGGTGGGTGTTTTTTCCTTCTAATAAGAAATTAGTATTAGGAAAAACAATGTCAATATATATATTGG	80	12(-):26692921-26693000	-19.9
Nov-m0675-5p	GAGACGACTACATCTGGCCGGCGC	24	Nov-m0675	GAGCGCGTGGGAGACGACTACATCTGGCCGGCGCGGTATCGTTTGGTGGAGGGGTCGGAGACCGGCTTGGCGCAG	75	12(-):27446908-27446982	-26
Nov-m0676-5p	ACGGCAACAGAGCTCGCCTCATGG	24	Nov-m0676	GTGGCAACTGACGGCAACAGAGCTCGCCTCATGGGCGATGGAACCAGCGGCGAAGCTCGGGGCGGAGGGGTTGAGCCACA	80	1(+):1941-2020	-34
Nov-m0677-3p	GAACGCCGTCGCGCTCTGGGCA	22	Nov-m0677	AGGGATCCTCCTCTGCCGCCGGCCCCTCCTCCCGCAAGCCCAACAAGCGCTTCGAGATCAAGAAGTGGAACGCCGTCGCGCTCTGGGCATGGGGTACCC	99	1(+):371978-372076	-31.8
Nov-m0678-5p	GATACCCTGTCGAACAACCACAGT	24	Nov-m0678	TTGCAAGTTTGATACCCTGTCGAACAACCACAGTTCGACAGGTACCTGTCGAACTACAGTTGTTCGACAGGGTTGTGGTTCACTTAAAA	89	1(+):405856-405944	-45.4
Nov-m0679-3p	TAGATTCGTTGTGCTATGTAATGT	24	Nov-m0679	GAATATAAAGACATTACATAGTATAATGAATCTAGATATGATTATATCTAGATTCGTTGTGCTATGTAATGTCCCATCCGTG	82	1(+):454950-455031	-42.2
Nov-m0680-5p	GAGTGGCAGATGTGGAAGCAGGAC	24	Nov-m0680	AAATTAAAATGAGTGGCAGATGTGGAAGCAGGACGGCTGGACGGTTTTGTGTAGTTGGTTCGCCGCCGCCCGCCGAGCACCAACAGAG	88	1(+):495329-495416	-23.6
Nov-m0681-3p	TCATGACTCATGGGGGATACT	21	Nov-m0681	ACCATCGCTTGTCCCTGGTGAGGATGGTGGCAGAGGGCCATCATTACGCCCATCTTCATGACTCATGGGGGATACTGTCAGATTTG	86	1(+):702116-702201	-29.6
Nov-m0682-5p	TTCCCCTGGTTATCCTTCGACT	22	Nov-m0682	CTATTTATCCTTCCCCTGGTTATCCTTCGACTGTGGTTATCCGGGCTTAGGGTTCAGGGTCTAGGCGTCTGTT	73	1(+):707018-707090	-18.2
Nov-m0683-3p	TCCCCTGGTGTTCCTTCGTCTG	22	Nov-m0683	GTGGTTATCCGGGCTTAGGGTTCAGGGTCTAGGCGTCTGTTTATCCTTTATCTATTTATTCTTCCCCTGGTGTTCCTTCGTCTGTGGCGGCTGG	94	1(+):707050-707143	-23.3
Nov-m0684-3p	TTTGTTCAGCTTGGGGCTCTT	21	Nov-m0684	CAAGAGAGGGAGAGGAGAGTGGAGAATAAGAGTGGCAGTTTGTTCAGCTTGGGGCTCTTACCCGATCTT	69	1(+):1161126-1161194	-18.2
Nov-m0685-5p	TGGACTTTTGAGCTGCAATGGGCT	24	Nov-m0685	TCGTATTTGTTGGACTTTTGAGCTGCAATGGGCTGAGAGCAAAGGCTCAATGACTTTCGGAAGGTAGTGAGGTGCTT	77	1(+):1162297-1162373	-19.3
Nov-m0686-3p	AGGGAGTAGTGTATAGGTAAC	21	Nov-m0686	GTCTAGATTCGTAGTACTAGATGCGCTACATCCCTCCTAAATCTCTTATATTATGGGACGGAGGGAGTAGTGTATAGGTAACGAATTGTGGA	92	1(+):1607613-1607704	-37.8
Nov-m0687-3p	AAGAAGTGCGTCCCCGGCGAC	21	Nov-m0687	GCATGACCGATCGCATGTGGGAGGTGACGACGAGCCACGCCAAGAAGTGCGTCCCCGGCGACAAGGTGTACA	72	1(+):1904247-1904318	-20.2
Nov-m0688-5p	AAAGAAGGGACGCAGCGGGCGAGC	24	Nov-m0688	CAATGACAATAAAGAAGGGACGCAGCGGGCGAGCCGTAGAGAAGTACAATGGCAAAGCCGCTGACGGTTTGGCGGGATTTCTAGA	85	1(+):2035557-2035641	-19.8
Nov-m0689-3p	ATAGAATGTTGCATGGGGTGTTT	23	Nov-m0689	GGGGGTGTTTAGATCCAGTAGTGTAAAGTTTTGGACTGTCACATTGAATATTATATAGAATGTTGCATGGGGTGTTTGGGCACTAAT	87	1(+):2156831-2156917	-20.82
Nov-m0690-5p	TGAGGACGATGAAGGCTACTTAA	23	Nov-m0690	AGACAATATATGAGGACGATGAAGGCTACTTAATCATGGTGAGCATGCTCTTCTCTGATCCTCACAGTGTCA	72	1(+):2767763-2767834	-21.6
Nov-m0691-3p	CGGATGTAGTGAGCTTAATAGAAT	24	Nov-m0691	TGGTCTGTGGAGTCACAAGTCGATACGGGAAAGTCTTTTTAGCCACCACTGCATTGCTTTAAGATTCGGATGTAGTGAGCTTAATAGAATTAATAGAATA	100	1(+):3057812-3057911	-18.92
Nov-m0692-5p	ACTCTGGCTATGAACCTGGACAC	23	Nov-m0692	AAAAACCCAAACTCTGGCTATGAACCTGGACACGCGTGTGTCTAGGTTCGTAGCTAGGATTGGATTTTTT	70	1(+):3188818-3188887	-40
Nov-m0693-5p	TTTGGAGTACGGTTTCGCTGATG	23	Nov-m0693	CCTTAGTGGTTTTGGAGTACGGTTTCGCTGATGTGGCGCTGACATGACGGTGTTGATTGGGTCTTTATCCCACATGGT	78	1(+):3391622-3391699	-20.6
Nov-m0694-5p	TGTGGATGTTCCTGCGGGAAAGG	23	Nov-m0694	CTGGATCTATTGTGGATGTTCCTGCGGGAAAGGCCATGTTAGGCCGTGTGGTCGACGCCTTGGGAGTACCTATTGATGGAAAAGGG	86	1(+):4095974-4096059	-24
Nov-m0695-3p	ACCGGGAATAAAGATGTATCTTT	23	Nov-m0695	CACTGCCGCTATTGTCTCTTTAGTCCTGGTTGGGTAACAGATCCCTTTAGTCAACCGGGAATAAAGATGTATCTTTAGTCCCGGTT	86	1(+):4351836-4351921	-29.3
Nov-m0696-3p	GTACTATGTAATGTCCCATCCGT	23	Nov-m0696	ATGTCCAGATTCATTGTAAGATGGAACATTACATAGTACAATAAATTTGGGCATGCTCATTCGTTGTACTATGTAATGTCCCATCCGTATTTAGGATA	98	1(+):4439380-4439477	-36.9
Nov-m0697-3p	CTCTTTATACCTAGATACTATGA	23	Nov-m0697	TAGAGCAATTTTATGGTCCTTCAGAGGTACCATGAGATACCACTTTTTTTTATTATAAATTTGGTATCTCTTTATACCTAGATACTATGAGATACTATGA	100	1(+):4619106-4619205	-27.1
Nov-m0698-3p	CCTCAAGCGCCGGTGGGGCTGCC	23	Nov-m0698	TGCTCAACGAGAAGGTCGCCGCCGTGCGCGGCGTGGCGCGCGACGCGTTCGAGCGCCTCAAGCGCCGGTGGGGCTGCCTCCAGAAGCG	88	1(+):4647583-4647670	-46.2
Nov-m0699-5p	TGTATGCATTATGGAACATTA	21	Nov-m0699	CTTGCTCGTGTGTATGCATTATGGAACATTACTTCACTGGTCAATGTTGTAAGTATGCTATGTCCATCTGCATT	74	1(+):4683681-4683754	-18.2
Nov-m0700-3p	TAAGCGGGTTCACGGGTTGACC	22	Nov-m0700	GATGCAAGTGGGTCGATCCATAAACTCATTTATACGGGTTACCTACTAATTTTGCCTATAAGCGGGTTCACGGGTTGACCCGCTTGCAAC	90	1(+):4766445-4766534	-40.04
Nov-m0701-5p	TAAACCAGGTTGCAGAACATTGAC	24	Nov-m0701	AACACATCCATAAACCAGGTTGCAGAACATTGACAGCGGCGATAAGGTTAGCTCGGTTAGGTTCAACCGTACCTGGACTGGAACAGCA	88	1(+):4888235-4888322	-22.5
Nov-m0702-5p	GAGTCAGCGTGGAACCTACGTGGA	24	Nov-m0702	CGTGACGGCTGAGTCAGCGTGGAACCTACGTGGACCCCACATGTCAAGATGCCACGTCATCTCTCTTACCCCTCCTCTCCCTTCCTCCTCTCTGTCTCT	99	1(+):5074314-5074412	-19.91
Nov-m0703-3p	AAGAGCTGGTCGGACAAGAGTCGT	24	Nov-m0703	TGCCAATCGTTTCGCTCCACGCAGACCAGCTTCTCTCCATGTGGGCAAGGGCAATTAGCAGCTAAGAGCTGGTCGGACAAGAGTCGTACGTCATAGT	97	1(+):5421283-5421379	-25.5
Nov-m0704-3p	AGAGTTGGACCACAGGAGAGAAAC	24	Nov-m0704	TTGTTGTTTGGTTCTTCTCTTTTGTCCAACTGAAAAAAAAAAGAGTTGGACCACAGGAGAGAAACTTGACGTTAA	75	1(+):5587441-5587515	-23.6
Nov-m0705-3p	CGTTGTGACTGCTCCTACATGCA	23	Nov-m0705	AGCTTAAACTAAAGTGTAAACGCGTCTGGAGTAATAAGCGTGTATGCTTGGCTGAAACCATGCGTTGTGACTGCTCCTACATGCACACCTAAGCC	95	1(+):5600163-5600257	-23.6
Nov-m0706-3p	AGGGACGAGGATGTCGGCACTAGT	24	Nov-m0706	TTACAAATAGATCCTCAGTGTTAGTATCATTGCCACCGCCGCTGAGAGGGACGAGGATGTCGGCACTAGTGTCGTTGGCG	80	1(+):6093903-6093982	-21.8
Nov-m0707-3p	CGAACGGGAAGATGCATCATC	21	Nov-m0707	AACCGCACGTGAAGATACATTATCCCGTGCAGTCGACTTAACGCGACCGAACGGGAAGATGCATCATCCCGTGCGGTC	78	1(+):6149482-6149559	-38.7
Nov-m0708-3p	TGAAACCTGGTCACAATATATT	22	Nov-m0708	GGTTGGTGCAGAGATTTAATGATAACTGTGATATAGGTGGCTTTGTTTTGCTGAAACCTGGTCACAATATATTATCACCATGT	83	1(+):6382952-6383034	-19.9
Nov-m0709-3p	GTTGACCCTGTGCACCCTGTGTAA	24	Nov-m0709	TCAAATCGATCAACATAGTGTGTACCGATCACAAATAAAATCATTTTTTTAAGTTGACCCTGTGCACCCTGTGTAATGTGATTCAG	86	1(+):6568693-6568778	-18.6
Nov-m0710-3p	ACTGAAGTTTAGGGGTATGGAAGG	24	Nov-m0710	AAGCTAGTAGTTGGCTATACTATTGAACTTGCTCTAAGGGGTATAGAAGGGATCCAAAGTTCCAAACTGAAGTTTAGGGGTATGGAAGGAAAAGAGCAG	99	1(+):6731972-6732070	-25.4
Nov-m0711-5p	ATGTGAGTCTTGACGCCGGATCGG	24	Nov-m0711	ATGCATGTGTATGTGAGTCTTGACGCCGGATCGGGAGTCAACTTGGGAGAAGATGATGGCCGGACGATCAAGATATCATGCAGGATGCTT	90	1(+):6877847-6877936	-32.3
Nov-m0712-3p	GAAGCGGCGATGGCGGAGGAG	21	Nov-m0712	CAACTCCCTCCTCCTCCACTTTCCCCCCCGCATCGAGCAGCGAAGCGGCGATGGCGGAGGAGCAGCCGCGCG	72	1(+):6967650-6967721	-25.7
Nov-m0713-3p	AGCAGAGGCGGAGCTCGAGCTTAC	24	Nov-m0713	GCGGGGAGTGGCGCCGAGTTCCTGCCCATGTGCGGCTCCAACTCGGTCGAGGCCCCCGCGCCGCAGGAGCAGAGGCGGAGCTCGAGCTTACCATCCCGTCG	101	1(+):7215282-7215382	-46.2
Nov-m0714-3p	TTGGGGGGTGGGGGGGTGGGG	21	Nov-m0714	ACCTCTTGCAGTCACATGTGCACTGTTTAAGATTCCTTTATTGATGGAGTGTTTTTTTTTTTTTTTTTTGGGGGGTGGGGGGGTGGGGTTTAGGTAGT	98	1(+):7292861-7292958	-18.99
Nov-m0715-5p	AACAATGTATCTGGATATGAGACG	24	Nov-m0715	CTCATCCTATAACAATGTATCTGGATATGAGACGTATCTAGATATGTCTCATGTCCAGATACATTGTCCTAGGATGGGT	79	1(+):7927956-7928034	-55.3
Nov-m0716-5p	GGATGCGCTCAACCTGATAGGTTC	24	Nov-m0716	GAGAGGAAGCGGATGCGCTCAACCTGATAGGTTCGATGGTAGTGGTGGATAATTTGCATAAAATTTTTAAGGGTAGTGGGTCTTTAGCCGGAC	93	1(+):8044829-8044921	-19.3
Nov-m0717-5p	GGGACATGGCCACTGACGTATGGG	24	Nov-m0717	TAAAGTCAGAGGGACATGGCCACTGACGTATGGGCCCATGAAGGTGGGCCCCACATGTCAGGGACCCACGTCCCTCTGATTTTAC	85	1(+):8338868-8338952	-55.1
Nov-m0718-3p	GATCGGCTCGGCTCGTTTGAT	21	Nov-m0718	ACCTAGGGGTGGACAGAAAGCTCGTGGCTCGTATGCTCGCTCGGCTCGTGACAAGCTCGGATCGGCTCGGCTCGTTTGATTTTCCTAACG	90	1(+):8530465-8530554	-20.3
Nov-m0719-5p	GTGTCCGAGTCCTCTGGCAGA	21	Nov-m0719	GATGTCGCCGGTGTCCGAGTCCTCTGGCAGACAGAACTTGTGTGCGAACGACCTTGGCAATGCGTGGCGCTTCA	74	1(+):8584991-8585064	-23.5
Nov-m0720-5p	ATATACACTGGCCTTGGAGATCT	23	Nov-m0720	GACGCGAAAAATATACACTGGCCTTGGAGATCTGCTTAGCTCCATTGCAGGTCCAAAGGTTGATGAGATGCGAGCGTG	78	1(+):8837688-8837765	-23.5
Nov-m0721-5p	TCTTGGTGTGGCCGGCTGCATGGT	24	Nov-m0721	TGCACATGTGTCTTGGTGTGGCCGGCTGCATGGTCAGTGCTCTACATGGCCGGCTGCATATGCCATGCCGTTGTGCTCTATCACTAGGACAGTGCT	96	1(+):8859336-8859431	-41.3
Nov-m0722-3p	AACATATAGGCTAGGACTTGGACC	24	Nov-m0722	ATTTCACGTGGTTCAATGGTCCATTATTTGTTATTGACGTCCCACTAACATATAGGCTAGGACTTGGACCCACATGTCAT	80	1(+):9206086-9206165	-21.3
Nov-m0723-5p	AAACTGGGTGTAGCTCTCTCACA	23	Nov-m0723	AATGGGAGCGAAACTGGGTGTAGCTCTCTCACACAATGAACTAGAGAGGTGGATCTAGATTTAACCAACTCCACAAC	77	1(+):9312268-9312344	-21.12
Nov-m0724-5p	ACTAGGGGATATCTGTCGGAGTGA	24	Nov-m0724	GATAAAGGAAACTAGGGGATATCTGTCGGAGTGATTAGAATCCATATTGTTATATGGCTCTATTTGAGAGAGCTTCTAGTACCTGCAGC	89	1(+):9517222-9517310	-25.7
Nov-m0725-3p	GCTATAGATTTTGCTGAAAGTCGT	24	Nov-m0725	CGGTGTCATAGTATGTTAGTTATGCTTAGATCATAGTGTTATAACATGTGGATAAACAGTTTCGCTATAGATTTTGCTGAAAGTCGTCGGTGTCGCC	97	1(+):9748142-9748238	-24
Nov-m0726-5p	CCGCCGACAAGATGGAGGGGCCT	23	Nov-m0726	TTCAAGGCCGCCGCCGACAAGATGGAGGGGCCTCTCAGGCAGATCTTCGTCGAGTTCCTCGAGCGCTCCTGCAC	74	1(+):9874768-9874841	-24.8
Nov-m0727-5p	ACAGTTGTTCGGATATAACGGAAA	24	Nov-m0727	TCCCGTTGCAACAGTTGTTCGGATATAACGGAAACACCCTATTAAAGGGTATCTGTTTCATTGTTTGCTCCACCAACAATGTTTCAACTAGT	92	1(+):10344042-10344133	-23.4
Nov-m0728-3p	ATGTAATTTGTAAACTTACAATGT	24	Nov-m0728	TTTTGGGACTTACGTATGTAAGTTTGAGACTTACAATGTAAATACACTAAAATTACAATGTAATTTGTAAACTTACAATGTAAAACCGACT	91	1(+):10553351-10553441	-25.1
Nov-m0729-3p	ACAAGCCCCCCTGGACCACTGAGA	24	Nov-m0729	CGCAAAGGAGAGTGCCTAGTAAGGGGCTATCCTTATTCATAGAGGGCTATCCTTATTCATATAGCACAAGCCCCCCTGGACCACTGAGAATGCTTTCGC	99	1(+):11195863-11195961	-25.1
Nov-m0730-5p	AACGCCGGTGGTTGGACTACTCTC	24	Nov-m0730	GAGGACGAACAACGCCGGTGGTTGGACTACTCTCGCGCTCGGGGAGATGGCAAGCTTCGGCGAAGACAACAGAG	74	1(+):11316838-11316911	-20.5
Nov-m0731-3p	GTCCAGATTCGTAGGGCTAGGATA	24	Nov-m0731	TGGATGTGACACATTCCAGTACAACGAATTGGATAGATGTATGTCCAGATTCGTAGGGCTAGGATATGTCATATCT	76	1(+):11575250-11575325	-32.5
Nov-m0732-5p	AACGAGTGATCTGCATGTTTAGGG	24	Nov-m0732	GGAGGACCTAAACGAGTGATCTGCATGTTTAGGGACCTGGATGATACAGTCGAACAAGTTTAAGGACCTGAACGGTCGATTTGCGAGTTTAGGGACCGGA	100	1(+):11780470-11780569	-30.66
Nov-m0733-5p	GATCGCTACCCCATCGGCTGGGCG	24	Nov-m0733	GGGGGGACCCGATCGCTACCCCATCGGCTGGGCGATCGATCGCCCATTAGAGGTTTCGCTCTCTCTGGCCCCTA	74	1(+):12066727-12066800	-29.5
Nov-m0734-5p	GTGGTGTGGGTCGTCAGACATGAA	24	Nov-m0734	GGTCATCGCCGTGGTGTGGGTCGTCAGACATGAATTCCGTGCATGTATTGGTGATGTAGTCTACTACGGTCTCCCTGACAGATCACTGAGGGACCG	96	1(+):12378164-12378259	-32.2
Nov-m0735-5p	AATCTCACGGACATAGGTATGGGT	24	Nov-m0735	GGGCACAAATAATCTCACGGACATAGGTATGGGTAGGCACTACCCGTGCCCGTCGCGCCCGATTGCCATCCCT	73	1(+):12577967-12578039	-26.9
Nov-m0736-3p	TTACATGTGGCGTTGACGTGG	21	Nov-m0736	GCGGTTTTGCTGACGTGGCGCCTACGTGGCGGTATTGACTAGATCTTCTTTACATGTGGCGTTGACGTGGTGCTAAAGTG	80	1(+):12764883-12764962	-22.8
Nov-m0737-3p	TGCGCCGTTGCTGGGGGCCGCC	22	Nov-m0737	CGCGCCGCCTGGGGCCGCCGCGCCATCGCCTGGAGCCGACGTGCCGCCGCCGGGGAGCCCTGCGCCGTTGCTGGGGGCCGCCAGGCCTGCGC	92	1(+):13009114-13009205	-48.9
Nov-m0738-5p	GAGGGCCGCGCGCCGTCGCCGGGG	24	Nov-m0738	GCCTGCGCCTGAGGGCCGCGCGCCGTCGCCGGGGGCCGACGCGCCGCCGCCGGGGGCCGCCGCGCCTGAGTGCCGCGGGA	80	1(+):13009225-13009304	-49.5
Nov-m0739-5p	TAAAGGGTGGCCCAAAGTGAA	21	Nov-m0739	AAATATTAGGTAAAGGGTGGCCCAAAGTGAAACTTTGGTAATGAAAGGTGGAGTGAATTGCAATCTGGGCCATATATTTTATTACCCAAGT	91	1(+):13299539-13299629	-21.2
Nov-m0740-5p	GGGTATGGAGGATCACCAGTGGAT	24	Nov-m0740	TGCCTGAGTTGGGTATGGAGGATCACCAGTGGATTTGTCTCCTCTTGTGGTCATCGTATTGATGTTCTCTAGGGATGGCTTCGGTTATCCCGAAATAGGGA	101	1(+):13898724-13898824	-34.3
Nov-m0741-5p	ACAGCGGCGGCATCGATGGC	20	Nov-m0741	GACCTCGGTGACAGCGGCGGCATCGATGGCAACCGAACAGAATAACCAGTTCTCCTAAATCAAGTCATGCTTGCATGCTGTGATCAATTAA	91	1(+):14167058-14167148	-24.2
Nov-m0742-5p	ACCGTCCGATGAGGCCTGATCAAC	24	Nov-m0742	ATGATTTTTGACCGTCCGATGAGGCCTGATCAACTGTCACGATTTGGTACTGCACAGCCTCAAGGACAGTAAAAATGCT	79	1(+):14174633-14174711	-20.7
Nov-m0743-3p	ACAGGTGAAGTAGGGGAAGA	20	Nov-m0743	TGTGCGTCGGTGTTCATGCTGAGTCACGTGTCTCATGGGCAAGGAGCATATGGTTTATCCGAATTTGACAGGTGAAGTAGGGGAAGAAAGAAGATTT	97	1(+):14305150-14305246	-22.8
Nov-m0744-5p	CGTCGCCGACATCCTGGTCGA	21	Nov-m0744	TGGCGCCGATCGTCGCCGACATCCTGGTCGAGCGGTTCGGGGCCGTGCGGAGGGAGAGGGAGGAGGACGAGGAGTAGGAACACAGACTGGGGTGTTT	97	1(+):14453181-14453277	-34.9
Nov-m0745-3p	AGGTTGTACTGTTGGGGATGG	21	Nov-m0745	CGTTGCTGGACTGTCCTGTGGTACTTCATTATTCTTCCTCCTTTTGGCAGGTGGAGTAGTAGGTTGTACTGTTGGGGATGGTTTTCTCTTG	91	1(+):15000547-15000637	-30
Nov-m0746-3p	GCGGGCTAAATGGGGCTAGAGCAT	24	Nov-m0746	ATGAAACCCAGTGTTTTAAATCGCCGGCTAAGACATTTAGCAATTGGTCTTCTCAAATAGCTAATAGCGGGCTAAATGGGGCTAGAGCATCTAAATTATA	100	1(+):15167432-15167531	-20.6
Nov-m0747-3p	AAGCTTTAAACCTAGAAGAGTTGA	24	Nov-m0747	TGCTGGACATCTTTTCTTTAAGTGCAAGCCAGTGAAGAAAGTTTGGCAAGCTTTAAACCTAGAAGAGTTGAGATCCATGCT	81	1(+):15413990-15414070	-21
Nov-m0748-3p	GGAGCCGAGCTGTCAAGATGCTAA	24	Nov-m0748	TACACGCAATTAGATATATTAGTCTGAACGAGGGCATCTGGGTGAGTACGAGCTGCCACTCTCAGTAGGAGCCGAGCTGTCAAGATGCTAATGCGAATCGT	101	1(+):15479414-15479514	-29.6
Nov-m0749-3p	TCATCAACCCGAAGCGCCCC	20	Nov-m0749	CGTGCACCGGCGCGTGGCGGCGCGGCCGGTGGGACTACGACCGCGTCATCAACCCGAAGCGCCCCAGCGAGTACT	75	1(+):15968957-15969031	-30.7
Nov-m0750-5p	GCTGGGACCTGTTGACATTGCAC	23	Nov-m0750	AATATTGTGCGCTGGGACCTGTTGACATTGCACACTGTCAGATGTGGGCCCAGTCGAACACTCGTAGTTCGACAGGTCCAGTCCAACTCCTT	92	1(+):16071267-16071358	-30
Nov-m0751-3p	GACCCCCTGGTGATCTCGGCCGA	23	Nov-m0751	ACCAGCAGATCTCTTTCGGGCCAGAAGATGCCGAAGGAGTGTTGTTCCCACATCAAGACCCCCTGGTGATCTCGGCCGACGTAGCTGGC	89	1(+):16425622-16425710	-29.5
Nov-m0752-3p	ATATGTAGCCCCGGTTGGACGG	22	Nov-m0752	TCAGTATGGGTATTTCTCCACGTTAGTATATATTCCTAAGACAAATTCGAAGGGAGGGTACTCCTCTATATGTAGCCCCGGTTGGACGGCCATGACAGG	99	1(+):16599012-16599110	-18.4
Nov-m0753-3p	TTGATCGGACGACGCTGCGGGC	22	Nov-m0753	TCGGATGTCCGATCCGTAGCCTTCTCCACTCTTTGGTCGCTAGATGTTTGATCGGACGACGCTGCGGGCGAGCAACCAG	79	1(+):17279347-17279425	-28.2
Nov-m0754-5p	GGATGTCTGAAGGGGTTTTTGGA	23	Nov-m0754	ACGTTTGACCGGATGTCTGAAGGGGTTTTTGGACACGAATGAAAAAACTAATTTCATAACTTGCCTGAAAACCGCGAGACGAATCTTTTGAGCCT	95	1(+):17419959-17420053	-22.9
Nov-m0755-5p	AATCACGTATTAATGGATCGCTCC	24	Nov-m0755	ATACTTAATTAATCACGTATTAATGGATCGCTCCGCTTTATGTGCGGGAGGGATTAGTTCGTATCCCGTGAAACCGAACACAG	83	1(+):17513564-17513646	-20
Nov-m0756-3p	ACCCGTCGACAGCAATGCGCCTGT	24	Nov-m0756	GGGAGCAAATTTTTCAGGATTTAACGGTGTTGTGCTTTCAGTGGTAGGCGACGTACCCGTCGACAGCAATGCGCCTGTGGTGACTTCG	88	1(+):17755606-17755693	-21.1
Nov-m0757-5p	GCACGACCAGCCACACCGCA	20	Nov-m0757	ACTGGGCGGCGCACGACCAGCCACACCGCATTAAATGCGACGGGGGGCGGTTGGGGCGCCGCCCGTA	67	1(+):17953406-17953472	-40.9
Nov-m0758-3p	GGGGTACCTGTCGAACTGCGGTAG	24	Nov-m0758	CCCTATCGAACAACCGTGGTTCGACAAGGTACCTATCGAACAACCACAGTTCGATAGGGGTACCTGTCGAACTGCGGTAGTTCGACAGGT	90	1(+):18021427-18021516	-56.6
Nov-m0759-5p	ATATAGACCCTCTGACCCTACATG	24	Nov-m0759	GGTGGTTGACATATAGACCCTCTGACCCTACATGTCTTTTCTTTTCTAAAAAGTAGGGAGTTAGTGGTGTCTTTTCTTTTCTAAA	85	1(+):18078398-18078482	-18.3
Nov-m0760-3p	GACATTACTGGCTCAGATATAACT	24	Nov-m0760	GTCAAAACATCTTATAGCCTGAAACGGAGGGATTATCTTCTTGGACGGGAAACAGGTCTGAAGACATTACTGGCTCAGATATAACTATGTTTATGT	96	1(+):18443104-18443199	-23.6
Nov-m0761-5p	TATATGGTTAGTCCCGCCGAGCTT	24	Nov-m0761	TAAGACTTAGTATATGGTTAGTCCCGCCGAGCTTAATTAGTTGATTACTGTTGGGTATGGGTTATCCATAACCCTGACACATA	83	1(+):18504141-18504223	-19.5
Nov-m0762-5p	GACTTTGACTCACTGACATGTG	22	Nov-m0762	ATTTCTTTCTGACTTTGACTCACTGACATGTGGGCTCACTGGATAGAGGGCCCACATATCAGTGACACAAGTTAGAGGATCT	82	1(+):19000850-19000931	-38.5
Nov-m0763-3p	GAACGAAGAGCCACCAAGGTGATG	24	Nov-m0763	TCCCTCCTTCCATAGAACCAGGTGGTTAAGTTGTTCGCACCTATAAGTGAGGAGTGAACGAAGAGCCACCAAGGTGATGACAGTATGTT	89	1(+):19056877-19056965	-30.1
Nov-m0764-3p	AGTGGTTGTCGTCCCCATGGGTGT	24	Nov-m0764	GAAGATATTAGATATAGAGGGGAAGAAGTGGCGGTGGTTGGATCTAGTAGAGGGAAGAGTAGTGGTTGTCGTCCCCATGGGTGTAGGTGTTAGT	94	1(+):19199132-19199225	-19.1
Nov-m0765-5p	CGGTTTGGTTTGATTAGAAGATC	23	Nov-m0765	AGCCCTTTACCGGTTTGGTTTGATTAGAAGATCGAATCTATTGTATATACGGTCTTTTAATTGAACCAAACTAATGAGGGCTC	83	1(+):19918127-19918209	-39.26
Nov-m0766-3p	AGGAATTTGGTACCGCCCAGTA	22	Nov-m0766	GGGACAGAATTGGTAGCTCGCGGTACCAAACTCTACCACCTATTAGATTTGGTCCGATCCAGCGGCTAGGAATTTGGTACCGCCCAGTACCAGTACCAG	99	1(+):20029011-20029109	-32.3
Nov-m0767-3p	GCAGTAGCAAGGGGTGTGTGGTTT	24	Nov-m0767	GTAATAACTGAACCCACATAGTGAGATGCACTTGATAGTGCAGTAGCAAGGGGTGTGTGGTTTCAACCCCGAG	73	1(+):20296633-20296705	-20.6
Nov-m0768-5p	AATTTTATTCTGGCTCCACCACTG	24	Nov-m0768	GCCCCGCTATAATTTTATTCTGGCTCCACCACTGGCGGGTTTGTAGCGGATTAGTGTCTGGATAGCAGATTACGTATAGCGGGCGCT	87	1(+):20458284-20458370	-32
Nov-m0769-3p	GGGACTTAGGCTCATGTGCTGGGC	24	Nov-m0769	ACTGCCAAAGTGAGGTTGTTGAAAGGCTTTGCCATGGCAAGTCTCATTCGTTGGGACTTAGGCTCATGTGCTGGGCAAGTCGCGGA	86	1(+):20852843-20852928	-27.7
Nov-m0770-3p	GGAGGTTCTGGATTGTAAGATTGA	24	Nov-m0770	CCCGGGGCAAATTCTTGCTATCATAGAACTTGTCTAGATACTTTAGAAGGAGGTTCTGGATTGTAAGATTGATAACCCCAAG	82	1(+):20933339-20933420	-27.6
Nov-m0771-5p	CGATTGGAGGCTCAAACGTGGT	22	Nov-m0771	ATCAAGTCAACGATTGGAGGCTCAAACGTGGTTGGATTGGCACCAAACTTGGTGAGTTTGTTTCTCACTTTGAGCACTTCAATCTGGTCAGTTTGGA	97	1(+):21107353-21107449	-30.4
Nov-m0772-3p	GCCGGTCTGTTTGTGGGCTCTATC	24	Nov-m0772	ATCCGACGATGTTGTCCCCACTCCAGCCGCCGCCGTGCCTTTCCCCCTCGCCGGTCTGTTTGTGGGCTCTATCTAGCTCGGGG	83	1(+):21175131-21175213	-22.62
Nov-m0773-5p	TTAGTCCCCTTTAGTCCCTAATGT	24	Nov-m0773	TTCCTTCACTTTAGTCCCCTTTAGTCCCTAATGTCCCAAACAGGGGTAACTAAAAGGGACTAAAAGTGCATTAGTCCATTAGTCCATATGGGAGGAGC	98	1(+):21264230-21264327	-33.1
Nov-m0774-5p	AGGACTGTTGGCCATGGTTACTAG	24	Nov-m0774	TTTTGATTGTAGGACTGTTGGCCATGGTTACTAGGTTTGGGTTTGCAAGGATTAGGTCTCTTTGAAAACGTCCTAGGATTTTTG	84	1(+):21706729-21706812	-19.8
Nov-m0775-3p	GCAACAGAGCACGGGGGCGACAGT	24	Nov-m0775	CCGAAGTCTCTTTCCGCGTCCTTGCTCGTGCCGGCTCCTCCGACACGCGCAACGACGAACGGCGACGGCAACAGAGCACGGGGGCGACAGTGGCGGCGAGA	101	1(+):21749769-21749869	-38.1
Nov-m0776-5p	GAAGCTGTTTGGCTGAGCTCCAGC	24	Nov-m0776	TGGTGGAGCTGAAGCTGTTTGGCTGAGCTCCAGCTCCAGGAGGAGTGGAGTTGGAGCTGGAGTTGTGCCAAACAGGCCCGAAG	83	1(+):21971866-21971948	-42.3
Nov-m0777-5p	TCAACTTCTAGCTACGAATCTGGA	24	Nov-m0777	TCATAAAAAATCAACTTCTAGCTACGAATCTGGACATAACGTATGTTCAAGTTCATATTCAGAAGTTGGCTTTTTATAT	79	1(+):22219848-22219926	-25.3
Nov-m0778-3p	TTCACTGGGGGCCACGCTAAGAGG	24	Nov-m0778	TAACGAGGGGTGAGGGGTTACGGACCGCCAGCGAAAATCGGTTTTCACTGGGGGCCACGCTAAGAGGTCCATCATTA	77	1(+):22221560-22221636	-23.9
Nov-m0779-3p	ACATAGGTGCCGGTTGGTGTTAAT	24	Nov-m0779	AGGTGCCGGCTATAAACTTAGAACCGACATGTATTATACTAATCCTACATAGGTGCCGGTTGGTGTTAATAACGGTACAT	80	1(+):22413461-22413540	-20.74
Nov-m0780-3p	ATAACTGTAAACTGCACAAAGTTA	24	Nov-m0780	GAGGATCCTCTGATTTTGTGCAGTTTGCAAGTGTGCGTGGGGCCCACATGTCAGTGGCATAACTGTAAACTGCACAAAGTTAGGGGATCTAT	92	1(+):22613021-22613112	-51.9
Nov-m0781-5p	ATGCGCTGAGTGAGGACAAAGTGT	24	Nov-m0781	AGCATGGCACATGCGCTGAGTGAGGACAAAGTGTGCAGAAAAGACTTGTATTGCTTTGTGAGTTCCCGAGTGCGTGAGTGACCGATGGT	89	1(+):22637783-22637871	-25
Nov-m0782-5p	GTCCGTTGGCACGCTGACTCAGCC	24	Nov-m0782	GGCGCTAAATGTCCGTTGGCACGCTGACTCAGCCTTCCATCCGCGGTGGCACGGTATTCAGCGCTAGTTGACGTGGCGCTGAGGTGTCT	89	1(+):22854924-22855012	-33.7
Nov-m0783-3p	GTGGGCCCGATGATTGTAGCATGG	24	Nov-m0783	AAATTTGTTCTTGGACAATTAGTCTACTCTACATGTGTGGCATGTAAATGATGCTTATAACATGTGGGCCCGATGATTGTAGCATGGGAATAATGGA	97	1(+):22860588-22860684	-27.5
Nov-m0784-3p	TAATTCATAGGGGTGAGTGT	20	Nov-m0784	ATAATATAAATGGATCTTTCATTCCCTTGGACGGTGTAGTATTGAAGTATAAATTGTGTACATATAATTCATAGGGGTGAGTGTGCGTGTGTTG	94	1(+):22968079-22968172	-20.5
Nov-m0785-3p	TCGCGGCGCTCGGCGGCGAG	20	Nov-m0785	TGCCGCACCCGAAGGTCCGGTACCTCCACACCCCCGACGCCGGTGCCGACGACGACGACCTCGTCGCGGCGCTCGGCGGCGAGGGCTGCGTCG	93	1(+):22987099-22987191	-49.4
Nov-m0786-3p	TTTTTAAGATGGATTGGGAGT	21	Nov-m0786	TATTTTTTTATCTCCCACTCGATTTTCTCACTCAAATTTACACGGCCCGTTTGGTTGGAGGTAGTTTTTAAGATGGATTGGGAGTTTAGAGGGAT	95	1(+):23017152-23017246	-23.9
Nov-m0787-5p	TTCCGATTAGTTCCCTCGTGGA	22	Nov-m0787	AGTGGACATTTTCCGATTAGTTCCCTCGTGGAAATTCCTCAGGCCTTGTTCGGTTAATCCCTGTGAGGAATGGATTGGATGGAATTTATTTCACA	95	1(+):23704939-23705033	-25
Nov-m0788-5p	AGCGTGGATGCGGCGGAAGAAATC	24	Nov-m0788	TCGCGAAGCAAGCGTGGATGCGGCGGAAGAAATCGCCGAAGTCAGCGAAGAAGCCCCTCTTTGTGTGGACCTCTTGCCCATCTTCCTGTTCGTTG	95	1(+):23781421-23781515	-27.9
Nov-m0789-3p	AGCTCTGGTGGTTCTGCAGGC	21	Nov-m0789	AGGTGTCAAGAATTATTGAAGGCCCGCGGCGAATCGCGAGGGTGCTCAAGTCAGCGCTCCCAGCTCTGGTGGTTCTGCAGGCAGTGGCGCCG	92	1(+):23808449-23808540	-33.76
Nov-m0790-5p	AGAGGTCCGCCAGATAATTTCAGC	24	Nov-m0790	TTCTGGAGTTAGAGGTCCGCCAGATAATTTCAGCTCCATTTAAAATGGGAGCGGAGTTAGGTGGAGCTTTCTCACTCCAGAT	82	1(+):24149936-24150017	-38.7
Nov-m0791-5p	TACTGCGCTGGATTCCTCATGT	22	Nov-m0791	CAAGATGGTATACTGCGCTGGATTCCTCATGTTCACCACAAACTGGAGGGATTAATGTGCATATCATCACT	71	1(+):24206643-24206713	-24.8
Nov-m0792-3p	ACGGACCTGTAATTTTCTTTGAGT	24	Nov-m0792	CTAGTTACACACTAGTAGCAGAGTTAAGGGTGCTATCGAGTCTAGACGACATGAAAAATGTTTTTTAACGGACCTGTAATTTTCTTTGAGTGATGTTGGGA	101	1(+):24528846-24528946	-21
Nov-m0793-3p	ACTTTCGCGTGCGGGCCGGCTGAC	24	Nov-m0793	TATCCCGTGCGGTCACTCGGCCCGCCGCAGCTCCTCGTCTAAGAAAATCGGTACTTTCGCGTGCGGGCCGGCTGACCGCACGGGAT	86	1(+):24741266-24741351	-55.2
Nov-m0794-5p	GCTCCAAATCCTAAATTTAGTTAC	24	Nov-m0794	GTTTGGTAGAGCTCCAAATCCTAAATTTAGTTACAGGAGTTGGGTCTAGAGTAGAGTTGTGGAGCTACCTAAATC	75	1(+):24847000-24847074	-19.8
Nov-m0795-3p	GGCGTCGGGTCGGCCATCGAGTA	23	Nov-m0795	CGCCGCGGTTTGCATTGATTTTGACCCCCCTCGTGTGTGTGCGTCAACTGCAGATCAAGCACGCTGGCGTCGGGTCGGCCATCGAGTACGCCGTCTGC	98	1(+):25703544-25703641	-35.5
Nov-m0796-5p	TTGGCATAGCTTCAGCTCCACCTC	24	Nov-m0796	ACTAGCCTGTTTGGCATAGCTTCAGCTCCACCTCCATCTCTCGTAAGCTGGAACTCAGCCAAACAGTTTCAGCTCCA	77	1(+):26195030-26195106	-22.8
Nov-m0797-5p	GGCGGCGCCAGCTGCGGATCG	21	Nov-m0797	GCAGATCGAGGGCGGCGCCAGCTGCGGATCGAGGACGGCACCGCCGCTCCTATCTCCCCGTCGGCTGCCTCACCGCTCTCCCCTCTCT	88	1(+):26248017-26248104	-39.2
Nov-m0798-5p	AAAACTGTTTGGTTGAGCTCCAAC	24	Nov-m0798	AGATGGAGGTAAAACTGTTTGGTTGAGCTCCAACTTCAGTAGAGATGGAGCTGGAGTTGTGCAAAACAGGCCCTTCGTTG	80	1(+):26834270-26834349	-31.6
Nov-m0799-3p	GTTGGGCGACCCGGGCGTGAGCGG	24	Nov-m0799	TTGAGGTTTGCCGGCTCAGCGTCTGCGGAGCACCCAACACAGGAACTGTGTTGGGCGACCCGGGCGTGAGCGGCTAAGTCCCA	83	1(+):28035868-28035950	-42.9
Nov-m0800-3p	TAGGTGGTGCCTCTCGTGTG	20	Nov-m0800	TGCTGTCGTCGCTAGAGGGAGGCCACTTGCCCGCGACTTCTCTTCTTGCTATGTTGCATGCGCTGATAGGTGGTGCCTCTCGTGTGCAATGGAGCA	96	1(+):28489420-28489515	-32.52
Nov-m0801-5p	CGAGGAGTTGAGGAAAGCTGCTGA	24	Nov-m0801	ACATTAACATCGAGGAGTTGAGGAAAGCTGCTGAAGCAAACAAGGACAACTTGGCTGCTCTTATGGTACTGTTCCTTTTGCTCTGTAAATGTTATCAT	98	1(+):29563095-29563192	-29.1
Nov-m0802-5p	AAGACAACTTCTGGGAATGAACCT	24	Nov-m0802	AAAAAAAAAAAAGACAACTTCTGGGAATGAACCTGGACAAGCATTTATCTAGATTCATCCTCAGAAGTTAGTTTTTTGTGGGACG	85	1(+):29917071-29917155	-27.4
Nov-m0803-3p	ACCGGCGAGTTCCCCGGCGACT	22	Nov-m0803	CCTCGGCCCGCTCTCCGGCGAGCCGCCGTCCTACCTCACCGGCGAGTTCCCCGGCGACTACGGCTGGGA	69	1(+):30031251-30031319	-33.6
Nov-m0804-3p	ATGAGGTGTTTTGCGGCTGTGC	22	Nov-m0804	ATTGGAGAGAAAAGCTGCAAGATCAGCACTTAATACTTTTTGGAAGTTGGGAGAAGGAAAAGGCTATGAGGTGTTTTGCGGCTGTGCAAGAAGCCAA	97	1(+):30431293-30431389	-22.12
Nov-m0805-3p	GTGGCTTCGTGTGTCGTCATGGT	23	Nov-m0805	CAGCTCAACACCTACGTATGTATATGCGCCTCCTCTGCTTCTGCCATCTGTGCATAGCTCTGTGTGTGGCTTCGTGTGTCGTCATGGTTGTAACTCTT	98	1(+):30582870-30582967	-18.8
Nov-m0806-5p	ATGAAGAAGAGCTTGACCAAA	21	Nov-m0806	GTGCAGTTAGATGAAGAAGAGCTTGACCAAATCTCATGGAAGTTCACTCCTCATGGGTAGTACTAGGCTTCGTCAGCCTACAAAGCACA	89	1(+):30747676-30747764	-23
Nov-m0807-5p	AGTCGAACCCCGGACCTAAGGTGC	24	Nov-m0807	TCTCACGAGGAGTCGAACCCCGGACCTAAGGTGCTATTGAGGTTTGTAGCGCCCGTTCCGTCGTGGCGCCTAGCGGGAA	79	1(+):31174161-31174239	-28.6
Nov-m0808-3p	GAGGTCATGGTTGTGGACATCTTC	24	Nov-m0808	AAGCCATTTATAAATTTGTCTTTTCCAGTCTCAGTGGGATACATAGACACCCCGAGGTCATGGTTGTGGACATCTTCTGGGTGGGAC	87	1(+):31343754-31343840	-20.9
Nov-m0809-3p	TTGTGGGCGCATTACTCTGGCTGT	24	Nov-m0809	TGCTTTGGCACGGTTCTGAAAATGTGAGCACAAGCGAATGAGTGATCTACTGATCTAGTTGTGGCATTTGTGGGCGCATTACTCTGGCTGTGTTTAGTTCC	101	1(+):31510051-31510151	-29.6
Nov-m0810-3p	CTCGGTGGTGCATCACAGACA	21	Nov-m0810	TCACGTTCAGTGCTGCCCGAACGTGTGCACAGCTAGAGTCACTCAATGTGTCTGTGCTCGGTGGTGCATCACAGACAGTGGACCTGC	87	1(+):31752104-31752190	-25.2
Nov-m0811-5p	GTTTACTCTCCCGGTTTTTGATGA	24	Nov-m0811	GGCGCTACAAGTTTACTCTCCCGGTTTTTGATGACGACGACGAGGCGGCGTCGGCTGGCACGATACATGGAGCGTGAATTGTACTCGCA	89	1(+):31982549-31982637	-27.8
Nov-m0812-5p	ATGATATGTGGGCCCTCATTTGTC	24	Nov-m0812	TCATGTGTCTATGATATGTGGGCCCTCATTTGTCTAAGATATGTGGGCCCATGTGGCAAATTGTTAAAT	69	1(+):32018031-32018099	-21.6
Nov-m0813-3p	AGGAGGCTGGCATCGTCGTGCA	22	Nov-m0813	TTTATGTGTGTTGCGTGAAGGCGTTGGCTCAGTTTATATAGAGATAGGTCTCCCTGCAAAAGGAGGCTGGCATCGTCGTGCACACGCGTGTT	92	1(+):32743138-32743229	-31.3
Nov-m0814-5p	TCAACGGGTAAAGGGGAAAT	20	Nov-m0814	TTCGATGGCGTCAACGGGTAAAGGGGAAATGGGGAACTGTAAATGAGGAAACAACAGTTATACAACATTCCTCTTTCGATGCAGATGATATTGTT	95	1(+):32815220-32815314	-23.1
Nov-m0815-3p	GTCACATCATACGTTTGACCGGA	23	Nov-m0815	TTAACCAATGGGATGTCAAGACGGCTATGGGACTGTTTAGTGGATGAAATAAAAATTTTTAAATGTCACATCATACGTTTGACCGGATGTTGGTAGG	97	1(+):32858399-32858495	-20
Nov-m0816-3p	GGCGGCTGTCAGGATCTTTGCAGT	24	Nov-m0816	GATGTAACTGTCTGGTTTTGGTGGGCGCCGTCTCTGGCGGTCAGAGTGGCGGGGCAGGCGGCTGTCAGGATCTTTGCAGTCGACTGCACC	90	1(+):32892666-32892755	-34.9
Nov-m0817-5p	ATAGATTGTAGAGTGTAGTTTATA	24	Nov-m0817	TTAAAAAACCATAGATTGTAGAGTGTAGTTTATATTGTGATGTCTTACTGACATAGAATTATAGGCATTACTTATAGACACTATGGGTTGGGAC	94	1(+):32965012-32965105	-23.2
Nov-m0818-3p	ATGTGGGCGCAAGTGATTCGA	21	Nov-m0818	TTTGGATGCCGCGGGGCGTTGGTTGTCATCGCTGTGTTCTTAGATAAGATAAACATGTGGGCGCAAGTGATTCGAGGTAGCCAGT	85	1(+):33264676-33264760	-24
Nov-m0819-3p	TTTCACAGACTGGCCTCTTAAGAG	24	Nov-m0819	TTGCGTACGGACCTTAAGAAGACAGCACACAAAAATCGATTTTCACAGACTGGCCTCTTAAGAGTCCGCACACA	74	1(+):33302428-33302501	-19.5
Nov-m0820-5p	GAACGACGTTCGGCAGAATATA	22	Nov-m0820	ACCTTGGCAAGAACGACGTTCGGCAGAATATATGACCCATGCTCCTTTAGGCTCTTTAAATTCTGTGGGTGGCGTAGCTACCGAGAT	87	1(+):33569822-33569908	-21.2
Nov-m0821-5p	TTCCTCCTCCGCCGCGCTGCC	21	Nov-m0821	GCCGCTAAGCTTCCTCCTCCGCCGCGCTGCCGCTACGCCTCCTCGGCGGTCGCGAGGAGCTCGTCCAC	68	1(+):33681023-33681090	-23.1
Nov-m0822-3p	CAAATTCGTTGTACTAGTAGTG	22	Nov-m0822	TCGGATGGGTCCCCTCCTATTACAACGAATCCGCATAATCCTTTATCCAAATTCGTTGTACTAGTAGTGTCACATCCCC	79	1(+):33797365-33797443	-22.1
Nov-m0823-5p	ATAAGAGCGAATGTGGAGGCTCCT	24	Nov-m0823	TTTTTTAACCATAAGAGCGAATGTGGAGGCTCCTTTTTCTATTGCTTTAATAAGTTAACTAGTTGGGCAGCCCACGCAATTGCGATGCTAGCAACA	96	1(+):34081316-34081411	-24.1
Nov-m0824-5p	CTTAGCAGGTGGGTGTAATTTAGT	24	Nov-m0824	GGTGCAACAACTTAGCAGGTGGGTGTAATTTAGTACAATAACTTAAAAAATGAACGTTCTAGTGCAACAACTTGGTAGGAATGTGCAAT	89	1(+):34087550-34087638	-18.41
Nov-m0825-3p	GCAATATCTTGGGACGGAGGAAGT	24	Nov-m0825	CTATACTACTTCCTCCGTCCCAAAATATTGCTACTGTCCAGATTCGTTGTCTTAGGATGGGTAGGTAGCAATATCTTGGGACGGAGGAAGTAGTATATATT	101	1(+):34220305-34220405	-60.6
Nov-m0826-5p	TATAAAGTTAGTGAAGGCTG	20	Nov-m0826	GTTATGAAGATATAAAGTTAGTGAAGGCTGCATGTCGTAATATTGACTCAACGGTTATGCAGTTTTTTCACTAACTTTGGATGGATATTTA	91	1(+):34229653-34229743	-26.1
Nov-m0827-3p	GACTCGTTAGCTCGCTCAGCTC	22	Nov-m0827	TAGCCCTCTTCCTATAGCACCTTTTATCTAGGCTGAGGAGACTAGGGGTGAACCAAAAGATCGTGACTCGTTAGCTCGCTCAGCTCAGCTCGGCTC	96	1(+):34292047-34292142	-24.6
Nov-m0828-5p	CCCTCGGAAAGGAGCAATTCTGGA	24	Nov-m0828	TCAACATATACCCTCGGAAAGGAGCAATTCTGGAAGGATCTGATGCAGATATTATCATCCTGAATCCCGAGAGGAGCTTTGTCATGGGTGCCCACACA	98	1(+):34305375-34305472	-23.6
Nov-m0829-3p	AAGTTTTGGCATGTCGCATCAGAT	24	Nov-m0829	ACTGAGCAAGTGAGCATGCATGCCGGCTGCTATCCATGCTAGGGATGTTTAGCTACAGGAGTGTAAAAGTTTTGGCATGTCGCATCAGATGTTATATAGG	100	1(+):34316875-34316974	-26.4
Nov-m0830-3p	GAACCTGAGTACTGTGGAAGTA	22	Nov-m0830	AAATAGAGCTTATTCTGGTACTTGAAGTTCTTCTTTCTACAGCCGTTTTGATTCTATGGATTTGAACCTGAGTACTGTGGAAGTAAGCAATAATT	95	1(+):34478377-34478471	-19.4
Nov-m0831-5p	AGAGCCCAACACCGTTCGGATGGA	24	Nov-m0831	ACGGGTGAGCAGAGCCCAACACCGTTCGGATGGACAGCAACTGCGAAGCGTCGATTAGGACAGTTGTAGGCAGCACACCGCGA	83	1(+):34700204-34700286	-26.8
Nov-m0832-5p	GATTTGGTGGCTGACATGTGG	21	Nov-m0832	ATGTTAGAGAGATTTGGTGGCTGACATGTGGATCCATAGATAATGGATCCCACATGTTAGTGTTCATGTCACGCTGTGCAG	81	1(+):34767563-34767643	-33.9
Nov-m0833-5p	GTGCGACGTATGTGGCTGGTA	21	Nov-m0833	CTGCCGTGTCGTGCGACGTATGTGGCTGGTATATAGTACGTACGCTGGGCTAGCTACTACTACATCTGCACGGCGCACCGGTGGC	85	1(+):34993094-34993178	-38.6
Nov-m0834-3p	GATCTAGAGAGCTCGGTGGAGGGA	24	Nov-m0834	CGCCGGCCCATTGCTGCTTATCGTGTCCAGATTCGGTGAGTCACGGGCCGGATCTAGAGAGCTCGGTGGAGGGAGAGGCCGGAA	84	1(+):35053576-35053659	-33.3
Nov-m0835-5p	GCCGGAGGAGTTTGTGGGGGA	21	Nov-m0835	GGCCACATGGGCCGGAGGAGTTTGTGGGGGAGCACCGGAGCACTCTTGTGCTTTTGGGACCATGAACTATGCTAGTTTATGGGTCT	86	1(+):35147180-35147265	-36.8
Nov-m0836-5p	TGGTCGCGACCTGAGGGATTCC	22	Nov-m0836	GCGGCGGTTTTGGTCGCGACCTGAGGGATTCCGATGACAACCTCGTCGTCCGGGAGCGTCGAGACGTCGGCCAATTCGCGGCT	83	1(+):35348083-35348165	-37.2
Nov-m0837-3p	GAACGAATGGGTGGCGCCAGACAA	24	Nov-m0837	GGCCTGGGTGTTCTGGACCTGCAACGCTTCGCATCAGCCCTCAGACTTAGATGGCTTTGGAACGAATGGGTGGCGCCAGACAAACCTTGGGTG	93	1(+):35394643-35394735	-29.4
Nov-m0838-5p	GACCTTGGATGACCGGATTTGTA	23	Nov-m0838	ACCACCAAGAGACCTTGGATGACCGGATTTGTATAGTTGAGGGATCCCGCATATCTGGTTTTATGGTTGGA	71	1(+):35595890-35595960	-22.7
Nov-m0839-3p	TCTGAAGGTCGGTGCATGTCCA	22	Nov-m0839	ACTCCGCTACGAGAGTCCACCACTGCCCAACAGAGTGACAAGTTTCCCAACTACCCATCTGAAGGTCGGTGCATGTCCATCTCTGGATT	89	1(+):36633539-36633627	-21.7
Nov-m0840-5p	TTGTCGAGGGCATGGGACTAGA	22	Nov-m0840	TCATCTTTCCTTGTCGAGGGCATGGGACTAGAATTGCGACAGTCAGATTTTCATTCCTATAACCTAATGCAGAGGATTTAGATAG	85	1(+):36646267-36646351	-22.3
Nov-m0841-3p	CGCCAAGCTCAAGGCCGTCGGC	22	Nov-m0841	AGAGGGAGGATGCGGGGAGGCCGACGAGTGTGGCGGAGAGGCCTCCCGGCGCTCACCGCCAAGCTCAAGGCCGTCGGCGCCGCCGTCG	88	1(+):36940593-36940680	-51.5
Nov-m0842-5p	GATGTCGTCAGCCTCCGCGGGTGG	24	Nov-m0842	CGGCGACGACGATGTCGTCAGCCTCCGCGGGTGGATCTGTCGGTGGTGGCGGCTACCGCTTGCGGATCTGGCAGCGACAGCTCCCTCCGTCGCCT	95	1(+):36949916-36950010	-49
Nov-m0843-5p	AACCCGCCGTGCCAGTACAGCTC	23	Nov-m0843	GTTCTACAACAACCCGCCGTGCCAGTACAGCTCGTCCAACGGCGTGGGCAACCTGGCGAGCGCGTGGAAGCAGTGGACG	79	1(+):37240249-37240327	-26.8
Nov-m0844-3p	AGAGGGTTTGTCTGAATTACATCG	24	Nov-m0844	TGTGTCCATGAGAGTTTATGTAGGGCCCACTTTTACTGTTGAAATTTTGAAATCCGCGCCGGAGAGAGGGTTTGTCTGAATTACATCGTATTTACACT	98	1(+):37273520-37273617	-20.2
Nov-m0845-3p	GCTGTTGGCCATGGGGCAATG	21	Nov-m0845	AGATTGTTTGCATGCGTCCCATGGTTTCAGTAGCACCTGAGGGCTGTTGGCCATGGGGCAATGCGGAAGGTGA	73	1(+):37512877-37512949	-33.3
Nov-m0846-3p	GTAGTTGCAGGCGGTGCCGGCGAG	24	Nov-m0846	CTCCGCGCGCGATACCGAGCCAGGTTCTGGCTTGGGGGAGTCCCTACTTGGAGTAGTTGCAGGCGGTGCCGGCGAGGTATCGAGGA	86	1(+):38060406-38060491	-35.5
Nov-m0847-3p	TTCACCACCCGGCCCCGGCCC	21	Nov-m0847	AGGATGGTAAGCGTTGCGGGGCCGGGTTGGGCTGGAACGGCCCCGCCCCCGACCCCCCGACTTCACCACCCGGCCCCGGCCCCGACCATGGA	92	1(+):38191649-38191740	-42.1
Nov-m0848-3p	GAATCCGCGCCGGCGCCGGCTCGC	24	Nov-m0848	TAACCCTATCCTGTGTGCTTGGGCAGCGACGCACGGAGGGGTAGCGGCGGCGGGCCTCTGAGGGAGGGAATCCGCGCCGGCGCCGGCTCGCGGAGGGAGGA	101	1(+):38195803-38195903	-45.1
Nov-m0849-5p	ATTGCAGAGGGCGTGGCTAGGTGA	24	Nov-m0849	CGGGAGACGCATTGCAGAGGGCGTGGCTAGGTGAGTGTCCCATGGACACCGCTACCACCCCACATTTTACCGTTCCACCCCTCGCCCTCGTCGTTGG	97	1(+):38209528-38209624	-33.82
Nov-m0850-3p	GAGGGACGATGCTTTGATGTC	21	Nov-m0850	GTGGGAACAATGACGATATCCGAGGAGTTGCGTGGCATGTGATTGATGCCATTATGGAGGGACGATGCTTTGATGTCATCAATCTCA	87	1(+):38551291-38551377	-23.1
Nov-m0851-3p	GAGGCCGCCAGATCTGAGTTGAAG	24	Nov-m0851	GATCAGTAGCCGAAGCCATGGGGGCCGCCTCGCCATCTCCTCCCTGCATCGTGATGGGGAGGCCGCCAGATCTGAGTTGAAGCATGCCGATG	92	1(+):38578527-38578618	-33.76
Nov-m0852-5p	GAAGCTGGTTTTTTATGGGATGGA	24	Nov-m0852	TTCGTAGTTAGAAGCTGGTTTTTTATGGGATGGAAAGAGTACTAGCCTTATATTTTCAGTAGCATGTCTACCAGCAATTGGCGGTCACGGC	91	1(+):38649707-38649797	-20.3
Nov-m0853-3p	TCTAGAGACAGCAATGGACAGAAT	24	Nov-m0853	TGAAGGAAGTCATTCTGAACATCTAACTGTCTAAGACTCCAACCTCTAGAGACAGCAATGGACAGAATAATTCTAATA	78	1(+):39337994-39338071	-18.8
Nov-m0854-5p	GTTGCTGCCGCCTGCCGTCGCTGG	24	Nov-m0854	TCCGCCTGCCGTTGCTGCCGCCTGCCGTCGCTGGCTCACCATTGTCGTCAATGTCGTCGCCCTGAGCCACCATTGTATGCATCACGCTAAGACGCCATCGC	101	1(+):39628314-39628414	-22
Nov-m0855-3p	AAAGCTGGAATTGAATGAGCATGG	24	Nov-m0855	ATATATGTCACACCACAAACATTTCAGTTCAAATTTTATCTTCACGAGGAAAAACAAGTTCTAAAGAAAAGCTGGAATTGAATGAGCATGGGGGCATGGTA	101	1(+):39709241-39709341	-20.1
Nov-m0856-3p	ATAAGTGGGTTCGTGAGCTAGCCC	24	Nov-m0856	GGGATACAAGTGGTTTGACCCATGAACCCACTTATCTGTTCTATAAGTGGGTTCGTGAGCTAGCCCACTTACAGCC	76	1(+):39957803-39957878	-31.9
Nov-m0857-5p	GGAGGATGGCTGCACGCAGG	20	Nov-m0857	GAGGCTTGTCGGAGGATGGCTGCACGCAGGGTGGACGCTGTGTTGCTGACCGACTCCAATGCTTTGCTGTGCGGGATCCTTACTGACAAGGTGA	94	1(+):40386188-40386281	-35.7
Nov-m0858-5p	AGGACAATGTATCTGGACATGAG	23	Nov-m0858	GACCAATCCTAGGACAATGTATCTGGACATGAGGCAATGTATATGTCCAGATATATTGTCCTAGGATTAATCT	73	1(+):40941583-40941655	-43.5
Nov-m0859-5p	ACTGTTTGGGGAGCTTCTACTAGC	24	Nov-m0859	GAAAATCTATACTGTTTGGGGAGCTTCTACTAGCTAATCTCTAGCTGCCAGTAGCTCCCAAAGCATACCCTACATCT	77	1(+):41060884-41060960	-25.1
Nov-m0860-3p	ATTAGCGTGGGCCCATGTAACAGA	24	Nov-m0860	AAGTGCTATAATAATTTAGGGCATGCCCAATGTATCTTGCTCAAGTGGGCATTAGCGTGGGCCCATGTAACAGAGGTAGCAGCT	84	1(+):41245161-41245244	-25.1
Nov-m0861-3p	GAGGAGGCTAGGGGGTTGCCG	21	Nov-m0861	GGAGGAGGTCGTGGCGTTGTCGTCGTCGTTGTCCTCGGCGCCGGGGAAGAAGTTGGGCGCGGCGGTGGAGGAGGCTAGGGGGTTGCCGCGGCTGGTTC	98	1(+):41855226-41855323	-40.3
Nov-m0862-5p	ATCCTAGTACAACGAATTTAGACA	24	Nov-m0862	AATGTGACATATCCTAGTACAACGAATTTAGACAAGCTTTCTGTCCAAATTTGTTGTACTAGGATGTATCATATC	75	1(+):42200767-42200841	-38.5
Nov-m0863-5p	TGCGGTGAAGGACGGTGGCCTC	22	Nov-m0863	GCGTCTCCGTTGCGGTGAAGGACGGTGGCCTCAAGCTCATCCAGGTCTCCGATGACGGCCATGGCATCAGGGTACAC	77	1(+):42269181-42269257	-22
Nov-m0864-5p	ATAAGATGAGCAAGGATGTACGTA	24	Nov-m0864	ATACGGTACAATAAGATGAGCAAGGATGTACGTACGTACACGTATATACGTTGCTCACCCACAATTTCGCCGCCG	75	1(+):42461709-42461783	-22.6
Nov-m0865-5p	GCTACAGCAGGCTGCATCAGGCTG	24	Nov-m0865	CTTGGCGACGGCTACAGCAGGCTGCATCAGGCTGCGGAGGGTGTCGGCGTTGAGTGCGGTGGGCTGCGGCGTCGGCTGC	79	1(+):42562121-42562199	-36.1
Nov-m0866-5p	CGAACGGCCCGCCCTCGAGCTCC	23	Nov-m0866	GCGTCGAAGCCGAACGGCCCGCCCTCGAGCTCCCCGAACCCCGCGAAGAAGGCGCGCAGCCGCTCCGCTCTCGCGCC	77	1(+):42714035-42714111	-28.7
Nov-m0867-3p	ATCCGGGGCAAGGCCACCATGGGG	24	Nov-m0867	ATCTCCCCCAACGTGGGTGTTCCTCGAGCTAGATCTAGCCATCCTTGACCTCAAGTATCAGATCCGGGGCAAGGCCACCATGGGGATAGGGAGAG	95	1(+):42714896-42714990	-32.6
Nov-m0868-5p	AAATACGTGCCCCTCAACTCT	21	Nov-m0868	CCAAAACCAGAAATACGTGCCCCTCAACTCTTACAAACCGTTCACGGGAGGTTCCTCGGCAGTATTTTTGCCCGGTTTTGC	81	1(+):42757253-42757333	-22.8
Nov-m0869-5p	AAGAATCAGGATCGGATGAAACAT	24	Nov-m0869	CACATAATACAAGAATCAGGATCGGATGAAACATTTTCTAGTACCACAAATCTAAAGAGGCTAGAAAATATCTCATTCGATTCTAGGTTCTTATTATCGAA	101	1(+):43118842-43118942	-32.5
Nov-m0870-3p	AGAGGGCCTGACGCGACGAGATGA	24	Nov-m0870	CGAGGCACAGTGAGGCGACGACGGCGGCTCCTTGCTCGACCGCGCATGGCGTAGCTGCTCCGCAGAGGGCCTGACGCGACGAGATGACATGGTCTAA	97	1(-):66521-66617	-31.3
Nov-m0871-3p	GTGAACGGTTTTGTATGTTGAGGG	24	Nov-m0871	TATGACATCCCTCAGCTTACAAAACCGTTCACTTTAGGTCCTTCGGTGGTTTTGACCCCGGTTTAAAGTGAACGGTTTTGTATGTTGAGGGATGTCATATA	101	1(-):295601-295701	-64.8
Nov-m0872-5p	ATTTATTATATTATGGAACGGAGG	24	Nov-m0872	TAAGGACAAAATTTATTATATTATGGAACGGAGGAAGCTAGCGTTCTTTGGATGACCCAAGAGGCCGCCGTCGATGCATAATGATATGATGAGCCTAC	98	1(-):611105-611202	-21.7
Nov-m0873-3p	TCGATTGTAGAGATGTATGAGA	22	Nov-m0873	CACATGCCTCGTTATCTGCACAGCGACGCTATCAAGATTGTAAAGCAAAATCATTCGTCGATTGTAGAGATGTATGAGAAGATCATGAA	89	1(-):703950-704038	-20.1
Nov-m0874-3p	TGAATGTGAGAAGGTGAAGGT	21	Nov-m0874	ACACTTAATCCATGCCCCATTTTCAGTTTCGCACAACCGAAGAGACCTGTTATTCAAGAAGCTATAATGAATGTGAGAAGGTGAAGGTGCAGAAAGTG	98	1(-):704343-704440	-19.4
Nov-m0875-3p	GAGGTATCTAGCCGCTCAGATCGG	24	Nov-m0875	GCGAGGCCGGTTTGACTGGTGCCATAGGGTCAGTCAGACCGCAGGGGGGCGGTCTGACCGGAGGTATCTAGCCGCTCAGATCGGTAGAGTTCGA	94	1(-):851613-851706	-42.5
Nov-m0876-3p	GTGACCGCCGGCGCTCCGCCACGA	24	Nov-m0876	CCGCAGGCGCTCGTCCGCGCCCGTGCCCGCCGCCTCCTCCGTGACCGCCGGCGCTCCGCCACGACCGCCTGCCA	74	1(-):1107297-1107370	-33.2
Nov-m0877-3p	TTGGTACCTGGGTATTGACTGA	22	Nov-m0877	GGTACCCTGGGTATCGAGCTGATACCTAGTTATCAGGGCTTGGTACCTAGGTATCAGGCTTTGGTACCTGGGTATTGACTGATACCTGGTAC	92	1(-):1159591-1159682	-52.9
Nov-m0878-3p	TGTAGATCGCTTCCGGAGACATC	23	Nov-m0878	TGGGTGGTTCGAGGTGAATCGGTGGGTTGATTCCTGATTTTGCTGTTTGTTTTGGCTGTGATGAAGGTGTAGATCGCTTCCGGAGACATCCAACCGCGGC	100	1(-):1178977-1179076	-26.5
Nov-m0879-3p	GTTTTCTTTTTGGACGGAGGGAGT	24	Nov-m0879	AAGAGCTCTACCCTCTCAGTACCAAAAAAACTCAATTGTGTGTCAGATTCAAATCTAGAATTGAGTTTTCTTTTTGGACGGAGGGAGTATGAAAAAAA	98	1(-):1264031-1264128	-25.9
Nov-m0880-5p	GTGGATTGGATTGGTTTGTTTT	22	Nov-m0880	TGCTCTGTGAGTGGATTGGATTGGTTTGTTTTCTGCAAGCTATGAATTAGAATGGATTGGTTTAGAAGTGTACTGTGTAGAGACAA	86	1(-):1352586-1352671	-18.9
Nov-m0881-3p	GGTCGAGCTCGCCGGCGTGGGGGA	24	Nov-m0881	GAGCTCGGGGACGACACGAGCTAGCTCGCCAGATGCGTGCGGGAGGAGGAGCTCGCTAGCGTGGGGAGGTCGAGCTCGCCGGCGTGGGGGAGGATGAGCTC	101	1(-):1769204-1769304	-42.6
Nov-m0882-5p	GATGAACGAGCTCGACACCGACC	23	Nov-m0882	TGGCCGCCATGATGAACGAGCTCGACACCGACCGCGACGGCTTCGTCGACCTCGGCGAGTTCGCGGCGTTCCACGGCCG	79	1(-):1931541-1931619	-36.7
Nov-m0883-3p	GATTCGTTGTCCTAGGAAGTGTCC	24	Nov-m0883	TGATATGGATGTGACACTTCCTAGAATAACGAATCTGTATATAAAGTATGTCTGGATTCGTTGTCCTAGGAAGTGTCCCACCTATATT	88	1(-):1989563-1989650	-43.6
Nov-m0884-3p	GATCGACTGCTGGTTTCGGAGATG	24	Nov-m0884	TTTGGTTAAACATCATTCGCTAACGGTGATGGAGGCGGAATTCGATCGACTGCTGGTTTCGGAGATGTTGTATTTCT	77	1(-):2175865-2175941	-18.5
Nov-m0885-3p	ATCGGCACCGTCGCCCACCTCG	22	Nov-m0885	CAGACGGAGGCGCGGGTCGGGGTCGTCGTCGACGGCGGCCGCGCCGCCATGGGCCGCCGCCACATCGGCACCGTCGCCCACCTCGCCGCCGGGGG	95	1(-):2353292-2353386	-51.5
Nov-m0886-5p	GCGCCTGTGCGTCGTCGCCTCATT	24	Nov-m0886	CCGCGCCCGTGCGCCTGTGCGTCGTCGCCTCATTGGCAGACCTGAGGGAGAGCCGGAGAGGGATATTGGAGAGGATGGGACTCGGA	86	1(-):2427929-2428014	-34.7
Nov-m0887-3p	ACAAATCGTGGGCATCGCAGTCGA	24	Nov-m0887	TATAGTCGTCCCGTGCTGATCAAACTCCGATGTGTGCGCCGAGAATAACCAGCTTCTTGTTGCTTTAACAAATCGTGGGCATCGCAGTCGACGACGCAAGT	101	1(-):2558976-2559076	-28.4
Nov-m0888-5p	AAAGTTAGACACGCAAACCCAGGG	24	Nov-m0888	ACGGACAGTTAAAGTTAGACACGCAAACCCAGGGTTTGTCTTTTTTTTTAAGGACGAAGGGAGTATGTGTGTAGGAAAGTTTTGATGTGATA	92	1(-):2887344-2887435	-23.4
Nov-m0889-3p	TAATAAAAGCCAGCTTCTGTCG	22	Nov-m0889	CCATTCACTAGCGGCAGCGGCTGCTGAGTTGTCATCTGAATTCATTTCTACTTAATAAAAGCCAGCTTCTGTCGTAGCGGATCA	84	1(-):3028343-3028426	-24
Nov-m0890-3p	TGTGATGTGGACTCTTTGGTCT	22	Nov-m0890	ATCATCTAAAACCAAGAGCGGCACTTACAGTGGATTCATCTCAGGTGTGATGTGGACTCTTTGGTCTCCGAGATCCT	77	1(-):3359300-3359376	-18.9
Nov-m0891-3p	TCGGTGGCGGCATCGGCGAGTG	22	Nov-m0891	TCTCTCTCTCCCCTTGACATGAGCCGGCGGCAGGGGCTCGGTGGCGGCATCGGCGAGTGGGTGTCGGAG	69	1(-):3575954-3576022	-27.9
Nov-m0892-5p	GCTGGTGCTGATCGACGACGGC	22	Nov-m0892	GCCCGCCGGGGCTGGTGCTGATCGACGACGGCTGGCAGTCGATCTGCCACGACGACGACGACCTGGGCAGCGGCGCCGAGGGG	83	1(-):3601012-3601094	-42
Nov-m0893-5p	ATGGTCCCCACAGAAAATTAGCCC	24	Nov-m0893	CTGCTTTTTTATGGTCCCCACAGAAAATTAGCCCCATTAGCACCCCCTAAAGAGGCTAATGTTTTGAGGGGGCTAATTTACTTTAGCCT	89	1(-):3689118-3689206	-31.26
Nov-m0894-5p	GTCGTTGCTTCTTTATCCCTCGGT	24	Nov-m0894	CTGGCTGGAGGTCGTTGCTTCTTTATCCCTCGGTGGATCAGATGTATTGCCGGTGGATGTTGATGGTGGTGTTTGGTGCCGGT	83	1(-):3861901-3861983	-27.12
Nov-m0895-3p	GTACGTCGGTGGGACAAGAAAG	22	Nov-m0895	AATCCTCCAACTCATTGAGCCTCACGCCGTTGTGCATTTGCTGTTTTGACGTTTAGTCGTACGTCGGTGGGACAAGAAAGTCGGATGTAT	90	1(-):4019037-4019126	-19.8
Nov-m0896-5p	AAGGACAACCGCGGCGAGGCTGAC	24	Nov-m0896	GGTGCTGAGGAAGGACAACCGCGGCGAGGCTGACGACGTCGCCATCGACGGCGGCGTGGTGGTGGAGTGGTGCGACCAGGTGAGGGTGCTCGGGCACCC	99	1(-):4153526-4153624	-41.5
Nov-m0897-3p	CAGCGCTGAGACGTTATGACGGTC	24	Nov-m0897	AGCATTCATTGAGGTTGACGCTGAGGTATAACTTCTCAGCGCCGATAACGTTATCAGCGCTGAGACGTTATGACGGTCTAGTTTTTGC	88	1(-):4223090-4223177	-29.2
Nov-m0898-5p	TGGTTGGATGAGAGATATCTTGGT	24	Nov-m0898	TAAGGTATTTTGGTTGGATGAGAGATATCTTGGTACTACGAATTTGGATATAAGATGTGTCCCATCCAATCAAAATACCTTAT	83	1(-):4729123-4729205	-40.6
Nov-m0899-5p	GTTACCTTTGCTCGGCCTGATGGT	24	Nov-m0899	TGTTGGCCTTGTTACCTTTGCTCGGCCTGATGGTTTGCTTGGGGGTACACATTGTTGGGATGAGGGGGGTGCATATATGGTGGAGAT	87	1(-):5091917-5092003	-25.2
Nov-m0900-5p	AGGAGCGGAATTGAGTAAAACATT	24	Nov-m0900	CACCTAAAATAGGAGCGGAATTGAGTAAAACATTTACACAAAAATGTACTAGAGATGTGAAGTTGGGTTTATGCTGCTCCACAACTATACT	91	1(-):5230946-5231036	-18.24
Nov-m0901-5p	GGTTTTTGGATGAGTTGTTG	20	Nov-m0901	TTTGAGTTTAGGTTTTTGGATGAGTTGTTGGTACATGAAACTCAGATGTCCAAAGGAACGAACTCTGC	68	1(-):5315450-5315517	-18.3
Nov-m0902-5p	ATGATCAGTGACGGAGCCAGCACA	24	Nov-m0902	TAAATGAGAAATGATCAGTGACGGAGCCAGCACAGTTGTAAAACTCAAACGACTAGTGGTGTTTTTGGGTGACTGGCCGATTTTTATAGA	90	1(-):5453174-5453263	-24
Nov-m0903-5p	ACCGGATGTGACATATACTAGTAC	24	Nov-m0903	CGAATCTACGACCGGATGTGACATATACTAGTACTACATATGTTTAGATTCGTAGTGCTACGATGTGTCACATCCGGTACTAGGTTGGT	89	1(-):5480790-5480878	-44.9
Nov-m0904-3p	TGATGTACCTGTCGATAGCGAGAC	24	Nov-m0904	CCGAGTTCAAGCTGTAGATTTGGCACGTGTACTTGTTTTTACAGCTAATTATTCTTTTAGTAGTAGGTGATGTACCTGTCGATAGCGAGACGTTCGTGATG	101	1(-):5522643-5522743	-22
Nov-m0905-3p	CCCGTGGAATTCCAGTAGTGTG	22	Nov-m0905	AGGGAACTTATTATCCCCTTGGGTTCTAATTAGGGCTCTAGGGAACATTTGAAAACCCTAGGGACCCCGTGGAATTCCAGTAGTGTGTATACCTCCT	97	1(-):5532888-5532984	-30.1
Nov-m0906-5p	GTGGGTGAGATCCGAGGTTCCTCG	24	Nov-m0906	GGCCGGGGGAGTGGGTGAGATCCGAGGTTCCTCGAGACAAAAGAGACACCAGGGATTTAGACAGGTTCGGGCCG	74	1(-):5873301-5873374	-24
Nov-m0907-3p	TCACATACCATCAAAATCTCTT	22	Nov-m0907	CCCTAAATATAAGATATTTTGGTGTGATGTGATACATCTTTGTCTAAATTCGTTATATCATGATGTGTCACATACCATCAAAATCTCTTGTATTTAGGG	99	1(-):6826317-6826415	-45.1
Nov-m0908-3p	GGAGAACTCGAAGCGGATACTCGA	24	Nov-m0908	ACAGGAGTAGGGTATTACGCTCCAAGCGGCCCGAACCTGTATAATCTTGGCTCCCATGCGCGGTCTCGGAGAACTCGAAGCGGATACTCGATCTCGATCAG	101	1(-):7007245-7007345	-27.52
Nov-m0909-3p	TCGGTGGCTGTTCAGATTGATGAC	24	Nov-m0909	GTAATAAATTGATATCAAAACAAACAAGCCCTTAGCACCTTACGTGTTCTATGTATGTGTCATAGACTCGGTGGCTGTTCAGATTGATGACATTTTCAACT	101	1(-):7139127-7139227	-18.8
Nov-m0910-5p	TTCTACTGGGACCCCACTGTC	21	Nov-m0910	GCCCATGTGTTTCTACTGGGACCCCACTGTCGACGTTTGATGTCACGACTACGGTATTTGGACAGTATGGGGATCGTTGGTGTTAGGATATACGCG	96	1(-):7306499-7306594	-26.7
Nov-m0911-5p	CGGCGCCGTCGACGGAGGTGG	21	Nov-m0911	GCGGAGGCGGCGGCGCCGTCGACGGAGGTGGTGGAGGAGAAGAAGGAGGAGGAGAAGCCAGCGGAGGCGGCGGCGCCGGCGGCTGAGCCGG	91	1(-):7364158-7364248	-41.56
Nov-m0912-5p	ATGCGACGTGGCGCGGTGGTCCTC	24	Nov-m0912	ATGCGGCACCATGCGACGTGGCGCGGTGGTCCTCCAGTAGGGTGGTCCCGTGGCCACTAGTTGGTTGGCCCGCGA	75	1(-):7539229-7539303	-34.7
Nov-m0913-5p	GCTTATTATGGGACGAAGGGAGTA	24	Nov-m0913	CCACAATTGCGCTTATTATGGGACGAAGGGAGTAATTAATACTCTCTTCGTCCCATAATAACTCAGCATGAGTTT	75	1(-):7612218-7612292	-37.2
Nov-m0914-3p	CCTGCTTCGTCTGCTGCTCC	20	Nov-m0914	GCAGTTCGTGGCGCCGGCTAGCACGGTGAGGGACGCGCGTCCTCGGCGTCGGTGTCTACCTGCTTCGTCTGCTGCTCCGACGAGCTCC	88	1(-):7658079-7658166	-34.5
Nov-m0915-5p	TGCATCGCCCTGGCACTGGAGTT	23	Nov-m0915	GGATTATATGTGCATCGCCCTGGCACTGGAGTTCCCAAGACATGGGAATCACGGAAAGGGCGAGCACGTAATCCT	75	1(-):7862889-7862963	-40.5
Nov-m0916-3p	GTGATGGCGTCGTCTAGGCCGAGC	24	Nov-m0916	TCCGGCGTACCGCCGCTCCGCCGCCCGGGGATCGTCGTCACCGTTGGTCATAGCGGCGGTGATGGCGTCGTCTAGGCCGAGCGGCGACGCGG	92	1(-):7872119-7872210	-55.3
Nov-m0917-3p	CGAGCAGGAACGGCGGGCGCG	21	Nov-m0917	TGTGGGACCCACCTGTCATACGGTTCTCTTCAATCTCTCTCTCTCGGGGCGATGCACGGCTACGGGGCGAGCAGGAACGGCGGGCGCGGGTGGCGGCG	98	1(-):7872773-7872870	-30.8
Nov-m0918-5p	TTCGTATACGGCTCCCTAAGAGGT	24	Nov-m0918	TAGCTCTATTTTCGTATACGGCTCCCTAAGAGGTATGTCTGCGAAATAGATTTTTGCATGTGGGCCTCTTAAATAGCCATGTGCGAAAATGTGGGTCG	98	1(-):8157917-8158014	-41.4
Nov-m0919-3p	AATGAGTGGTGGAGGGCGTTGT	22	Nov-m0919	CAACCTAATTATCAACTACTCCCTCCGTTCAGAACACGGTTATTAAGAAAGTATAGAAATGAGTGGTGGAGGGCGTTGTAATTGGATGA	89	1(-):8159355-8159443	-20.4
Nov-m0920-3p	GAAATTGTTCGGTTGAGCTCTAGC	24	Nov-m0920	AGTTCATTGTGTGAGAGAGCTACACCCAGTTTCGCTCCCATTTTAGGTGAAGCTGAAATTGTTCGGTTGAGCTCTAGCTCGATGGAGC	88	1(-):9312222-9312309	-31.7
Nov-m0921-3p	TTTGGCAGTGGTGTATATAC	20	Nov-m0921	TGCCATAGCCATGCCCCACTGTCATTGTTCTTCTGAATGTGCTCGATGTTGTGGTTCAGTATTTGGCAGTGGTGTATATACGCTTTATGGT	91	1(-):9660114-9660204	-28.7
Nov-m0922-5p	ACTAATGTTGGATAGATTCGTAGT	24	Nov-m0922	ACACCATAGTACTAATGTTGGATAGATTCGTAGTACTAATGTATTATAATGTGCCTCATTCGATGCTAGGTTATATATGGAGA	83	1(-):9769321-9769403	-18
Nov-m0923-5p	GTGTTGTGATTTTGGCTGAGAAAA	24	Nov-m0923	GAATGGTGAAGTGTTGTGATTTTGGCTGAGAAAAGAATGTTATGAAGAAATTATCATATTTTGAACAAAATACAACAACATCTTACTCTCTCA	93	1(-):9909214-9909306	-19.1
Nov-m0924-5p	AGGTGGTCTGCGACGAGCAC	20	Nov-m0924	AAGTTCTGGGAGGTGGTCTGCGACGAGCACGGCATCGACCCCACCGGCCGCTACGTCGGCACCTCCGACCTCCAGCTCGAGCGC	84	1(-):10102136-10102219	-31.7
Nov-m0925-3p	AGGGTCTGGTTGCGGCAAAGGCTG	24	Nov-m0925	GGTCTGGTTGCGGCAAAGGCTGTGGCGGCGAGTTAGGGTCTGGTTGCGGCAAAGGCTGTGGTGGTGCG	68	1(-):10134918-10134985	-24.8
Nov-m0926-5p	GCCGGTGGCGAGGTGGCGCGC	21	Nov-m0926	CGAAGTGGGCGCCGGTGGCGAGGTGGCGCGCGTACTTGACCTTGCCGAAGTTGCCCTCCCCGAGCGTGCGCCCGATCTCA	80	1(-):10623214-10623293	-32.2
Nov-m0927-3p	ACCTGTGACGGGTCGCAACCGGAT	24	Nov-m0927	TCTGACGGGTTCCATTTTCAACCCGTCACAGGTGACTAGCTACCTGTGACGGGTCGCAACCGGATGGCCCGTCAG	75	1(-):10876521-10876595	-44.8
Nov-m0928-5p	GGCTGATACGTTACTTGGGCTGAG	24	Nov-m0928	GAAGATTATGGGCTGATACGTTACTTGGGCTGAGGCCCGGGCAGGCATTGAGGACGTCAGCCCCTTCG	68	1(-):10920577-10920644	-28.3
Nov-m0929-5p	CAACTACCTGCGGTCCGTGTTCGA	24	Nov-m0929	AGGTGGAAGGCAACTACCTGCGGTCCGTGTTCGAGGCGCTGATGGAGCGCAACAGGAACCCCATGTACGCCTGGATCCGCAC	82	1(-):11110335-11110416	-29.7
Nov-m0930-3p	TTCGAACCCCTAGCTTTAGAATCA	24	Nov-m0930	CTTGCTAAATGGAAGATCTAGCCTAGTGGTGAAAGCCTGCCTCTCTTTAGTAGAGGTCAGGCGTTCGAACCCCTAGCTTTAGAATCAGATGAGCTTA	97	1(-):11189245-11189341	-31.9
Nov-m0931-5p	ACGTCACCACTCGTGAGTAAATCT	24	Nov-m0931	AGATCCGTCCACGTCACCACTCGTGAGTAAATCTGTGAGTAAATTTTTTACTCGTGATGATGTGGATAAATCTT	74	1(-):11230021-11230094	-26.1
Nov-m0932-5p	TTGTCGATGGCGCGCGTGAAG	21	Nov-m0932	GACGGTCCGATTGTCGATGGCGCGCGTGAAGGCGGAGCGATTCCTTCCAAGCTCGGCTTCTCCTGTGTCCCTGGCACCCTACCTCC	86	1(-):11409215-11409300	-26.6
Nov-m0933-3p	GATGGGCTGTCGTAAGAAACTCGG	24	Nov-m0933	TTCCCTGGGGAGGGTATTCCTTCGTATTTAGCCCCGGTTGTATGGTCATGATGGGCTGTCGTAAGAAACTCGGCAGTAGGGGG	83	1(-):11652885-11652967	-24.7
Nov-m0934-5p	GAGTTGCTTCGTTGAGGACGAC	22	Nov-m0934	GGCCTAATTTGAGTTGCTTCGTTGAGGACGACTGCTTCTTTGGGTTCGTCTTCTCGGTGTTCTCTAATATGAAATGAGCTACCTTTGTTCAGATGGTA	98	1(-):11863715-11863812	-25.8
Nov-m0935-5p	TGGCCTGCTGTGGTTTTCTGGTA	23	Nov-m0935	GATTATTGTTTGGCCTGCTGTGGTTTTCTGGTAGAAGTCAGAGAAGTAATTTCTCCGTTTCATATTATAAGACTTTCTAGCATTGTCCACATTTATA	97	1(-):11904893-11904989	-20.1
Nov-m0936-5p	TTTCGTGTGAGGAAGAAGGTGG	22	Nov-m0936	GATGGATAAATTTCGTGTGAGGAAGAAGGTGGCAGCCAAATTGGAAGGTAATATCATTCTACCTTGTGTCATGAAGGAGCTTCTTGA	87	1(-):13006531-13006617	-18.8
Nov-m0937-3p	TTAGTACTAGAAAAAGCGAGA	21	Nov-m0937	TAATTGCATCTTTTTTCTTTTTCAGATTAAGGTCCATGAGATGTACCATGGTTTTCTTAGTACTAGAAAAAGCGAGAAGGTCAGGAA	87	1(-):13007615-13007701	-27.3
Nov-m0938-3p	AACATGATGGAGTGGCACGGT	21	Nov-m0938	AGGAAGATGGAACTAACATGTGGGTCCAACATTTAGGGGTCTGACAAAAAACATGATGGAGTGGCACGGTTCCAATTTCC	80	1(-):13118759-13118838	-23.6
Nov-m0939-5p	ACCGTTCCCCACAGTGCAAGAATC	24	Nov-m0939	GCCCAAAGACACCGTTCCCCACAGTGCAAGAATCCTATTTTGCGTGACCTAGTTGGATTTGGGCATTGTACAAGGAAACGGCACTCACAGCG	92	1(-):13312048-13312139	-24.9
Nov-m0940-3p	CAACGGCGGTCTGACTGGCCCA	22	Nov-m0940	GACCGGCCACTATGTGGCCGGTCTGACCGGCGTGCCCTGGCCGGTATGACCGTCCTCACAACGGCGGTCTGACTGGCCCATAAGGCCGGT	90	1(-):13733165-13733254	-57
Nov-m0941-3p	GTGACATGGACAAATCTCGAACG	23	Nov-m0941	AAAATGGACGTCCGAGATTCATCCACGTCATCACAAACAAAAATTTTATTCATGGATTTACTCATGAGTGACATGGACAAATCTCGAACGTCAATTTTGA	100	1(-):14283326-14283425	-32.76
Nov-m0942-3p	CGGTTCGGCGTCGTGCGGAGTAA	23	Nov-m0942	TTCTCTTCTCTTCCTCCGGCTCGGCGGCAGATCGACGTCTTCCTCACTTCTCCACTGCGGCGGCGGTTCGGCGTCGTGCGGAGTAAGGCTCCCCGG	96	1(-):14346448-14346543	-30.41
Nov-m0943-5p	GCGTCGCTCGCCCTCGCCGTGTTC	24	Nov-m0943	CGCGCTCTCGGCGTCGCTCGCCCTCGCCGTGTTCTACGCCGTGCTGCTGGTGCTCTCGCTCGTGACGCGGGGAGGAGGAGGCGGCGTGCTGGAGCCGG	98	1(-):14356800-14356897	-48.1
Nov-m0944-5p	AAGGACCTCAACCCTCGCCCATCC	24	Nov-m0944	TGATGACGGCAAGGACCTCAACCCTCGCCCATCCTGATCTGCACCCCACCTTGATTCATGTCGCCAGGAGTTTGTTGCCCATGTCCCGCATCG	93	1(-):14385269-14385361	-19.62
Nov-m0945-5p	AAGGGCCGACAGTGACCGAGTG	22	Nov-m0945	ATTAGAATCGAAGGGCCGACAGTGACCGAGTGCATGAGTGCACCAAGATAGGTGTGTGCATAGGATACGTTGCCCTGTTAATGACGAACCTATT	94	1(-):14732420-14732513	-29.1
Nov-m0946-5p	ATCACTGTAGCGCGCTGTTCACGC	24	Nov-m0946	GCACTGTAGCATCACTGTAGCGCGCTGTTCACGCAACCCTATCGAACTTTGGTTGTTCGATATGTCCCTGCCTAGCATTGTAGTGATACTGTTCATGTA	99	1(-):14943478-14943576	-23.8
Nov-m0947-3p	TAGGGTATCGAGGCGAACCA	20	Nov-m0947	GTGTTTTTGGTGTTCGCGCGGGCCAGTTGTTGGGTTTTCTTGTTTCTGAATAGGGTATCGAGGCGAACCACGAGAAAATC	80	1(-):15319217-15319296	-21
Nov-m0948-3p	GCGGCGGTCGGTCTGATACTAGCT	24	Nov-m0948	TACAGTTCTGTGTTAGTTTTGGACGATCCCGACTATAGTCTTTTGTTGGTCTAGCGGCGGTCGGTCTGATACTAGCTTTCTCCTGGG	87	1(-):15421291-15421377	-28.2
Nov-m0949-3p	GTTTTCGGGTCGACGGTGACGGCG	24	Nov-m0949	CACCGGTGACCAAAACGGCGGCGGAAGAGCAACGGACGGCGCCGGCGACGAGGAAGAAACGGCGGCGGTTTTCGGGTCGACGGTGACGGCGGTGCTCCGGT	101	1(-):15900738-15900838	-39.5
Nov-m0950-3p	ATGGCTGGTGTGGATCTGGAGTGG	24	Nov-m0950	GTGGTATCAGAGCCGACTCTCGTGGTTTCACGGGCGCGTGTGTCGCAGTTGCGCAGGCATGGTGCGCATGGCTGGTGTGGATCTGGAGTGGTCACACAGTA	101	1(-):16282296-16282396	-36.4
Nov-m0951-5p	CAAGGACCGACGGCTCTGGTA	21	Nov-m0951	CCGTGTTGCGCAAGGACCGACGGCTCTGGTACCAAAGATGTCACGAACTGTGATGAATCACCGGCGTCTCGCCTAGCGATTTGGT	85	1(-):16437402-16437486	-25.9
Nov-m0952-5p	CTGAGGGAATCGGGGGCTGCTCC	23	Nov-m0952	TTATTTTGCACTGAGGGAATCGGGGGCTGCTCCAAAAGGAAACGTTGGTTGCGCTACCGACTATTGCGCGTGCATTTAAG	80	1(-):16607832-16607911	-25.3
Nov-m0953-3p	AAATTCGTAGTACTAGAATATGTC	24	Nov-m0953	TGGGTGGATGTGACACATCATATTACTATGAATCTAGACAACCTTACTGACCAAATTCGTAGTACTAGAATATGTCACATCCACCT	86	1(-):16673245-16673330	-34.8
Nov-m0954-5p	TTTGGACTGAAGGAGCTCTG	20	Nov-m0954	TTCTTAAGGCTTTGGACTGAAGGAGCTCTGAGCATCGTGATCAGGAGCATCTTCTTCTACATTGGCTACCTCTA	74	1(-):17510017-17510090	-19.2
Nov-m0955-5p	GCTGCCACCGTCGATAGGAGA	21	Nov-m0955	GCGGCATGCAGCTGCCACCGTCGATAGGAGAATTGCAGCGGCGGCGCTAATTGACATGGCAGTTTCCTGTTTTGGTGTGTATGTGTGTGAGTGTG	95	1(-):17911620-17911714	-32.1
Nov-m0956-3p	AGAGCCCCCACGAAGATCCCGCT	23	Nov-m0956	CACCAGGGGCGGATCTAGCATGGGGGCGGCGGGGTCTCGAGCCCCCACTACTGGCGTGAAGACTATGAGAGCCCCCACGAAGATCCCGCTAAATTTTTTT	100	1(-):18143538-18143637	-39.6
Nov-m0957-5p	AGATGTGCTATGAGGTGATCGAGA	24	Nov-m0957	ATGCTCTTAGAGATGTGCTATGAGGTGATCGAGAATTAAACTTTAGATTTGGTGGTTACTTAATTAATACGCTCTAATGTCGGAGTGTG	89	1(-):18296196-18296284	-23.4
Nov-m0958-5p	CAACCTAGGACCGGATTAGGCA	22	Nov-m0958	CAAAATATAGCAACCTAGGACCGGATTAGGCACATCCTAGTACCACTAATCCAGTCCTAGGTTACTATATTTTGA	75	1(-):18324864-18324938	-37.9
Nov-m0959-5p	TCACCTCGTGACGGCGCGCGC	21	Nov-m0959	GCGCGGAACTTCACCTCGTGACGGCGCGCGCGGACTCGCCGAGAGGAGGAAGTGCGGCGCTCTGCGTGGGGGCGAGGTGCTTTGCAGGGGCGCCGCGA	98	1(-):18749386-18749483	-47.5
Nov-m0960-3p	ATCTCTGACCGGGAGCTGAACCCG	24	Nov-m0960	CTCTTACTTCTGACGGGTCTTCACCCGTCACAGGTGACTCAAGTCATCAATGACCACTAATCTCTGACCGGGAGCTGAACCCGTCAAAGTTGA	93	1(-):18830796-18830888	-31.4
Nov-m0961-3p	AGGCCAAGGGCATGGAGGCCAGC	23	Nov-m0961	ACTCCATCGCGTTTCCCGTCATTCTTCCCGTCCTTCCCGTCACTCTTTCCAGGAGGCCAAGGGCATGGAGGCCAGCGTCATGGGCG	86	1(-):19240544-19240629	-23.84
Nov-m0962-3p	GTTTGGCCTTAGGATGTGTCCTTT	24	Nov-m0962	CGGATGGAACGGAGGGAGTACTTGTCTTGGCTAAATTTTTGACACTGCTTCCAAGTTTGGCCTTAGGATGTGTCCTTTACTCTAGTTT	88	1(-):19479900-19479987	-22.6
Nov-m0963-5p	TTGGTCGTATGCGGGCAATGG	21	Nov-m0963	GAAAGTTACATTGGTCGTATGCGGGCAATGGTGGGTCAACCATTCCGCAGTCGTATCGCACGCGAATAAAGGAGGCTGCATCGGTGCGGCAGAA	94	1(-):19598553-19598646	-28.1
Nov-m0964-5p	GAGGCTGACATGTGGACCCGAGTG	24	Nov-m0964	GATAATGAGTGAGGCTGACATGTGGACCCGAGTGCCATTTGGAAATGAAAATTTGGGAGAGTGGCATTTGAGCACTGGCATTTTGAG	87	1(-):20274825-20274911	-22
Nov-m0965-5p	TAGGGAGCATATGAACTCAGG	21	Nov-m0965	TGTAACCAAATAGGGAGCATATGAACTCAGGTTCATATTATCCAGCTCCTATAATATGACCCTGGGTTCATATACAACCTAATTTGTTGAA	91	1(-):20449015-20449105	-34.6
Nov-m0966-5p	AAAATACTGTCGAGGGACCTCCGG	24	Nov-m0966	AAACCGGGCAAAAATACTGTCGAGGGACCTCCGGTGAACAAAGGTTTGAGGGAGTTTAGGGATACACATTTTTGGTTTTATGGTTA	86	1(-):20607651-20607736	-18.5
Nov-m0967-5p	GTCAGCCGTTGCTAGCCTGCCGTG	24	Nov-m0967	GGTGCTCCGCGTCAGCCGTTGCTAGCCTGCCGTGGTTGCCGAGAGGAGGAGAGCCAGGGGTGGGGGAGGGAAGGGGAGAGGTGGGGGGAG	90	1(-):21090173-21090262	-35.1
Nov-m0968-5p	GGAGTTAGCGGTGGGCTCGGGAGC	24	Nov-m0968	TAAATGTATAGGAGTTAGCGGTGGGCTCGGGAGCTCAACAACGGCGTCAAAACTCGTCATAGGCATCGGAGCTTGCTTGGCATAGGCGTATGCAGAGG	98	1(-):21672189-21672286	-28.8
Nov-m0969-3p	AGCTGTAGAAGGAACGAAACGCC	23	Nov-m0969	TGAGCACCTCCGCACCGGCTTCGACTCCTTGGTACTCCTAGTCTGTTGGCAGCTGTAGAAGGAACGAAACGCCAGGGTTTTCG	83	1(-):21732417-21732499	-19.7
Nov-m0970-5p	GGGGGACGACAATGTGGCTGGTGC	24	Nov-m0970	CGGCGAGGAAGGGGGACGACAATGTGGCTGGTGCGCTCCCCCCGCCACCTCAGCACCGCCCCGCCACGTCA	71	1(-):22073106-22073176	-27.9
Nov-m0971-3p	GAGAAGGAGAGCACTTAAGGAGAG	24	Nov-m0971	GCGCGTGTGTTTCTCTAGTTCTCTCCACCACGTATGCCTTAAGTGGCTAGGAGAAGGAGAGCACTTAAGGAGAGTTACTCTTTT	84	1(-):22198841-22198924	-26.6
Nov-m0972-3p	TAAGCACCTGTCACCGATGTCCT	23	Nov-m0972	CACCGATGAGTCGTTATCGGTGATGGGCTTAGTGGTATGCCCGTTTGAGATAACTAAGCACCTGTCACCGATGTCCTTTCATTGGCC	87	1(-):22214100-22214186	-36
Nov-m0973-5p	ATCTTAGTACTATGGATTTGGGCA	24	Nov-m0973	GATGTGACGTATCTTAGTACTATGGATTTGGGCAGGAGCTTACTATGGATTTGGGCAGGAGCTTGTCCAGATTCATAGTACTAGGATACGTCCTATCC	98	1(-):22488450-22488547	-58
Nov-m0974-3p	GCACCGTCTTGGGGGCAAGCTG	22	Nov-m0974	GAATTGCAGCGGGTGATGCAACTTGGGAGGACATGGTTGATCTGCAGACAAGATTTCCGCATGCACCGTCTTGGGGGCAAGCTGGTTTCAAGAG	94	1(-):23228666-23228759	-28.7
Nov-m0975-5p	AGTGGCGTTGGCAACGGTGCGGGA	24	Nov-m0975	GGGGGCCAGGAGTGGCGTTGGCAACGGTGCGGGAGTCGAAAATTGAGGAGAATCGCTGTTGAGATTTAGGAGAACTGCCACCCATGCTTTGTGGCCTCG	99	1(-):23535031-23535129	-31.1
Nov-m0976-3p	ATCTGCCTGGGCGTGAGCCGTCGA	24	Nov-m0976	TAATCTTTGGCCGGAGCCTGATGCGCGGCAGTGATGTGGACGGTGGCAGAGAGCACTTCCATCTGCCTGGGCGTGAGCCGTCGACCTTAACAAC	94	1(-):23894073-23894166	-31.4
Nov-m0977-5p	TTGCTGGCGTACCTCTTAACGGAC	24	Nov-m0977	AAATCTATTTTTGCTGGCGTACCTCTTAACGGACCACATGCAAAAGTAAGTCTACTTTCGCATGCGGTGATCTTAAGGAGTCGCATGCAAAACTCTATTT	100	1(-):24033186-24033285	-32.2
Nov-m0978-3p	GTTGAGCTAGTGGGTGAAGGCGTA	24	Nov-m0978	TGATGTTTTTTATATTAGTATAGACTACTAGCATTGGTGTGCTTGTTGAAGATCCGGTGGTTGAGCTAGTGGGTGAAGGCGTATAAGACAATG	93	1(-):24195227-24195319	-22.6
Nov-m0979-5p	ACAAGTGGATCTCTTGGAGGGATA	24	Nov-m0979	TTTGCGGATCACAAGTGGATCTCTTGGAGGGATATCAATGAGACCCCAGAATTTCAAAGTTTGCATGATCTCTTCAAGATAGTTGGCATTGACCGGATT	99	1(-):24210277-24210375	-25.74
Nov-m0980-3p	CCGGCGGGCCCGCGGCGGACGGCC	24	Nov-m0980	TCGTCCATCGACAAGACCGCCGCGGTGCGCGTCTCGGTGGACTTCATCCAGGTGTTCCCGCCGGCGACCGGCGGGCCCGCGGCGGACGGCCAGGAGGACGC	101	1(-):24396530-24396630	-52.6
Nov-m0981-5p	CGAAGCGTTGCGCGTTGGGAC	21	Nov-m0981	GCGCGTGAATCGAAGCGTTGCGCGTTGGGACAAGCAAGACATGTACACATTCTTGGTCTTCGCGTCCAGGGCAGGTACGCCC	82	1(-):24478661-24478742	-26.6
Nov-m0982-5p	ACGGACAGTCTCGGCTGGCTATGC	24	Nov-m0982	GTTCACGGTGACGGACAGTCTCGGCTGGCTATGCCATCACCTTCCTCGTTGGGTGCTAGATATCCGTGTGCCACCGATCTTTTCTCCGTCACCTCTCAT	99	1(-):24511230-24511328	-34.02
Nov-m0983-3p	AGTTCTCTCTGGCATGGCGGTGGT	24	Nov-m0983	CCCAAGATGGCGATAGTTGTGCAGCGACGGCGGTTTGTCCTCCTCCCCAACATGGAACCAATGACAGTTCTCTCTGGCATGGCGGTGGTTTGATTTGTG	99	1(-):24590273-24590371	-21.4
Nov-m0984-5p	CCCGTACGGGCGTCTTAATCCAAC	24	Nov-m0984	AATGCATTTTCCCGTACGGGCGTCTTAATCCAACCGCACGGGATAATCCTCATTATCCCGTGCGGTCGACTTAAAAGAACCGCACGGGAAAATCGTTT	98	1(-):24742392-24742489	-48.9
Nov-m0985-3p	GATTCGCTGTTCCTCTGCTCGCGG	24	Nov-m0985	GGGTTGCGGAGTCAGTGGGGAGTTGGTGGGTGGGTGCGGTCGCGGTTGTCGATGGAGATTCGCTGTTCCTCTGCTCGCGGGCCGCGGCGG	90	1(-):24838803-24838892	-34.6
Nov-m0986-3p	TGTCGGTGATCCCTGTCAGAGGTA	24	Nov-m0986	CTGACTTACTTCCCTTTGACTTGGAGTCACTGACATGTGGGCCCGCTACCTAAAGGGCCAACATGTCGGTGATCCCTGTCAGAGGTAAGTAAGTCAT	97	1(-):24922110-24922206	-62.2
Nov-m0987-5p	ATCGCCATCGCCGCCTAAGCCCGC	24	Nov-m0987	GTCGCGCGCTATCGCCATCGCCGCCTAAGCCCGCCGCCGCCGTAGAGGAGAGGAGAGGAGATAGAACGGGGA	72	1(-):25611507-25611578	-22.5
Nov-m0988-3p	AGGGGCCTAAATGAAAAAAGTACG	24	Nov-m0988	CGTTTGGCGGTACTTTTTGCATCTGGGTCCCTTGACGCCCTCTACTGGGGCGGCAAGGGGCCTAAATGAAAAAAGTACGAGCGCAACCT	89	1(-):25629520-25629608	-47.9
Nov-m0989-5p	GTTTGACTCCAGGAGGGGTGGAGC	24	Nov-m0989	AGCTGAAACTGTTTGACTCCAGGAGGGGTGGAGCTGGAGCTGTGCCAAACAGGCCCAGAGTATATAAGCCAGGGTCTGACAGATCAGAA	89	1(-):25867106-25867194	-29.8
Nov-m0990-5p	AGATGCCGGTTTGTAAAAAGAATT	24	Nov-m0990	CCAATACTGTAGATGCCGGTTTGTAAAAAGAATTGACACCTATAATATAGATATAGTGCCGATTCTTTTAAAAAATCGTCACCTATTAAAAAAA	94	1(-):26009863-26009956	-22.2
Nov-m0991-5p	GAGAAGTGGGTCAACTGGGTGTGG	24	Nov-m0991	GAAATATTTTGAGAAGTGGGTCAACTGGGTGTGGATGAGGCTAACTACAAAGTTGCTGCCACACTAGACGACTACGTCA	79	1(-):26171965-26172043	-24.1
Nov-m0992-5p	AGTCGGCGTGGGCGCGTGGCA	21	Nov-m0992	TCCCCTCAACAGTCGGCGTGGGCGCGTGGCAATGGTGCGGCCGGCGCGCGTCGATTCACTGCCCGTCGCGGCTTTGGAGGAAA	83	1(-):26768886-26768968	-35.9
Nov-m0993-5p	GTACTCTGCTGCGCCTGTCTCATG	24	Nov-m0993	AATTTGAATCGTACTCTGCTGCGCCTGTCTCATGTTTATGCTCCTTACTAAAACGTCAAGCATTGTGGGTCAATGGACCACAAGAAGTAAAACGTCAAATA	101	1(-):26969666-26969766	-19.3
Nov-m0994-5p	TCTGACGCAGGGTGCTGTAGATG	23	Nov-m0994	AGCCTGATATTCTGACGCAGGGTGCTGTAGATGTGTCAAGTCTACAATACAATCTGCCATCAGTTTCAGATC	72	1(-):27104490-27104561	-23.2
Nov-m0995-3p	GTATGGATTGGATGGGTGCAG	21	Nov-m0995	CCGCCGCTTTTGACGCGGAGAAACGTACCGATCGATCGCGAGCTGATTGGTAATATGGTATGGATTGGATGGGTGCAGGTCGGCGGCG	88	1(-):27197688-27197775	-31.8
Nov-m0996-3p	CCAGATTCGTTGTCCTAGAAGG	22	Nov-m0996	AACTCAACTCCCTTATAGGACAACGAATTTGGATAGATTCTAGTCACATCCAGATTCGTTGTCCTAGAAGGGGTCACATCC	81	1(-):27234305-27234385	-39.5
Nov-m0997-5p	AGATCGAGAGGAGTGCGCGGA	21	Nov-m0997	AGAGGGGAGGAGATCGAGAGGAGTGCGCGGATAATAACTGAGTAGCGCGCGGTTCGGGGTACTCTTTACTCCCGGTT	77	1(-):27286880-27286956	-26.19
Nov-m0998-5p	AAAGGCATGTCAGGGGACCGAGGA	24	Nov-m0998	ATCCACTGTCAAAGGCATGTCAGGGGACCGAGGATCTTTACTTAAGTACCACTTTAGTCCCGGTTGATAGTTTTAGGGGGTGTTT	85	1(-):27614669-27614753	-25.5
Nov-m0999-3p	GATACACGTTTCGCGCTTGGAGCT	24	Nov-m0999	ATAACGGTGGGAGCGAGATGATGGAACGTGGGGTGAGGTGGGCCTGGCTGATACACGTTTCGCGCTTGGAGCTCCCAATAGTA	83	1(-):27881103-27881185	-35.1
Nov-m0999-5p	GAGCGAGATGATGGAACGTGGGGT	24	Nov-m0999	ATAACGGTGGGAGCGAGATGATGGAACGTGGGGTGAGGTGGGCCTGGCTGATACACGTTTCGCGCTTGGAGCTCCCAATAGTA	83	1(-):27881103-27881185	-35.1
Nov-m1000-5p	TGGGATGAGTGGAGGCATTGC	21	Nov-m1000	ACTTTGCTGCTGGGATGAGTGGAGGCATTGCTTATGTTTATGATATTGATGGGAAATTCAGCGTCCGCTGTAACCATGAGTTAGTT	86	1(-):28094477-28094562	-18.82
Nov-m1001-3p	AGGGCTCCTTTGAATCAAAGGAA	23	Nov-m1001	TTCCTCTGTTTTTTCATTCCTGTGATTCAAAGGGGCCCTAAAACTGGAAAAAGGAACCACACTTAGGGCTCCTTTGAATCAAAGGAATTATGAAGGA	97	1(-):28440211-28440307	-43.6
Nov-m1002-3p	CCGCCCTCGCGTCGCCCGCTG	21	Nov-m1002	TCCGCCGCCAGTGCCGGCGACGACGGCAAGCTCTTCATCGACTGCAAGTTAGTACGGTCGACCGGCGCCGCCCTCGCGTCGCCCGCTGATCAGCCAGC	98	1(-):28619968-28620065	-35.1
Nov-m1003-3p	CTTTATTTTGACGCGGAGAAAGT	23	Nov-m1003	CATAAACCTTACTCTCTTCATCTTAAAATTTTGTAGTATTAGGTTGTGTTTAATTTGATACTAGTTCCTTTATTTTGACGCGGAGAAAGTATGAGCTAAT	100	1(-):28641417-28641516	-19.7
Nov-m1004-3p	TCCTAGGATTTAACGGCATCGTGC	24	Nov-m1004	TTCATATGGTCATGGGTAGCACCTTAGGTCTTGGGTTTAACTCCTCATGGGAGCAAATTTCCTAGGATTTAACGGCATCGTGCTTTCAGTGGT	93	1(-):28680677-28680769	-26.4
Nov-m1005-5p	AGCTAGATATAGGGTATTTCCTT	23	Nov-m1005	ATGCCTCTGTAGCTAGATATAGGGTATTTCCTTAGTGGAGACTAGGAAGAACTATGTATGTACCCAACGATTGGCATA	78	1(-):28772511-28772588	-21.3
Nov-m1006-3p	TGGGTCTGTCTAGGTTTATCTCT	23	Nov-m1006	TGGTGAGATCAGAGATAGCGCTAGATCCCTCTTGTTAGCCTCTGATGGTACCAGATTGGGTCTGTCTAGGTTTATCTCTGATATCGATA	89	1(-):29027220-29027308	-31.5
Nov-m1007-5p	AGCTCTGTCGGCCATTGTCTTCGA	24	Nov-m1007	ACCCCGATTCAGCTCTGTCGGCCATTGTCTTCGATTTTGAGTAGGGTTGGGGCGAAGCAAGCTGACGATGAGCAGATCAAGGTG	84	1(-):29054896-29054979	-28.1
Nov-m1008-3p	AATAACTCTATTTTCGCTGGCGGC	24	Nov-m1008	ACGGACAGCCAGCGAAAATCGGTTTTTGCTTTTCGTTGGCGGCCACACTAAGAGGTCCGCCATTAAAAATAACTCTATTTTCGCTGGCGGCTACGCTAAGA	101	1(-):29214513-29214613	-35.3
Nov-m1009-5p	TTATTCGTCTGTCTCTGTCGGGTG	24	Nov-m1009	GGCATCCAGCTTATTCGTCTGTCTCTGTCGGGTGGAGTCGAAACTGCTACGTCGTTGGGGTGCGACGAAGCTTGGCAACGATAACA	86	1(-):29225288-29225373	-24.2
Nov-m1010-3p	TGAGTGTCTATTTGTTTTGAAGC	23	Nov-m1010	GCTTAAATTTGGCTTACCAATATTTAGCAATTTTAATTTTAATAGTGTTGAGTGTCTATTTGTTTTGAAGCCAAATTTTAG	81	1(-):29337591-29337671	-18.5
Nov-m1011-5p	GGAGTTGGAGCTAGAGCTGTGCCA	24	Nov-m1011	CAGGAGGGGTGGAGTTGGAGCTAGAGCTGTGCCAAACAGGCCATTAATAGTCTTAAGGCCCTCTTTGTTTAGGCTTATAAGCCAACTTATAAGTCCAAAAG	101	1(-):29451159-29451259	-29.8
Nov-m1012-5p	ATAACTCGTGACACCTCCAAGGTA	24	Nov-m1012	CCCAAGTAAAATAACTCGTGACACCTCCAAGGTACCACGAAGGTGAGATAGATACCTTATACCATGAAGATGTTATGATATTTCGCATTTT	91	1(-):29651516-29651606	-22.4
Nov-m1013-3p	TTGGGACTGGTATCGATTAACAGG	24	Nov-m1013	AATAAAGAGACCTCTGTTGCTGTGATATTTTGTCTTCCTGTGATACCATCACTGTTTCTTGGGACTGGTATCGATTAACAGGTTAATTTGGA	92	1(-):29696407-29696498	-18.8
Nov-m1014-3p	ACGTCACGGGAGCTGGTCAGG	21	Nov-m1014	TTCCTCGATTGTATACATGGCAGCAGCGCAGCACGTCGTCGTCCGGCCATGGACGTCACGGGAGCTGGTCAGGCCATGGAGGA	83	1(-):29774478-29774560	-33.4
Nov-m1015-3p	CCGCGAGGACGAGGTGCGCACCT	23	Nov-m1015	AGGGAGAGGGAGGTGAGGAAGGTCCTCGTGCGGATATACGGCGACGGCGTGGAGCTCTTCTTCGACCGCGAGGACGAGGTGCGCACCTTCGAGTGCAT	98	1(-):29846228-29846325	-32.4
Nov-m1016-3p	CGATTCCCTGGATGCGCATTC	21	Nov-m1016	TGCTTAAGCAACATGCGCATCTGGTGTAGTGGTATCATAGTACCCTCCCACGGTACTGACCAAGGTTCGATTCCCTGGATGCGCATTCTTTCAGTTTT	98	1(-):29903814-29903911	-29.6
Nov-m1017-5p	GCTTGGTGTGGCTGGACCTGAAT	23	Nov-m1017	GACTGCCAGAGCTTGGTGTGGCTGGACCTGAATAGCAATCAGCTGAATGGATCAATACCCAAAGAGCTGGCCAAACAGTCT	81	1(-):29929797-29929877	-26.3
Nov-m1018-5p	CGAACGTACGCATGATTTCGA	21	Nov-m1018	ATGGCGGCGACGAACGTACGCATGATTTCGAGCGCGAAACGGCTAGCTCGAACAATGTGTGTGTGAGGATTGCGATA	77	1(-):30025477-30025553	-26.1
Nov-m1019-3p	GCTGGTCGGCAGGGTGCTCCTCG	23	Nov-m1019	CGCGGAGGTGCACTCGTGGGCCGACGGCGCCGAGATGGAGGAGACGCTGCTGCGGCTGGTCGGCAGGGTGCTCCTCGAGGAGAGGAA	87	1(-):30025645-30025731	-43.2
Nov-m1019-5p	CACTCGTGGGCCGACGGCGCCGAGA	25	Nov-m1019	CGCGGAGGTGCACTCGTGGGCCGACGGCGCCGAGATGGAGGAGACGCTGCTGCGGCTGGTCGGCAGGGTGCTCCTCGAGGAGAGGAA	87	1(-):30025645-30025731	-43.2
Nov-m1020-5p	GTTTTGGAATCCGTGCTGCAGTTG	24	Nov-m1020	CACACATAGCGTTTTGGAATCCGTGCTGCAGTTGGATACAAATCCGCTTCTCTTCACTCCTCCACGTATGCTTATAGCTGACTTACAGTTTGTTATTGTA	100	1(-):30697787-30697886	-18.4
Nov-m1021-5p	AAGCGGGCTGTAAATGGATAAGAT	24	Nov-m1021	GATAGATGAGAAGCGGGCTGTAAATGGATAAGATAGTAGAGGGGATAGATGAGAAGCGGGTTGTAAGTTTACAGCCGGCTTAGTCACAG	89	1(-):30997651-30997739	-25.37
Nov-m1022-5p	TTATATTTTTGGGACATAAGTAGT	24	Nov-m1022	TCATAGGTTCTTATATTTTTGGGACATAAGTAGTTAAGTTAACTAATACTACCTCCGTCCCAAAATAATTGTATTTCTATGAT	83	1(-):31496055-31496137	-24.9
Nov-m1023-3p	GAGGACCAGTAGGGCAGCACGGCC	24	Nov-m1023	GTGGGGTCACATTCGGTGGAGATGCAACCTGGTTGTGGTGGCAGATGACCTTAGATGCTGTGCCAGAGGACCAGTAGGGCAGCACGGCCGTGACGCAAG	99	1(-):31613690-31613788	-31.9
Nov-m1024-3p	AGAAGCTCCCCCAAATAGACCAGC	24	Nov-m1024	AAGCTGAGCTGTTTGGGTGAGCTTCTAGCAACTGGATATTCTTGGATAAGCTGCAGCTGCTAGAAGCTCCCCCAAATAGACCAGCAAAGCGCTAT	95	1(-):31625655-31625749	-48.2
Nov-m1024-5p	GTTTGGGTGAGCTTCTAGCAACTG	24	Nov-m1024	AAGCTGAGCTGTTTGGGTGAGCTTCTAGCAACTGGATATTCTTGGATAAGCTGCAGCTGCTAGAAGCTCCCCCAAATAGACCAGCAAAGCGCTAT	95	1(-):31625655-31625749	-48.2
Nov-m1025-5p	GCCGAACCCGTAGGACGTCGAGGT	24	Nov-m1025	CGGTAGTGTTGCCGAACCCGTAGGACGTCGAGGTCGCCTGCTCGGTGGCCTCGGGCTGCTCCGTCGACGCCGCGGCGGGCGGCGGCGGGGCCT	93	1(-):31700216-31700308	-51.9
Nov-m1026-3p	TGTTTTGAGTGGGGCTAATTCACA	24	Nov-m1026	AGAGAGCTGCTTTTTGATGGTCCCCACACAAAATTAGCCCCATTAGCACCCCTTGGAGGGGCTAATGTTTTGAGTGGGGCTAATTCACATTAGCTCAAA	99	1(-):31848177-31848275	-40.3
Nov-m1027-5p	GGTGTGACTAAGAACTGTTGGGGT	24	Nov-m1027	TCCCCGAGTGGGTGTGACTAAGAACTGTTGGGGTCCGGGCAACTTTAAGTTATTGGGCCTCCGCCGACGTCTTTTACTTGCTTAGCTTGGGAG	93	1(-):31936936-31937028	-33.3
Nov-m1028-3p	GGGACCGAGGCCTTCGCGCG	20	Nov-m1028	CCTAGCGGCGCGCGCCGGCGGGTTTGGCGCCATTAAGGTGGGGACCGAGGCCTTCGCGCGCTAAGCGAAG	70	1(-):32289141-32289210	-33
Nov-m1029-5p	GGCGATGCGACTGCTGTTGCGCAG	24	Nov-m1029	TGAGGGCGACGGCGATGCGACTGCTGTTGCGCAGGAGGCGCGAGCGGCTGCGCGGGAAGCGCGCACGACGCATGAG	76	1(-):32379529-32379604	-31.1
Nov-m1030-5p	AATCCTGGGTTTAAATCTGAAGAC	24	Nov-m1030	CATATACTCCAATCCTGGGTTTAAATCTGAAGACAGTGTATGTCCAGATTTAAATCTAGGATTGGGTTTTTTT	73	1(-):32937745-32937817	-34.9
Nov-m1031-5p	ATCTGACGATGAATGGCTCGGGCC	24	Nov-m1031	GAATATCTGAATCTGACGATGAATGGCTCGGGCCGTGCCTTTCACTCTCCGGGGGTGTTTGTGTTGATGGAGATGGCA	78	1(-):33357986-33358063	-19.7
Nov-m1032-5p	ATGGCCATGCAGTACCGCAATTGT	24	Nov-m1032	GTCCCGCGGGATGGCCATGCAGTACCGCAATTGTCCCATAGCTCCAAAACGCGGAACCGTTGCGGTCCCAGCTCCAA	77	1(-):33398147-33398223	-22.3
Nov-m1033-5p	GTCCCCTGTCCCGTGGAGCGCGAC	24	Nov-m1033	AAATATACTCGTCCCCTGTCCCGTGGAGCGCGACGATCCCATAACTCCAAAACACGGGACCGACGGTACCGCGGAAAGGATATGCAGGACCGCGACGGTCC	101	1(-):33416194-33416294	-33.66
Nov-m1034-5p	TCAGTGCACTACAGTACTGTG	21	Nov-m1034	ATGGAGTATATCAGTGCACTACAGTACTGTGCCTCGTACACAGTACTGTGTAGACTGGTATACCGATTACCAA	73	1(-):33454740-33454812	-30.7
Nov-m1035-3p	TTGTTTTGACTTTTGACCAGCC	22	Nov-m1035	GAATTCGCAGTTAGTGGGGCCGGGCGTTCAGGGGCAGAAGACATGAGTGCTGACTTTGTTTTGACTTTTGACCAGCCATGCAAAGTT	87	1(-):33976711-33976797	-20.2
Nov-m1036-3p	TTTGCCCTGGAGCTCGTCGCC	21	Nov-m1036	CCGCCACATCGACCGGGCCCAAGGGCGGGATGAAGAGCACGCCGCCGCGTTTGCCCTGGAGCTCGTCGCCATCACTGCTC	80	1(-):34011784-34011863	-26.02
Nov-m1037-5p	GACTATCTCTGCTGGAATTTGT	22	Nov-m1037	ATCTCTATCGGACTATCTCTGCTGGAATTTGTGTCTTCTTGGTGGAACTAATATAAAGGCAGCACAGATTGGAGAG	76	1(-):34141767-34141842	-19.81
Nov-m1038-5p	GGGGGCTCCGCTGTTTTGACACTC	24	Nov-m1038	CTGCAAACATGGGGGCTCCGCTGTTTTGACACTCCGAGTGGATGACAAATAGGTCCATTTGTGTCTATGAAATGTGGGTCCAGTGTCATTATAGCAA	97	1(-):34300363-34300459	-28.9
Nov-m1039-5p	TTGAAGAACCTCGTCGTGAGC	21	Nov-m1039	AAGTTCAAGTTTGAAGAACCTCGTCGTGAGCAGATTGATGAATTGAAGGTTTGTACTGCGGAAAGAGATGTTTTAAGCTTCTTGCAT	87	1(-):34711183-34711269	-19.4
Nov-m1040-3p	CGTGGCGGTGCCGACTGGTGGCA	23	Nov-m1040	GCGCTTGGCGGTGCCGGCAGGCGGCGGCACTTGGCGGTGGTGGCTGGTGGCAGCGCGTGGCGGTGCCGACTGGTGGCAGCGCTTGGCG	88	1(-):34754679-34754766	-50
Nov-m1041-5p	ACGAAGGGCCTGTTTGGCACAGCT	24	Nov-m1041	AAGTTTTCGCACGAAGGGCCTGTTTGGCACAGCTCCAGCTCCATTGTCCTGGACTTAAAGCTCAACTAAACAGTTTCATCTCCACCTAAAATAGGAGCGGA	101	1(-):34914040-34914140	-27
Nov-m1042-5p	TTCGAGCTCGCTGGCCACGTCC	22	Nov-m1042	GCTAGTCAGATTCGAGCTCGCTGGCCACGTCCGCCTCCCACTACGTCCCTTGGTGAGCTTGCCGGATATCT	71	1(-):35340720-35340790	-18.6
Nov-m1043-3p	AGATGCCCTAGCTCCGTTGCTTTC	24	Nov-m1043	TCCGCATAGAGGGAGGTTCTGAACCTGGGGGCTCTTCCTCGAAGGGGGGATAGATGCCCTAGCTCCGTTGCTTTCTCTAGAAGGT	85	1(-):35394053-35394137	-33.5
Nov-m1044-5p	GAAGACACTCTGATTGAGGATGGT	24	Nov-m1044	GCATTTTAGCGAAGACACTCTGATTGAGGATGGTATTCCAGCGAAGCCCGTTTTCATAATGGTATTCTAGCGAAGCCATTCTTATGGGATGGTAGATATGC	101	1(-):35590083-35590183	-26.2
Nov-m1045-3p	ACTAGATGGCTGAATGGAATAGAT	24	Nov-m1045	TATAGGTAGTCCATATGCATATGGATATCTTTTGCTATTTCCTTTAATGGACTAGTTGCACAATATTACTAGATGGCTGAATGGAATAGATTATTCCCTAT	101	1(-):36467514-36467614	-21.7
Nov-m1046-3p	AGAGGTTATGTCCAGATTCATTGT	24	Nov-m1046	ATGTTCTATCTTGGATGGAATTTGACATATCCTAAAACAACAAATCTAGACAGAGGTTATGTCCAGATTCATTGTCCTAGAATAG	85	1(-):36472976-36473060	-21.85
Nov-m1047-5p	AACGGACGACGCTGTGGCTGACAC	24	Nov-m1047	GGCGACGGCGAACGGACGACGCTGTGGCTGACACGGGCGCGGGCGATGGACGACAATGATGGCGGCGACAGCGAACGGACGGCGCCGCCGCTG	93	1(-):36651167-36651259	-41.7
Nov-m1048-5p	CTTCCGCTCCCTCCGCCGGC	20	Nov-m1048	TCATCCATCACTTCCGCTCCCTCCGCCGGCTTCCCCTTCGCCGGAGGAGAGGACGAAGGAAGGGATGGCTCC	72	1(-):36691262-36691333	-35.6
Nov-m1049-3p	GATCGGTAATCATGCGTAGCG	21	Nov-m1049	GCTTGTGCTACTCGCGTGAAAATATCTGTTACATATATTCCTGATCAAGTACCGAAGATGTGATCGGTAATCATGCGTAGCGTAGCAAAGGA	92	1(-):36929331-36929422	-27.7
Nov-m1050-3p	AGGGTTATTTTGAGAACTATTTGG	24	Nov-m1050	TCTGTAGGCCAGGTTTTGAGAAATATTTTTTTAGCATAAGAAAATAGCTGTAAGTTGTTTGTATCTAAGGGTTATTTTGAGAACTATTTGGCCTTTAATGC	101	1(-):36998100-36998200	-25.8
Nov-m1051-5p	GATTTCGTCCTGTTGTTGGTTGCT	24	Nov-m1051	TGCGATCGTTGATTTCGTCCTGTTGTTGGTTGCTGAGCGATCTAATTCTACGTGCCGATTTCAGAGACCGAGACGACGATCCCAA	85	1(-):37015340-37015424	-29.6
Nov-m1052-5p	TAGAACTGGATTGGACATTTCCT	23	Nov-m1052	TGTAACAACCTAGAACTGGATTGGACATTTCCTAGTACTACGAATCTGGACAGGACAGTAGTAGAAAATGTCCCATCGGTTCTAGATTCTTATAT	95	1(-):37045226-37045320	-31.4
Nov-m1053-5p	AAACCTGCTTGCTAGTTTATTTTT	24	Nov-m1053	ACCTGCATAAAAACCTGCTTGCTAGTTTATTTTTTTTATAGTAGTACAAAATTTAAAAAAAAGATAGACTAGAAGTGGGATAAGCGGGA	89	1(-):37176701-37176789	-30.4
Nov-m1054-5p	AGATCACGTGCCTATGCAGAGCAT	24	Nov-m1054	TTTAATGATCAGATCACGTGCCTATGCAGAGCATCTTCTTGGTTCTCAAGTTTTCTTCAATAGGCAATGTGGTCACGTGAATTCT	85	1(-):37281021-37281105	-22.7
Nov-m1055-3p	AGGCTCTGGTCCGAAAGGGCGTG	23	Nov-m1055	TTATTGCATCAACGACAGTTTGGCCGAGTGGTCTAAGGCGCCAGATTTAGGCTCTGGTCCGAAAGGGCGTGGGTTCAAATC	81	1(-):37314789-37314869	-23.1
Nov-m1055-5p	CGACAGTTTGGCCGAGTGGTCTAA	24	Nov-m1055	TTATTGCATCAACGACAGTTTGGCCGAGTGGTCTAAGGCGCCAGATTTAGGCTCTGGTCCGAAAGGGCGTGGGTTCAAATC	81	1(-):37314789-37314869	-23.1
Nov-m1056-3p	GCCGCACACGCTCCGGGCCCAGCC	24	Nov-m1056	CATCAGCCGCTCTGTCCGCCCGCGCTCGCGTGCGCCGTCGTCCGTCCGCCGCACACGCTCCGGGCCCAGCCACGGCACTCC	81	1(-):37347284-37347364	-30.6
Nov-m1057-3p	ATAAGTGGATTCGCGGCTTAC	21	Nov-m1057	GTAAATGGCTAACCCGTAAAACCAACTTATATGTCAAAATAAGTCACGAACCTGTTTATTTTGATCCATAAGTGGATTCGCGGCTTACCCATTTATAC	98	1(-):37383194-37383291	-33
Nov-m1058-5p	ATTGACCTGGTCTCCTTTACATGT	24	Nov-m1058	ACGTGGCGCTATTGACCTGGTCTCCTTTACATGTGGCGTTTAGGTGGCATTTAGAACTAAAAAATATGTGTGGTACCCATTTGTCATTGACACAT	95	1(-):37451085-37451179	-20.32
Nov-m1059-5p	GGCGCATGGGCTGAGCGGGAGCGG	24	Nov-m1059	GGCGGCGGGTGGCGCATGGGCTGAGCGGGAGCGGCGGCTGCGGTCCACGAGCAGCGCACGGGTGGTGGTCAGCTCACGAGCAGACCGGCGCCG	93	1(-):37543176-37543268	-47
Nov-m1060-3p	GTTTGGGAGCTTAAGATTCTGGAG	24	Nov-m1060	TTCTGAGCGAATCAATGCGTCCTAGATTTTCTGCTCGACGAAACTACAAAGACCCTGTTTGGGAGCTTAAGATTCTGGAGCAGCTTCTTG	90	1(-):37615259-37615348	-20.01
Nov-m1061-5p	GAAAATCTGTAGTTAAACTAAGA	23	Nov-m1061	CACAGCTTCTGAAAATCTGTAGTTAAACTAAGAAGCCAGAAGCTGGGTTTCAGAGCTTTTCCAGATTCTGAGAAGCTGGC	80	1(-):37788158-37788237	-27.5
Nov-m1062-3p	GTCCGTGGCGGAGTGGGTGTC	21	Nov-m1062	CGCCGCCGTCATGTCGTTCGCCTACTCCTTCATCGGCCTCGGCCTGTCCGTGGCGGAGTGGGTGTCGCACGGCGGC	76	1(-):38119361-38119436	-41.3
Nov-m1063-3p	TTGATCCACGTGGCGTTTGAC	21	Nov-m1063	GTTTTGCTGACGTGGCGCCACGTGGCACCTACGTGGCAATATTGACCAAGCCTTTGATCCACGTGGCGTTTGACGTGGCACTTA	84	1(-):38219638-38219721	-32.5
Nov-m1064-3p	TAATTTTTTAGATTGTGCAGACC	23	Nov-m1064	ATAGGATGATGGAGAAGCACGACTAAAAGGTAAAAACAATTCTCACCCATCAGACTAATTTTTTAGATTGTGCAGACCAGTATCTAAA	88	1(-):38287505-38287592	-18.47
Nov-m1065-3p	ATGTCTCGTCCGGTCCTAGATGGC	24	Nov-m1065	TCATAATATAACAACCTAAGACTAGATTAGATATTTTATAATACGATGAATGAACGAAATGTCTCGTCCGGTCCTAGATGGCTATATTATAG	92	1(-):38398376-38398467	-21.37
Nov-m1066-3p	CAGCTGCCGCCGGGGTTCCGGT	22	Nov-m1066	GCCGGAGAACGGACGATCACCGGAGAAGGGGGAGAGAGATGAGCGGCGGTCAGGACCTGCAGCTGCCGCCGGGGTTCCGGTTCCACCCGAC	91	1(-):38401320-38401410	-35.3
Nov-m1067-3p	GATCTGGAGGGGGCTGGATC	20	Nov-m1067	AGAGCTAGCTTTCACTACGGTTTTCTTACCGATCTGAAGATCTGGAGGGGGCTGGATCGAGCTGTGAG	68	1(-):38501018-38501085	-22
Nov-m1068-3p	AAAAGTGGGTTGGCGCACTCGAGT	24	Nov-m1068	ATTAGGATCAAACCCATGAGGAGGAGGAGGTGCCACACTAGAGCTTATGCCTTGATCAAAAGTGGGTTGGCGCACTCGAGTGGATCTAGTA	91	1(-):38551525-38551615	-24.6
Nov-m1069-3p	AAAGCGGCGAGTCTCCGGACCT	22	Nov-m1069	ACGAAGGGGGCGTGCGGTGGCTTCGTGGTTGAGCGGTGGAGTTGGGCTTGCCTCAACGGGGATTAGGAAAGCGGCGAGTCTCCGGACCTCAGTGAAAAA	99	1(-):38555951-38556049	-29.65
Nov-m1070-5p	TAAAGTTATGGCCCGTCACTGATA	24	Nov-m1070	CAATCGGGCCTAAAGTTATGGCCCGTCACTGATAGGTGTCATCCGTGACGGGCTTAAGTTTTATACCCATCTA	73	1(-):38858156-38858228	-28.6
Nov-m1071-3p	ATGAATATAGATATGCTAGAATTA	24	Nov-m1071	AATGTAAGTCATTCTAGCATTTCTCACATTCATATTAATGTTAATGAATCTAGACATTAACATCAATATGAATATAGATATGCTAGAATTACTTACATTGT	101	1(-):39061285-39061385	-43.5
Nov-m1072-5p	CCACCGGCGGCGCGGCGGACA	21	Nov-m1072	AGCGCCACCACCACCGGCGGCGCGGCGGACAGCTTCGTCACGCGGTACCGCTCCACCGCGCGCGCCGCGGCGGCGAGGTCGAACCGGCGCA	91	1(-):39258911-39259001	-47.5
Nov-m1073-5p	CGGCCTGGTGGCGACGGCGGCG	22	Nov-m1073	GGCGGGGCGGCGGCCTGGTGGCGACGGCGGCGGGGAGCGGCGCGGTGGGGGCGGCGCAAGGCGGAGGCGGCGTCGGCACAGCCGTGCCTGGCTG	94	1(-):39421721-39421814	-54
Nov-m1074-3p	TTCTGCCGGCCGGCCGGCCC	20	Nov-m1074	ACGAGGGGGGGGGGTGGGGGTGGGCTGGGGACTGGGGAGTGGTGTGGTGTGTTCTTCTGCCGGCCGGCCGGCCCTGTTTTTTGC	84	1(-):39523092-39523175	-32.17
Nov-m1075-5p	ATGGAATCAGACTCCCGTATCAGC	24	Nov-m1075	ACACTAATATATGGAATCAGACTCCCGTATCAGCCACTGCTATTACATTGGAAGTACTGTAGAGGAGGTGTGTCCTTCCGCATGTTATGC	90	1(-):39560514-39560603	-22.4
Nov-m1076-5p	TGAGGTCGGTGGTTCAACGCC	21	Nov-m1076	GCCCTTGTGTTGAGGTCGGTGGTTCAACGCCAAGTGGTATGGCGTACACCCATTTGCTACGTTGACCCGATAACGAGACGAGGTAGCC	88	1(-):39635820-39635907	-32.7
Nov-m1077-5p	TTAAGCGTGTAGGGATTGGT	20	Nov-m1077	CGCAGTGCAATTAAGCGTGTAGGGATTGGTTGGTTTAGCTCAAGTGTTTTGCATATGCAAGTCTACACGTCAGATGTGATGCC	83	1(-):39924048-39924130	-22
Nov-m1078-3p	AGGACACCTGTGGGTATAAATACA	24	Nov-m1078	AAGGACTACTCGGATTATATCCATATTGGTTTCCCTAGTTCTACTCGAACAAGAGGACACCTGTGGGTATAAATACAAGCCCCCCTA	87	1(-):40028753-40028839	-26
Nov-m1079-5p	ACAATGTTGCTAGGTGGTTGAATC	24	Nov-m1079	GACTAGTTCCACAATGTTGCTAGGTGGTTGAATCACATATTATATTGCTTATGGACCACTTTTGAACTACATTGTGGATGCCCTAACC	88	1(-):40494780-40494867	-23.8
Nov-m1080-3p	TATAAGTGGGTTTCGTGGATTA	22	Nov-m1080	TGTAATTGGGTTAGCCACGAATTTATTTATAGATCCAAATAAACGAGATTCGTAGCTTATTTTAATCTATAAGTGGGTTTCGTGGATTAGCCACTTACA	99	1(-):40592608-40592706	-36
Nov-m1081-3p	ATCATTTGGATCATGCGGAGGTTA	24	Nov-m1081	AGGTGTTTGTGAGCTACTAGGTGTGGATCCAGCTGATGTCGATATTATGATGGGAACATTTACTAAATCATTTGGATCATGCGGAGGTTACATTGCAGCA	100	1(-):40775785-40775884	-27.23
Nov-m1082-5p	ATTCACCGCTCTATACGTCCGTAG	24	Nov-m1082	TAGGGGTCGTATTCACCGCTCTATACGTCCGTAGTCCATAGAGGTGTGTGTCAGCCGTGGTGATGTTTCTCCGA	74	1(-):40819694-40819767	-19.9
Nov-m1083-3p	CTAGTGATCAGAGATGATTTGGTA	24	Nov-m1083	GTACCTCACGGTACTAAATCTTTTCTAATTGTTGGATTTGACGATACCTATCCTACCGAGCTATATCTAGTGATCAGAGATGATTTGGTACCGTGAGGTA	100	1(-):40850313-40850412	-43.42
Nov-m1084-5p	ATCGACGGCTTACCCACCTCCCGC	24	Nov-m1084	GAAACGAGCCATCGACGGCTTACCCACCTCCCGCCGGCTACCCGCCGGCGACCGGAAGTAGTAAGCCGGCGAAGGCGGGTGAGCCGGTGACGGCGTACCCA	101	1(-):40973942-40974042	-57.2
Nov-m1085-3p	CTGGGAAGTGGTATATTTCAT	21	Nov-m1085	GGACCTCAACCAGGAATTCTCTATTTCCTTGAAGACCATTGCGATCAAGTTGCTTCACAGCAACAGCCTGGGAAGTGGTATATTTCATTAGTGCTCCA	98	1(-):41097687-41097784	-22.92
Nov-m1086-3p	GTAGCTCAGCCAAACAGTTTCAGC	24	Nov-m1086	TCTTGATTATGCAAATACTATGTTTGGCACAGCTTCAACTCCAGCTCCACCTCTATTGGAGTTGTAGCTCAGCCAAACAGTTTCAGCTCCACCTAAA	97	1(-):41228000-41228096	-29.2
Nov-m1087-3p	TACAGTTGAGGTACATCTAT	20	Nov-m1087	TAGAACAGTTGCTAGCTGGTCTCTAATATTGGAAAGGTGGGACTAGAGTCATATTTTTACAGTTGAGGTACATCTATATTTGTTCAG	87	1(-):41487844-41487930	-20
Nov-m1088-5p	ACATCCTAGTACAACAAATTTGGA	24	Nov-m1088	TGGATATGATACATCCTAGTACAACAAATTTGGACAGAAAGCTTGTCTAAATTCGTTGTACTAGGATATGTCACATTCAA	80	1(-):42200764-42200843	-41
Nov-m1089-3p	GCTCCCGTTGGACCGAACACTGGG	24	Nov-m1089	CGCCCGCCGCCCACCGCCCGCCGACGGCAACCGTGCTCCCTGCCGCCAGCCTCCCAGGCTCGCCGGTGCTCCCGTTGGACCGAACACTGGGAAGCAAAAGG	101	1(-):42401822-42401922	-33
Nov-m1090-3p	TGGGACATTGGAGCTGAATAAGGA	24	Nov-m1090	AACATGCAGAAGGCAGAAACTTGCACAAATATTGCCTGATACAGATCCAAACTGTCATTGTTGCTTCTGGGACATTGGAGCTGAATAAGGAAGCATGTTGC	101	1(-):42593464-42593564	-27.6
Nov-m1091-3p	AATTCGTTGGACTAGGATGTGTCA	24	Nov-m1091	TTGGTGGGATGTGATATATCTTATTACAATGAATCTGGACAGAAGCATGTCCAAATTCGTTGGACTAGGATGTGTCACTTCCAACCA	87	1(-):42857960-42858046	-44.5
Nov-m1092-5p	AGAACCTAGAATCGAATGAGATAT	24	Nov-m1092	TTCGATAATAAGAACCTAGAATCGAATGAGATATTTTCTAGCCTCTTTAGATTTGTGGTACTAGAAAATGTTTCATCCGATCCTGATTCTTGTATTATGT	100	1(-):43118843-43118942	-30.8
Nov-m1093-5p	TGATTGACTTAGTGGGCAAGGCCC	24	Nov-m1093	GGCTCTGATCTGATTGACTTAGTGGGCAAGGCCCTTAATATCTTTATTGCTTAGTCCTTAATACAATAGCAGGCCC	76	2(+):269041-269116	-19.5
Nov-m1094-5p	CGACGACGACATTGGGGAGGTCGC	24	Nov-m1094	CGGACGGCGACGACGACGACATTGGGGAGGTCGCGGCGGAGGGGAGGTCAATCCGGACTCCGGATGGGGGCGGGCGACGCTGGCGG	86	2(+):334067-334152	-29.2
Nov-m1095-3p	TTCGAGCAGCGGTGGAGGAAG	21	Nov-m1095	CAGCCGTGGCACGACATGCACTGCCGCGTCGACGGGCCGGCGGCGTACGACGTGCTGGAGAACTTCGAGCAGCGGTGGAGGAAGGCGACGAAGC	94	2(+):1063957-1064050	-36.9
Nov-m1096-5p	ACCCGCCGTGTGTTGTGCTCGCCA	24	Nov-m1096	CTTGCTCTAAACCCGCCGTGTGTTGTGCTCGCCACGAGGCGCCGATGCTGAGGGTCACAGTGCCACGCCGCGCCGCCAACGCCGGCTGGTTTGATGATTC	100	2(+):1489138-1489237	-40.2
Nov-m1097-3p	TCGCGGCGTGCCTCGTGTGGC	21	Nov-m1097	ATGCAGTGGCGCGCCGCGGTGTGCGCGCTGTCCGTGCTCGCGTGCATGGCCGTCGCGGCGTGCCTCGTGTGGCGCCACGAGGG	83	2(+):1595188-1595270	-46.6
Nov-m1098-3p	CTTGCAAGCTAGAGTTTAAG	20	Nov-m1098	CCCTCAGTGGTATGGAATTCTTATTGCAAGCAAGCATGTTATGCTAAGGTTTTGGTCACTTGCAAGCTAGAGTTTAAGCTTTTGATCG	88	2(+):1604777-1604864	-21.1
Nov-m1099-3p	ATTCATTGGACTAGGATGTGTC	22	Nov-m1099	GACTGGATGTGACACATTATAGTACAATGAACTGGACAGGGATATGTCCAGATTCATTGGACTAGGATGTGTCATATCCAGTA	83	2(+):2157370-2157452	-52.3
Nov-m1100-5p	GGTGCCGGTTGGTAGCAGTGGAAT	24	Nov-m1100	TGGAGGCGTCGGTGCCGGTTGGTAGCAGTGGAATAGCTAGCTTGTGGTTAGGAGGTGGTGGCTGATCCAACAGCGAGGAGCCACCAG	87	2(+):2182760-2182846	-30.8
Nov-m1101-5p	GAGTAGTCCCTGCCGAGCAACCGG	24	Nov-m1101	CTGCAACCGCGAGTAGTCCCTGCCGAGCAACCGGTCTTTCCGCCACCTCGGTACGTGTTCGACATGTTGCGC	72	2(+):2203041-2203112	-21.7
Nov-m1102-5p	GAACCAGTAGACTGTAGCAATCTC	24	Nov-m1102	GCTGGTTCTTGAACCAGTAGACTGTAGCAATCTCTCACACCGCAACTTCCATTGGTGCTCGAGAGATAATTCTACTCGCTGATTCTCTAACCAGTA	96	2(+):2540911-2541006	-31.3
Nov-m1103-3p	ACAGGAAATTGGAAAATAGAT	21	Nov-m1103	ATGAGTTAGCTGGAGTATTTTGAAATTATGCAATTTCTTGTAATACTCTGTATTTTCAAACAGGAAATTGGAAAATAGATGCTCCCTCTT	90	2(+):2866662-2866751	-22.4
Nov-m1104-5p	TACTGGACGCTGTGGAAGCT	20	Nov-m1104	CGACGGGAGGTACTGGACGCTGTGGAAGCTGCCGATGTTCGGATGCTCTGACGCGGCGGCGGTGCTCCGGGAGG	74	2(+):2875724-2875797	-33.7
Nov-m1105-5p	GTGGCAGCCTGACACATGGGACCC	24	Nov-m1105	GAGAGATGATGTGGCAGCCTGACACATGGGACCCACGTGGGGCCCACGCTGACTCACCCGCCACGTCAGACAAA	74	2(+):3208356-3208429	-27.6
Nov-m1106-5p	ATGGATGGTGATTGGGGTAAAG	22	Nov-m1106	TTGATGCCGGATGGATGGTGATTGGGGTAAAGGAGCAGCTACCCTGGCCCTGCAACTTCCACCATAACAAACATGAGTAGAGGCAGAGC	89	2(+):3468533-3468621	-21.6
Nov-m1107-3p	ACCTTCTATTCCATCCCAGAAAAA	24	Nov-m1107	TGTTAGATTTTTTTTTTGTCAGGACGGACGGAAGGGAGTATGTTTGATGTGACCTTCTATTCCATCCCAGAAAAAAACAAATTTG	85	2(+):3470392-3470476	-20.6
Nov-m1108-3p	GAATCTCCTCTGACGTAGAACTAG	24	Nov-m1108	CTACGTCCCTCTGACTTTATGTTAGAGGAGCGCGATCCTCCTTCAGGATGAATCTCCTCTGACGTAGAACTAGAGGGACTTTG	83	2(+):3594027-3594109	-43.2
Nov-m1109-5p	TGTATGGAGTGGGATGAACCC	21	Nov-m1109	GTTGGAGGGATGTATGGAGTGGGATGAACCCAGATGGGAATATACCTCTTAGATCCAAATCCAATT	66	2(+):3947341-3947406	-21.5
Nov-m1110-3p	CGTCATCGCTCTGCTCGGCACGGT	24	Nov-m1110	TCCCGCGGCGGCCACCCCGACAAGGAGAGGTAGTGCTCCACCCGGCGCCGTCATCGCTCTGCTCGGCACGGTCGCCAAATCC	82	2(+):4163929-4164010	-32.7
Nov-m1111-5p	GACGGCTGCGTGGAGTTCCG	20	Nov-m1111	CGGCGCGTTCGACGGCTGCGTGGAGTTCCGCGAGGTGCTCGCCGCGGAGGAGCTCGACGCCGACGCCGACGTCCACCCCGACGACGTCGT	90	2(+):4281051-4281140	-42.5
Nov-m1112-3p	CTGAAGATCGTCGACCCCGAC	21	Nov-m1112	AAGGAGCCCTTCAAGGTTAAGTCCGGGTCGTGCGGTACAGTGGTGCGCAACGCGGAGCTGAAGATCGTCGACCCCGACACCGGCACCT	88	2(+):4282271-4282358	-37.1
Nov-m1113-3p	ATAAGTGGATTTGCGGGTTAGCCA	24	Nov-m1113	AACATTAAGGTTTTACTACACCAGCGAATAATCTTTTTATAGGTCGTATAAATTGATAACCTCATACATAAGTGGATTTGCGGGTTAGCCACTTATGTTCA	101	2(+):4823980-4824080	-19
Nov-m1114-5p	CTCCCGCCGGGGCCGTGGGCGCT	23	Nov-m1114	CGAGGGGAGGCTCCCGCCGGGGCCGTGGGCGCTGCCTGTCATCGGCCACCTGCACCACCTCGCCGGCGACCTCCCGCAC	79	2(+):4826521-4826599	-38.3
Nov-m1115-5p	GGCGTTGAAGCAAGCGGCGGCG	22	Nov-m1115	CAATGGCGGCGGCGTTGAAGCAAGCGGCGGCGGTAGCGAACTCGTCGTTCTCGGCGGCGGCGGCGTCGATGTCGTCCTTCCCGCGCGGC	89	2(+):4906980-4907068	-36.2
Nov-m1116-5p	AATACCAACCGGGTCTAAAGATGG	24	Nov-m1116	TACGATTGATAATACCAACCGGGTCTAAAGATGGTAACACCACGTGGCTGGCGCTACCATCTTTAGTCCTGGTTGGTTAGTTTTTTTTTTTTGGA	95	2(+):5295972-5296066	-40.9
Nov-m1117-3p	GTGTTGCTACTTTGTGGGTCTGGG	24	Nov-m1117	TCTTCCAGAGAATGTTTGTCCGTCTTGTGAATGGGGCACCATGCTTTCTTTGTGTTGCTACTTTGTGGGTCTGGGCGCTTGGGAG	85	2(+):5436585-5436669	-21.3
Nov-m1118-5p	AGTAGCTACGTTCGGTGGTG	20	Nov-m1118	AGAGTGGATGAGTAGCTACGTTCGGTGGTGGTGTTAGGTATTGGAGGCTAAGGCGCGTGATATAGGTGCGTGGCGGGCTAGAGGCGCGAG	90	2(+):5633042-5633131	-22.2
Nov-m1119-3p	AAAATAGCTCACCCTTTTAGATCT	24	Nov-m1119	ACATCTTGGGTGGGATAGTTTTTTTGGGTGGGTTATTTCCAAATAGCCCTAAAATAGCTCACCCTTTTAGATCTTTTTAGGCTG	84	2(+):5770791-5770874	-23.6
Nov-m1120-3p	TGTTCTGTATTAACCATGGAA	21	Nov-m1120	TTACAATTGCAGAGTCATGGCCAGTGTTGAAACCACATCCAGTTGGAGTACTTGATGTTCTGTATTAACCATGGAAACAGGTTGTA	86	2(+):5844587-5844672	-20.6
Nov-m1121-5p	TGGCTTTAAGATGGACTAATAGT	23	Nov-m1121	TTATATATGTTGGCTTTAAGATGGACTAATAGTAGGAAGTGAGCTCTACTATTATCCTTGCTCTTAGGGCAAGTACTATGGG	82	2(+):6022597-6022678	-24.4
Nov-m1122-3p	AAGTGTGTGTGATTTTCTACA	21	Nov-m1122	GTAGTGTGGTTTTGTGAAAATACACTACCAAAATATATGCACTTAAGTGCCAAGTGTCAAAGTGTGTGTGATTTTCTACAACTTGTACTA	90	2(+):6386461-6386550	-21.9
Nov-m1123-5p	GTCGGTTTCAGTGGTGCTAGAGTC	24	Nov-m1123	AGCGTCTCTCGTCGGTTTCAGTGGTGCTAGAGTCTATTCTTCAAGAAGACCATCTCTAGTCATTTGCTGGCGGCCTGGCGCTG	83	2(+):6461488-6461570	-31.7
Nov-m1124-5p	GGCGAGCCTGTAGCCCTTGAGCCC	24	Nov-m1124	TGCCGACGACGGCGAGCCTGTAGCCCTTGAGCCCGACGAACTTTGCTACCTGGGCGCCGATGCCGTACTCGCGGGAGTCGACAG	84	2(+):6902554-6902637	-28.8
Nov-m1125-5p	CCGACGAACCTTGGGGATTGCA	22	Nov-m1125	CGGCGTGTTCCCGACGAACCTTGGGGATTGCAAAACCATCAACAACATCATGGCATACAACAACCACTTTGTTGGGGACTTTCCCA	86	2(+):7166003-7166088	-23.5
Nov-m1126-3p	ACGCCATGGGACCTATATTGCACC	24	Nov-m1126	GATGAAGACCAGGTCAATTTAGCCACGTAGGCGCCACGTAAGCTAAAACCGCCGTCCAAAACGCCATGGGACCTATATTGCACCGGTTTTGATA	94	2(+):7450495-7450588	-24.63
Nov-m1127-3p	TCGTCGTGCGCGTCCTTGGCC	21	Nov-m1127	CCTCGTCGCCTCGCCGGTCGTTCGCTGCGAAAAGGACCTCGTCGTGCGCGTCCTTGGCCAGGGACGCTG	69	2(+):7689346-7689414	-28
Nov-m1128-3p	TCGCTCTCGCTCTCGCCGCC	20	Nov-m1128	CGCCGCCATTTCAGGCGAGCAAGAAGCAGAGAAGAATATGGATCGCTGCAAGAACAAGCTGTCCATCTCGCTCTCGCTCTCGCCGCCGGCAGCAGCA	97	2(+):7988381-7988477	-36.9
Nov-m1129-3p	AGGTATCGGGTCTGATAATTAGAT	24	Nov-m1129	ACGTATCGTGTCTAATACTCAGGCACCGAGTCTAATATGTATAGGTATCGGGTCTGATAATTAGATACCGAGTTTG	76	2(+):8366208-8366283	-25
Nov-m1130-3p	GTCTACTGGCTGGGACTCTGGGGA	24	Nov-m1130	TGCCTTTGCTAACGTGGTAAGTCCTAGCAGAGTGTGATTAGTTTGGACTTAACAAAAGATTACCGGTCTACTGGCTGGGACTCTGGGGATTTTAAGGCA	99	2(+):8440903-8441001	-31.4
Nov-m1131-3p	GGCTCTGATACCATGTGAGGTTTG	24	Nov-m1131	AAGGTTTGTAGTTAAATATAGGTTAAAGAAGTTGCAGTTGGGGGAAAACCAATAGGCTCTGATACCATGTGAGGTTTGTGATATGCCT	88	2(+):8525181-8525268	-18.1
Nov-m1132-5p	CAACGACGTCGGCGAGGACTCAGT	24	Nov-m1132	TTGGTGCAAGCAACGACGTCGGCGAGGACTCAGTACTTGTGAAGTTGCGGCCAAGTAAACAGGACGTGGGCGTCGTGTGTGGCTCGAG	88	2(+):8851610-8851697	-28.6
Nov-m1133-5p	TTCGCATGCGGTACAGTTAAGAGG	24	Nov-m1133	TGAGGGTATTTTCGCATGCGGTACAGTTAAGAGGCCCACGTGCGAAAATATATTTTTGCATGTGACCCGTTAAGATGATCGCAAGGGAAAATAAGCTCAC	100	2(+):8913966-8914065	-40
Nov-m1134-5p	GACGGCCTGTGGTGGAGTAGGCTC	24	Nov-m1134	ATGAAGTTGTGACGGCCTGTGGTGGAGTAGGCTCAATGTGACCTAGGTGGCTCACGGTTGATTGGCTGGGCTGCACACTCTAACA	85	2(+):8975576-8975660	-25.6
Nov-m1135-5p	ATAAACTGCTCTAACACTATGAAT	24	Nov-m1135	ATGAATCTGGATAAACTGCTCTAACACTATGAATCTAAACAATATCCCATTCGATCCTAGGTTCATATTTTGGAATAGAGGGAGTATTTGGGATGAT	97	2(+):9003118-9003214	-19.2
Nov-m1136-3p	CATATACATTGATGATGCCCT	21	Nov-m1136	AGTCTCTTTATATGGGTCCCATCTATATGGATCACTTTTACCATATACATTGATGATGCCCTCATAGCGACG	72	2(+):9840317-9840388	-19.7
Nov-m1137-3p	AGCTCCCCTAAACAGGTCCTCAGG	24	Nov-m1137	ATCTGGACTAAAAGATGAACTGTTTGGGGGAGCTTCTGATTCTGGGAGAAGCTGCAGCAGCCAGAAGCTCCCCTAAACAGGTCCTCAGGCTAATAAACC	99	2(+):9865938-9866036	-41.7
Nov-m1138-5p	GGTAGCGGATCCGAGGGCTCCTCG	24	Nov-m1138	ACAAACTAGAGGTAGCGGATCCGAGGGCTCCTCGCCGTCAGACAGAGAAGACGATGGGGCAGGGCACCTCGACATCGATGTCTTGAGGGGAG	92	2(+):9986661-9986752	-29.42
Nov-m1139-3p	GTGGGAAGTTTGACTGGGAT	20	Nov-m1139	ACGAATGGCAGACCCTATGCACAGGGACAGGATCAACTTCGGGGATGAACTTCCACACCGACAGCGTGGGAAGTTTGACTGGGATGGCTATAATC	95	2(+):10055727-10055821	-27.6
Nov-m1140-5p	GCCTCTGCGTCATGAATCATGACT	24	Nov-m1140	GCTATCGTGGGCCTCTGCGTCATGAATCATGACTAAGTGCCCTTAGTCGGTGATGACGAAGCACCCAAGACATAGCA	77	2(+):10168822-10168898	-29.6
Nov-m1141-3p	ATTTGTTGTATTAGGGAATGTCTC	24	Nov-m1141	TGGTATTGGATGTGACATTTCCTAGTACAACAAATCTGTCAGGAGCTTATCCAGATTTGTTGTATTAGGGAATGTCTCGTCCAATACT	88	2(+):10873071-10873158	-53.7
Nov-m1142-5p	AGTTAGTGGTTGCTGGTGGTATGA	24	Nov-m1142	ATGGCGGTGCAGTTAGTGGTTGCTGGTGGTATGAAGAATTTGTTGTCGACACAATCACTTAATTTTTTCTTAAGTATTGATGATACATGGGTCACCAG	98	2(+):10959491-10959588	-18
Nov-m1143-3p	GAGATAGGGGACAGAGAGGGAGTG	24	Nov-m1143	ATGCGCATGCACTCTTGTCACTGGCGCTGCTCCCTTGCTAACGCTGGTCGTCACCGACCGGTAGGAAAAGAGATAGGGGACAGAGAGGGAGTGGATGTGTGGA	103	2(+):11237150-11237252	-42.3
Nov-m1143-5p	ACTCTTGTCACTGGCGCTGCTCCC	24	Nov-m1143	ATGCGCATGCACTCTTGTCACTGGCGCTGCTCCCTTGCTAACGCTGGTCGTCACCGACCGGTAGGAAAAGAGATAGGGGACAGAGAGGGAGTGGATGTGTGGA	103	2(+):11237150-11237252	-42.3
Nov-m1144-5p	GGCGGGCGTCTGATCGCTGGGCGG	24	Nov-m1144	TAGGGGAGGGGGCGGGCGTCTGATCGCTGGGCGGGTGAGGGAGCGATCACCCGCCCATTAGCATTTCCGCACTTAGGGCTTTTCTTTAGCTACTCCCTGT	100	2(+):11323871-11323970	-47.2
Nov-m1145-3p	CATCCCGTCGGTGTGTGTCGGAGG	24	Nov-m1145	CTCTATCCTAGCGTCACGACAACGCCGTCGTCGTTGGAGTAGGTCCATCCCGTCGGTGTGTGTCGGAGGGGGGGATGGA	79	2(+):12007340-12007418	-37
Nov-m1146-3p	ATCGGTAGCCTCGTGGGCATGAAG	24	Nov-m1146	CCGAAGATGCTCCTCCCCCTGGGGTCGCCGAGCTCTAGTTGGGGAGTGAATCGGTAGCCTCGTGGGCATGAAGCCATCGACGA	83	2(+):12152520-12152602	-34.6
Nov-m1147-3p	GCTTGGTCTTCATCTGACATGGCA	24	Nov-m1147	ATGCAATATAGGTCCATGGAGGTTTGGACGGTGAAACTGGTATCTATAATTTGGCTTGGTCTTCATCTGACATGGCACGATAAGCAA	87	2(+):12375757-12375843	-19.1
Nov-m1148-5p	TGTTGGTGGCTAGGGCGGCG	20	Nov-m1148	TGGCGTGGCTTGTTGGTGGCTAGGGCGGCGGTGGCGCGCTGTTGGAGTCGGCAAAGTGGCGGTG	64	2(+):13111022-13111085	-26.3
Nov-m1149-3p	ATGTCTTGGAGTCTGTGCTGCAGC	24	Nov-m1149	GTAATAGCCAATTCATACAATAGTTGCTTACAACACTATTAATACATGATCCTACACACTGTATGTCTTGGAGTCTGTGCTGCAGCTGGCTACAGA	96	2(+):13283574-13283669	-20
Nov-m1150-3p	AAGGATCGAGCCACGAGGAACAC	23	Nov-m1150	GGATAATTTTGCTTTCCTTGAGGTTCATTCCAATTATTTTTTGATAAAGGATCGAGCCACGAGGAACACGATTCTTAAG	79	2(+):13826305-13826383	-22.2
Nov-m1151-3p	AGCCACGCGGACGCTGTGCTCGCC	24	Nov-m1151	GAACGGCGAGCACAGCGTTGCCGCTGTGGCCAACGTTGATGCCGTCGTCGGCTGTGCCGACGCGTGAAGCCACGCGGACGCTGTGCTCGCCGCCGACGTAG	101	2(+):13916615-13916715	-60.4
Nov-m1152-3p	GGCTTTTTTGTGCGGTCCGTCACA	24	Nov-m1152	CAGCGGTGAGAGAGGGGGGGAGTGGAAGAGAAGCAAGCGCGAGACAAGGCGGACAGGAGGCGTGGCTTTTTTGTGCGGTCCGTCACACACACAAACA	97	2(+):14072966-14073062	-22.11
Nov-m1153-3p	AAATAGAAATAGAAAGAATAGAAA	24	Nov-m1153	AGAAAGAGTCTTTCTATTCTTTCTATTTCTATTTCTATATAGTAGAATAGAAATAGAAATAGAAAGAATAGAAAATAGAAATAG	84	2(+):14279145-14279228	-35.5
Nov-m1154-3p	GGATGCAGTGAAAAAAGATA	20	Nov-m1154	TCTATTCTCATATTATTTTTCTCTCCCTCCATGGATTTTTTCATTTTGACTTGATTGAAATTAAGTGGATGCAGTGAAAAAAGATATTCTATTCTA	96	2(+):14279481-14279576	-18
Nov-m1155-5p	AAAAGTGGGGGCATGGATACAATT	24	Nov-m1155	AATTGGTTTTAAAAGTGGGGGCATGGATACAATTGCCCCTTTTTTTTTAACTTTGCTCATTTGACCCCGCTTTTTAAAATCAAAG	85	2(+):14337973-14338057	-21.75
Nov-m1156-3p	GATTTGGACTGGATAAGGTATG	22	Nov-m1156	GCGCACGCCCCTTTGGTCTAAGCGACGACATAATTACAAGGTCTAAAACCCAAATCAGATTTGGACTGGATAAGGTATGAGGCTTGTTT	89	2(+):14339777-14339865	-18.4
Nov-m1157-5p	ACGAGTCATATTGCTGGAATCGGC	24	Nov-m1157	AATGTTGGATACGAGTCATATTGCTGGAATCGGCTGTATCACCTAACCCAGTCTGATTCAGATTTAGCCGATTCTAGTCGTAGCCGATCTGGACTCCAGCC	101	2(+):14755485-14755585	-35.51
Nov-m1158-5p	TCTCCCGGTAGGTATCAATAAG	22	Nov-m1158	ATGGTCCCGATCTCCCGGTAGGTATCAATAAGTCGATTGAGGATAACTCAACGCGGGTGATCTAAAGGCTCCGACCTG	78	2(+):15136640-15136717	-20.5
Nov-m1159-3p	GTCTCTCAGATCAGGTCATGTATC	24	Nov-m1159	GCCAAGATGGAGGATGACGATTGGGAGGAGATGCAGTTGCAGGCGGCTGCGACAATAAGGCTATGTCTCTCAGATCAGGTCATGTATCATGTGATGGA	98	2(+):15285485-15285582	-30.9
Nov-m1160-3p	GTTTTGGAGCTGCGGAACTGTCGC	24	Nov-m1160	CCGCGGGACCGTCGAGGTACCGTGCGACCGTTACGCGGGACCGATGTCCGCGTTTTGGAGCTGCGGAACTGTCGCAGTCCCGCGT	85	2(+):15523474-15523558	-45.9
Nov-m1161-3p	GTGGTGTGGGTTGTTGTAGAAGGA	24	Nov-m1161	ACTAAGGTGGAAGTAAATGTGTCTGAATGGAACAACGAATCAGCTGCGATTGGGAAACTGCATGTGGTGTGGGTTGTTGTAGAAGGAATACCAGATG	97	2(+):15621799-15621895	-20.12
Nov-m1162-5p	GGTCGGCGCAGGCGCACAGCCTCG	24	Nov-m1162	GCCGACGGGCGGTCGGCGCAGGCGCACAGCCTCGCGGACGTTGGGTGGCCGGTGGCTGGACGGCGGTGGCGCGGGCGCGCAAGTGGCC	88	2(+):15764211-15764298	-45.4
Nov-m1163-3p	GGCAGGTGGTCGGCGGCGGCGACG	24	Nov-m1163	CTCTCCCCGGCGGTGGCCGCCGCCTCAGTCCCCGGCGAGGAGGAGCCGCTGATCCGGCAGGTGGTCGGCGGCGGCGACGACAACGAGCT	89	2(+):15891672-15891760	-40.4
Nov-m1164-3p	ATGGACGTGCTCTCCGAGCAG	21	Nov-m1164	GGGTCGTGCTGGTCGTTCAGCGCGTCGGGGGCGCTAGAGGGAGCGAACTACCTGGCGACGGGCAAGATGGACGTGCTCTCCGAGCAGCAGATGGTCG	97	2(+):15892234-15892330	-42.5
Nov-m1165-3p	AAAGTGCTGAACTTGGGAACCCTA	24	Nov-m1165	CAATTGGGCACAAAGGGTTGTTTGAGTGGGCACTTAATGAACTGAAAAGTGCTGAACTTGGGAACCCTATGATTAGTTA	79	2(+):15893056-15893134	-24.4
Nov-m1166-5p	CTGGCCACTAGGGACAAGGACGA	23	Nov-m1166	GGAGGAGGATCTGGCCACTAGGGACAAGGACGAGGCCCGTCGCGGCGGTGGTGGTGCGGAGCTCACGG	68	2(+):16074048-16074115	-21.9
Nov-m1167-5p	CTGCTGTGAGCTATGGACTGTGG	23	Nov-m1167	TTTGAAAAAGCTGCTGTGAGCTATGGACTGTGGAAAAGCAGCTGTGGAAAATCAGCTGTGGCTAAAGCAGAAGCCCATTTGGT	83	2(+):16475151-16475233	-23.14
Nov-m1168-3p	CCACGTATTAGTGACTGTAATGA	23	Nov-m1168	AATGACACTATTATATAGACACTTAAACGTGAGGAAATATTAGAATGTGACCCACGTATTAGTGACTGTAATGATAGTGATATT	84	2(+):16989791-16989874	-27.5
Nov-m1169-3p	GACGAAACTGTAAGTAGGTGGTAT	24	Nov-m1169	TCAGCTTATAAGATCTCTTCCCTTCAACCATACCACTTTCTGGTTAACCCTTTTATCAAAAGAGAAGACGAAACTGTAAGTAGGTGGTATGTATGGGTTG	100	2(+):17120873-17120972	-21.9
Nov-m1170-3p	CGCCACCTGTTTGTCTCACTCATG	24	Nov-m1170	CGCCGGAGGGGAGATTAGAGAGGATGGGAGGGGAGAGGGTGGCCGACGAGGCGGCGACGCCCTGCACCGCCACCTGTTTGTCTCACTCATGGGAGGCGGCG	101	2(+):17146316-17146416	-44.6
Nov-m1171-3p	ACACCTTGGCCTGCTTGCTGCAAC	24	Nov-m1171	ATGGCGAAGGCGCGGCCAAGCTCGCCGGCCATCTGAGCTAGCTAGACACCTTGGCCTGCTTGCTGCAACCTGCCGCCAC	79	2(+):17377449-17377527	-33
Nov-m1172-5p	TGATGATGTTGCCCTCGATCAGGT	24	Nov-m1172	ATAATCAGGATGATGATGTTGCCCTCGATCAGGTCACTGGGCCCACCATCTTGCTCAGACCGCTAGCGGCGCACACAGTCTTTGCCTTGAGATG	94	2(+):17675260-17675353	-25.1
Nov-m1173-5p	GTCTCCCAGACGCCGGATCCGCC	23	Nov-m1173	GTCGCCGGCGGTCTCCCAGACGCCGGATCCGCCGCCTGCTCCCGTTGCCGACGCCGGCTGAAGACCCCCATCGGCGCCG	79	2(+):17964010-17964088	-28.3
Nov-m1174-3p	TCGCGGTCTTCCTCTATGTCG	21	Nov-m1174	AGTCCGGACGTCGTAGGGATTCCGCCCCTCATCGGAGTCGCGGTCTTCCTCTATGTCGATTTCCGTCC	68	2(+):18011875-18011942	-27.6
Nov-m1175-5p	GACTTCGTTCTGACGGCTCACGTT	24	Nov-m1175	CGATTGAGATGACTTCGTTCTGACGGCTCACGTTGCCCAGACATGTGAGGGGCCGTCACAGATGAGAGGATCTGCACTAG	80	2(+):18249017-18249096	-23.2
Nov-m1176-3p	AGACACGGAGGAGCGGGCGGC	21	Nov-m1176	CTCTTCCTCTCTTCTCTCTCACTCTATCTCACTCTTCACTGATTCACTCTATCGGCGGCGGCGGGAGACACGGAGGAGCGGGCGGCGGGCGGCGGA	96	2(+):18305328-18305423	-26.2
Nov-m1177-3p	GTTAAGGCATGGTGGCACAAGTGT	24	Nov-m1177	CATCCGGGCAGGCATCCACGGATGTTTGGTTGATGCCTAACCTTGCTATAACTAAGTATAGGCTAGTTAAGGCATGGTGGCACAAGTGTGGCTTAGAAA	99	2(+):18548458-18548556	-33.5
Nov-m1178-5p	GCTCGCCGGAGTCGTTGGCTAAGG	24	Nov-m1178	GGTGGTGCAAGCTCGCCGGAGTCGTTGGCTAAGGAGTGTAGAAGAAGAGGAGGAAGGAGGATGATCCGACATGTGGGACCCACTGTCA	88	2(+):18657107-18657194	-19.81
Nov-m1179-5p	GAGGCTTCCATGACTTTATGCAGT	24	Nov-m1179	TCGACGGGATGAGGCTTCCATGACTTTATGCAGTTTGTAGATGTGCCACTGATATATACATCTCACATATAAGTCAGAGGATCCACTTCCGCTTTTGAC	99	2(+):18985667-18985765	-24.8
Nov-m1180-3p	AGCGCCTGAGCCTGAGCAACCACG	24	Nov-m1180	CCTTCTTTAATTCGGTTGCCTGAGTCAGGCCACCCAATTCAAGCGCCTGAGCCTGAGCAACCACGCCTGTGTCCA	75	2(+):19309156-19309230	-19.6
Nov-m1181-3p	AAGCAACTGGCGCCGGACTGTCGC	24	Nov-m1181	CTAGTAAAAAATGATTTTTCTGAATGCCGGTCCCGATAGATTCCAGACGGGTCGTAAGCAACTGGCGCCGGACTGTCGCCCACACGAAA	89	2(+):19606750-19606838	-18.7
Nov-m1182-3p	TCGTCGGACCGCCACCACCAGCTT	24	Nov-m1182	TGCGGCGGGGCCGGTGGTGGTCAGGCGGCGGCGGGGACGTCGTCGGACCGCCACCACCAGCTTGTGCTGCTGC	73	2(+):19614325-19614397	-48.4
Nov-m1183-5p	ACTTGAGGTCCGTTTGAGATAGCA	24	Nov-m1183	ACGTGCACTAACTTGAGGTCCGTTTGAGATAGCAATTAGGCCCGTCACAGATGACTCATTAGTGACGG	68	2(+):19673286-19673353	-21.9
Nov-m1184-3p	ATTTTAACTTGGAGAGCTAAATAG	24	Nov-m1184	GAAGGAGCAATTTAGCTATCTGGATGGAGAGTCTGTTGAAGCTTGTTTTTTTTCATGTATTGGCTAAATTTTAACTTGGAGAGCTAAATAGAGAGTCTTTT	101	2(+):19749383-19749483	-21.6
Nov-m1185-3p	AGATCTGGAGTGGAGTTGTGGAGC	24	Nov-m1185	CCTGTCTCATCACCCGTGGCTCTGAACAGAGGTTAACTCTGAAATTTAGCTTCAGGAGTTAGATCTGGAGTGGAGTTGTGGAGCAATTAAAACA	94	2(+):20159548-20159641	-29.1
Nov-m1186-5p	CGGGTTCTCGTAGCGGAAGCT	21	Nov-m1186	GGTGGTCTCGCGGGTTCTCGTAGCGGAAGCTCTTGTAGTTCAGTAGTTGTAGTTGTTGCGCAGTTCAATTGGGCTCAATGCGTGTTCTGATTGGGCAC	98	2(+):20369476-20369573	-23.7
Nov-m1187-5p	TAGATCCCTTCGGCGTCAGTCACT	24	Nov-m1187	TCCCAGCCGCTAGATCCCTTCGGCGTCAGTCACTCCCGCCCACCACTGACGGAGAGGAGAGGAGGAGGAGGTGGAG	76	2(+):20403156-20403231	-23.24
Nov-m1188-5p	AGGCGGTGCTGGCCCTGCTG	20	Nov-m1188	GTCACAGTAGAGGCGGTGCTGGCCCTGCTGGAGCGCGCGATCTCCGCGGGGGACGTGCGCCGCCTCGGCGCGGCG	75	2(+):20966912-20966986	-44
Nov-m1189-5p	GTTAGATCGGAGAGAGTCAGGTGA	24	Nov-m1189	CCACTCATGGGTTAGATCGGAGAGAGTCAGGTGAGGGAGGTAGTGGACTAGGTTATGACTGAAAAAGAATGGATCTTTCGGGCCAAACCCATGAACAT	98	2(+):21095687-21095784	-28.9
Nov-m1190-3p	GTGCTACCATCGATCTGACCCGGC	24	Nov-m1190	CGGCGGTGGCACCGGAAACATCGTGGAGTGGCTGCCCCAGAAGCTAGTGCTACCATCGATCTGACCCGGCGTCATCGGCC	80	2(+):21301326-21301405	-32.5
Nov-m1191-3p	AATCTCATGGACACGGGTATGGGT	24	Nov-m1191	CATGGGCAAACATCCTTACCTGTCATGTAGTAATGGGTATACCCACGGGCACAAATAATCTCATGGACACGGGTATGGGTAGGCACTACC	90	2(+):21549611-21549700	-23.5
Nov-m1192-3p	TAGGCACGGACCGGATGGGC	20	Nov-m1192	CAGTCTTGACTTCTCGTCTTCAGGTCTTCTCGAGTCCAGCATCTAAGGATAGGCACGGACCGGATGGGCGGTGGAACAT	79	2(+):21692754-21692832	-21.5
Nov-m1193-5p	AGGTACCAGCTGGCGCTCGCG	21	Nov-m1193	GCGACGCTGGAGGTACCAGCTGGCGCTCGCGTGACCTCCGTTGCTGGTGCGCCCGCGCCAGTTAACAACCCCCGGGGAGGA	81	2(+):21758819-21758899	-36.1
Nov-m1194-5p	ATACGTGGCGGCATTGACTCGATC	24	Nov-m1194	GACATGGCGTATACGTGGCGGCATTGACTCGATCTTCGCTCCACGTGAAGCTGACTTGACGCTTACGTGTA	71	2(+):22210613-22210683	-18.9
Nov-m1195-3p	AAGTTATTTGGCTGGCCAAAAGG	23	Nov-m1195	AAAAACTGAATCTTTTGGCCCGATTGGCTGCCACACCAGTTGCACGGTGTGACAAAGTTATTTGGCTGGCCAAAAGGTTCAGATTTG	87	2(+):22322565-22322651	-38.5
Nov-m1196-3p	AAAATTTTAGTAAGATAGAGTTG	23	Nov-m1196	TCCTACCACAGCTTTGGTAATGTCAAAGTTTGGGTAAGATTTGGTACTATCAAAATTTTAGTAAGATAGAGTTGAAAAGGTAGG	84	2(+):22848015-22848098	-20.3
Nov-m1197-3p	GGCCTTTAGACTGCGCGAGTAGAA	24	Nov-m1197	TTTAGTCAAATTCTCTCTCCAACTTTATTGGAAACATTATCTTAATGGCCTTTAGACTGCGCGAGTAGAATATGACAATT	80	2(+):22926601-22926680	-19.5
Nov-m1198-5p	TAAGTCATTTTTAGTCCCTCCTGT	24	Nov-m1198	TAATGTACTTTAAGTCATTTTTAGTCCCTCCTGTTTGAGACTTTAGGGACTAAAAGGGACTGAAACTTTAGTC	73	2(+):23234234-23234306	-21.4
Nov-m1199-3p	TACGGACGGATTCGGAGCGGATCG	24	Nov-m1199	AATACCATATCCGCATCCGCATCCATATCCGCCGGATTTCTAAAAACTCCTACCATATCCTCGTTACGGACGGATTCGGAGCGGATCGGATCGGATAT	98	2(+):23594165-23594262	-33.95
Nov-m1200-3p	ATGCGATGCGGGGATGGAGA	20	Nov-m1200	CTCGTAGCTCCCCTCCGGCGACCGCGACGAGATCAGCAGCGGCGAGGCGATGCGATGCGGGGATGGAGACAGAGTGCGA	79	2(+):23659051-23659129	-27.2
Nov-m1201-3p	TCTCATGCCGTTAGTAGTAGCAG	23	Nov-m1201	TTAGTGTCCTCCTTTATTTTCGTAACGAGGGATATTGTCAAGAGCTCTATCCATATCTCTCATGCCGTTAGTAGTAGCAGAGTGCAAACA	90	2(+):23707424-23707513	-19
Nov-m1202-5p	GTGGGATCGGTATTGTTTCGACTT	24	Nov-m1202	AGGATACTATGTGGGATCGGTATTGTTTCGACTTGTAGAATCGTAGTATCGTAAGATACTATGATATAAATTGGGATACTAACGACCTTGCGGCTAGCGAC	101	2(+):23865652-23865752	-29.7
Nov-m1203-3p	TAGCGCTCCACCCAGCTCCAC	21	Nov-m1203	AGTTTGCTGTGGAGTTGTGGAGCAGCCTAAACCCACCTCCACCTCTCTAGTTCATTTTGTGATAGCGCTCCACCCAGCTCCACCCCAGTTACA	93	2(+):24043877-24043969	-25.39
Nov-m1204-5p	GTCTGAGCTCTCCAATGAGGTC	22	Nov-m1204	GCACCATTGTGTCTGAGCTCTCCAATGAGGTCTTCGACTCGTATGTCCTTTCTGAATCGAGCCTCTTTGTGTACCCATACAAGATTGTGA	90	2(+):24047020-24047109	-19.1
Nov-m1205-5p	GATGTCGGGGCCTATTCTTGCAG	23	Nov-m1205	CAAGGGGCTGGATGTCGGGGCCTATTCTTGCAGCAACATGGTTGAGCAGGAGCTGCCTTCTGGGGGTTTGCTCATTT	77	2(+):24047783-24047859	-22.6
Nov-m1206-5p	GACCCGGACGATGCTCATGCTCGC	24	Nov-m1206	GCGGAAGGTTGACCCGGACGATGCTCATGCTCGCCGGCAGCGGGTGGCGAGCACACGGGGGGCGGGCTGTGACATGCA	78	2(+):24089796-24089873	-30
Nov-m1207-5p	TCTGCAAGCTTCGGACCACGAGGG	24	Nov-m1207	GGTCGATGGCTCTGCAAGCTTCGGACCACGAGGGAGGTGAGTTCCCCCAATGGTCCTCTGCTGGAGTTTGGGTTATCATCA	81	2(+):24195959-24196039	-32.2
Nov-m1208-3p	CAACGGTGATGAGTCCTACA	20	Nov-m1208	TTGTTCTTTATGTAGATCTTCGTTACAATTTGATTCGATCTGTTGGTCGCTAGCAACGGTGATGAGTCCTACAGACCTGTAAT	83	2(+):24564377-24564459	-19.7
Nov-m1209-5p	GCTTGGGAACCGCGGTTATC	20	Nov-m1209	CCGGCGAGGAGCTTGGGAACCGCGGTTATCTACAACAAGGACAAGGCCTGGGATGACCAAGTGCGTACCCCTGACTTAGTAATTACCTTGATTA	94	2(+):25165490-25165583	-24.4
Nov-m1210-5p	TGGCCTGTCTGGATCTGAGCT	21	Nov-m1210	GGCCTGAGAATGGCCTGTCTGGATCTGAGCTTGATAAAGATCAGGAGATGCCTGATGCTCAGCACCAGAGCAACATCATCAGAAA	85	2(+):25624073-25624157	-29.8
Nov-m1211-3p	AGAGGACCCGAGCTCGGCGGCGGC	24	Nov-m1211	CGACGCCGGTTAGGCCTTGAGCTCGCCGGTGGCAGCGGCGCCACAACAAGGAACAACCGTTATCAAAGAGGACCCGAGCTCGGCGGCGGCGGTGGCGTCA	100	2(+):25733208-25733307	-43.4
Nov-m1212-5p	AAAGATCGATTATCGCGTGTGGTC	24	Nov-m1212	AACTGTACGCAAAGATCGATTATCGCGTGTGGTCTCACATTAGAGGACTGCATGCGATGTGGCCGTATTGCGTAAGGTA	79	2(+):25852321-25852399	-33.3
Nov-m1213-3p	CGGTGGAGGACTTGCTGGACCTTG	24	Nov-m1213	GGGGGCGGTGGAGAGGGGGGCAGGGATGATGGGGGACGGGTTCTCGGTGGAGGACTTGCTGGACCTTGAGGAGCTCTG	78	2(+):25997348-25997425	-26
Nov-m1214-5p	AATTAGCCCACCTGTTTAGATCCT	24	Nov-m1214	ATTAGCTCAAAATTAGCCCACCTGTTTAGATCCTTGAGAGCTAATTTGAGGCTAAAAGGTGAGGGCTAAACATTAGTCCATGGAACCAAACAGGGCCCTA	100	2(+):26153481-26153580	-27.5
Nov-m1215-5p	GCCCCTTGTCGTCATTCTCATGGA	24	Nov-m1215	TGGCAAACCCGCCCCTTGTCGTCATTCTCATGGAAGTTGATGTCGCGTGGAGGACTATGACGGTGGCACTTGCAGCGGGAACACCT	86	2(+):26215310-26215395	-26.1
Nov-m1216-3p	GACTCCGGTTGAGCTTGTGGTGGA	24	Nov-m1216	AGGGGCGGTCCTCATCCATCAGACTAGTCTTTTGGGTTGTGTAGGTCCAGGACCTAAAGTTGTGACTCCGGTTGAGCTTGTGGTGGAGCAGGCCTCA	97	2(+):26286244-26286340	-31.8
Nov-m1217-3p	TAGGCCGAGGTACTTCAGGGGAAA	24	Nov-m1217	GAGGGGCTGGAGGTCGGCCCTGCTCACCCGACTAACCGCCAGCGGTAGGCCGAGGTACTTCAGGGGAAAGGAAGCCCTT	79	2(+):26335932-26336010	-32.1
Nov-m1218-5p	ATGACATGTGGGCTAGTGGATTAA	24	Nov-m1218	AAATAAACTTATGACATGTGGGCTAGTGGATTAATAAAGTGTGGCTAACAACCAATCAAACACTTACCTAATAAAACATGGCTTGTATAACATATAGCGTG	101	2(+):26353781-26353881	-18.63
Nov-m1219-5p	AGTCGCCGCTGAACCCGAGCTCG	23	Nov-m1219	CGGCGGGAGCAGTCGCCGCTGAACCCGAGCTCGCAGTCGATCCGGTCGGCCTCCTCCGGCACCGAGCTCGCAGGTTCCGCGGCGACGGAGGCCTCCCGGG	100	2(+):26379864-26379963	-57.5
Nov-m1220-3p	AGTTGTTGGGAGTCGTCAAAGCTA	24	Nov-m1220	CACTGCCACCTTATTGTTTTCGAGGTCATCACCATGTTCTTGCCACCGTTGGACAGCCGTCGGAGTTGTTGGGAGTCGTCAAAGCTAGAGAAGGAGT	97	2(+):27555729-27555825	-19.9
Nov-m1221-3p	TTGAATAGGGGCTGGATTTAAGAT	24	Nov-m1221	GCTGTAGTAGGGACCCTGCTGGATCTAGTTTTTTTTATCTTTAACTCTCAAAATTTGAATAGGGGCTGGATTTAAGATCCCTGATGGA	88	2(+):27613228-27613315	-20.3
Nov-m1222-5p	AAACCGCCGAGAGACCTCGTTTGT	24	Nov-m1222	ACGTCAGCCAAAACCGCCGAGAGACCTCGTTTGTCCGGTTTTCGTAAGTTGGGGGACGGGTCGTAGCTGGTTTTGTGGTCAAGGG	85	2(+):27762214-27762298	-25.7
Nov-m1223-3p	GTCCGGTTCGGTGCTTGGCTTCCC	24	Nov-m1223	CGTGGTGGTGTTGTTGGCCCGGTGGCGATTGGTCTCGCATAGCGATGTCCGGTTCGGTGCTTGGCTTCCCTCTCTGTAGC	80	2(+):27833163-27833242	-26.4
Nov-m1224-3p	AGCCGGTTTTGTAAGATAAG	20	Nov-m1224	ATTCAGATACTACGTCGGACGAAACCGGGGTCAAAACCGCTTAAGGATTCAGAGTTAGCCGGTTTTGTAAGATAAGGTATGTTATA	86	2(+):28273076-28273161	-23.1
Nov-m1225-3p	CCGCTCGGGATTGGGAGGGGA	21	Nov-m1225	GCCTGTCGCCGCCTGTCGTCATCCCGCCGCTGCCGCAGCCCGCCACCGCCGCCGGCGCCCGCTCGGGATTGGGAGGGGAGGAGAGAGAA	89	2(+):28312041-28312129	-35.7
Nov-m1226-5p	GGAATGCGGCCCATATGTATGGCT	24	Nov-m1226	TCTGTGCGGCGGAATGCGGCCCATATGTATGGCTAGCGTGCGGGCCAAAATTATGGACTGTGGACTGTGGTGAACGTGTGGCGGC	85	2(+):28572571-28572655	-26.5
Nov-m1227-3p	ATTCGTAGTAATAAGATGTGTCA	23	Nov-m1227	TAGTGGAGGGAGTCGCAAGCTTGTTATTCACTGTGTCAGAATGATGATAGATCTATTTAGATTCGTAGTAATAAGATGTGTCATATTCCGTAT	93	2(+):29034107-29034199	-20.6
Nov-m1228-5p	ATTTTCCCCCCGCCCCCGCATCGG	24	Nov-m1228	TGTTCCCCGCATTTTCCCCCCGCCCCCGCATCGGCCACCGGGTGGAAAACCTCACCCGCCCCAGCCGTCGCAGGGGACCCGGCAGGTGAGCGGGGCCTC	99	2(+):29088180-29088278	-47.2
Nov-m1229-3p	ACTGTCGAATTGCACCGAGGACTG	24	Nov-m1229	CTGGCTATTGCAAAGCCGGAGGTGGAAGGAGTGCCCGTTGATTGACATACAATAACACTGTCGAATTGCACCGAGGACTGTACACAAAAG	90	2(+):29478442-29478531	-21.4
Nov-m1230-3p	GTCACTGTGACTGCGGGACGCCCT	24	Nov-m1230	AGGTCTGAACTTTGCGGTTACCGAGTACGCAGCCAACGGTGACGTCACTGTGACTGCGGGACGCCCTGTGATTTATG	77	2(+):29602589-29602665	-21
Nov-m1230-5p	TTTGCGGTTACCGAGTACGCAGCC	24	Nov-m1230	AGGTCTGAACTTTGCGGTTACCGAGTACGCAGCCAACGGTGACGTCACTGTGACTGCGGGACGCCCTGTGATTTATG	77	2(+):29602589-29602665	-21
Nov-m1231-5p	ATGGATTTGACTTGCGGGTTATCT	24	Nov-m1231	TGGGTAACCCATGGATTTGACTTGCGGGTTATCTATTAATTTGACCTATAAATGAGTTTATAGATCGACCCACTTGCATATCTAGATGCGGCAAGCCGG	99	2(+):29617462-29617560	-26.3
Nov-m1232-5p	CAGATGCGGGCGCGGCGGTGC	21	Nov-m1232	ATGCGGGTGGCAGATGCGGGCGCGGCGGTGCGTGGGGAAGAAGCGGGAGAGGGGGCCGGTGCGGCGGCGGGCGGCGTGGAG	81	2(+):29816768-29816848	-30.4
Nov-m1233-3p	TGAGTTGAGTCTGGCCGGCTCTG	23	Nov-m1233	TCCAAACATTGTCATAGGCGGAGGCGTTAATCGCAAACAGTTTACCATCATAGGGTTGAGTTTGAGTTGAGTCTGGCCGGCTCTGTTATGTCTGG	95	2(+):29824967-29825061	-25
Nov-m1234-3p	CAGACAATAACTCTAGTAGCTTT	23	Nov-m1234	GCCTCATGCTGAACATGGCTGCTCGTGCTTCTGTAAACCCTGTTTCTGCTTTGAGTGGAAACATGTCAGACAATAACTCTAGTAGCTTTAGACCAATAC	99	2(+):29865717-29865815	-20.9
Nov-m1235-3p	AGAAGCTGCGACTCCTGTCCTGAC	24	Nov-m1235	TGAGGAAAAGAGTGCCCAGGTTACTCCGTTTCGGGGCACCCCGGAAGAAGCTGCGACTCCTGTCCTGACTCCTGACTCC	79	2(+):29898663-29898741	-22.9
Nov-m1236-5p	ATGCCACCTGTAGCGGACGTGATA	24	Nov-m1236	AAATGTGAACATGCCACCTGTAGCGGACGTGATAGTTTTATTATGTCGTGCCAGCTAGAGTAGCGTGGTAAGACAACGCTGTCACACCA	89	2(+):30063631-30063719	-25.2
Nov-m1237-5p	TGGTCTTCAAAGTTCTCTGATTG	23	Nov-m1237	CATCCATTCATGGTCTTCAAAGTTCTCTGATTGCTCTCATGAATCCCATGCAACATCAGCATGCTATCTAAGATCATGTATTACTTGCTTTTGGATA	97	2(+):30273062-30273158	-20.96
Nov-m1238-3p	AGGTCTTCAAAGTTCTCTGATTG	23	Nov-m1238	ATTGTGTAGAGCAAAATGAGGAGGTTATATGATCTGAAGTATCTAATGTTGATAATTCAAGGTCTTCAAAGTTCTCTGATTGCTCTCATGAA	92	2(+):30273187-30273278	-27.7
Nov-m1239-5p	GACGCTCTGCAGGGGGTCGCGGCG	24	Nov-m1239	GAAACCACCCGACGCTCTGCAGGGGGTCGCGGCGCTAGGCGAGGGTGCGGTCCCGGTCGACGTGGAGCGAATATTCTCCTCGGGAGCGGTGAG	93	2(+):30289500-30289592	-35.4
Nov-m1240-3p	TGACGTCCCGGGCTTGCCTGCG	22	Nov-m1240	TCGTTGACCGAGAAGCTGCAAGAGAAGGAGACGACGACCGAGGGCAGCGCCGGCGCGGCCGTTGACGTCCCGGGCTTGCCTGCGGCGGCCGACG	94	2(+):30382670-30382763	-41.2
Nov-m1241-5p	GCACACGGTGATCGCGGATCCGCG	24	Nov-m1241	CGCGCCCGACGCACACGGTGATCGCGGATCCGCGGCGGCAGTAGGCCAGTGACGGAAGGGCGAAACCGACGAGCGTGGCGCGGCGCGG	88	2(+):30506107-30506194	-41.6
Nov-m1242-3p	CATGCTTGGATAGCTTGGCCTCTC	24	Nov-m1242	AAGGAGCATATAAATGGCCAAGACACCAAGTACTCAATCCAAAAGATAAGATAATAGTACCTGCTGCCATGCTTGGATAGCTTGGCCTCTCTTATCCATCC	101	2(+):30547730-30547830	-25.43
Nov-m1243-3p	GGTCAAGCTCCGTCGAGGCAGTCT	24	Nov-m1243	CACTCTCTGGGCGATATGCCTCAGCGAGAGGTGGAGGGTCGTGCCCATGTTGGCGATGGCAAGGTCAAGCTCCGTCGAGGCAGTCTCCAGCTTGCA	96	2(+):30891589-30891684	-37.5
Nov-m1244-5p	CACCTCTCCCGGAGCTGGAGCTCA	24	Nov-m1244	GCTCCAACTCCACCTCTCCCGGAGCTGGAGCTCAACCAAACCGTTTCAGCTCCACCTGAAATGGGAGCGGAGCT	74	2(+):31034714-31034787	-32.5
Nov-m1245-3p	AGCTGCCAGCTAGATGAAGAACCC	24	Nov-m1245	TAGGCTTGTTAGTCCTTAGGGCGTTCGCAGTGCGCCGTGTGATTTTGGCGAATTTGAGCTGCCAGCTAGATGAAGAACCCCATTAGCCAC	90	2(+):31441287-31441376	-25.8
Nov-m1246-5p	GGCCCGATGGATCCGGCAGTCGG	23	Nov-m1246	GTGGCGGTGCGGCCCGATGGATCCGGCAGTCGGCGGTCCACGCGACCGGCGAGGCGGCGTGGAGGCGGAGGGCAGAGACGTCGCCGG	87	2(+):31450061-31450147	-42.3
Nov-m1247-5p	GCAAAGGGGCCGCCTGCAAAATT	23	Nov-m1247	CCCCAGGGCGGCAAAGGGGCCGCCTGCAAAATTCCAGGCCCCCCGCCGCCCATTTGCAGGCGGCCCCCCGCACAGTAGAAAATCGCCCTATTGGAGGG	98	2(+):31861697-31861794	-51.8
Nov-m1248-3p	AATTCAAGGCGTCGCGTGTCC	21	Nov-m1248	TGAGGTCAATGGGGGTGGACGGGCGGCGGAGGTTGAGGAAGCCGGCGGGGCGACGGCGAATTCAAGGCGTCGCGTGTCCTTTCTTCTCT	89	2(+):31900312-31900400	-35.8
Nov-m1249-3p	AACGAATTTATTGGATTGGATGG	23	Nov-m1249	AGAACTAACTCATTGGTGGATGATTGGGATTGGTTGTCGATTTGTCGTAACGAATTTATTGGATTGGATGGGATTGGTTCA	81	2(+):32965249-32965329	-21.7
Nov-m1250-3p	GTCCAGATTCGTATTATTAAGATA	24	Nov-m1250	CGGATGTGACATATCCTAGTACTATAAATCTAAACATATGTATGTCCAGATTCGTATTATTAAGATATGTCACATTC	77	2(+):32979125-32979201	-30.9
Nov-m1251-3p	TCCTCTGGACGGGAACTATAGA	22	Nov-m1251	GGAATCATCAGCTGTCGTTTGCCTTCCTCGGGGAACAGTATGCTATATACCTTATCCTCTGGACGGGAACTATAGAAATAGAAATG	86	2(+):33392261-33392346	-18.6
Nov-m1252-5p	TGGAACTGGAGCTGGAGCTATGCC	24	Nov-m1252	CCAGGAGGAGTGGAACTGGAGCTGGAGCTATGCCAAACAGGCCCTCGGTAATGTAATACAGCTCCAACATTTTGCATTTGGT	82	2(+):33450404-33450485	-23.9
Nov-m1253-5p	ATTCCCCTTGGCACAGTTCGGATG	24	Nov-m1253	CATCCTCTCTATTCCCCTTGGCACAGTTCGGATGGTGGCGCGAGTTCGTCGGAGCTGGGCAGTTGGGGGAATGGCGTGAGGAGA	84	2(+):33552491-33552574	-45
Nov-m1254-3p	AGAGGCTGTGTGTGGCGTGACTGA	24	Nov-m1254	AGCCGAGTGGCTCGCATGACAGCATTGTTTGGCCATGCCAGCCACAGTGGCGTGGCAAGAGGCTGTGTGTGGCGTGACTGAGTTATTTGGC	91	2(+):34207953-34208043	-43.1
Nov-m1255-3p	GCAATTTAGGGATGGGCGACCGAT	24	Nov-m1255	CAACTTCTTTTCCGGAAGCCAATCTCCAAAGAACTCCAGGGTTAAGCGTGCTTGGCTTGGAGCAATTTAGGGATGGGCGACCGATCGGGAAATTC	95	2(+):34291121-34291215	-33.9
Nov-m1256-3p	AGCGCGTGCGTGGACTCATCGAG	23	Nov-m1256	TCAATATCCAGTCGACGAGTCAGCAGCAGAGACGCAGAGTGTCAGCGCGTGCGTGGACTCATCGAGAGGAGCAAAG	76	2(+):34367434-34367509	-27.7
Nov-m1257-5p	TCGAGAAGACGCCGCAGTGGC	21	Nov-m1257	CATTGCCAGATCGAGAAGACGCCGCAGTGGCGCGCGGGCCCGCTCGGCCCCAAGACGCTCTGCAACGCGTGCGGCGTCCGCTACAAGTCCGGCCGCC	97	2(+):34412226-34412322	-41.3
Nov-m1258-3p	GAGGTAGGGGCTGTTTGGTT	20	Nov-m1258	GTAAACGTTGGACACGGATTTCCACTGCTGCACTTATTTTGGGATGGAGGTAGGGGCTGTTTGGTTTAATGCTTCA	76	2(+):34582712-34582787	-19.6
Nov-m1259-5p	AGTGGAGCTGCGGGACCTTC	20	Nov-m1259	TGAAAGAACCAGTGGAGCTGCGGGACCTTCTATGGAGAAGATGGAAAAGGCCCCAGGTCTGTTCTTCCAC	70	2(+):34648051-34648120	-23.8
Nov-m1260-3p	GATAATGGGCAGCTAGAGAT	20	Nov-m1260	TGGCTCCCCGATCTTGCACGCGGTTGAATTGATATGCACACAAACACAATGATAATGGGCAGCTAGAGATCGATCGAGCT	80	2(+):34672641-34672720	-18.22
Nov-m1261-3p	CCGGTGAGTGGCCGGAGAACT	21	Nov-m1261	GGGCATCGACGTTCATGGACGGGAGCCTCCGGCTAGAGATCGACGAGAACCCTGAAGCCATCATCTCCGGTGAGTGGCCGGAGAACTTCTCCCTGCT	97	2(+):35092501-35092597	-31.5
Nov-m1262-3p	GCGGCGACGTGGATGGTCGGAGGC	24	Nov-m1262	AGGTCGTCGAAGCCGTCTCCGTCCATGCGTGGCCGGCGGCGCAGATCGGTAGAGGCGGCGACGTGGATGGTCGGAGGCGGCGCGGCTC	88	2(+):35769470-35769557	-50.1
Nov-m1263-3p	CGCATTGAGCGACTTTGTACTGA	23	Nov-m1263	TGCAGCTTGGGTTTTTGATGGCGTTGCCTATGATGATGGAAATTGGTCTGGAGAGAGGATTTAGAACCGCATTGAGCGACTTTGTACTGATGCAGCTGCA	100	2(+):35802525-35802624	-27.2
Nov-m1264-3p	CATGAAGCCCGGCCTCGCTGACA	23	Nov-m1264	GCCAACCCCATGTTCCGCGTCGGTCTTGATGTGTTTGAGGATGAGCCTTACATGAAGCCCGGCCTCGCTGACATGAAGAATGC	83	2(-):80760-80842	-23.3
Nov-m1265-3p	TTTGTTTGGGGATCTTTTGGGAGG	24	Nov-m1265	AGTTTCCATCCTCCAAGAGGGTCGCCTCTGGTCCTTAGCTAGTGCCGCTTTGTTTGGGGATCTTTTGGGAGGATAGGGTTTT	82	2(-):170505-170586	-30.3
Nov-m1266-3p	AAATGGTGGCTGTGATTGCT	20	Nov-m1266	AAAAAAAGGAAGGCATTCATGCATCATCCAATTGATGATTGATGGGGGAAGTGGAAAATGGTGGCTGTGATTGCTTCCGGACATT	85	2(-):335739-335823	-18.8
Nov-m1267-5p	CTAAATGAAGTACTCTGCAAT	21	Nov-m1267	AGAATCAAAACTAAATGAAGTACTCTGCAATGCCATGCAGGTGAGAAGATCACATACGGCAGGTGAGATGACGTCATCTGGGAATCTA	88	2(-):418981-419068	-19.4
Nov-m1268-3p	GGAGGATCTGATCGCTTGGCACCT	24	Nov-m1268	TTTTCTGGTCTGTGGATGCGAACCGAATCCTCCAAATCCCGATTGCTCCTCAGCGGGAGGATCTGATCGCTTGGCACCTCAACCGAAAC	89	2(-):455632-455720	-26.8
Nov-m1269-3p	AACGATAAGAAACGATTTGGTACC	24	Nov-m1269	TACCTCATGATGCTAAATCGTTTTCGATCGTTGGATCTAACAATGCACATCATGTCCAGCTAGATTCAACGATAAGAAACGATTTGGTACCGTGAGGTACC	101	2(-):670633-670733	-50.3
Nov-m1270-3p	AATGAAGCTGAGCCGGTTATAA	22	Nov-m1270	CCAACTGGAGATGTGATGGCGATCTCATGTCATGATGATGTAGTTTAGTAGCCATGGAATGAAATGAAATGAAGCTGAGCCGGTTATAATAGTTGTATA	99	2(-):748718-748816	-18.42
Nov-m1271-3p	AGACGCGGTGGAGAAGTAGGCCAG	24	Nov-m1271	CGCGGCGCCGCTGGAATTGTTCCTCTCCCGCGTCACTGTCGTTCCCTTGTTCCTCTCCCACGCCGCCAGACGCGGTGGAGAAGTAGGCCAGGGGCGGTAAG	101	2(-):762869-762969	-35.43
Nov-m1272-5p	ACAGCGTTAGCCGGCTGTCGAC	22	Nov-m1272	TGCGTGACGTACAGCGTTAGCCGGCTGTCGACGGCGATCTCGCCGATCCGCGCGGCGGCGCTGACGCGGGACCGCGCGG	79	2(-):776186-776264	-41.8
Nov-m1273-5p	GAAAAGTCCGTCGGAGGAAAGCTT	24	Nov-m1273	AAGATACAGTGAAAAGTCCGTCGGAGGAAAGCTTCCAGCGGATGGTGTCTTCCTCTAGATTTAGCTCGACAGTGTGTACTTC	82	2(-):979988-980069	-24.1
Nov-m1274-3p	GCCACAGTTATGGCAAATCGAGTT	24	Nov-m1274	CATTTGCTAGCTAAAGTTTGTCATAGTTGTGGCCAACAAATTATTGGTCACACTTTGTGTGGCTTGCCACAGTTATGGCAAATCGAGTTATGACAAAGT	99	2(-):1100932-1101030	-36.52
Nov-m1275-3p	ATCCCGCCTTGCACCAAGTGAATC	24	Nov-m1275	GCCTCGGGCTCGCTTGGTGCAGATCGGGACCCGCCGCCGCCGCTGCCGGGGCCGGATCCCGCCTTGCACCAAGTGAATCGGAGCCGGCG	89	2(-):1553151-1553239	-52.8
Nov-m1275-5p	CGCTTGGTGCAGATCGGGAC	20	Nov-m1275	GCCTCGGGCTCGCTTGGTGCAGATCGGGACCCGCCGCCGCCGCTGCCGGGGCCGGATCCCGCCTTGCACCAAGTGAATCGGAGCCGGCG	89	2(-):1553151-1553239	-52.8
Nov-m1276-3p	CTGACAGCTGCAGTTTCTAG	20	Nov-m1276	CAAGATTCTATTTTCAGAATCTAAGTAAAAAGTAGACTGTTTAGGAAATTTCTGACAGCTGCAGTTTCTAGAAGAATCTTT	81	2(-):1793178-1793258	-18.4
Nov-m1277-5p	GTCGTCATCGCGGCGCTGGCGCC	23	Nov-m1277	GAGAGTCGTCGTCGTCATCGCGGCGCTGGCGCCTGCGCGACCTCGTCGGCGCCGGCGGCCGCTCCCGCAGCGACGGCAAGG	81	2(-):1800232-1800312	-48.9
Nov-m1278-3p	AATCGATGGCACTGTACTGTA	21	Nov-m1278	GTCATGGCATGTACAAATACAACAATGCTATTGTAGTGTGGATTTGCGTGATGCAACTAGGCTGTAATCGATGGCACTGTACTGTACATGTGAGAG	96	2(-):1816412-1816507	-30.3
Nov-m1279-5p	GCGTTTGCGGCTTGGTGCGGTTGC	24	Nov-m1279	CTCAACCGGAGCGTTTGCGGCTTGGTGCGGTTGCGGCATAAGAGCATCTCTAACAGCCTCTCTAAACATTTCTATAGCCAACTCTCAATCTGAT	94	2(-):1978271-1978364	-18.6
Nov-m1280-5p	CCTATCGTCCTGAGTCCTTGCAAG	24	Nov-m1280	CAGGTCAGCTCCTATCGTCCTGAGTCCTTGCAAGGCCGATACCCTGGCCTCAACGACGACCATGACAATAGCGTGCATGAAAAT	84	2(-):2144868-2144951	-26.8
Nov-m1281-5p	GTGTTTGGTTTGGGGATGGGATAG	24	Nov-m1281	TCATTAGGCTGTGTTTGGTTTGGGGATGGGATAGGATGGGTTGGTTCCATCCCTGTTTTTTTACCCTTTTTGGA	74	2(-):2284900-2284973	-20.5
Nov-m1282-3p	GGTGTGGCGTCACTGGCTGTCGAC	24	Nov-m1282	CAGTTTCCCCTCCTCCTCAGCTGTCGTGGAGGACGTCGCCTAAAACCCTCACCTTCAACGCGTTGGCGGTGTGGCGTCACTGGCTGTCGACGGAAACCCTC	101	2(-):2545247-2545347	-35.6
Nov-m1283-3p	GTGCCACCGGCCGCCGCGAAT	21	Nov-m1283	GGGTACAAGGATGAGCTGCTGTGGGCGGCGCTGTGGCTGCACCGTGCCACCGGCCGCCGCGAATACCTCGACTA	74	2(-):2828308-2828381	-31
Nov-m1284-3p	ACACCCTCTAATTGGATGCCTGAC	24	Nov-m1284	CGGTCGCTTTGGTCAGACATCCAATTAGAGGGTGTTTGCAATTAGAGGGTTGCAAACACCCTCTAATTGGATGCCTGACCAAAGCGACC	89	2(-):2898187-2898275	-73.8
Nov-m1285-3p	ATATACACACACACTGAGCTACAT	24	Nov-m1285	GATGGGAGCAGGTGTACGTACTCCTATGTGTATAGAATCATTTTCATATATATATATATACACACACACTGAGCTACATGCTTCACAGT	89	2(-):2943637-2943725	-19.8
Nov-m1286-5p	ATCGTTCGTGTGACAAGATGGGTA	24	Nov-m1286	AAAGAGTGTAATCGTTCGTGTGACAAGATGGGTATGATAGATATCTATCACCCATCTTGAGGGGGAGTGTTGGGCTGTAA	80	2(-):3114358-3114437	-28.5
Nov-m1287-3p	CGACATGTGGGACAATAAAAGAGT	24	Nov-m1287	GCTGGGTCTGTCCTTATGAGTTCATATTCTCTATCATAATGACATTATTATTATAGACACCGACATGTGGGACAATAAAAGAGTAGAACCTATA	94	2(-):3357364-3357457	-18.9
Nov-m1288-3p	ATGGTCAAACATTAGGTACGGATA	24	Nov-m1288	AAAACATGAATAGTACTTTATGTATGACTAAATATTTTTAAAATTTTCAAATAAGACGGATGGTCAAACATTAGGTACGGATATCCATGGCTG	93	2(-):3389753-3389845	-18.34
Nov-m1289-3p	TAGACAACGTCCCTCTGACTTTC	23	Nov-m1289	CTCTAACATAAAGTCAGAGGGACGTAGGTTATGGGCTCAATTTTTATGGGTCCTAGACAACGTCCCTCTGACTTTCCGTCAGAGGG	86	2(-):3593968-3594053	-45.6
Nov-m1289-5p	AAGTCAGAGGGACGTAGGTTAT	22	Nov-m1289	CTCTAACATAAAGTCAGAGGGACGTAGGTTATGGGCTCAATTTTTATGGGTCCTAGACAACGTCCCTCTGACTTTCCGTCAGAGGG	86	2(-):3593968-3594053	-45.6
Nov-m1290-3p	ATGTGGATGCATGAACTTTGC	21	Nov-m1290	ATAACTATGGGCACAGGACTGCTGCTGCGCCATGTGATTGGATATGTACTATATGTGGATGCATGAACTTTGCTCGCAGAACT	83	2(-):3627859-3627941	-18.4
Nov-m1291-5p	ATCATCGTCAGCGCCGACACGGAG	24	Nov-m1291	TAGCGGCAGCATCATCGTCAGCGCCGACACGGAGGTCCTCGAAACGGGGGAAGGCCGAGGCGGTGGCGGTGTTGGGGTGGTGG	83	2(-):3974335-3974417	-39.7
Nov-m1292-5p	AGTATTACGGAACTGAATTCTCCT	24	Nov-m1292	TGGACAGTTTAGTATTACGGAACTGAATTCTCCTAATTAATACTACGAATCTAGATAGGAAGTTCAGTTTTATATTAAATATCCCAA	87	2(-):4010478-4010564	-22.3
Nov-m1293-3p	ATTCGTTGGACTATAAGAGCAAGT	24	Nov-m1293	TTAGTATTCGATGGGATGTTTTATAGTCCAATGAGTCTGTTTAGATTCGTTGGACTATAAGAGCAAGTATAATAGTAG	78	2(-):4155245-4155322	-28
Nov-m1294-5p	ATGACATATTTCTCTATACAGATT	24	Nov-m1294	TTGGTTGGATATGACATATTTCTCTATACAGATTCGTTGTACTAGGATGTGTAAGCCTGTCAAGATTCGTTGTATTAGGATGTGTCACATCCAAACAAA	99	2(-):4416688-4416786	-28.7
Nov-m1295-3p	ATTTAGATTTGTAGTTTTAGGATA	24	Nov-m1295	AGATGTGATATATCTTAAACTATAAATCTAGACAGTATGTTTATTTAGATTTGTAGTTTTAGGATACTGTCCAAAT	76	2(-):4516777-4516852	-24.1
Nov-m1296-3p	AGTAGTTGACGGGTGGTCCCAATC	24	Nov-m1296	GGTTGATCGGGACACGGATCCTCTGCAGTACTGCACTTGCAGTAGCAGTAGTTGACGGGTGGTCCCAATCCCATATTTCA	80	2(-):4594559-4594638	-28.4
Nov-m1297-5p	CATCTGGGCCCCTTGCCACCCTA	23	Nov-m1297	GTACTTTTTGCATCTGGGCCCCTTGCCACCCTACCAGAGGACGGCAAGGGACCCAGATGCAAAAGGTACC	70	2(-):4646610-4646679	-51.1
Nov-m1298-5p	GAGAGCTCAGGTCCATCAGATA	22	Nov-m1298	TGAATCTCCAGAGAGCTCAGGTCCATCAGATAATACTCAAACAAACCCTGAAGGCACAGAGGAATCTAGGAAAAGCACAGACTGCAGGGAGAAAAC	96	2(-):5039519-5039614	-19.57
Nov-m1299-3p	GTGACTGGTGACTGGTGTCA	20	Nov-m1299	ACATCGACAGAGACTGCCAACAACTATATCATTCCTGGAAAAGACAGGTGGTGACTGGTGACTGGTGTCAAACAAGCCTC	80	2(-):5066059-5066138	-19.1
Nov-m1300-5p	TCGACCCGGCGGACGGCGAGCTGA	24	Nov-m1300	CTGTCCTACTTCGACCCGGCGGACGGCGAGCTGAAGACGGTGACGGTGGCGGAGCTGACGGCGGGCAGGAAGGCGGT	77	2(-):5167645-5167721	-30.5
Nov-m1301-3p	AGTGATAAAGGCACGGTGCAGTCG	24	Nov-m1301	CTTTGCCGTCACTGCACCGTGCCTTTGTCACTGACATGTGGGTCCGATGTGTCGTCGGGCCCATACGTCAGTGATAAAGGCACGGTGCAGTCGACTGCAAA	101	2(-):5191176-5191276	-81.2
Nov-m1301-5p	ACTGCACCGTGCCTTTGTCACTGA	24	Nov-m1301	CTTTGCCGTCACTGCACCGTGCCTTTGTCACTGACATGTGGGTCCGATGTGTCGTCGGGCCCATACGTCAGTGATAAAGGCACGGTGCAGTCGACTGCAAA	101	2(-):5191176-5191276	-81.2
Nov-m1302-5p	TCACAGCGGAGTTCTACTGAACC	23	Nov-m1302	ATGTTGATGCTCACAGCGGAGTTCTACTGAACCACTTTGGATTATCTGAAGCTCGGTATGTTTATCTGTATTGGTTAAACAA	82	2(-):5243429-5243510	-18.4
Nov-m1303-3p	GTGAGTGTATGTGTTGTACTATAT	24	Nov-m1303	TTCGAAGATGTTTATAGAGGTAGGGATTACATGCGTGCGTTCATAGGGGTGAGTGTGCGTGTATTGTGAGTGTATGTGTTGTACTATATAATTTTTTTT	99	2(-):5402601-5402699	-20.5
Nov-m1304-3p	CGAGAGGGGTATGTATGTACGT	22	Nov-m1304	TGTGTGTACGTATGTATGTACGCAACTTTGTACGATCGATGGTGCGTGTGATCGAGAGGGGTATGTATGTACGTACGTATATAC	84	2(-):5468742-5468825	-35
Nov-m1305-5p	ATTGGCTGTAACTCTGATGAGCAA	24	Nov-m1305	TCTTATAATAATTGGCTGTAACTCTGATGAGCAAAGGCTGAGATATTTATTCCATTATCTAAAAAGAATCTCTGAACGGAGTTAAGTCCAAAAGCGTAGTG	101	2(-):5601014-5601114	-19.07
Nov-m1306-5p	TCCGGTTTTGGACACAACTAC	21	Nov-m1306	ACCTATTGGCTCCGGTTTTGGACACAACTACAAAGGTGTAATGAAGATGGTGAGCTTTTAAAAGTTGCATGTCGTAAGCTTGAGATAACGGTT	93	2(-):6244059-6244151	-19
Nov-m1307-3p	AATAAGCCGTTGCGAACACCGTGT	24	Nov-m1307	TTGAGATTGACGAAGTCACCACATATGCCTTGTTGTTGATGGGTACATCGCCTACCACTGAAAGAATAATAAGCCGTTGCGAACACCGTGTCAAATCTAGT	101	2(-):6708891-6708991	-19.8
Nov-m1308-5p	GTGCTAGGTTGATATGAGGGAACA	24	Nov-m1308	ATCTGAACAGGTGCTAGGTTGATATGAGGGAACATTATTAAACGAGTCCTCGTATTAAGCTATGTTAGCCGTTGGAG	77	2(-):6910192-6910268	-24.3
Nov-m1309-3p	GAAGGGGGATTTGCAATTATGACA	24	Nov-m1309	GAGAAATCGATATCATGGTTGCATTCTCTGAATCTTCCGGCATCCTTGCAGGCCAGATGTGGAAGGGGGATTTGCAATTATGACACTATAAATAT	95	2(-):7307440-7307534	-27.5
Nov-m1310-3p	AGATGTCTCGCTGTTGATGGATA	23	Nov-m1310	ACGGGTGCCTCGCTATTCACAGGTACGTCACCTGTTACTGAAAGAATAAGTAGATGTCTCGCTGTTGATGGATACATTGCCTAA	84	2(-):7357389-7357472	-18.22
Nov-m1311-3p	TCTACCCCTAGGCCCTCCGAC	21	Nov-m1311	TCCAAGTCTTCAGGATTTAGGGAGAGAGGGTGAGAGTGAAGATGGAACTCCTCTACCCCTAGGCCCTCCGACATGACCAACT	82	2(-):7397110-7397191	-25
Nov-m1312-5p	ATGTAGACCCACATGTCATTGAGA	24	Nov-m1312	TCATAGATACATGTAGACCCACATGTCATTGAGATAGGGGTGGCAAATAGTTAAATGCCAAATAGTTCAATGACCCCATGGAATACGGACTCCGACTC	98	2(-):7586503-7586600	-21.6
Nov-m1313-5p	ACCTCGCCGCCGGCCGCGCCCTGT	24	Nov-m1313	ATGTGCTGCAACCTCGCCGCCGGCCGCGCCCTGTGCGCCGCCGCCGCCGCCCTGTGCGCCGCCGGCCGCGCCCTTGCTGCCGG	83	2(-):7813233-7813315	-39.7
Nov-m1314-3p	CCGTTAGTTTTGGATGCTCTC	21	Nov-m1314	GCGGGCGGAGGAGGGTGCCACGGCGGCGGCGGCCGGCGATGAGCTAAGCCGTTAGTTTTGGATGCTCTCTCTCTCTCTC	79	2(-):8539236-8539314	-34.3
Nov-m1315-5p	GTCGATGTCGCCGCGGGCGGA	21	Nov-m1315	TATGCTGTGCGTCGATGTCGCCGCGGGCGGAGGAGGGTGCCACGGCGGCGGCGGCCGGCGATGAGCTAA	69	2(-):8539268-8539336	-34.3
Nov-m1316-5p	TCATTCTAGTTATTGGGTTGAGG	23	Nov-m1316	GTTATGGATATCATTCTAGTTATTGGGTTGAGGATGGTCTTAGTAGTTACTACTAATTAATTAACTTCAACCGAAGCTTTAATTAATTCATGTT	94	2(-):8713102-8713195	-23.3
Nov-m1317-3p	TTGCTCTGTCTTTAATGGAA	20	Nov-m1317	ATCTTGATGTTTTTATTGACAGACTGCTGCTAGTTACCATGCTATTGCTATTGCTCTGTCTTTAATGGAAGCATACTCTT	80	2(-):8813337-8813416	-20.3
Nov-m1318-5p	GAATCTAGGACGGGTATATGTAGA	24	Nov-m1318	CCAAAAAAACGAATCTAGGACGGGTATATGTAGACTTATAGTATTAAAATGTGTCACATCCAGTATTAGGTTGGTTTCTATGGG	84	2(-):8915336-8915419	-19.2
Nov-m1319-3p	ACGACAGTGACCACGAGGAGTGCA	24	Nov-m1319	GCGTAGCGGCGGCATCCGGCGCTGGGGATGTGTGGGGGCGATGGATCCGGCGACGGCCACGACGACAGTGACCACGAGGAGTGCAACGGCGACGA	95	2(-):8917150-8917244	-35.5
Nov-m1320-5p	GGCTCTTCCATCCCGGGTTGGTGG	24	Nov-m1320	ATCTGGCGTTGGCTCTTCCATCCCGGGTTGGTGGCGGCGTTGTGGCATCGGCCAGTGGTGGTGGTGCAAGGGGGACGGCTAGATC	85	2(-):8995245-8995329	-35.2
Nov-m1321-3p	CACCAACCGAGACTAAAGATCT	22	Nov-m1321	CTAAAGATCATCTTTAGTCCCGGTTCGAATGCTGTCAGGACCTGTCAGGCCCCCCCGGGATCTTTAGCACCAACCGAGACTAAAGATCTTAACTTTAGC	99	2(-):9181327-9181425	-33.5
Nov-m1322-3p	GTGAGGCATGCTGCCGTCGCTAGG	24	Nov-m1322	ACGGTGGCGCCATAACGATGCGGTGCATGACTCACGCTCAATAATGGCATAGGCGACATGTTGCAATGTGAGGCATGCTGCCGTCGCTAGGCCTGCCGGCC	101	2(-):9877639-9877739	-41.6
Nov-m1323-5p	GAAGAAATAAGTTGGAATCACCCT	24	Nov-m1323	TTGGAAGTTTGAAGAAATAAGTTGGAATCACCCTAGTCCGGTACATAGAGGCCTGGTTTAGTTTCAACTTTTTCTTTAAACTTCCAAT	88	2(-):9893933-9894020	-37.2
Nov-m1324-3p	TGCTGGTGACTAGAGCTGTG	20	Nov-m1324	ATGTTCATGATTATAACTTTGATCATCCAGGTATGATGCATATTCCTAAGAAGTTTGCCTAAGTATGCTGGTGACTAGAGCTGTGCACTGATTTT	95	2(-):9935244-9935338	-18.7
Nov-m1325-3p	AATTAGAAGCTCCCCCAAACAATC	24	Nov-m1325	GCTGCAGTTTTTTTGGCCTATTTAGGGGAGCTTCTATCTATTGTAATTTTTTCTAGAATTAGAAGCTCCCCCAAACAATCCAGTCTTTAG	90	2(-):10405930-10406019	-26.3
Nov-m1326-5p	GGTGTCGGTTCTAGGGTACAACCG	24	Nov-m1326	AATCAATATAGGTGTCGGTTCTAGGGTACAACCGGCACCTATAATAAATATAGGTATCGGTTCTTGGTGTATAACCGGCACCTATAATATTA	92	2(-):10521931-10522022	-39.9
Nov-m1327-3p	ACTGACTGGATTGCCATGCGTACA	24	Nov-m1327	GGAAAGAGGATGTATGACAGGTGGACCCCAGCACTTTTTTATAATAAAATACTGACTGGATTGCCATGCGTACATCACGTAGGA	84	2(-):10677555-10677638	-21.7
Nov-m1328-3p	TCCACTCCATCTATAAGAGACATT	24	Nov-m1328	TATGGTAATATGCCACATAGAAAGAGAAAGGACGTGACTACACAGCTAGTGGTAGCTAGTTCCACTCCATCTATAAGAGACATTATCTACCTAT	94	2(-):10849044-10849137	-19.2
Nov-m1329-5p	CTGGAAGGAACAGCAGAATCCT	22	Nov-m1329	CCGGCCGAATCTGGAAGGAACAGCAGAATCCTGACTCGGGAGCCTGCATTCCAAACCTATTCAGCTGA	68	2(-):11157497-11157564	-25.4
Nov-m1330-3p	AGTGAATGGGTCACCTGTGACGAG	24	Nov-m1330	GCTACTTCAGCCAGCCAAAGGTGAGTCATTTGTGACAAGCGCCAAGATAGATACGTCAGTGAATGGGTCACCTGTGACGAGCTGTCACATT	91	2(-):11522756-11522846	-25.87
Nov-m1331-3p	GCGACAGTGGTGGTGGCGCCCGGC	24	Nov-m1331	GGCGGCTAAGGCAGGTCCCTTCCCCTCCCTCCCTTCCACCCTACCAGATCCGACTGGAGGTGGAAGGGCGACAGTGGTGGTGGCGCCCGGCAGCGGCGCAG	101	2(-):11607594-11607694	-44.8
Nov-m1332-5p	ATGGACGCCCCGCTCCTGTGAAGC	24	Nov-m1332	CTCCGACGAGATGGACGCCCCGCTCCTGTGAAGCCTCCCCTCCCTGGGGCGGGGGCTCCTCTCATCGTCT	70	2(-):11726604-11726673	-31.6
Nov-m1333-5p	TTTATTCCCGGTTCGTAACCCCTA	24	Nov-m1333	AGAAGTGGTTTTTATTCCCGGTTCGTAACCCCTATATAGTCCCGGTTTTACGAATCCGGGACTAAAGATCGCTATCTT	78	2(-):12881725-12881802	-34.1
Nov-m1334-3p	GAGTAAGTGGGCTAATGCGGTAA	23	Nov-m1334	CTGGGTAGGCTCACACCACTTACCCACTTACCCACTTAGGCCAAACCACTTAGGAGTAAGTGGGCTAATGCGGTAAGCCCACCACG	86	2(-):13171885-13171970	-32.9
Nov-m1335-3p	TGACTCTGCATCCCGATGAAGTAG	24	Nov-m1335	AGCCAAACCACTATGCTACGTTCGTCGTTGCGGACCTATCCCTTGACCTTGACTCTGCATCCCGATGAAGTAGCGGCCAGGGC	83	2(-):13287017-13287099	-25.04
Nov-m1336-5p	AGGATCGGCTGGAGTCCAAATCGG	24	Nov-m1336	AAACAGAGTAAGGATCGGCTGGAGTCCAAATCGGCTGCGATCAATATTGGCAGAGTCCGAGTTGGACGGGTTTAGCCGATTGTGCCGAATC	91	2(-):13578945-13579035	-35.6
Nov-m1337-3p	AAGCGGCGCCGGTGGCGGGAG	21	Nov-m1337	GCGCCGTCTCCGCCGAACCCCGCCGTTGCCGCGCCGAGCCGGCGAGAAGGGAGGGAGATGGGAAGGGAAGCGGCGCCGGTGGCGGGAGAGGCGGCTGA	98	2(-):13849037-13849134	-46.02
Nov-m1338-5p	AGTCTAGAAGTCTTCGGAAGAGTT	24	Nov-m1338	TAGAAAACAGAGTCTAGAAGTCTTCGGAAGAGTTCGGGTATGGCTCTAGCAGCTCTCCTTTCTTCTTTTGTAAGACTTGTACTTTATTTAGAA	93	2(-):13941826-13941918	-23.6
Nov-m1339-3p	TCGGTAGGACTGTCATGTGCA	21	Nov-m1339	TTGGTAGGACCGCAAGGGGCGGGTGCCTACAATGGTGTCGCCATCGGTAGGACTGTCATGTGCAAACCTAAACT	74	2(-):14090467-14090540	-26.8
Nov-m1340-5p	GGACGGTCTTCGGCTTGGCGCTGC	24	Nov-m1340	GAGAAGGGGTGGACGGTCTTCGGCTTGGCGCTGCGATGCCGAAGACGGCCTCGGGGTGAACCAGCAACGACCGCAACAG	79	2(-):14146585-14146663	-30.7
Nov-m1341-3p	TGGCGCTGGGACCTGGTGCGGCA	23	Nov-m1341	CGTCTGGTGGCCGGTGCCAAGTCCTTGGCGTCCTCAGTGCTGCCGAGAGACCGAGACGACTGTGGCGCTGGGACCTGGTGCGGCAGTGCCGAGAC	95	2(-):14977474-14977568	-42.8
Nov-m1342-3p	GCTCGGCGGCTGTGGGATTTCTCT	24	Nov-m1342	CATGCGGAAGAGAGGATTTAGCGGCGGCGCTAGCAGAAGTTTTCGCGCGAAAAAAAAAGAGCGCGCGGCTCGGCGGCTGTGGGATTTCTCTCCCGCGCGTG	101	2(-):15143893-15143993	-40.6
Nov-m1343-5p	GGTCACCCGAGGTCCCAGGCCAGT	24	Nov-m1343	ATACAAAACCGGTCACCCGAGGTCCCAGGCCAGTATTGATGATGGATTTGTCCTATGTGGTGGCTGAGTCAGCGTGGGACCCACAAGGGCCCCACGTGTCA	101	2(-):15387997-15388097	-38.8
Nov-m1344-3p	CGTCTCCGCCGTCGCTGCGCCGTG	24	Nov-m1344	CGCCGTCGACGCTGACGGGGAGAGGGAGAGGGGGAAGGACGGCCGTCGCCGCCGTCTCCGCCGTCGCTGCGCCGTGCCGACGAGTT	86	2(-):16148217-16148302	-39.6
Nov-m1345-5p	ATTGTTTGGGGAGCTGAAGATTCT	24	Nov-m1345	AAAAATCTAAATTGTTTGGGGAGCTGAAGATTCTATAAGAAGTTATAGTTATCAGAAGTCCCCCTCAGACAGGACCTTCAATG	83	2(-):16201028-16201110	-19.3
Nov-m1346-3p	GGCCTGGCGGCCATGGCGCGC	21	Nov-m1346	ACGGCGGATGCGGCTCGCGGCCGGCTCGCGCGGGCACGGCTCAAGCCGGCCTGGCGGCCATGGCGCGCCACGGCGCGG	78	2(-):16510193-16510270	-45.3
Nov-m1347-3p	AGAAACGGGTCATGGGGCTGTGTC	24	Nov-m1347	AGGGTCCTGTCACGGCCTCTTTCCGGTATGTCGTCGTGGCATGTCGGTGCACAGAAACGGGTCATGGGGCTGTGTCTTGTGGGTAC	86	2(-):16844052-16844137	-29.7
Nov-m1348-3p	AGTGTCGTTCCGCCTGCTGGCTGC	24	Nov-m1348	TGGCAGCAGCTGCACCATCCGCGGAAATCACGGGGTCAATTACGCCATTGAGATTCCCCACTCAGTTAGTGTCGTTCCGCCTGCTGGCTGCGGGGCGCCGG	101	2(-):17146748-17146848	-36.8
Nov-m1349-5p	ATGACTCGGCCGGCGAGGAGACGG	24	Nov-m1349	AAGGTCGACGATGACTCGGCCGGCGAGGAGACGGCAACAGCCGCGAGCCTCCAGGCGGGGACAGGGTGGCGCCGGGTGGAGGGGACCCA	89	2(-):17281208-17281296	-36.5
Nov-m1350-3p	ATTATTCCCTCTCAATCCCCCCA	23	Nov-m1350	ATGAGAGGGATTGGAGGGGATTTATTCCACACCTATTGTGGTGTGGAATTATTCCCTCTCAATCCCCCCAATCCTCTTCA	80	2(-):17454494-17454573	-43
Nov-m1351-5p	AGCTTTGATTCGGATGCAAGAATG	24	Nov-m1351	GGACTTACCAAGCTTTGATTCGGATGCAAGAATGCAACACAACTTTGCATTTGTTCTGCCTGGTTCCCTGAGCATCTGTCTTCTCATAGTCCA	93	2(-):17748403-17748495	-24.6
Nov-m1352-5p	GTTCTGTTTTGGGTGGATCTAGCT	24	Nov-m1352	GATGTGTAGTGTTCTGTTTTGGGTGGATCTAGCTTTGGGCCAGAGGAAGGGCTCATTGCCTTCTTCCTAGCTCCTCCAACCCCCTACTCTCATTTCT	97	2(-):17865318-17865414	-27.1
Nov-m1353-5p	GGAACGCGCTGCGCCTCCTCGCG	23	Nov-m1353	GTCGAGATCAGGAACGCGCTGCGCCTCCTCGCGCCCAAGCCCACCGAGGACATGTCCCGCCTCCACCAGGCCTACGACC	79	2(-):18372492-18372570	-23.5
Nov-m1354-3p	TTCCCACCTCCCCTGGTCGA	20	Nov-m1354	AGTGGGGGTGCGCACGTGGGGGGAGGGGGAGCGACCGATTTTCCCACCTCCCCTGGTCGACCGATCCTAT	70	2(-):18405601-18405670	-32.7
Nov-m1355-5p	GATGTGCGCACGCGGATCGAACTG	24	Nov-m1355	GATGGCTGATGATGTGCGCACGCGGATCGAACTGCTGATGGATACGTCCGATTTTTCGTCTTGCATCGTACGTCTGATGCGTAGCGCTC	89	2(-):18800794-18800882	-24.7
Nov-m1356-3p	TTTGGTGGGTTGGGCTTTTTTGGC	24	Nov-m1356	ATATGGGGAGAGACTGAGAAAGAGATAAGGCAGAGGCTAGGGTTTAGTAGCTTTTTTTGGTGGGTTGGGCTTTTTTGGCCTTCTATGGA	89	2(-):19026302-19026390	-21.1
Nov-m1357-5p	TGATGATGATCTGGGCACGTCAGG	24	Nov-m1357	CAGATACAGCTGATGATGATCTGGGCACGTCAGGGAATGTGGACGTAGCAGCAGACTTGGGTTCGGCTTCGGAAATTGGGCAGTAGACTGA	91	2(-):19075402-19075492	-21.6
Nov-m1358-3p	TACGACGCCGCAGTAGCCGCCG	22	Nov-m1358	AGGTACGGCGAGGACGGTAGCAGCCTCGTCAGGGTGATGAATCTGCACTACGACGCCGCAGTAGCCGCCGCCGAAATCCG	80	2(-):19129397-19129476	-29
Nov-m1359-5p	GGACCACCATGTTAGTTAATAGTA	24	Nov-m1359	TAGATTACGCGGACCACCATGTTAGTTAATAGTATAGTAAGCAACTATTGTATGAATTGGCTATTATATTGGTTAAGATAATTTGA	86	2(-):19198027-19198112	-21.3
Nov-m1360-5p	GAATCTATTCTGGAACGGATGGAG	24	Nov-m1360	TGATGTTAATGAATCTATTCTGGAACGGATGGAGTACTATTTTGTTATACTGGTACTTAGCATGCTATTGGGTTCAAATATCAT	84	2(-):19207910-19207993	-20.9
Nov-m1361-5p	ACAGCGGGTAAATTGATGGATGCA	24	Nov-m1361	CATGTTACAAACAGCGGGTAAATTGATGGATGCAGATGATGACGAGCGAATTTGGGGCGTCGATGCTTCGTCGGCTTTACAAAGTTCTTGCAGTGGCACT	100	2(-):19310163-19310262	-26.5
Nov-m1362-3p	AACGGTTGTGTGAGATCGATGGTA	24	Nov-m1362	CACGCGATACCACTCGTGACGTCACGCCCACTTTACTTTCGCGTAACGGTTGTGTGAGATCGATGGTATATTTCCGTA	78	2(-):19313407-19313484	-19.7
Nov-m1363-3p	CTGAGCTGTTCACCCTGGGAAG	22	Nov-m1363	CAGCTTGTGTATCCCTTGGTGTGGCTCGGACTTTTATCAGTCGCAATTTTGTGCTGATTGCCTGAGCTGTTCACCCTGGGAAGCCTCGGTGAA	93	2(-):19712636-19712728	-35.9
Nov-m1363-5p	ATCCCTTGGTGTGGCTCGGACT	22	Nov-m1363	CAGCTTGTGTATCCCTTGGTGTGGCTCGGACTTTTATCAGTCGCAATTTTGTGCTGATTGCCTGAGCTGTTCACCCTGGGAAGCCTCGGTGAA	93	2(-):19712636-19712728	-35.9
Nov-m1364-3p	TTTAGGCTCTGGTCCGAATGGGCG	24	Nov-m1364	GTCGAACACAACGCGACGGTTTGGCCGAGTGGTCTAAGGCGCCAGATTTAGGCTCTGGTCCGAATGGGCGTGGGTTCAAA	80	2(-):19714885-19714964	-29.1
Nov-m1365-5p	GAGGCACTGGTACACCGGCGAC	22	Nov-m1365	TGGCGGTGGAGAGGCACTGGTACACCGGCGACACGCTGGTGCGCTACGCCGTGGTGCTCGCCGGGTGCAAGTTCGAGGCCACCGTCAG	88	2(-):19758622-19758709	-48.5
Nov-m1366-3p	AAAAAGGGCTATCCAAACTTG	21	Nov-m1366	TTGTGCTGGGCTGCGAGTAGCTTTGTATAGCTTTCTTTTGTCTTTTTGTTGACACCAAAATAAAAAAAAGGGCTATCCAAACTTGATGCTACACA	95	2(-):20081410-20081504	-21.9
Nov-m1367-3p	ACTGTGTGGCTGAACTCTAACTCC	24	Nov-m1367	CATTTTGTCATGTGAGAGAGCTCTATTCAGCTCCGCTCCTATTTTAAGTGGAGCTGAAACTGTGTGGCTGAACTCTAACTCCAGAAGAAATA	92	2(-):20088643-20088734	-27.9
Nov-m1368-3p	GACGAGCAGACTTCGGCAGTGGCG	24	Nov-m1368	GGAGGCAAAGACCGAGCCCCGCCACTGCCGTTGGTGTTGTCGTTGTCCCCCCAGCCTCTGCTCCGACGACGAGCAGACTTCGGCAGTGGCGCCTCTGCCTC	101	2(-):20263723-20263823	-48.4
Nov-m1369-3p	TGGTTTGCTCCCCGCCCACC	20	Nov-m1369	CAGCGGAGAGACAACGGGATGCATGCGGGAGGGAAAGAGGTCGCCGTTGGTTTGCTCCCCGCCCACCCGCCTCGCTC	77	2(-):20653116-20653192	-23.8
Nov-m1370-3p	ACGTACGACGTAGATACTCCCTCC	24	Nov-m1370	GGGTAGAGTGAGGGGGTTAACGTGCTAAATGTCTGGATGAGACGGGGTCGTTTCTGAAAGTTTCAACACGTACGACGTAGATACTCCCTCCATCCCAGAAT	101	2(-):20688261-20688361	-29.3
Nov-m1371-3p	TTTAGTTATGTCCCGTCACAGA	22	Nov-m1371	ATGATACTCATCTCAATCGGGCATTAAGTACGGCCCGTCACAGATGACCATCATCTCAATCGGGCATTTAGTTATGTCCCGTCACAGATGACTATAAT	98	2(-):20950720-20950817	-33.4
Nov-m1372-3p	CTGAGTAGAGAGGCTGTTGGAGTT	24	Nov-m1372	AATGGAGAGTCTGTTGGAGTAGTGTTTTTAGTTCATTTGCTAAATTTTTAGCTTGGAGAGCTGAGTAGAGAGGCTGTTGGAGTTGCTCTCAAGC	94	2(-):21367312-21367405	-23.9
Nov-m1373-5p	AGGGGCGTAGCCTAGCCTGGAAAC	24	Nov-m1373	AGGGGATGTTAGGGGCGTAGCCTAGCCTGGAAACGATGAGATGCGTTCCAGGAGTGGGGTGGCCCTCTTGTATATGCGCCG	81	2(-):21382537-21382617	-33.8
Nov-m1374-5p	GGTCCGCCTGCGAAAATAGGAC	22	Nov-m1374	CACCTTGCGTGGTCCGCCTGCGAAAATAGGACAGCGAACTTCACCCTGATTTGTATTTTTATAGGCGGCTATTTGGCTCTAAGGGT	86	2(-):21818447-21818532	-27.1
Nov-m1375-5p	ATTTTAGGATGGAGAGTGTAATAT	24	Nov-m1375	AAATGCTTACATTTTAGGATGGAGAGTGTAATATACAAGACCGATCGAACGGATATATTTTCCGCCTACCCTGTACGCACGT	82	2(-):21864127-21864208	-22.1
Nov-m1376-3p	AACCTTCCCACCTGGATTTAATTT	24	Nov-m1376	ACGTAGCATGCGAATTGGCGTCAGCTGGTTAGGATATTTGTGGTGGAACCTTCCCACCTGGATTTAATTTGTAGACTTGA	80	2(-):21941034-21941113	-20.9
Nov-m1377-3p	AGAAAGTGGCACGGCTAGGTGTG	23	Nov-m1377	CAACGTCCCATCCACGGCGAGAGCGGGCCAACAATCAGCTTGGTGGCTAACAGCTCCAAGAAGAAAGTGGCACGGCTAGGTGTGTGGGTATAAG	94	2(-):21942396-21942489	-33.5
Nov-m1378-5p	ATTTGGGCACTGGCATTTTGAGAG	24	Nov-m1378	GGAGAGTAGCATTTGGGCACTGGCATTTTGAGAGAGTGGCAAATAGTAAATTCTCCCTCATATTTGTACAGCTTATAAGATGAAGCTCAAT	91	2(-):21966288-21966378	-21.7
Nov-m1379-5p	ACTCTCCCGCCGCCGGATCTGGCC	24	Nov-m1379	GCTAGATCCAACTCTCCCGCCGCCGGATCTGGCCGGAGAGTGCGGGGCGACACAGGCGACGGCAGGAGGAGGCTGGGGGCGGTGGCAGTAGCT	93	2(-):22006109-22006201	-38.5
Nov-m1380-5p	AATTAGTTGAGGGATATCTGGTTT	24	Nov-m1380	AACCGATTTTAATTAGTTGAGGGATATCTGGTTTTACACTTGGGGGACGATTTTGTAACTAGATGACAAATTGAGGGACGTTCGGTG	87	2(-):22236471-22236557	-22.4
Nov-m1381-3p	ATTCGTTATACTACAATGTGTCAC	24	Nov-m1381	TAGTATTAAATGTGATACATCATACTACTACGAATTTAGATATACATCTGTTCATATTCGTTATACTACAATGTGTCACATCCAGTACT	89	2(-):22734612-22734700	-26.1
Nov-m1382-3p	TGTTTGCAGTTGGTTTATAGC	21	Nov-m1382	GTTGCAGCTGGCTATAAATCTATAGCCCGCTCCTCTTCTCTCTCCTTATTTATTTCCTTAAAATATGTTTGCAGTTGGTTTATAGCTTGCTATTGT	96	2(-):22846461-22846556	-18.02
Nov-m1383-3p	GGTGTTCCTCCCGAGGCTGTATGA	24	Nov-m1383	TTCACCGGGACATACACGACAATGTTGAGGAAGACTAAGCTTAGATTGATGCAAAACAAGGTGTTCCTCCCGAGGCTGTATGACTGGCCTGAG	93	2(-):23332762-23332854	-21.5
Nov-m1384-3p	CACTGCGGCCGGAGCTTGATG	21	Nov-m1384	CCTGCTGGCCTTGCCGGCTGCTTCCAGCTTCTGTACCTGCGGCTTGGGGGGAATCATCTTTCAGGAGCACTGCGGCCGGAGCTTGATGCCCTTGACAG	98	2(-):23613516-23613613	-33.7
Nov-m1385-5p	GTTGGCCTTACCAAAAATTGACA	23	Nov-m1385	CCAAACACATGTTGGCCTTACCAAAAATTGACATACCAAAACTTGCCATGCCAAATTTTGGTAAGGCCAACATTGGTCAC	80	2(-):24076947-24077026	-33
Nov-m1386-3p	AGATCGGACCAGTTTATTCTCGAC	24	Nov-m1386	TCGGTCAATTTGGTTTGTAGAGTAGTGGTGTGGATATAGTCAATTAAAGGTTTTGGGTTAGATCGGACCAGTTTATTCTCGACACATAGATCG	93	2(-):24128057-24128149	-19.5
Nov-m1387-3p	GATATATGGATTGGGTAGTGGGGT	24	Nov-m1387	AAAGTCTATTTTAGCCCCCTTCAATAGATATATGGATTGGGTAGTGGTTTTTAACCCCCTTCAATAGATATATGGATTGGGTAGTGGGGTCGAAAGAACC	100	2(-):24274238-24274337	-26.6
Nov-m1387-5p	TTAGCCCCCTTCAATAGATATATG	24	Nov-m1387	AAAGTCTATTTTAGCCCCCTTCAATAGATATATGGATTGGGTAGTGGTTTTTAACCCCCTTCAATAGATATATGGATTGGGTAGTGGGGTCGAAAGAACC	100	2(-):24274238-24274337	-26.6
Nov-m1388-5p	GAAAGTGGGATGGAGAAACTGTTG	24	Nov-m1388	ATTTGGCCTGGAAAGTGGGATGGAGAAACTGTTGGAGATGCTCTAACTCCATCTCTCATGGAGCTAGAGTCCAACCAAAC	80	2(-):24947591-24947670	-23.8
Nov-m1389-3p	CCTACATCGTCGCCCTGTGCCA	22	Nov-m1389	CTCGTCTCGGCCAGGAAGACCCTGGAGGCGGTGGACATCCTCAAGCTCATGACCTCCACCTACATCGTCGCCCTGTGCCAGGCCGTCGAC	90	2(-):24974333-24974422	-30.9
Nov-m1390-5p	TGGCACGTCCGTGGGGTCGGCGC	23	Nov-m1390	CCATCGTCAATGGCACGTCCGTGGGGTCGGCGCTCGCGGCCACCGTGATGTTCGACGCCAACATCCTCGCCGTCCTGTCCGAGGTGCTCTCGGCGGTGT	99	2(-):24975037-24975135	-40.4
Nov-m1391-5p	AGGACGAGAACGCGCTGTGCAGGA	24	Nov-m1391	GAGAGATGCGAGGACGAGAACGCGCTGTGCAGGAGGCCGACCTTGATTCCCGAGCAGAAACTCCTTCCACTCCGACGACTCCGGCTCCAGCTCCA	95	2(-):24997303-24997397	-25.9
Nov-m1392-5p	GGTCTCTGCGTCGCGGCGCCC	21	Nov-m1392	TGGCATGAGTGGTCTCTGCGTCGCGGCGCCCCGCGCCGACCCGCTGAACTGGGGGAAGGCCACGGAGGAGATGACGGGGAGCCAC	85	2(-):25008869-25008953	-39.3
Nov-m1393-3p	CAGATCTATACTTGTGCCCGAGTC	24	Nov-m1393	TCAATGGCGACGGCCAGCAACCAGTAGGGAGAAGAGTGAGGGCCAGCCGCTTGATCCAGATCTATACTTGTGCCCGAGTCGTCTACATTG	90	2(-):25158160-25158249	-27.3
Nov-m1394-3p	ATACCCATGCCCATTACCCATCGG	24	Nov-m1394	TAAGTTAGATTTCGCGGGTAAACGGGCAAAGCGGGCATGTGTAGTGATTACCCATACCCATGCCCATTACCCATCGGGCATAGCTTT	87	2(-):25517902-25517988	-29
Nov-m1395-5p	TGCAGCACGGGCTCCTAGACAA	22	Nov-m1395	TGTTGCTAGCTGCAGCACGGGCTCCTAGACAAAATGTATGTATGGCAGGTGGGACTATGTGCTAATAGTGTAGTATACG	79	2(-):26081905-26081983	-19.1
Nov-m1396-3p	ATCCTAACGAGTTAGACCGAGCCG	24	Nov-m1396	CAAGCTGAGCCGACATAGATTTCTAGCTTGTTAGGATAACGAGCCGAGCCGAGCTAGCTTGTTATCCTAACGAGTTAGACCGAGCCGAGCCAGCTCG	97	2(-):26110083-26110179	-46.4
Nov-m1397-5p	GAAGTCACCACAGACGTTTCGCTG	24	Nov-m1397	GGAGATCGACGAAGTCACCACAGACGTTTCGCTGTCAATGGGTACGTTGAACCTGCTGCTTCTTGGTGCACCC	73	2(-):26133802-26133874	-18.3
Nov-m1398-3p	GTTTCGCTGATGTGGCGGTGTTGA	24	Nov-m1398	CGGATATCTCGACCCCCGAACTATTGAAACCGGTACAATTTGACTCCCTTGGTGGTTTTAGAGGGTGGTTTCGCTGATGTGGCGGTGTTGACCTAGTCTGT	101	2(-):26138400-26138500	-27.6
Nov-m1399-5p	TGGAGGCCCTTGGTGCCCTGAGCA	24	Nov-m1399	TGAGCGATCTTGGAGGCCCTTGGTGCCCTGAGCAACTGGAGGTGGGGACTCGGGTTTCCACTTTTTCATCAT	72	2(-):26293201-26293272	-23.8
Nov-m1400-5p	GCACTTGGTGTTGTAGGACGGC	22	Nov-m1400	CGTTCTTGGGGCACTTGGTGTTGTAGGACGGCGTCGATGGCGTCGTCGACGGCGTCGAAGGCGTCGGGCAGTACTTGCCGCAGGCGCT	88	2(-):26814780-26814867	-43.9
Nov-m1401-5p	GTATCAGACTGTGTTGGGCGAGCT	24	Nov-m1401	CAACGTGGGAGTATCAGACTGTGTTGGGCGAGCTACAGTGACTAAAAGCGAGCTCCACATCCGGCACCTCAAGTAA	76	2(-):27069474-27069549	-19.5
Nov-m1402-3p	TTAATGATTTCTGCCCAGAATA	22	Nov-m1402	TGGCACTCTTGTATTGGTTTTGGGCTGGGCATTCTGCCTTGGTATTAATGATTTCTGCCCAGAATATATTGTTGCC	76	2(-):27165515-27165590	-21.1
Nov-m1403-5p	GCATTCCTTGGAGGGGCTAATATT	24	Nov-m1403	AGCCCCATTAGCATTCCTTGGAGGGGCTAATATTTTGAGGGGTCTAATTCACTTTAGCCCTAAATTAGCCCACATATTTAGATCCTTATAGGGTA	95	2(-):27194591-27194685	-25.7
Nov-m1404-5p	TAATAGTCCCAAGCACACATG	21	Nov-m1404	GTCTACAATATAATAGTCCCAAGCACACATGATGTAATCATTGCACATGACTCACACATGTGTGCTTGGGACTATTATATTGTAGGCT	88	2(-):27241155-27241242	-56.7
Nov-m1405-3p	GATGCAGTATCGGCTAGTACCAAC	24	Nov-m1405	ATTGATACTCTGGTACCTTATCTGGTATTAGAAGGTATCGATATGATACCGATGCAGTATCGGCTAGTACCAACAAGTATCAGC	84	2(-):27439702-27439785	-29
Nov-m1406-5p	GAATTGAGGAATGAACTCCCTCA	23	Nov-m1406	TGGGGATGGAGAATTGAGGAATGAACTCCCTCATTTTCAATACCTGAGTAGGGGCAGGTAATTGGGAGGGAATTCCTCCTTTACTTCGCCTAA	93	2(-):27505023-27505115	-35
Nov-m1407-3p	ATTTGTCCTATGAAATGTTTTGTC	24	Nov-m1407	TCTAGGACCGTACGAGACATTTTATAGGACAATAAATCTGGACAAATTTGTCCTATGAAATGTTTTGTCCGATCCTAGG	79	2(-):27693256-27693334	-38.66
Nov-m1408-5p	GACTTGACCGAGGCAAGATATGAG	24	Nov-m1408	TGAGAGATACGACTTGACCGAGGCAAGATATGAGAGAGGCTAAATAGACTTATCTCTTCTCCCTTTTCCCTTCGGCCTTTGATTCTCAGC	90	2(-):27841370-27841459	-21.8
Nov-m1409-5p	TCGACTGCGATGTGGTGCTCC	21	Nov-m1409	GCGGCGGCCCTCGACTGCGATGTGGTGCTCCCAGGTGGCGGCACGGCGGCTCCAGGTGGCGGCGCGTCGGTGGCAGGCT	79	2(-):28150741-28150819	-35.3
Nov-m1410-3p	TGCTGATCTGCTGGGTGAAATGAG	24	Nov-m1410	TGTGTAGAATTTTCTGTCACATTGTATAGGCAGTCACGTGCTAAAAAGGGACGTCCTTTTTGCACACTGCTGATCTGCTGGGTGAAATGAGATCTACCAAG	101	2(-):28483657-28483757	-34.7
Nov-m1411-5p	TTCATGTTACCCGGTTGTACCCGT	24	Nov-m1411	GATAGTTTAATTCATGTTACCCGGTTGTACCCGTGTTACCGGGCTGCAACTACTTACTAGTCCTACAATAGTTACTACCGGGTAAGAAGTGAGCATTT	98	2(-):28544416-28544513	-28.5
Nov-m1412-5p	ACGACCCCGTCCTGTGCTCGC	21	Nov-m1412	TCGTCCGGCGACGACCCCGTCCTGTGCTCGCGCTACGTGCAGACGTACAAGTACCTCGTGGAGCGCGACGCCGGCGCGCCCGTCCT	86	2(-):29027432-29027517	-31
Nov-m1413-3p	TCCAGATTCGTAGCACTAGAAAA	23	Nov-m1413	CGGATTGGATATTTTCTAGTACTACGAATCTAGACATGTAGTCTGTCCAGATTCGTAGCACTAGAAAATGTCTTATCC	78	2(-):29218892-29218969	-42
Nov-m1414-3p	AGGTTCACTTTAGAGGCTTTGGTG	24	Nov-m1414	GGTCAAATATGGATGAGCTACTAGGGATGCTCTAAGAACTACTCTCACAATGTATAAGGTTCACTTTAGAGGCTTTGGTGGTATTTGAAT	90	2(-):29256877-29256966	-21.1
Nov-m1415-5p	ACTGTCATGGTCGAGCTCGCCTGA	24	Nov-m1415	TCAGCGCTATACTGTCATGGTCGAGCTCGCCTGATGCCTTGAAGAGTGGTCAACCATAGGAGGGAGAGCGTCAACCATAGGAGGGAGAGCGCAGG	95	2(-):29307639-29307733	-36
Nov-m1416-3p	ACGGCACCATAGACACTACTTATG	24	Nov-m1416	ACCATGGGTTGTGGAGTATAGTTTCTATTGTGATGTCTTATTGACACGGCACCATAGACACTACTTATGGACACTATGG	79	2(-):29410689-29410767	-26.1
Nov-m1417-5p	ATGGCTCGTTGACAGGTAAGCAGT	24	Nov-m1417	TTGTGGAAGGATGGCTCGTTGACAGGTAAGCAGTTCGGACTCCTTATCGCCTGAAGCGTTCACCACCATAAT	72	2(-):29424124-29424195	-20.3
Nov-m1418-5p	AGCATTTTGGTTGGCATCGCGTCC	24	Nov-m1418	GCATCGTCGAAGCATTTTGGTTGGCATCGCGTCCTCAGGTGCGAGTGTGTGACAGTTGTTCCGCAGCGCGCTCATGCCCACTACTGTGAAACGTGAATGCC	101	2(-):29510188-29510288	-34.4
Nov-m1419-3p	AACGTAGATTATTGACAAAATCCA	24	Nov-m1419	GGGTTTGGATGGAACCATGTCACATCAGATGTTGGACACTAATTAGATGTATTAAACGTAGATTATTGACAAAATCCATTCCATAACT	88	2(-):29592807-29592894	-20.2
Nov-m1420-3p	CCCGGCTCATGGACTCTGCTCATC	24	Nov-m1420	TGGGTGTTTAATCGGGTATAGTCAGGTGTCTGCCTTTATATATTGTTGTGGCTGCACACAGTTACATGCCCGGCTCATGGACTCTGCTCATCGTTACATTTG	102	2(-):29796613-29796714	-25.73
Nov-m1420-5p	ATCGGGTATAGTCAGGTGTCTGCCTT	26	Nov-m1420	TGGGTGTTTAATCGGGTATAGTCAGGTGTCTGCCTTTATATATTGTTGTGGCTGCACACAGTTACATGCCCGGCTCATGGACTCTGCTCATCGTTACATTTG	102	2(-):29796613-29796714	-25.73
Nov-m1421-3p	GCCGCCGGCGTCTGGGCCACCATC	24	Nov-m1421	GAGCGCATCGGCCGGGGCCGAACCGGAGGACACGCCGGCCACGAGCGTGCCGCCGGCGTCTGGGCCACCATCCGCCGCGACT	82	2(-):29807885-29807966	-40.9
Nov-m1422-3p	GATTTCGTCGTCGTTGAGTGGA	22	Nov-m1422	TTCGTGTGGTTTTTCAGTGAAATTGTAATCGTTTTGGTGCGTCAAATTTTGCAGCGATTTCGTCGTCGTTGAGTGGAACCACGGTGG	87	2(-):29894016-29894102	-23.7
Nov-m1423-5p	TTGTAGCCACCTGTAGCATGGACT	24	Nov-m1423	TGCTACAGATTTGTAGCCACCTGTAGCATGGACTCCAAGACACAGTGTGTGTATGATAGGTGGGACCAGGTATTAATAGTGTAGAA	86	2(-):30046369-30046454	-22.4
Nov-m1424-5p	ACGGCCTTGGACTGTTCAAATCCC	24	Nov-m1424	CCTGGCAACGACGGCCTTGGACTGTTCAAATCCCTCCAGTAGCATCGATGGGAGGGACGGATCCGGTGGCCCTTCCCCCTCCTGTGAGGA	90	2(-):30211542-30211631	-32.5
Nov-m1425-5p	AAGCCGGGCACGGAGAGCTTCA	22	Nov-m1425	GAGTCATCTGAAGCCGGGCACGGAGAGCTTCACCAAGGTAAAGCTCGTTGTTCTATTGAGATTGCTA	67	2(-):30278317-30278383	-21.2
Nov-m1426-5p	AAGTTTGAAGTAAAGGCACAGAAG	24	Nov-m1426	AGAATGTAGCAAGTTTGAAGTAAAGGCACAGAAGAGGTTTTGAAGCTTGGTCTTCTAGCTTTCTTTTTTGATCTGTTAGCTTTTTCTT	88	2(-):30334520-30334607	-18.5
Nov-m1427-5p	ATTGAGAAGATTGAGAAGATACTT	24	Nov-m1427	GAAGAAGGGGATTGAGAAGATTGAGAAGATACTTAAAACGAGTTGAGCCATTAGCTCATGATTAATTAAGTATTAACTATTTTAAATTTCAAAAATG	97	2(-):30373028-30373124	-18.34
Nov-m1428-3p	GATCACTGCACCTACCTCGCAC	22	Nov-m1428	AGGCCGTCGCCGTCGGGATGGAGGCCGCCATCACCCGCTCCGATTCCATCATCACCGCGTACCGCGATCACTGCACCTACCTCGCACGCGGCGGCGA	97	2(-):30922465-30922561	-32.7
Nov-m1429-3p	GAGCTGGAGCTGTGACAAACAGG	23	Nov-m1429	GGAGCTGAAACGGTTTGGTTGAGCTCCAGCTCCGGGAGAGGTGGAGTTGGAGCTGGAGCTGTGACAAACAGGCCCTCAGTTC	82	2(-):31034685-31034766	-39.8
Nov-m1430-3p	TCAGCCTGCATCACCTCGAGC	21	Nov-m1430	GGCGTCCGCTGCGGCGAGGATGGCGACGGCTGGACGACATCCGTTCGGCACGAGACCGGCGTCGGCTTCAGCCTGCATCACCTCGAGCAGCTTCGTAA	98	2(-):31226971-31227068	-43.8
Nov-m1431-5p	CGAGTTGAATGAGGTTCTTGACG	23	Nov-m1431	GCGGCGGCATCGAGTTGAATGAGGTTCTTGACGGCGTCCCTGTGGTGAGGGCAAGTTTCCCCATCAAGTACTTGGGCCTCCCC	83	2(-):31328837-31328919	-24.21
Nov-m1432-3p	TCATCTTGCTGATTGGACCATT	22	Nov-m1432	TAAGCTGTTTTGCAGGCGGGTTTGGCCACATGGCATGTTGATTGGACGTATTTGCTACATCATCTTGCTGATTGGACCATTGATCAGATAT	91	2(-):31436570-31436660	-19.6
Nov-m1433-3p	CTCAGTTAGTGGGGATACTCTAGG	24	Nov-m1433	AAGGAGCTCATTTAGGATATCCTCCATTAAGAGAGAAGTGTCTCAAAGAGTACTCTCAGTTAGTGGGGATACTCTAGGTGTGATTTTA	88	2(-):31483718-31483805	-32.8
Nov-m1434-3p	GGCAAACTCTAGTGGGCGAGATGA	24	Nov-m1434	GGAGCTCGACGAGAAGAACTTTGTGTCGGTGGCTTGAGGAGGTCCGCAACGTGACAAAGAGTGGCAAACTCTAGTGGGCGAGATGATAAGAGTTTG	96	2(-):31678674-31678769	-24.12
Nov-m1435-3p	GAGTCGGGCCCTAAGGTGACG	21	Nov-m1435	TGGGTAGCCGCGGTCACCCACGTGGCCTGACCCCCTCGGGGGAGTCGGGCCCTAAGGTGACGTGGCCACCCC	72	2(-):31868091-31868162	-49.2
Nov-m1436-3p	AGCAGATTGGTTGGACCGGTGCGG	24	Nov-m1436	TATGCTAGAGTGTTGGCCGGACCGAACCAGAAGCAGGACGGAGGTAGACCGGCCGTGTAGCAGATTGGTTGGACCGGTGCGGCAGTGGCAAA	92	2(-):32447100-32447191	-37.5
Nov-m1437-5p	CTGGAGCTGGAGCTGTGTCAAA	22	Nov-m1437	AAGGGTGGAGCTGGAGCTGGAGCTGTGTCAAACAGGCCTGCAGCATGGGAACGGAGCTTTAGTTAGGGCATTTTATTTAT	80	2(-):32720375-32720454	-24.3
Nov-m1438-5p	AGTCCCTCTTACAAAAACATA	21	Nov-m1438	GACTAAATTTAGTCCCTCTTACAAAAACATAAGTCCCTACCATAGGGACTTATATTTTTGTGAGAGGGACTAAAGTTTAGCTCCACTTTAGTCC	94	2(-):32769368-32769461	-49.8
Nov-m1439-5p	ATCACGACGTTTGGACCAGGTGGC	24	Nov-m1439	GACAAATGGTATCACGACGTTTGGACCAGGTGGCGCAGGAGTTTTTTACCCAGGAGCACGGGTGGCAGTCTAGTCTACGGATTGATAACCACTAATT	97	2(-):32940664-32940760	-24.7
Nov-m1440-5p	TGGAGAAGCAGGGCACGTGCT	21	Nov-m1440	CAAACCGTGCTGGAGAAGCAGGGCACGTGCTCGACGGCGGGGCTGGCTGGCCGGCCGGCTTGCAGCATGTGCGCTCCTTCTCCAGCATGGCTTC	94	2(-):33143567-33143660	-61.1
Nov-m1441-3p	GACAGGTGGGTGCGATTTAGTACA	24	Nov-m1441	TCTCTAGATCCATTAACTTTGAGTAAATTGCACTCATGGTACAACAAGTTGACAGGTGGGTGCGATTTAGTACAAGAACTTGAG	84	2(-):33832151-33832234	-23.5
Nov-m1442-5p	GTGTTATATTGTAAAACGGAGGG	23	Nov-m1442	ATGCTAAAAAGTGTTATATTGTAAAACGGAGGGAGCACATATCATGTCCTTAGCCCCCGTATACATATCAGACTAGCCAGCGA	83	2(-):33848884-33848966	-18.7
Nov-m1443-5p	GATACCCTGTCGAACAACCACAGT	24	Nov-m1443	TTGCAAGTTTGATACCCTGTCGAACAACCACAGTTCGACAGGTACCTGTCGAACTACAGTTGTTCGACAGGGTTGTGGTTCACTTAAAA	89	2(-):34189072-34189160	-45.4
Nov-m1444-5p	TGAAATGGATGCTCACATATACGG	24	Nov-m1444	GTGCTAGACTTGAAATGGATGCTCACATATACGGTTAATTATTCTTTCACTGTTAGGTGACGCACTCATCGATAGCGAGGCGCC	84	2(-):34308761-34308844	-22.4
Nov-m1445-5p	AATCAAACGTTGGATACAGATACA	24	Nov-m1445	GACGGACAATAATCAAACGTTGGATACAGATACACACAGCTGCGTTTAAAATGGGAGGCAGGGAGTAGAAGTATTTAAGCATGGGGATCTGTTCATT	97	2(-):34684525-34684621	-20
Nov-m1446-3p	ACAAGCTGGGACTGGACAGGTCA	23	Nov-m1446	ATTCTTGTATAGGCCTTCGCTTCGCAGTTCGTGTATTGCTGCAACAAGCTGGGACTGGACAGGTCAAAAGTAAACG	76	2(-):35081919-35081994	-19.1
Nov-m1447-5p	AGTTTGGCCGCCACTTGGAGTGT	23	Nov-m1447	AAATTATTAAAGTTTGGCCGCCACTTGGAGTGTGATCGATCGAGAGTGTGCGAGCACGAGTGAGTGGTGGAAAGTTGTCTGAAA	84	2(-):35389230-35389313	-23.7
Nov-m1448-3p	AGACCTGCCGCTGGATGGCGCCG	23	Nov-m1448	TGCTTCAGTTGAATTTGTAATTCGCTGTCTGGCTGCAGATCACCGATGCATCGACTGCCAGACCTGCCGCTGGATGGCGCCGGTAACTAGTC	92	2(-):35667225-35667316	-24.66
Nov-m1449-3p	CCTCGCCCCATCCCGTCGGAATG	23	Nov-m1449	CGGTCACAGACCGGTCAGATCGTGGGTTAGGTGGCAACAGGCGGCCTGTCACACGCCTCGCCCCATCCCGTCGGAATGATGAGAGCCT	88	3(+):46479-46566	-31.4
Nov-m1450-3p	CACGCTCCTGGCCCTGAACCTCC	23	Nov-m1450	GGTGCAGTGCGGTGGGTGGGCATGGCGACGAAAGCTGGGGTGATCGCCACGCTCCTGGCCCTGAACCTCCACTTCTTCAC	80	3(+):220046-220125	-28.6
Nov-m1451-3p	TCGGTCCCACATGTTAGTGAGTA	23	Nov-m1451	TGTGCAGTACTGCTCACTGACATGTGGGCCCCACAGCATCTCGGTCCCACATGTTAGTGAGTAGTACTGCAGA	73	3(+):459460-459532	-50.3
Nov-m1452-3p	GCTGGAGCTCGGCGGGCGGGCGC	23	Nov-m1452	CGCCGGCCGAGCTCACGCTCGTCTACCTCCCGGCCATCGGCGGCGCCGCGCTGGAGCTCGGCGGGCGGGCGCTCCCGCCGGC	82	3(+):793719-793800	-46.5
Nov-m1453-5p	GGACGTGGGCCCGCCCGTAGCGA	23	Nov-m1453	CATGGGCCGAGGACGTGGGCCCGCCCGTAGCGAACGATGCACCCGTGCTACTCGCCGTTGCCTGCGTCGGAGCACCAAGTCCAGGGCCGCGC	92	3(+):883000-883091	-40.3
Nov-m1454-3p	AGCGGCGGCCACGACGATCCCGAC	24	Nov-m1454	CATACCACACGATCGGGTCAAGCACCGCCCCTCCTACTGGTCCAGCGGCGGCCACGACGATCCCGACACACCAGAGA	77	3(+):946669-946745	-19.1
Nov-m1455-5p	GAAACTATTTGGCTGGGCTCTAG	23	Nov-m1455	AGGTGGAGTTGAAACTATTTGGCTGGGCTCTAGCTTCATGAGAGGTGGAGCTAAAGCTAGAGCTGTGTCAAACAGAACCTT	81	3(+):1250764-1250844	-29.6
Nov-m1456-3p	GTCCTTGGCTCGCAGCTCGTCGC	23	Nov-m1456	TCGTGCTCCATCAGCCACGCCGCGAGGGAGGCGTCCTTCTCCGATGTCCTTGGCTCGCAGCTCGTCGCCAGGGTACGT	78	3(+):1662558-1662635	-27.2
Nov-m1457-3p	GTGCCGCTGGTGTCCGTCGA	20	Nov-m1457	CGCAAGGCCGCGGCGGGGCCACTCAGCGGCATCCTCGACGTCTGCGACGTGCCGCTGGTGTCCGTCGACTTCCGCTGC	78	3(+):1664797-1664874	-36.6
Nov-m1458-3p	ATTGGTAGTATCAACCGGCACT	22	Nov-m1458	ATCGATCTTTACTCCCAGTTAGTATTACCAACAGGGACTAAAGTGGTAATCTTTAGTCCCGATTGGTAGTATCAACCGGCACTAAAGATCCTC	93	3(+):1696351-1696443	-41.6
Nov-m1459-5p	TCGTTGTACTATGATGTATCACAT	24	Nov-m1459	ATGTTCAGATTCGTTGTACTATGATGTATCACATTTTAGTACAGATGTTAGTTTATCTTAGGATAAAATGTATCACATTCTAGTACGAGATTGGTTTA	98	3(+):1732900-1732997	-23.3
Nov-m1460-3p	AGTCGGGCCGCCCCCAAACCCACG	24	Nov-m1460	GGGGGTCGAGCCCGGGGTGTTGCGGCGGCTGCCCCCTCCCAGCTTGGAGTCGGGCCGCCCCCAAACCCACGTGGCTCCTCC	81	3(+):2050424-2050504	-45.5
Nov-m1461-3p	AGTCGCGCCTGTGATTGATTGGTC	24	Nov-m1461	GCTGATGAGGAGTTCTTTCAGGAGCAAGCCGGCTACGATGAGTTTTAGGGTTTCGGCCTAGTTCCCAAGTCGCGCCTGTGATTGATTGGTCCAAGTCCTGG	101	3(+):2328367-2328467	-26.4
Nov-m1462-5p	ACCAAATCGTTTCGGGCAATGTT	23	Nov-m1462	ACCTCATAGTACCAAATCGTTTCGGGCAATGTTAGATTCAATGATCGGAAACCATTTGGTACCGTACCGGTA	72	3(+):2755334-2755405	-22.2
Nov-m1463-3p	CGGGTGGGGTTGTGGGGCGG	20	Nov-m1463	TCCTCCTCCACCCGATCCAGCACGCGCCGCCGGCGACGAGCCGAGAGGGATCCGCGGCGCGGGTGGGGTTGTGGGGCGGGCGGAGATGG	89	3(+):2913935-2914023	-46.7
Nov-m1464-3p	CGATCGATCAGTGGAAGTGC	20	Nov-m1464	GTTGTTGCCAATGGTTGTTTGGTTGGTTGGTTGGATCCATGGATCGATCGATCAGTGGAAGTGCTGGTGATCGG	74	3(+):3784875-3784948	-21.9
Nov-m1465-5p	AAAGCTAGTCAAGGAGGTAAGAGC	24	Nov-m1465	TCCCACCCTAAAAGCTAGTCAAGGAGGTAAGAGCCTTTCTTATATATCCGGTTCTTTGCCCTTCCACAGCTAACATGGAATTTC	84	3(+):3828580-3828663	-19.14
Nov-m1466-3p	GGCTGTTGGAGTGAGGAATAAGTT	24	Nov-m1466	GGGTAGTAGAGGCTGACGTGTGGGTCCCAGTGTCATAGGCTTATAATGGAGAGTGTTGATGGAGAGGCTGTTGGAGTGAGGAATAAGTTTGGCTTGCCA	99	3(+):4066901-4066999	-21.1
Nov-m1467-5p	CGATATCGCCCTGTGGAAGTTCG	23	Nov-m1467	GTATCACCATCGATATCGCCCTGTGGAAGTTCGAGACCACCAAGTACTACTGCACGGTCATCGATGCCCCTGGTCACCGTGACTT	85	3(+):4095402-4095486	-19.7
Nov-m1468-3p	TGAGGCCGGCGGCGGCGAAC	20	Nov-m1468	GGTGCAGGTCGCCTCGCCGCCGTCGCCCGGGTACGGCAGCGTGACGGCGCCGGGGCTGAGGCCGGCGGCGGCGAACTCCCGGCGCG	86	3(+):4136323-4136408	-51.7
Nov-m1469-3p	AGCGGACGGAACCTCGGAGGGTTG	24	Nov-m1469	CACCTATCTCCATTTCGTTGTAGCTCCGCCCCTGTCGCCAAGCGGACGGAACCTCGGAGGGTTGGAGGTAGGAG	74	3(+):4160025-4160098	-29.4
Nov-m1470-3p	CGCCGAGAAGGCCGGCGAGCTGA	23	Nov-m1470	CCGAGAAGGCGCAGCTGACCATCTTCTACGGCGGGAGCGTGGTGGTGTTCGACGATTTCCCCGCCGAGAAGGCCGGCGAGCTGATGAAACTCGC	94	3(+):4237215-4237308	-39.9
Nov-m1471-3p	TCATGAGGAAGGCGTCGCTGC	21	Nov-m1471	CTCCTCCGGGATGGCGGCGGCGCCGGCTCAGCGGGAGGGCGCCGCGCTCGCGGACATGCCCATCATGAGGAAGGCGTCGCTGCAGCGGTTCTT	93	3(+):4249384-4249476	-47.6
Nov-m1472-3p	GATAAGTTCACTTCAGATCTCTT	23	Nov-m1472	ATGACAAGTTGAGGGACCTTGGGTGTACTTTTCCCCGCGCAAAAACCAACTGGGATAAGTTCACTTCAGATCTCTTATTTTAACAG	86	3(+):4320434-4320519	-22.8
Nov-m1473-5p	GAATCTAGACAGGCACCGGATGGG	24	Nov-m1473	ATAGTACTACGAATCTAGACAGGCACCGGATGGGATATTTCCTAGCGGCATGTCCAGATTCGCAGTAATAG	71	3(+):4368933-4369003	-27.7
Nov-m1474-5p	GTTACTAGGTGGTTGAATGACATA	24	Nov-m1474	ATTTCACAATGTTACTAGGTGGTTGAATGACATATTATATTGCTTATGGATCACTTTTGGACTACATTGTGGATG	75	3(+):4374966-4375040	-20.5
Nov-m1475-3p	GCAGTCGTTGCATTCTTTGTGATA	24	Nov-m1475	CTCTGGGATAGGTGGTGGAGGTGTAGCAGGCATTATCATATCATTGCTGGTAGTTGGAGCAGTCGTTGCATTCTTTGTGATAAGAAGAAGAA	92	3(+):4400025-4400116	-20.24
Nov-m1476-5p	GTAATAGGTGACGATGGTTGGG	22	Nov-m1476	AATGGCATTCGTAATAGGTGACGATGGTTGGGCAGCGCAGCCGACGCGCGGGTTGTGGAGGAGTGATGGCAGCGCCGAC	79	3(+):4504866-4504944	-21.7
Nov-m1477-3p	GGCACGAGCTCTGCAGAAGAACGA	24	Nov-m1477	CGACCTCCGCCGTCGTCCGCGAGCCCCGCCGCCGGCCGCGGCCACGCCGTCGCCCGCCGCCGCTGGCACGAGCTCTGCAGAAGAACGAGCAGAGGATG	98	3(+):4916465-4916562	-47
Nov-m1478-5p	ACAAGCACGGCGAGGGCGCGACGG	24	Nov-m1478	TGCAGGGCGCACAAGCACGGCGAGGGCGCGACGGCTGGCGAGGGCACAAGCGCGGCGGTCGTCCCGGCACACGGTGTGGCGGCCAGTG	88	3(+):5044560-5044647	-39.5
Nov-m1479-3p	ACCGGCGTGGCAGCGTTATTTAGC	24	Nov-m1479	AGCTTGGCAAAATAACATTGCTACGCTGGTCTGCATAGCGTGAACGTTATTTGGCCACGCCAGCTAGACCGGCGTGGCAGCGTTATTTAGCCGCCCCTAGT	101	3(+):5057307-5057407	-51.4
Nov-m1480-5p	GCATTGGTGCGACTACTGTTCTAC	24	Nov-m1480	CGGCAACAGTGCATTGGTGCGACTACTGTTCTACTACCGGTCCAACCGTCTTGCCTCCGACCCTCTGTTGGTCCGA	76	3(+):5107482-5107557	-20.1
Nov-m1481-3p	TCGAGCTGTCGGTGTGTGGGTGGT	24	Nov-m1481	GGTGTTAGCCTTTTTCCGGTCCTGTGTGTTCGAGCTGGCGGTGTGTGTGTTCGAGCTGTCGGTGTGTGGGTGGTGGTATATTTT	84	3(+):5150707-5150790	-22.3
Nov-m1482-3p	CACCTCGCCGGAGGACGGGCTCCC	24	Nov-m1482	GCCACGACATCAAGAAGCTCAAGTCCCATGGCGGCGTGGAGGCCATCGCGGCGAAGCTGTGCACCTCGCCGGAGGACGGGCTCCCGAAGTCGAGG	95	3(+):5436271-5436365	-37.6
Nov-m1483-5p	AGTCCCTCTAAAAAAACATAAGTC	24	Nov-m1483	GCTAAACTTTAGTCCCTCTAAAAAAACATAAGTCCCTCCCTGTGGTAGGGACTTATGTTTGAGGGACTTATGTTTTTTTGAGAGGGACTAAATTTAGTC	99	3(+):5441159-5441257	-51.8
Nov-m1484-5p	AGGTCGTGGCCGTCGCAGCCGA	22	Nov-m1484	GTCGGTGCAGAGGTCGTGGCCGTCGCAGCCGAGGATCCTGTCCGTCGGCTCGTGCTGCCTCGTCGGCGCCATC	73	3(+):5626322-5626394	-35.9
Nov-m1485-5p	ATGAATCCGCGGCCGCGCGC	20	Nov-m1485	CGAAGCTGGAATGAATCCGCGGCCGCGCGCGTTCTTCCCCGCTTGGGACAAGCCGCTGTGCGTGAAGCTACTGGATGGGGCTCTGCTTCT	90	3(+):5718479-5718568	-32.1
Nov-m1486-5p	TTAGGACAAGGACGTGGCACC	21	Nov-m1486	GCTGTTCCACTTAGGACAAGGACGTGGCACCCTATTACAAGCCATCGCATGAAATTAATAGGATGCCACGTCCTCATCGTAGGTAGAACAAC	92	3(+):6510098-6510189	-44.4
Nov-m1487-3p	ATTGGGTTGGGAATGGCCTAAGTT	24	Nov-m1487	CTAGGTGGTAGCTTATTTAATGCTATGGACAACATCCTAGTCATTGGGTTGGGAATGGCCTAAGTTAACTGCAATT	76	3(+):6788176-6788251	-19
Nov-m1488-3p	CCGGACTACGGGTATCCCATCGAT	24	Nov-m1488	CCTTGTTTGCTTGATGTCGTATCGTGTAGATCCTCGTACCAACGTACCATAATACCCTATTTATCCGGACTACGGGTATCCCATCGATATAGACAATC	98	3(+):6887415-6887512	-24.1
Nov-m1489-3p	AAACGTGGGTAATGCTAGAAAGTT	24	Nov-m1489	TTAGTTTATAAGATTTTCTAGCATTGCCCATGTTAGATTCATTAAATCTATATAAACGTGGGTAATGCTAGAAAGTTTTATAACCTG	87	3(+):6899598-6899684	-42.9
Nov-m1490-5p	ACGTTGAACCCGGAAACCCACAAG	24	Nov-m1490	GGACGGTTAAACGTTGAACCCGGAAACCCACAAGTTCATTTATTTTGAGACGGATGTAGTGTAATATATGGGGATCTAATGGCAACAATGCTACACGTCA	100	3(+):6900512-6900611	-21.6
Nov-m1491-5p	TAGCCTGTGATCCCTCATCCCTG	23	Nov-m1491	ACCCAATAATTAGCCTGTGATCCCTCATCCCTGAACTTCCCAGAGAGGGAGAGCTCAGAGAAAAAGGGCGAGGCATGGCA	80	3(+):7018339-7018418	-24.8
Nov-m1492-3p	CGTCGCGATGCCTTTGCCGCC	21	Nov-m1492	CGGCTCGTCGTCCTCAAGGCGTCGCGACGGCTCCCGCCGCGCCCACGCACGTCGCGATGCCTTTGCCGCCGCCGCCGCCT	80	3(+):7170009-7170088	-36.8
Nov-m1492-5p	TCCTCAAGGCGTCGCGACGGC	21	Nov-m1492	CGGCTCGTCGTCCTCAAGGCGTCGCGACGGCTCCCGCCGCGCCCACGCACGTCGCGATGCCTTTGCCGCCGCCGCCGCCT	80	3(+):7170009-7170088	-36.8
Nov-m1493-5p	GTGTAGTACTGCTCATTGACATGT	24	Nov-m1493	AGTACTTCACGTGTAGTACTGCTCATTGACATGTGGGCCCCACAGCCCATCGGGCCCAAATGTCAGTGAGCAGTACTGCACATGCAGTACTG	92	3(+):7624779-7624870	-63
Nov-m1494-3p	ACGGCGCGGAATAGACGGAACCC	23	Nov-m1494	CATCGCCGTTAGGGTTTCGTCCATTCCACGCCGTTAAGTTCTATAGGATGAATAGTGTATTTAACGGCGCGGAATAGACGGAACCCTAACGGCGAT	96	3(+):7747882-7747977	-63.7
Nov-m1495-5p	AACGGCGCCGCAGGTTTGAATA	22	Nov-m1495	GGGCGGGGGAAACGGCGCCGCAGGTTTGAATATACGGAGACACTAGATGTGCCCGCGCGAGATGTTCCACGCCG	74	3(+):7783202-7783275	-25
Nov-m1496-3p	GACGCGCGTGTTCCGGGAGAAC	22	Nov-m1496	TCGAGCTCCGCATCTCCGACCGCCGCGGGCTGCTCGCCTACGTGACGCGCGTGTTCCGGGAGAACGGCCTCTCGG	75	3(+):7817075-7817149	-27.01
Nov-m1497-5p	AGGAAGAACACTATGGGCCAGTTT	24	Nov-m1497	ATCAATGGCGAGGAAGAACACTATGGGCCAGTTTGGTTGAGTTTAAGATTCTGAGAAGCAGCTGGTTGGTAGCAAGCTTCTAAGAACCCTTA	92	3(+):7952818-7952909	-21.9
Nov-m1498-5p	AAACCACCGAGGGACGTAGATTGC	24	Nov-m1498	ACCGGAGTCAAAACCACCGAGGGACGTAGATTGCACTGGTTTTATAAGTTGGGAAACGCCGGATATCTGGTTTTGTGGTTGGGGGATGATTTTGTA	96	3(+):7981859-7981954	-25.8
Nov-m1499-3p	GCACGGAGGCGGACGCTGGTCGG	23	Nov-m1499	GCCGGAGACGGACGACGAGCGCTTTGCCTTCCCCGCGCGCGCGCGCGCGCGCACGGAGGCGGACGCTGGTCGGTTTGGTCGGG	83	3(+):7982487-7982569	-50.1
Nov-m1500-5p	GGTTTGGATTGGTTTGGGGT	20	Nov-m1500	CTGAACGGTAGGTTTGGATTGGTTTGGGGTAGAGTATTCCACAATTTGCGCCTGAGTAGTTTAACGCTTAATCTTGTCCAAAAGCAAATCAGT	93	3(+):8078787-8078879	-21.64
Nov-m1501-3p	AGTTCGCGGGTGTAAATCGGACCG	24	Nov-m1501	TTTTTAGTATTTGTCCGGTTTGAAGAATTCGGTACACAAAATGTCTGGTTTGTAGTTCGCGGGTGTAAATCGGACCGATGCAATAAT	87	3(+):8326078-8326164	-25.7
Nov-m1502-5p	AATTTAGCCCTTCTGAAAATAGGC	24	Nov-m1502	CGTATGCTTTAATTTAGCCCTTCTGAAAATAGGCCCGTAGAATAAAAACATATGATCTAGCAGCATATTTCAGTACGGCTGCATTAAAAGATGGCATTAT	100	3(+):8350955-8351054	-21.1
Nov-m1503-5p	AGATGCGGTGGAGGTAGAAGCG	22	Nov-m1503	GAGTAGGAGAAGATGCGGTGGAGGTAGAAGCGGACGCTGGTGGCTAGAGACGACACCTGCCTCCGCCTGGCTCTGGACCTCTCG	84	3(+):8714163-8714246	-35.8
Nov-m1504-5p	GGAACTCGGCTGGGCGAGCGGCGG	24	Nov-m1504	CATTGGCGTTGGAACTCGGCTGGGCGAGCGGCGGCGGGCGCCGACGGGCGCGGCTGGGCGAGCGGCATGG	70	3(+):8992162-8992231	-34.6
Nov-m1505-5p	AGAGGATCGGGCTCCACACGGT	22	Nov-m1505	CAGGCGGGGAAGAGGATCGGGCTCCACACGGTGCTGGTGGGCACGCCGCAGCGGGTGAAGGGCGCGGACCACGCGCTGG	79	3(+):9204156-9204234	-34.6
Nov-m1506-5p	ACTCAATCTGTGACCCCTCCTATC	24	Nov-m1506	TCTAAAAAAAACTCAATCTGTGACCCCTCCTATCCTAGATTCGTTGTCCTAGGATCTATAGAAGGGGTCACAGGAGGGGTCCTTTGTCCAGAT	93	3(+):9301608-9301700	-36.4
Nov-m1507-3p	TTTTGGTGCAGCCTTGGAGT	20	Nov-m1507	AATGTGTAGCCACCCAGCGGCATTGTCAGAAAAAGTTGAGGGCTTTTTTGGTGCAGCCTTGGAGTGTTGGACTAC	75	3(+):9434889-9434963	-22.1
Nov-m1508-5p	CAATGTTTATGACCATGAGTAGC	23	Nov-m1508	AGGGCATCTCCAATGTTTATGACCATGAGTAGCATTAAGGTGGGTTCCACTATTCTTATGGTTATTACCACAATGTTTGAAGCAAG	86	3(+):9542837-9542922	-20.6
Nov-m1509-3p	TTTTTGGGTAGTGCTTCAAACGCG	24	Nov-m1509	ACAGGTGTACAGGACGAGCAGGTGCCTCCGGAACTCCGTCTACACGGGTAGGCGGGCGATCAAGTTTTTGGGTAGTGCTTCAAACGCGACTACTCCTG	98	3(+):9927048-9927145	-29.91
Nov-m1510-5p	AACCGGACGACGTCGCTGGACGT	23	Nov-m1510	GCCGATCACGAACCGGACGACGTCGCTGGACGTGGGCACGGACTGGAGGCTGTACGCCGGGGCGCAGGAGGTG	73	3(+):10152320-10152392	-27
Nov-m1511-3p	TGTCGGCCCAGGTGTAGCGCA	21	Nov-m1511	GACGGACCGGCGCTCGAGGGCGGAGGCGAGGCGGCGGCATCGGCGGTAGGTGTCGGCCCAGGTGTAGCGCACGGGGCCGTG	81	3(+):10820019-10820099	-40.7
Nov-m1512-3p	TACCCCACATACAAGTTAGAGAGA	24	Nov-m1512	TAGATCCATCCCTATTTTTTTTGGGTGGAATGATACTATTATCCGTTTGGCATAAGGGATAGAGTACCCCACATACAAGTTAGAGAGAGAAAGTGAGT	98	3(+):11017045-11017142	-19.7
Nov-m1513-5p	TCTCTCTCGCTCGCTCGCCCCTCC	24	Nov-m1513	CCTCCCTCCCTCTCTCTCGCTCGCTCGCCCCTCCTCTCCCATTGCGCAGCGACGGTGACAGAGTAGTGGCGGCGGCCGACGGAGAAGAATGGCGCGGCGGT	101	3(+):11146352-11146452	-39.3
Nov-m1514-5p	TCAAACGTTAGACATGGAAACCAG	24	Nov-m1514	AGACGGACGGTCAAACGTTAGACATGGAAACCAGAGTTTGTCTTTTTTTTTTTTTATGGGACGGAGGGATTATGTGTGATGTCTGAAAGAAGCCAGAA	98	3(+):11330127-11330224	-23.02
Nov-m1515-3p	TTGGGTGGATGCTGGGGGGTAG	22	Nov-m1515	TCCGTCCTTTCCTTCCTCTCTCCGGTTCGGGTTCTCTGGTCGCGGGGTCTGATTTTGGGTGGATGCTGGGGGGTAGGCAAGACGAC	86	3(+):11396248-11396333	-27.4
Nov-m1516-5p	ATGTCGGTAGGGGTTTTCGGATA	23	Nov-m1516	ATTTGACCGGATGTCGGTAGGGGTTTTCGGATACAAATGAAAAAACTAATTTCATAACACGCCTGGAAACCGCGAGACGAATCTTTTGAGC	91	3(+):11576725-11576815	-20.3
Nov-m1517-5p	GACGAAACCACCTCTGGAACCATA	24	Nov-m1517	TGGTGTGTAGGACGAAACCACCTCTGGAACCATATGGGGAGTCGATTTGCTATGGTTTTGGAAGTTAGGGGACGGGTTATACCTG	85	3(+):12111377-12111461	-26.4
Nov-m1518-3p	GTCCCTCCTGTTTGGAACTTTAG	23	Nov-m1518	ACTTTAGTCCCAATAAGCTCCTCTCATAGGGACTAATGGACCAATGCACTTTAAGTCTTTTTAGTCCCTCCTGTTTGGAACTTTAGAGACTAAGAG	96	3(+):12346465-12346560	-28.52
Nov-m1519-5p	GGTATTCTTGGGTGGTGAACAGAA	24	Nov-m1519	AGGTGCATGAGGTATTCTTGGGTGGTGAACAGAACTTTTTCTGAAAATCGGTGTTTACTTTTGGCCTTACTTGGCTACACCA	82	3(+):12508106-12508187	-19.9
Nov-m1520-5p	AATGATTCTGAGGCGGGCGATGGC	24	Nov-m1520	TCACATGGGAAATGATTCTGAGGCGGGCGATGGCGCGATCGATAGGCCGGCTCGCTACGGAGCAGATGCGGGCACA	76	3(+):12567606-12567681	-23.2
Nov-m1521-5p	ATCTACGACTGCACTTATTTTAG	23	Nov-m1521	GAGCACAAATATCTACGACTGCACTTATTTTAGGACGGAGGTAGTACATCAGACTGCTTGAATCGCCCATTGTTTGGCATTCAGTATTTGTTTGGCAT	98	3(+):12631548-12631645	-24.5
Nov-m1522-5p	GATGGGCCGGGCTTCAGACTCCGC	24	Nov-m1522	GGCGCGGCCGGATGGGCCGGGCTTCAGACTCCGCTCCGCTTCGTCAGAAGCCCGGCCAATATCTTGAAGTGAA	73	3(+):12711079-12711151	-34.9
Nov-m1523-3p	GATGTTTGGAGAGTTAGATTTGAA	24	Nov-m1523	GAACAGCTTAGTTTGACTAGCCAAATCAAATAGAGAGTTGGCTATACAGATGTTTGGAGAGTTAGATTTGAAGAAGCTGTTG	82	3(+):12911131-12911212	-23.6
Nov-m1524-5p	GTACCCCTCGGTCTCAAAAAGAAT	24	Nov-m1524	CCGTGAAGGTGTACCCCTCGGTCTCAAAAAGAATTCAATCCTAACTACAAAGTAGGATTTGCTTTTTTTTTAATGGAGTAGTACGTACCAAATGGT	96	3(+):12935623-12935718	-25.9
Nov-m1525-5p	TTTGCCCCCATCTGTGGACCTCTC	24	Nov-m1525	GACCTCTCCATTTGCCCCCATCTGTGGACCTCTCCCAATTCTTGTTGACAGTCAATGTCAAGAAAGTGGGGTAATAACTGGGTGTGTAGGTAAGAAGGTG	100	3(+):13076643-13076742	-28.6
Nov-m1526-3p	TTGAGCGGATGTCAGAAAGGGTTT	24	Nov-m1526	GGCGCAACAACGACCACGTTTCGGCTTCGCTAAAAGAAAATAATGTTTGAGCGGATGTCAGAAAGGGTTTTTGACAAGAA	80	3(+):13093977-13094056	-18.7
Nov-m1527-3p	GGCCCACCTCGCCGTCGACCGG	22	Nov-m1527	ACCGGGGTTGGTCCGGCTCGGATTTGCGCGGCGGCGGTGGTCGAGGCTGAGGCTGAGCCCCGCGCGGGCCCACCTCGCCGTCGACCGGAGCAGGGAGG	98	3(+):13162138-13162235	-46.8
Nov-m1528-5p	GGATGTGACGGTGAGCTTGGGTCC	24	Nov-m1528	GGATTCTGTAGGATGTGACGGTGAGCTTGGGTCCCAATGGCGAGCTCAAGTACCCTTCGTATCCGCCTGGGAGCGACGGCGCCG	84	3(+):13162817-13162900	-26.4
Nov-m1529-5p	ATCCGTATAGTCGTAGATTGATAT	24	Nov-m1529	ATATCGGAAAATCCGTATAGTCGTAGATTGATATATTTTGATGTAGATTGATATATTTTGATGTCGGATGGGACGTACAAATCCGTATAG	90	3(+):13190166-13190255	-18.4
Nov-m1530-3p	CCGCGGGGGCTCCGGGAGAAGC	22	Nov-m1530	CGGTGCTCAAGGCGCTGAGCCTGGTGTCTCCCAAGGGCGGCGACGCGCCGCGGGGGCTCCGGGAGAAGCCCCGGCACTC	79	3(+):13283980-13284058	-43.2
Nov-m1531-3p	GAGGGGGTGGATTCTGGTTCTGAT	24	Nov-m1531	GTAGGGGGTCTGACACGTAAGAAATCTGCCAACTTATTTTGGGGAGGAGGGGGTGGATTCTGGTTCTGATTATTTCCCTG	80	3(+):13365249-13365328	-21.5
Nov-m1532-3p	AGGGTACCTGTCGAACTACGGTAG	24	Nov-m1532	CCCTATCGAACAACCGTGGTTCGACAAGGTACCTATCGAACAACCACAGTTCGATAGGGTACCTGTCGAACTACGGTAGTTCGACAGGT	89	3(+):13698013-13698101	-58.8
Nov-m1533-5p	CGTGAGCATGGGAGAAGAGAA	21	Nov-m1533	CCGAGCTGAGCGTGAGCATGGGAGAAGAGAAAAAAAAACATCTTTTTAAGTCTCATCCCTATCCTCCCAACGCTATCGT	79	3(+):13807713-13807791	-24.1
Nov-m1534-3p	GTAACGCTGTGACTGGACCAGGC	23	Nov-m1534	AGTCGAGCTTGCCGAGTGAGAAGAAGAGCTTGCCCGACACGGGTAACGCTGTGACTGGACCAGGCGGTGGAGATG	75	3(+):13893704-13893778	-23.3
Nov-m1535-3p	AGGCTCGGCTCGAGCTCAACTC	22	Nov-m1535	CTCGAAGCTCGAACGAGTCGAGCCCGAGCCTGACTGAAAGCTTGACACTTGATGAGGCTCGGCTCGAGCTCAACTCGAGTTTGTAC	86	3(+):13901157-13901242	-37
Nov-m1536-5p	GGCGGCGGCTGCACGGCTCGC	21	Nov-m1536	GTACGGCGGCGGCGGCGGCTGCACGGCTCGCTGCTCCTGCCCTCGCCCGTCCTGTCGTCGCCGCTCGTTCTCACCGCCCGCCGCCAGCCGAAG	93	3(+):14137423-14137515	-39.3
Nov-m1537-5p	ATTTGCTGCTCCCTGTGGGAATCC	24	Nov-m1537	GATAAGACATATTTGCTGCTCCCTGTGGGAATCCCTTCGGATATTATGATGCTATATTTTAGGATGGAGGTAGAGGTAGTAGTTCTTACA	90	3(+):14268619-14268708	-18.31
Nov-m1538-5p	GGGACAGCGACGCGACGCCGAGC	23	Nov-m1538	AGCGCGAACGGGGACAGCGACGCGACGCCGAGCGCCACGGCGGTCCACCCGACGATGCTGAGGCCCGTGTAGTTGAGCACCGAGATCGCGACG	93	3(+):14838521-14838613	-34.9
Nov-m1539-5p	GGGCAACGATGATACCAGTGGTGG	24	Nov-m1539	TGGAGGCAGCGGGCAACGATGATACCAGTGGTGGCGGCCCCTTTAATGATTCCTTTGGCCTGCCATCGCTATCACCATTACCCGTCGTGGTCGTCAG	97	3(+):14946316-14946412	-35.33
Nov-m1540-3p	GACCCACGTACCAGTGACTGTAAT	24	Nov-m1540	CACTATCACTATAGACATAAATATGTGGGGCAATAAAAGGGTGAGACCCACGTACCAGTGACTGTAATGATAGTGACA	78	3(+):15045237-15045314	-28.3
Nov-m1540-5p	ATAGACATAAATATGTGGGGCA	22	Nov-m1540	CACTATCACTATAGACATAAATATGTGGGGCAATAAAAGGGTGAGACCCACGTACCAGTGACTGTAATGATAGTGACA	78	3(+):15045237-15045314	-28.3
Nov-m1541-5p	ACGTTCTCAGATACTTAAGTACAA	24	Nov-m1541	TTTTATATATACGTTCTCAGATACTTAAGTACAAATGTTGAAAAATAAATTTCGATGGAAAAACTTAAAATCTGAGTTTGAAAATCTAAAT	91	3(+):15425830-15425920	-19
Nov-m1542-5p	AAGTCGAAGCATCGGGTTGAC	21	Nov-m1542	ATCCAGCAAGAAGTCGAAGCATCGGGTTGACAGTGAAAAAAAACCCCATGTTGACATCTCTGGAG	65	3(+):15470148-15470212	-21.72
Nov-m1543-5p	TTTCAAACGGTACCATTGGTGG	22	Nov-m1543	GCACCTCCTCTTTCAAACGGTACCATTGGTGGAAGGGTATTTTTGTCCTTTATTGTTTCACGAGAGGAAAAATCAGGGAGAGCAGCGAGGCTC	93	3(+):15483317-15483409	-22.5
Nov-m1544-5p	TGATCTCTCACGACGTTCGAAGAT	24	Nov-m1544	GGAGTATTTGTGATCTCTCACGACGTTCGAAGATGTGAATCATCTTCGTAGTATATTGGCAGGTTCAATTAATATAGT	78	3(+):15592164-15592241	-18.6
Nov-m1545-5p	TGTATTATGGTCTTTTCTCCTC	22	Nov-m1545	AGGGTATTAATGTATTATGGTCTTTTCTCCTCTCTCTCGTATAAAATATATTTTGTACGAGAGATGGGAAAAGACAACAATACCCCTA	88	3(+):15639798-15639885	-37.41
Nov-m1546-3p	AAATAGGCCCTTGGTACAGCTCCA	24	Nov-m1546	AAAGAGAGGGTATAAAGCTACTTAGGGTCTGTTTGGCACAGCTCCCCACCCCTCCTGGAGCTGTACCAAATAGGCCCTTGGTACAGCTCCAACTTCTAAAT	101	3(+):15700852-15700952	-46.2
Nov-m1547-5p	ATTTGAACCGGGTCTAGAGATAGC	24	Nov-m1547	GTTACCGGGTATTTGAACCGGGTCTAGAGATAGCGATTTTTAGTCCCGGATTTATAGCCCCGGTTTATTACCCGGGACT	79	3(+):16089800-16089878	-34.6
Nov-m1548-5p	AGCGCAAACTGACGTGGCATCGTT	24	Nov-m1548	TTCCCACCCAAGCGCAAACTGACGTGGCATCGTTACAGTAGATAACCATGAGGTTGGCATGCTGACGTGGCCC	73	3(+):16111657-16111729	-19.5
Nov-m1549-3p	ACTGCCGCTGTCCCACCGGTC	21	Nov-m1549	CGTTCGGTCTAACCACCTGAAGATGCCGCAGTCGCCTGATCCTGCTGCTAGTCTAACTGCCGCTGTCCCACCGGTCTGACCGATGC	86	3(+):16148286-16148371	-22.6
Nov-m1550-3p	ACCAGCGCTGGGATGCCGCGACCA	24	Nov-m1550	AGGGTCGTGGGAGCATCTGGCGCTCCCGTGCGCCACGTCGTCGTCGCCGCCGCAGGGAAGGAGCCTCACCAGCGCTGGGATGCCGCGACCACCGCGAGCGC	101	3(+):16224698-16224798	-46.2
Nov-m1551-5p	TCGGGAACTACCCTCTGGGTG	21	Nov-m1551	AATGTGTGCCTCGGGAACTACCCTCTGGGTGCACCCTGGGGCGATAACTCGGGTATGGCCTGCGAGGGAGATCATCTGAAGGCATATGTG	90	3(+):16249561-16249650	-38.5
Nov-m1552-3p	GGCCTGACTGTCTGAGCTTGGCGG	24	Nov-m1552	CGTTGGCCGCTTCTGCCCCTCGCGGCCGCCGGCCACCCAACCGGCCTGACTGTCTGAGCTTGGCGGAGTGGCGGGC	76	3(+):16254829-16254904	-36
Nov-m1553-5p	CGATTCTGGTCCTCGGGCGGTGGC	24	Nov-m1553	GCGCCGGTGGCGATTCTGGTCCTCGGGCGGTGGCGCGCGGCGGCTCAAGCAGCTGTGTGTGGCGGCGACGGCGACGGAAGGCGAGCGCGCGGCAGCG	97	3(+):16322230-16322326	-50.2
Nov-m1554-3p	GTTGGATCTGCCGCCCTAGGGAGC	24	Nov-m1554	GGCAGGCGGCGATAGCAGACTGAGAGGATGGCGGATCCGGCTACGCCGCCCTCAGGAGTGTTGGATCTGCCGCCCTAGGGAGCAGCTGCGGCG	93	3(+):16668840-16668932	-44.5
Nov-m1555-5p	AGGCCCTCGCACATCACCCTAGA	23	Nov-m1555	ATAAAACGGCAGGCCCTCGCACATCACCCTAGAGTTTTCTTTAGGGTGTTGTGCGAGGAATTACTAGTTTATC	73	3(+):16671383-16671455	-36.5
Nov-m1556-5p	AGCTGTTGGCTGTGGATTTTTGAA	24	Nov-m1556	TTGAAAAAGTAGCTGTTGGCTGTGGATTTTTGAAAAGTAGCTATAGAATATAGGCTGTGGCTTTTGGAAAAGCTCGTTTGGTTCAGCAGCCGTAGCTTTTG	101	3(+):16893607-16893707	-26.4
Nov-m1557-5p	GAGCTCGGACTCTGCCGGTCTTAC	24	Nov-m1557	AAACAGACTTGAGCTCGGACTCTGCCGGTCTTACCGGCCACATGCCGCCGGTCAGACCAGCCCTCAAGCCACAGTCTGACC	81	3(+):17117870-17117950	-34.2
Nov-m1558-5p	TTCGCTTCGTCCGGATCCTCCGTG	24	Nov-m1558	TGAAGTAGCCTTCGCTTCGTCCGGATCCTCCGTGGTGCCCGACAGCGATGGCGGAGGTGGAGGGGGCCTCTACTACAG	78	3(+):17203420-17203497	-32.3
Nov-m1559-3p	TCCGTCGCCCCGGGGTGAGCC	21	Nov-m1559	CGCCGGAACGCCGCCGACCCCGTCGACCTGAGCCGCGCCACCGCCTCCTCCGTCGCCCCGGGGTGAGCCGTGGACCGCT	79	3(+):17491392-17491470	-32.6
Nov-m1560-3p	GAGGGCACCACCGCTTCTGGCCAC	24	Nov-m1560	AATCTCGACGCTTTCGAGCTGGTGGAGCCCGAATCTGCCCTCCCCTCCCCCCGAGCCACCTGTAGGAGAGGGCACCACCGCTTCTGGCCACTCGGGAAACG	101	3(+):17531013-17531113	-39
Nov-m1561-3p	GTGGCGATGAGGTGAGTTCGACT	23	Nov-m1561	CTAGAGCAGGGCGTAACCCATCTTGGGCTTGTTCAGCGTGGCGATGAGGTGAGTTCGACTCGAGCTCGTT	70	3(+):17779443-17779512	-22.5
Nov-m1562-3p	AGGATAAGGGACCTAATATATAAG	24	Nov-m1562	AGGGTCACCAATATGTGAAGAGGGATATTGTTGAATAGTCCCACATTGGTTGTGGAAGGATAAGGGACCTAATATATAAGTGGGGGATCC	90	3(+):17919751-17919840	-22.7
Nov-m1563-3p	CTGTCTGCGGTCTTGCCTGTT	21	Nov-m1563	GCTGTCGGCATCATTAGGCCTGTTGCAGCTGGCAGCCGCCTGTCTGCGGTCTTGCCTGTTCGCCGCCTCG	70	3(+):18197599-18197668	-25.9
Nov-m1564-3p	GGACTTGTAACTTCATTTGGGACC	24	Nov-m1564	TCCAAGTCATCCACAGATGAAGAAACAAGGTGCTGCATCACCTGTCATGGGCCTGTGGACTTGTAACTTCATTTGGGACCCCGGCCCAGG	90	3(+):19479209-19479298	-28.4
Nov-m1565-3p	AGGAAGATTGGGCCTTTCCCCGAG	24	Nov-m1565	AGCCACCTTAAAAGGGAGAGCCACCCTTCCCCTATTGGACTAGTCTTTTAGGAAGATTGGGCCTTTCCCCGAGTGGGTGTGCC	83	3(+):19629462-19629544	-32.4
Nov-m1566-3p	GGCACCGGTGTGTTGTCAGAGTGG	24	Nov-m1566	TGGAACCTTGCTCGAACACCACCATCGGAGGAAGTGATCCAAACTGAATCATCCTTGGCACCGGTGTGTTGTCAGAGTGGAAAAATTCCG	90	3(+):20108788-20108877	-25.6
Nov-m1567-5p	AGTACCCCTATACCCAGTCGGATA	24	Nov-m1567	ATCTACATACAGTACCCCTATACCCAGTCGGATATATATACCATGTGGGTATAGGGTATCTATAATCTCCACAGCTTGCTTGTCGTGTGTCCTTGTGGCT	100	3(+):20211393-20211492	-26.7
Nov-m1568-3p	AATTGACCATGGGTGGGTGGGA	22	Nov-m1568	CCGGAGATCTTCTCTCGTTTTGGTCAATGAACAATTGAGAATTGACCATGGGTGGGTGGGAAGAAATCCTA	71	3(+):21093867-21093937	-24
Nov-m1569-5p	GATGATTCCTGGACCCAAATATCA	24	Nov-m1569	ATGTGGACCCGATGATTCCTGGACCCAAATATCAGTGACAAAAGCAATGTGTATTTGACTGCAGAGGATCTCAATCCAGCAA	82	3(+):21143020-21143101	-19.5
Nov-m1570-3p	GAGACCCCGCCGCCCCATGCTGGA	24	Nov-m1570	ATGGTAAAAAATTTTAGTGGGGTCTTTGTGGGGTCTCTCATAGTCTTCACGTCAGTAGTGGGGGCTCGAGACCCCGCCGCCCCATGCTGGATCCGCCCCTG	101	3(+):21147405-21147505	-44.1
Nov-m1571-5p	GCCGTCCGTAACTTCTGCAACGAT	24	Nov-m1571	TTGGCCGTCCGCCGTCCGTAACTTCTGCAACGATCGCTAATTCAATTGGGCTTGCGCCGTGTATTTCGCCGTTGAGTCGTACGCTGGTCGGACGTATAGCA	101	3(+):21316819-21316919	-29.1
Nov-m1572-5p	GTTGGCAAATCCTGGACGTTCCTC	24	Nov-m1572	TGGTCATGCCGTTGGCAAATCCTGGACGTTCCTCTTTTTTGGACGATTAGGATTTAGAAGGGCTCCAA	68	3(+):21373623-21373690	-22.7
Nov-m1573-3p	GCTGCTGGCGCCGGTCCGAGGACG	24	Nov-m1573	CGGATCTAGGCCTACGTGACCAGATCCAGCCATCCCCGTAAAAACTTCGCCGCTGGGCTGGGATGAGGCTGCTGGCGCCGGTCCGAGGACGGAGTCCGCCG	101	3(+):21455527-21455627	-38.7
Nov-m1574-5p	TATTTACGGGTAATTATTTT	20	Nov-m1574	TGGGTGCTTATATTTACGGGTAATTATTTTTCTAGTAGTAGCTAGTAGGTGATACACGTGTAGTTAGGGAGGCACCTAT	79	3(+):21699327-21699405	-26.4
Nov-m1575-5p	GGTTTAGGTGGTGTTTAGATTC	22	Nov-m1575	GCTAATATATGGTTTAGGTGGTGTTTAGATTCGGGGACTTAACTTTAGTCCCTTTATTTAGATACTAATTTAGATTATTAAATATAGA	88	3(+):22356674-22356761	-28.7
Nov-m1576-5p	GGCGGCTACTGGGCTCCTCGTAAC	24	Nov-m1576	GAGGAGCGGTGGCGGCTACTGGGCTCCTCGTAACGTGCTGGCGGAGGCCGAGGAGGAGCGGTGGCGGCTCCGAGCATCCTTG	82	3(+):22390192-22390273	-41.5
Nov-m1577-5p	TCATTGACTTATTGGGCCTCTAAT	24	Nov-m1577	TAAATTATTTTCATTGACTTATTGGGCCTCTAATCCTTGTAAGCGCGTCCTGAATGCGCGGAGGTGCATTTTGTCACATGACGGATGTGTTT	92	3(+):23248557-23248648	-25.5
Nov-m1578-5p	AGGCAACGTGTCCGTCGACAGCGA	24	Nov-m1578	TTTCAGTCGCAGGCAACGTGTCCGTCGACAGCGATACGCTTATAGCGATTTCGTGAATTTGAAGATACGCTGATA	75	3(+):23877515-23877589	-18
Nov-m1579-3p	TCTAAAAGATCCAAAAGGGT	20	Nov-m1579	ATAGATGTAGGCCTTGTTTGGATCCAAGAAATATTTTTTAGCCCTCCATCAAATAGTCCAAATAGCTCTAAAAGATCCAAAAGGGTGAGCTATCTG	96	3(+):23925040-23925135	-20.22
Nov-m1580-3p	ATGTCGGTGATTTGTTGCAAAAGA	24	Nov-m1580	GGTGAAACATTTTTGGTGGAACGAAAAATGAAACGAATTCCCTTAATAAAGGGTTTCCAAAATATGTCGGTGATTTGTTGCAAAAGAATGTTTCGTT	97	3(+):23934873-23934969	-24.2
Nov-m1581-5p	TTGGATCTGTATGGCCCGTCACAG	24	Nov-m1581	CTTTGACGGGTTGGATCTGTATGGCCCGTCACAGGTATCTAGTCACCTGTGACGGGTCGAGATTGGAACCCGTCAGAGG	79	3(+):24239250-24239328	-51.5
Nov-m1582-3p	GATTCATAGGACTAGGAAACATCC	24	Nov-m1582	GTATTGGATGGGATATTTTCTAGTCCAATGAATCTGGACAAACTCCTGTCTAGATTCATAGGACTAGGAAACATCCCATCTAATAA	86	3(+):24300072-24300157	-54.8
Nov-m1583-3p	AGAGCTCTTGGCTGTCCCAGCTAG	24	Nov-m1583	GACGGTCTTGCTGTTGGTGGGACTACTTATAGCTCTTCCCCGGTATTAATAAAATTCAACTAGAGCTCTTGGCTGTCCCAGCTAGTAAAAAAAAT	95	3(+):24559419-24559513	-23.5
Nov-m1584-5p	ACAACTTGACAAGTGGGTGTTCCA	24	Nov-m1584	TTCGAATGCAACAACTTGACAAGTGGGTGTTCCAGTACAAGAACTTGACAATTTAGTATTTGGTGCATCCTCTTGGCTAAGCATATGCTAGTTGAGT	97	3(+):25106512-25106608	-26.6
Nov-m1585-3p	GGGACCTGTAAATGCGATTTGAGA	24	Nov-m1585	CAGACCGAGTCAAATGGGGTTTGGACAGGCAATGTACGGCTAAGCAAGTTTAGGGACCTGTAAATGCGATTTGAGAGTTTGGGGAC	86	3(+):25111867-25111952	-20
Nov-m1586-3p	ATGGCTGCCAAGAAACTCTT	20	Nov-m1586	CGACGCCATCAGGCCTTTCTTGATGTCAACCTGTAGTTCCCGGATTGGGATGGCTGCCAAGAAACTCTTGATATACTCC	79	3(+):25148028-25148106	-20.9
Nov-m1587-5p	ATGCCACCCCTCCCGTACAGTAGA	24	Nov-m1587	TCCCGTAAAAATGCCACCCCTCCCGTACAGTAGAAAATAGCCCTTTCAGAGAGCGGCAAGGGGGTTGCTTGCAAAA	76	3(+):25244417-25244492	-18.6
Nov-m1588-3p	AAGGATAGCTTCCCGCCGTTGAGT	24	Nov-m1588	TACCAGTGTTCACATTTAAACAACGACGGTTCTGTCCACCATCCATTGTAATCCCAAGGATAGCTTCCCGCCGTTGAGTCATCATGGTT	89	3(+):25433385-25433473	-18.05
Nov-m1589-3p	GATTGGGACAGGTCCGCCTGGAGG	24	Nov-m1589	CACGTGGCGCCTGGGGCAGCCTCCTCCTTCTAGTCTTGATTGGGACAGGTCCGCCTGGAGGCAGCCACATA	71	3(+):25757495-25757565	-29.9
Nov-m1590-3p	GCTATAATGACTTACACTGTGAAA	24	Nov-m1590	TCCCTCATTTCACAATGTAAGTCATTTTAGCATTTCTCACATTAACATCGATATGAATGTGGGAAATGCTATAATGACTTACACTGTGAAACGGAAGAAGT	101	3(+):25758369-25758469	-47.2
Nov-m1591-3p	ATTCGTTGGACTAGGATGTGTTAC	24	Nov-m1591	TTTGGTGGGATGTTACATATCTTAGTCCAACGAATCGACAGTCTAGATTCGTTGGACTAGGATGTGTTACATCCTACCAA	80	3(+):25926642-25926721	-55
Nov-m1592-3p	TTTGGCAGTGGAGTTGGCATAGCT	24	Nov-m1592	AAGTCGGAGCTGTGTCAAACAGTCCAGATCCTTCTTTTTTGGCAGTGGAGTTGGCATAGCTACTCCTAATA	71	3(+):25954006-25954076	-22.4
Nov-m1593-5p	CGATGCTAGGGTAGTTGGTGCCGA	24	Nov-m1593	TACTAAGTGTCGATGCTAGGGTAGTTGGTGCCGACACATTAATGGTTAGCACCGATAGCTTTGGTGTCGATCTGATAA	78	3(+):26215238-26215315	-34.1
Nov-m1594-3p	GACCTATCTCTGTATAAGCCGAGC	24	Nov-m1594	TTACGCGCGACTTATCCGGTTCGGTTACACGGAGTGGAGATCGTGCGGGCGCCCTAATCAAACGACCTATCTCTGTATAAGCCGAGCCGCCGCCTTC	97	3(+):26307470-26307566	-31.21
Nov-m1595-5p	ATAGGACGAGATATTTCATATGCA	24	Nov-m1595	CATAAAAAAGATAGGACGAGATATTTCATATGCAGATTCGTTGTTATATGAAATGTCTCGTCCGGTCCTAGATAGC	76	3(+):26323164-26323239	-31.3
Nov-m1596-5p	TGCATTCTCAGCTGCGTTTGGA	22	Nov-m1596	GGGGGAATTATGCATTCTCAGCTGCGTTTGGAGGCCTATTCCCTATGCTTAGCTTCCAAGTGCATGGATTTCCA	74	3(+):26864341-26864414	-25.8
Nov-m1597-3p	GACGATGATGACTTCCTCTTTCAC	24	Nov-m1597	CCCACCGCCACCGTCGTGAGGCGGGATCCTCAACTTCGTCGCCGGCGGGGTGGATGACGATGATGACTTCCTCTTTCACACCGCGGAGG	89	3(+):26972012-26972100	-31.8
Nov-m1598-3p	ATTGGGCTTCTTTTGGGATGG	21	Nov-m1598	GTCTACTCCCTCCGTCCCAAAAAAAGTCCAATTCATGTGTCCAGATTCATCCCTAGAATTGGGCTTCTTTTGGGATGGAGGGAGTAGA	88	3(+):27090119-27090206	-54.2
Nov-m1599-3p	GCTGGTCGGCTCCCGTGTCTATT	23	Nov-m1599	AGTTGCCATCGCTAGCGGCGGCGACGCTAGTGGGACGTGGCCGGCAAACCTCCTCTCGGGGCTGGTCGGCTCCCGTGTCTATTTAGGAGAACG	93	3(+):27339976-27340068	-36.6
Nov-m1600-3p	GTCTGTTTGGTTGGGTATTTCAAC	24	Nov-m1600	AGCATCAGGAGAAAGGAACCCAGAAGCAAGGAGACGGATGGTAAGAAATTCATGTGGCATACTGAGGGTCTGTTTGGTTGGGTATTTCAACTTACCATATT	101	3(+):27580028-27580128	-21.8
Nov-m1601-3p	GGCGCCCTCCTGTTGAACGATGGC	24	Nov-m1601	CGTCGACCCGCCACGGTGGCAGGAGGACGGCGCCAGAGAGGCTGGCGCCCTCCTGTTGAACGATGGCGCCATCGACT	77	3(+):27622552-27622628	-45.5
Nov-m1602-3p	AAGTGTATAGGACGGTGATTTAGT	24	Nov-m1602	TAAAAAAGGAGGGTGGACACCGGCCTTAGAACACGAAGGATGTCCGTTTCTACAAAAGTGTATAGGACGGTGATTTAGTTTTATTTTTT	89	3(+):27683270-27683358	-20.8
Nov-m1603-5p	GACCCTGGTTTTGTCTGACGTG	22	Nov-m1603	AGGCGGTATTGACCCTGGTTTTGTCTGACGTGATAGCCGAGTCAACATGAAACCTAGGTGGGTTCCACGTGTCA	74	3(+):27826236-27826309	-21
Nov-m1604-5p	ATTTCATAATACAACGAATCTAGA	24	Nov-m1604	CGGATAAAATATTTCATAATACAACGAATCTAGACATCCTCCTATTCAGATTCGTTGTTCTATAAAATATCTCATCTGA	79	3(+):28288037-28288115	-21.9
Nov-m1605-3p	AATGCTGCATGGGTTGGTGCCGCT	24	Nov-m1605	TGTTTACGGGCTTGAGCCAGTTTGGGGAGCTGCATTTGCTTGGTTTCTCCTAGGTGAAAGATGGGATAATGCTGCATGGGTTGGTGCCGCTCTTGTATTAT	101	3(+):28472663-28472763	-26.6
Nov-m1606-5p	GTGTTGTTAGGTGGCTGAATGGAA	24	Nov-m1606	TAGTTTCACAGTGTTGTTAGGTGGCTGAATGGAATATTTTATTGCTTATAGACTATTTTTAGACTACATTGTGGATGCCCTAA	83	3(+):28527388-28527470	-18.5
Nov-m1607-3p	AGACGACCTGTGTTCGAAATCTCA	24	Nov-m1607	GTTATTGATGCTGAGAAACGCCTAGAGGTTTTTCGGCTAGCTCCACCAGGTGGTGGGCTAGACGACCTGTGTTCGAAATCTCACATCTTCTAA	93	3(+):28894416-28894508	-34.6
Nov-m1608-5p	TCAAACCCTGGGCTTGAATCTGG	23	Nov-m1608	CCAGAAAGAATCAAACCCTGGGCTTGAATCTGGACACATATGTGTCTAGATTCAAATCTAGAGTTTGATTTTTTTGGGA	79	3(+):29025830-29025908	-44.6
Nov-m1609-5p	TCAGGAGGTCAGGGCTGCCGA	21	Nov-m1609	CAGGAGGGGTTCAGGAGGTCAGGGCTGCCGACGAACACTTCGCCGACCCATCCCATGCTGAGCACTGAGGACGATGGTGTCGTTTATCTCTTGA	94	3(+):29459964-29460057	-30
Nov-m1610-5p	ATTGTTTGGCTGAGCTCTAGCT	22	Nov-m1610	TAGAGCTGAAATTGTTTGGCTGAGCTCTAGCTATAGGAGAGGTGAAGCTGAAGCTAAAACTAGAACTGGAGCTGTGCCAAACAAGCACTTCCT	93	3(+):29493951-29494043	-32.2
Nov-m1611-3p	GATTTATTGTAATAGGATATGTTA	24	Nov-m1611	ATTTTGGTTGAATGTGACGTATTCTATTATAACGAATCTAGACAGACTTTATGTTTAGATTTATTGTAATAGGATATGTTATATCCAGAAA	91	3(+):29577221-29577311	-40.2
Nov-m1612-5p	ATCTTAAAAGTGGGCGACGCTAGT	24	Nov-m1612	TAATTGTCACATCTTAAAAGTGGGCGACGCTAGTGCGCGGCTAGCCGCGCGCCGCAAGCTACGCACATGCTAGGCGACAAAAT	83	3(+):29672642-29672724	-30.3
Nov-m1613-3p	GTATATTACGGGCCTGTTCACTTT	24	Nov-m1613	AAATGACATTACTGTAAACAGTCTCATAGACTTTGATCATCTATTTTGATGCGCATGTAGTATATTACGGGCCTGTTCACTTTGATGAAAAAA	93	3(+):29816195-29816287	-19.2
Nov-m1614-5p	GGAGGAAGTGTATGTTATAGAT	22	Nov-m1614	AAGAAAGATAGGAGGAAGTGTATGTTATAGATTGTTTAGTCACACATTTTGTTGTTCTCTCTGTTGCTTGCCCCCTCTACATCTTTTGT	89	3(+):30013837-30013925	-18.5
Nov-m1615-5p	TTCAGCTGAGCCATATATTGTA	22	Nov-m1615	CTCGATATGGTTCAGCTGAGCCATATATTGTACTGGTAATATTCCCTTGTTCTTGCAGTATATTTTTGGCGGAAATTAAACAGCGGGT	88	3(+):30198507-30198594	-19.3
Nov-m1616-5p	TGCTCTGAGTTGGATAGGGAGG	22	Nov-m1616	AAGAGCACAATGCTCTGAGTTGGATAGGGAGGTTTCTCAACTAATTCTTGAATTGCAGGGTGGGCTGTCTGCTGCCTTAGAGTCACTTGGTGAATAT	97	3(+):30276373-30276469	-24.2
Nov-m1617-3p	GGAGGACTTTGCTAAGGTTGCTGA	24	Nov-m1617	CATGATCATGCAGGAACCCCAGCACTGACCTCAAGAGGATTTGTTGAGGAGGACTTTGCTAAGGTTGCTGATTTCTTCGAT	81	3(+):30303216-30303296	-21.5
Nov-m1618-3p	GACATGTGAGCAATACTGCAGAG	23	Nov-m1618	AAGTGACAAACATCCCAACGGGAATTGCCTGCAGTATTGCTGGTGCAGTAGCAGTGACTGACATGTGAGCAATACTGCAGAGTACCTGCACT	92	3(+):30313251-30313342	-35.8
Nov-m1619-5p	ATTGGTGGCACGTTGGCAATCCGC	24	Nov-m1619	AAAACCGAATATTGGTGGCACGTTGGCAATCCGCGCGGCTTGCTCAAGACCGTGGAGCCAACTTTAGCCACCCGTTCCTCGTTAGTTTTA	90	3(+):30342226-30342315	-33.6
Nov-m1620-3p	TAGAACTGGGTGAAGCTATCTCAC	24	Nov-m1620	CATTCAGGGTCTGTTAGACACTCCAGCTCCAGCTCCAGCTTCCAGTACCACTAAAACTGAGAGTAGAACTGGGTGAAGCTATCTCACAAAATGAACT	97	3(+):30929800-30929896	-21.8
Nov-m1621-3p	ATTTGCGGAGATGTAAGTGTAGTA	24	Nov-m1621	AGAGATATGCCACTATGATTTTCATCTCTTGGAATATGTGTTAGGAGACATATTTGCGGAGATGTAAGTGTAGTATTATGTGTAT	85	3(+):31174991-31175075	-23.8
Nov-m1622-5p	GAACCTTGGCCCTTGCAGCTGCCT	24	Nov-m1622	TGGTGCCTTCGAACCTTGGCCCTTGCAGCTGCCTCTTCACCAAGGCCGTGTAGATGCCGTCGCGGCTGAGGAGCTCGTCGTGCGTGCCG	89	3(+):31197831-31197919	-31
Nov-m1623-5p	TTTTTCCCGGTCGGTGTTATCAAC	24	Nov-m1623	GCGTCGATCTTTTTTCCCGGTCGGTGTTATCAACCGTGACTACAAATAAATCTTTAGTCCCGGTTAATAACACCAACCGGGAGTAAAGTTTATGGCGA	98	3(+):31262147-31262244	-45.9
Nov-m1624-3p	GGCAAGTTCGACTGGGACCACCC	23	Nov-m1624	GCAGGTGACGGAGGACCAGATCCAGCGGGACCTCGCCATGGGCAAGTTCGACTGGGACCACCCGATGCACCTG	73	3(+):31317630-31317702	-26.8
Nov-m1625-5p	ATATACACGTATAAACTTTGTA	22	Nov-m1625	ATATATATATATATACACGTATAAACTTTGTATGCGTATATACGAAGTTTATACGTATGTATATATATGGTATATG	76	3(+):31723965-31724040	-32.4
Nov-m1626-3p	ACTCGCCGGCCACCTCACCGTC	22	Nov-m1626	AGGTAGTCGGCGGAGGTGGCGAGGTCGAGGGAGGGGAAGATGTCGGAGGACTCGCCGGCCACCTCACCGTCTAGGCTATCC	81	3(+):31849921-31850001	-35.8
Nov-m1627-3p	CTCGCTCGCGGCGCTCGGCGGC	22	Nov-m1627	ACGAGTCCTGTTGATTTCTATCTTTCACCGTCGTGCGCCTCTACGCGCCGGACAGCTCCTCGCTCGCGGCGCTCGGCGGCACGGGCATCC	90	3(+):31980222-31980311	-33.4
Nov-m1628-3p	AACCACAACCTGCTTTGTAAGTCG	24	Nov-m1628	TGAGTCGGCAACTGCCTAGATATATAGAGCACGTGGGCAACTAAAAGTAACCACAACCTGCTTTGTAAGTCGTTTTGATTTT	82	3(+):32405215-32405296	-22.2
Nov-m1629-5p	GCTTGTCCCAGCTACAGCTTTT	22	Nov-m1629	GTTTAGGGGAGCTTGTCCCAGCTACAGCTTTTATCAAAAACTGCTTCTGCAAGAAGCTGCCCTAAACA	68	3(+):32452987-32453054	-26.6
Nov-m1630-3p	CCAATAAATTGGTAGGGTAAAGAA	24	Nov-m1630	TAGCGTCGAAATTTATCTAGGTTATGGCACTACCAATGAATTGGTAGGGTAAAGAGCACTACCAATAAATTGGTAGGGTAAAGAACCAGGCGCAT	95	3(+):32587006-32587100	-35.4
Nov-m1631-5p	GCTGAGGATGAGTGGACTCTCAAG	24	Nov-m1631	CGCCTCTGGAGCTGAGGATGAGTGGACTCTCAAGGAGAACAGGGAGGCATTCTCCAGGATCTTGTAAGCC	70	3(+):32629587-32629656	-18.3
Nov-m1632-3p	ATTATTCGTCGGTACCGCCAGTTA	24	Nov-m1632	CAGTCCAACAAGTTGTGGTGGTACCAAATATGAGCCATTGATTGGATCAGATCCAAAGGCTATTATTCGTCGGTACCGCCAGTTACTTGGGATGG	95	3(+):32990954-32991048	-35.3
Nov-m1633-5p	AGCCTTCCCGCTTGCTGATTCGGC	24	Nov-m1633	AGCAAGCCCCAGCCTTCCCGCTTGCTGATTCGGCCGACCGAAGGGTAGAAGATCAACCAGAGGGGAGGAAGCGAGCTGCTA	81	3(+):33419991-33420071	-30.2
Nov-m1634-3p	TCTTCTTCCTCGACCGCCACCGCG	24	Nov-m1634	GAGGCGGGTACTACGGCTGGGGCGGCGGCGGCCGCGCGCAGGAGAATCGCCGGTACTACCGCCTCTTCTTCCTCGACCGCCACCGCGAGCTCGTCAT	97	3(+):33482824-33482920	-40.9
Nov-m1635-3p	TGAGATGCGGGTGTACCAGTCAG	23	Nov-m1635	GTGGATGCGAAAAACACACACTGGCCTGGGAGATCTGCTTAGCTCCAGTGCAGGTCCAAAGATTGATGAGATGCGGGTGTACCAGTCAGTTTGATCCTA	99	3(+):33678217-33678315	-25.6
Nov-m1636-3p	ACGTAGAGGCTTAGGATGGCGG	22	Nov-m1636	CCTCTTGGCCAAGCCGACTAAGGCTCTTATGATTGATGCACCTGTCGAGAACGTAGAGGCTTAGGATGGCGGAGTAAAGAGA	82	3(+):33770650-33770731	-30
Nov-m1637-5p	ATTGCCGCCGCGTGATGGACACGA	24	Nov-m1637	ATGATGGGGGATTGCCGCCGCGTGATGGACACGAGAAGGCTACTGGACAACATCTCGTGGCGCAGTGCCGACAAGAA	77	3(+):34113541-34113617	-28.3
Nov-m1638-3p	GAGGACACCTATGGATATAAATAC	24	Nov-m1638	AAGGACTACTCGGATTGTATCCATATTGTTTTCCCTAGTTCTACTTGGACAAGAGGACACCTATGGATATAAATACAAGACCCCCT	86	3(+):34371042-34371127	-21.7
Nov-m1639-3p	TGTATAGATTCGTAGTATTATGAT	24	Nov-m1639	GGATTTGACATATCATAATATTACAAATTTAGACAGAAAGCTTGTATAGATTCGTAGTATTATGATGTGTTAAATC	76	3(+):34584197-34584272	-33.3
Nov-m1640-5p	ATTTTTTGTAGGCGGTCATTTAGC	24	Nov-m1640	CCCGATTTATATTTTTTGTAGGCGGTCATTTAGCTATAAGAGTCATGTCCGCCTGCGAAAAAAAAGTCCATACGTTGGGG	80	3(+):35070437-35070516	-29.7
Nov-m1641-5p	GCAAAGAATGACGGCCCTCT	20	Nov-m1641	TCCTTTCCTGGCAAAGAATGACGGCCCTCTTCTGGAGGAGTGTGGTTTGGATTGCAACTAGAAGGT	66	3(+):35182629-35182694	-19.7
Nov-m1642-5p	TGGGACGGGGGTACGGAAGAAG	22	Nov-m1642	TGGATTTTTGTGGGACGGGGGTACGGAAGAAGATAACGAGTAGCAGATTCGCGATTTTGTCTTCGTCTGTATGTTTCCACCTATTATTGGATATA	95	3(+):35778996-35779090	-25.8
Nov-m1643-3p	GAGATTTCGGTCATCGGATCGGTT	24	Nov-m1643	CCTCGCCCGCTTCAACTGGTTGCTGACCGGATTTGGACGAGAATGAGATTTCGGTCATCGGATCGGTTGATGGCGAGC	78	3(-):317392-317469	-32.2
Nov-m1644-3p	TTCTGTCCGTGGGCCTCTCTTA	22	Nov-m1644	TGGCGAATCGAGATTGGGATGGGGGCTCCGGCTTCCCCTTCCTTTTAGGGTTCCCGCATTTCTGCTTCTGTCCGTGGGCCTCTCTTAGAATGAGCTT	97	3(-):321511-321607	-26.5
Nov-m1645-3p	AGGAGCGCGGTCCGGTCGGAG	21	Nov-m1645	GCTTTCGATCAAACATGATATCAAGGTGCAGCAGATGCACAGCTGCTGACCTGAGGAGCGCGGTCCGGTCGGAGAAGGGGAAAG	84	3(-):321637-321720	-25.9
Nov-m1646-5p	ACACGTCTGCTGTTTTCCAACTAA	24	Nov-m1646	GTCGCCACGCACACGTCTGCTGTTTTCCAACTAAAGACCACAGAGCCAAACTAAGCTAAGCATTCTTTGTCAGAATTTGGTAGGTGTGGGGTAAGGCGCG	100	3(-):356169-356268	-30.5
Nov-m1647-3p	GATCTAGCCGGGCTGGTATGAGAT	24	Nov-m1647	CCCATACAGGCTGAGTTTATCCTGGCTAAGGGGATCCACATACAGTTGTTTGGTTGTTTGTATTGATCTAGCCGGGCTGGTATGAGATTGTGTTTGGT	98	3(-):588374-588471	-26.1
Nov-m1648-3p	ATATTCAAATGGATCGGCTAC	21	Nov-m1648	TTTAATAGGGTCGATCCACTATGAGTCTATTATATCAATAGGTTATCTATGGATATTCAAATGGATCGGCTACTCTTATTACA	83	3(-):930254-930336	-22.1
Nov-m1649-3p	AGGGGTTTTTTCGGACACGAATAA	24	Nov-m1649	ACGCCTTGTTTAGTTCGTGAAAAGAAAATTTTGGGTGTCACATCGAATGTTTAACTGGATGTCGACAGGGGTTTTTTCGGACACGAATAAAAAAAACTAA	100	3(-):1012181-1012280	-19.8
Nov-m1650-5p	AATACAGGATTGAGTTATTTTTGA	24	Nov-m1650	TCCAGATTCAAATACAGGATTGAGTTATTTTTGAGACGAAGGGAGTACACTATGTCCAGATTCAAACTCAGGATTGAGTTTTTTTTTCAGGAC	93	3(-):1044104-1044196	-21.1
Nov-m1651-3p	ATTGACTCTGGTTGACCGCGGTTT	24	Nov-m1651	TCAACTTACAAAACCGGGCCACTCTAGGTCCCTAGGCAGTATTGACTCTGGTTGACCGCGGTTTTGTCCAATGT	74	3(-):1189943-1190016	-20.5
Nov-m1652-3p	GGATCTCCCAAACACCCCCGTAGT	24	Nov-m1652	TGTTTGGGAGAGGGGGTGGTGTTTGGGAGAGAGCCCGACTTATTGTTTTGTGAGAGGATCTCCCAAACACCCCCGTAGTTTCTCGGTTG	89	3(-):1235542-1235630	-41.2
Nov-m1653-3p	AAGCTAGAAGCTCTCTCAAACAG	23	Nov-m1653	AAAATGGACTGTTTGGAGGAGCTTCTGATTTTAGGAAAAGCTGCTGAAGCTAGAAGCTCTCTCAAACAGGGGCTGAAAG	79	3(-):1334514-1334592	-32
Nov-m1654-3p	ACATAGTTACTAGATGGTATGGCC	24	Nov-m1654	ACTCATCAGTTTAATGGCTAATACGGAGGAAGTATGATCTATTGGTTGACATAGTTACTAGATGGTATGGCCAAACGTGAGA	82	3(-):1456128-1456209	-19
Nov-m1655-5p	AATATAAAGGATTTTGAAGGGATG	24	Nov-m1655	TCCGTCTCATAATATAAAGGATTTTGAAGGGATGTGATACATCCTAGGACCATGTATTGTGTCACATCTCTCCAAAATCCCTTATATTATGGGACGGAG	99	3(-):1837501-1837599	-55.89
Nov-m1656-5p	AGCCGGGACGTGGCGGTGGG	20	Nov-m1656	TCGCATGGGGAGCCGGGACGTGGCGGTGGGAAGGTGAGCTTCCGTTTTTGTTTTTTACCATATGATTGTGGTTCATCTGTTTCCATGTGC	90	3(-):2486721-2486810	-29.61
Nov-m1657-3p	CGTCTTCGCCGGCCAGGGCTC	21	Nov-m1657	TACCACCCGGGTGCACTCAAGGCGGCGTTGGCCGAGTTCATCTCCACCCTCATCTTCGTCTTCGCCGGCCAGGGCTCCGGCATGGCC	87	3(-):2564430-2564516	-28.23
Nov-m1658-3p	AGAGCAGCAGAAGGGAGTAGTGC	23	Nov-m1658	CAGCCACACACACACCACTCCATTTCTGAGCTCTTCTAGTTTGAGTGAGAGAGCAGCAGAAGGGAGTAGTGCAAGATGCCGA	82	3(-):2564552-2564633	-23.9
Nov-m1658-5p	CACACCACTCCATTTCTGAGCTCTT	25	Nov-m1658	CAGCCACACACACACCACTCCATTTCTGAGCTCTTCTAGTTTGAGTGAGAGAGCAGCAGAAGGGAGTAGTGCAAGATGCCGA	82	3(-):2564552-2564633	-23.9
Nov-m1659-5p	AAGAGTATTGTGTCTGTATCCCTT	24	Nov-m1659	AAAAGGTTGCAAGAGTATTGTGTCTGTATCCCTTCTTGCAAGGAAGTGTTTAGGGATAGCGGCTCCACCTTGAGAAATTTAGT	83	3(-):2745357-2745439	-19.1
Nov-m1660-5p	CCGCCGGCGGCGACAAGAAGG	21	Nov-m1660	AAGAAAGACGCCGCCGGCGGCGACAAGAAGGACAAAGGCAAGAGCATCGAGGTCGCCGGCCCGTCCACCGCCGCCGCCGCGGCGTCCATGGC	92	3(-):2866966-2867057	-44.7
Nov-m1661-3p	GTTAGGCATTCGTTTGGTTCGTGC	24	Nov-m1661	GGCTGTGAGGCTCAATGCCACAATTTGCTTCACTGTGACACAACTCAAATTAGCCAGGTTTAATTAAGTTAGGCATTCGTTTGGTTCGTGCCACACTTATG	101	3(-):3068312-3068412	-24
Nov-m1662-3p	CGGGTGTTCTCTGCTTGGGATCTA	24	Nov-m1662	CGCTCGCTCGCTCGTCTCGCCGGATCTACAGCCGCCGCCGCCGCCTCCGGGTGTTCTCTGCTTGGGATCTATCTCGTGAGC	81	3(-):3130223-3130303	-24.22
Nov-m1663-5p	GCACGTCGCGCTCACCGCCA	20	Nov-m1663	CGCTGTACCTGCACGTCGCGCTCACCGCCACCTTCTTCGCCGGCGTGTTCCAGGCGCTGCTGGGGGTCTTGAGGCT	76	3(-):3276120-3276195	-25.6
Nov-m1664-3p	CTGCTGATCGCTGTGTGAGTT	21	Nov-m1664	TCTTGGAAGGTCACCGAGCGTGTTAGGGCAGCCGGGTTCCCCTGCATGAATGGCAAGCTGCTGATCGCTGTGTGAGTTGATGCCTTTG	88	3(-):3741225-3741312	-25.1
Nov-m1665-5p	TAGCTATGAATCTGGAAACACATG	24	Nov-m1665	TAAGCATTTTTAGCTATGAATCTGGAAACACATGGAATCTGGACAATGGACACACATGTGTCCTATGTGTCCAGATTCATAGCTAAAAATGTTTAC	96	3(-):3919944-3920039	-50.11
Nov-m1666-5p	ACTTATACTTTGGACGATGGGAGT	24	Nov-m1666	GGCTAAAAATACTTATACTTTGGACGATGGGAGTACTAATTATCTGCTTTATTTTAGTACTTTAGTCTAGTTGGTGAGCAGTAGACG	87	3(-):4005467-4005553	-20.04
Nov-m1667-5p	AAGAACTAATTCCTGGCTATGAAT	24	Nov-m1667	CAGTCCCAAAAAGAACTAATTCCTGGCTATGAATCTGGATAAGTCTTTGTCCAGATTCATAGCCAGGAATTGGTTCTTTTTGGGACGG	88	3(-):4065559-4065646	-69.8
Nov-m1668-3p	TGTGCTTGCTGTGTAGTATGGAT	23	Nov-m1668	CCAGTTGTGCCCCATACCGCTGTCTGCATACCTGGGCAAGAACCACGGTTTTGTGTGCTTGCTGTGTAGTATGGATCATCAGAAAG	86	3(-):4370030-4370115	-23.5
Nov-m1669-3p	CCTTGCCGCGCGTGGACTCACTGC	24	Nov-m1669	CGTCCCGTTCGCCGGCGAGGGCACGACGCGTCTAGGTCACGCGCTCCACGGCGCACAGAACCTTGCCGCGCGTGGACTCACTGCGAGTAAGAAT	94	3(-):4644619-4644712	-37.3
Nov-m1670-5p	AACTGGCACGGCTCGTCGACGGAA	24	Nov-m1670	CACAAGATGAAACTGGCACGGCTCGTCGACGGAATCGGAGAAGGATGGTTCTTCCTCACGGTGGGCGAAGCCGTGGAAGCTTGCC	85	3(-):4946763-4946847	-29.2
Nov-m1671-3p	AGCTGCGGCCGGAGGAGGTGG	21	Nov-m1671	TGGGGTGACCGCCATTAATTACCTCGTTGCTCCGGTTGCGCCGCGGGAGCCGGAGCTGCGGCCGGAGGAGGTGGCGGTGCTGGC	84	3(-):5135462-5135545	-41.2
Nov-m1672-5p	CTGGAGACAAAGCGGGTGCCC	21	Nov-m1672	TTCCAAATCACTGGAGACAAAGCGGGTGCCCATATCTACACGGTTAACTTACCAACCCTTTGCAGCAGTTTGCATTGCTCTGGTGTCAAATGGTT	95	3(-):5159656-5159750	-23.2
Nov-m1673-5p	GTCACCCATCCCTTGTCCTCAGGT	24	Nov-m1673	AAACCGGTCGGTCACCCATCCCTTGTCCTCAGGTCCCCCTCTTGGCCACAGACAAAGCGTTCGGGTCCGCCTACAT	76	3(-):5650414-5650489	-19.8
Nov-m1674-5p	AATCCTGGTTGGTGGCTACAGTGG	24	Nov-m1674	AATCATCTTTAATCCTGGTTGGTGGCTACAGTGGGCATATTTGATCTTTAGTCCCGGTTGGTGATCCTAACTTTAGTCCCGGTTGGTGTAACCGGGACTAA	101	3(-):5666094-5666194	-33.9
Nov-m1675-5p	CTGGATTCCAAGGCTGCTTGAGGA	24	Nov-m1675	GCGCGGCGTTCTGGATTCCAAGGCTGCTTGAGGATTTGTTTGTTGTTGATCTAGGAAGTTAGCTTTTAGGCGGTTATGGTTTGTGGCTGGGTG	93	3(-):5851994-5852086	-23.3
Nov-m1676-3p	CATAGGAATTGGAAAGCTTCA	21	Nov-m1676	AAGAGGTTGGAGCTCTTGCTAAATTTCCTCCAAAATCCACATGCAATGTGCCATTCCATAGGAATTTCATAGGAATTGGAAAGCTTCAATCCTTTGAA	98	3(-):5866884-5866981	-25.5
Nov-m1677-3p	GACACTAGGGGTGTGTTTGAGGAG	24	Nov-m1677	TACTTATACCTATCAAGTTCAAGCACATTCGTGGTGATTTCATTTCTGAACACGTTTATTATAGGACACTAGGGGTGTGTTTGAGGAGAGCTTAAGAT	98	3(-):5880499-5880596	-27.1
Nov-m1678-5p	TGCCGCCAAGATCTTCAGCCA	21	Nov-m1678	AGAGGCACAGTGCCGCCAAGATCTTCAGCCACCCTGATGTTGTTGCTGAGGTGCCATGGTAAGAACCGTTCTCTC	75	3(-):6460250-6460324	-19.6
Nov-m1679-5p	AGGATGGCGGCGGGCGGAGCT	21	Nov-m1679	GAGCGAGCCGAGGATGGCGGCGGGCGGAGCTCGGACGGCGGAGGAAGCGCCTGCAGCCACCGCCACGCAGCTCGTCG	77	3(-):6568572-6568648	-36.3
Nov-m1680-5p	ATTACCCCCTCGACCTAATCTAGG	24	Nov-m1680	TACCGGACGAATTACCCCCTCGACCTAATCTAGGAGCAGTTTTATCCTACGTGGCGTATGCGTGGTAATCCGGTC	75	3(-):6762686-6762760	-20.3
Nov-m1681-5p	GCATTGGCGTCGGCGTCGGTAGCG	24	Nov-m1681	CCGGCGTTCGGCATTGGCGTCGGCGTCGGTAGCGGCGGGCAGCGGGCGTCGGTGGCAGCGGGTGGCGGCGACGACAGCAGGTGCGCGGGCGGCGGC	96	3(-):6891784-6891879	-51.9
Nov-m1682-5p	TGACCTTGTCGGAACAGCTCCAGT	24	Nov-m1682	ATGCGATGTGTGACCTTGTCGGAACAGCTCCAGTAATTTATTTTTTGCTGAGCCGTCGATATAGATCTACG	71	3(-):7320422-7320492	-18
Nov-m1683-3p	AATTTGGGGGAGGCATGGCGCA	22	Nov-m1683	CGCTTGCTCCAGCGGGAGGCTGCCCCCAGGTTGGGGAGCACTTGGATTTGCGAAATTTGGGGGAGGCATGGCGCATGAGAAAGAG	85	3(-):7366929-7367013	-31.4
Nov-m1684-3p	TCGCCTGGGCCGGGAAACGT	20	Nov-m1684	CGTCGTGCCACCATGTATGTTTCTCCGACGAGGTGGATCGATCTGTCAGCGGCAAAATCTCGCCTGGGCCGGGAAACGTCGGGGGAGAT	89	3(-):7402947-7403035	-31.7
Nov-m1685-5p	TCTCAATCGGGGCTAAACTAGAGC	24	Nov-m1685	ATGATACTCATCTCAATCGGGGCTAAACTAGAGCCCGTCACAGATGACTGCTGACCTTAATCTGGCCTAAATTAGAGCCCGTCACAGATGACTATCATC	99	3(-):7868716-7868814	-32.6
Nov-m1686-3p	AATTATTTCCCCACTCCCCTCC	22	Nov-m1686	TTGTTCGGTTAATTCCTATGAGGGAGGGATTGGAGGGGATTTATTCCACATCTATTATGGTGTGAAATTATTTCCCCACTCCCCTCCAAACCGAATA	97	3(-):7960372-7960468	-38.7
Nov-m1687-5p	TAAAGGCTAACTTCGGACGGAGT	23	Nov-m1687	TGCACACGTATAAAGGCTAACTTCGGACGGAGTGAAGCGGAGGCCCGTCGTCGGAGGCTTGGGCTGGAGCGAAGTGTC	78	3(-):8126712-8126789	-25.31
Nov-m1688-3p	GAGGGAGGGGATCGAGCTCTGTTG	24	Nov-m1688	TCCTTCGCCGATCGAATCATTTGAGCTTGTGGGTCTCCTCAACCATATTCGATTCGTGAGGGAGGGGATCGAGCTCTGTTGCGGTGTTGTA	91	3(-):8186549-8186639	-27.31
Nov-m1689-5p	GCTCGCTCCGCTCTCGCCGTCGCC	24	Nov-m1689	TATTGTTGTTGCTCGCTCCGCTCTCGCCGTCGCCGTTCGTCGCCAAGCACTGGGGAGGCCGGTGCGTGCGAGGACGTGT	79	3(-):8315527-8315605	-31.2
Nov-m1690-3p	ATCGGTGCTTGCCCTGTAGGCTAG	24	Nov-m1690	GCTAGGTCACGCCCACTGTGGGCTTCATTTCCTTACCTGTGTCTCTATCCAATTAATCCACACATATATCGGTGCTTGCCCTGTAGGCTAGGTGTCTTTGG	101	3(-):8413030-8413130	-20.83
Nov-m1691-3p	GGCGTCGCGGCGACGACCGAG	21	Nov-m1691	GGCCGAGAGGAGGCGGCTGTGGGCGTGGCGCACGGGGGCGGGCGGCGGACGGCGGCGTCGCGGCGACGACCGAGAGGAGGCGGC	84	3(-):8691921-8692004	-36.09
Nov-m1692-3p	CATGGCGGCCGTCGACACGG	20	Nov-m1692	AGGCAGCCCGGCAGGCTCGCCGGTGGGTCGTCGGCCCCGAGCGTGCGGTGCATGGCGGCCGTCGACACGGCCTCGGCGCC	80	3(-):8842787-8842866	-41.8
Nov-m1693-5p	AACGGTACTGTAGCAGTTGAT	21	Nov-m1693	CTACTGTAACAACGGTACTGTAGCAGTTGATCTACACCCTTGATCTGAAAAATGAATGGATGAGATACTGTGCAGTCACTAACTTGCAGTCC	92	3(-):8981214-8981305	-23.5
Nov-m1694-3p	ATAGCCTCCTGCTCTCATTGCCTC	24	Nov-m1694	ACTGCGTCTTGGAGTCCGTGCTACAGCTGGCTATAAATATGTTTACAGCTGGCTTATAGCCTCCTGCTCTCATTGCCTCGAGTTGTAAT	89	3(-):8994391-8994479	-22.8
Nov-m1695-5p	CGACGAGCCGGCCGAGGAGCGACA	24	Nov-m1695	CCAGCCACGACGACGAGCCGGCCGAGGAGCGACACATCCGCGAGATCCTCCACCTCACCTCCGGCTCCCGCGCCCACGTCGCCGCCGCCGTCGCGGGATG	100	3(-):9315711-9315810	-35.34
Nov-m1696-5p	ATGCAGGAGTTGCAGCGACGCGTA	24	Nov-m1696	AAATGGCGGCATGCAGGAGTTGCAGCGACGCGTAGTGCGGCACCGACGACGACGCGCGAGTGCTCCCGCGGCGGCGCGTAG	81	3(-):9324619-9324699	-34.2
Nov-m1697-3p	AATCTGGACATGCGTAGTACTAG	23	Nov-m1697	TGGGATATTTTCTAATACTACGAATCTAGACATGCCAATGGGACATTTCCTAGTACTACAAATCTGGACATGCGTAGTACTAGAAAATGTCCC	93	3(-):9442407-9442499	-38.1
Nov-m1698-3p	GTCGATTGCGGCCTGTAGGGAA	22	Nov-m1698	GTGCAGTGTTGTACCTACTACCGTCGTATTTGACCATGCTTTGTCGATTGCGGCCTGTAGGGAAGTTAATGTTT	74	3(-):9449020-9449093	-20.69
Nov-m1699-5p	GTCGCCGTCGTCTAGAGGCC	20	Nov-m1699	CGTCACCGAGGTCGCCGTCGTCTAGAGGCCTCTGGCCCCGCGCGACGGCCGCCGCCTCCGCCCCTGCAGGATTTGGGGTGGGGG	84	3(-):9590356-9590439	-46.8
Nov-m1700-3p	AATGAATATGGACAATACTGGAAA	24	Nov-m1700	TATGTATGATACATCTTGTATGTGTTTAGATTCATTAACATCTAAATGAATATGGACAATACTGGAAAGTCTTACATT	78	3(-):9613640-9613717	-19.4
Nov-m1701-3p	AAAATCGGATTCGTTGGGACCTC	23	Nov-m1701	TAGTTTTGATGGCTGAGGGACCCGTTGTATCTGTTTTTCTGGTTGAAGGACAGAAAATCGGATTCGTTGGGACCTCCGATGAACTT	86	3(-):9667671-9667756	-27.4
Nov-m1702-5p	TCCTCCGCATCGGCACCGTGG	21	Nov-m1702	TCGGCTGAGCTCCTCCGCATCGGCACCGTGGCCTGGCCGCATCGCCGCCGCGGACGCTGAGAGGGAGGGAGAGAAAGAGAG	81	3(-):9669611-9669691	-36.2
Nov-m1703-3p	GGATAGCGTGCGTTGGCGACCTGT	24	Nov-m1703	GAGTAGTTGGCTTCAACTTGCAAGCTCCGATATCCATCCAGAAGGAACATGTTTTTGTGGATAGCGTGCGTTGGCGACCTGTAGATATTATT	92	3(-):10039239-10039330	-20.5
Nov-m1704-5p	GAGGATGTGACACATAAACTGTT	23	Nov-m1704	AGTGATTTTGGAGGATGTGACACATAAACTGTTTAGATTCGTAGTATCAGTATGTGTCACATTCCACTAAAATCATTT	78	3(-):10043064-10043141	-31.4
Nov-m1705-3p	ATCACCGCGGATTGGGTTGAGGGG	24	Nov-m1705	ACAGGTGGGCCTCACAATAAAATGCTGACTTGATTGCCACGTGTACGCCACGTAGACCAAAATCACCGCGGATTGGGTTGAGGGGGGGTAATTTG	95	3(-):10232953-10233047	-23.8
Nov-m1706-5p	GCGGGCCGGCTTGGAGACGGGGCA	24	Nov-m1706	GGGAGCGGCGGCGGGCCGGCTTGGAGACGGGGCAGGCGGTGGCACGGTCGTCGCCTGCACGCCGCCGTCACCGCTCTAGCCCTCGTCCGCGCGCCGCCGT	100	3(-):10535555-10535654	-65.9
Nov-m1707-5p	AGGACTCTGGCGGAGCTGACG	21	Nov-m1707	GTGACTGCAGAGGACTCTGGCGGAGCTGACGGCCCTAGGGGCGGTGGTGAGCTAGGAGTCCAGGAGGGGCA	71	3(-):11357005-11357075	-31.2
Nov-m1708-3p	CGTACAGGCCCCGTCGCTTCCA	22	Nov-m1708	GCGCGATGCGCGGCGAGAGCGGCGAGAGCAGGTGCGCCGGGTCGTCGTCGCGAGGTCGATCGCAACGTACAGGCCCCGTCGCTTCCAAGTTCCAACT	97	3(-):11381196-11381292	-40.3
Nov-m1709-3p	GCGCTGTGGAGCCCTGCTGGTGGC	24	Nov-m1709	ACCACGGGCAGAGGCCTGTGCTGGGTGGCCGGCGCTGTGGAGCCCTGCTGGTGGCTGCCTGGCAC	65	3(-):11620303-11620367	-33.2
Nov-m1710-3p	AGGATCAGTAGGGCGAGAAGGTGC	24	Nov-m1710	GTGCCATCATCCTCATGCCTCGCTGGTCTAGGCCACCTTGAGTTCGATGACACAAGCTCAAGGAAGGATCAGTAGGGCGAGAAGGTGCCCGGTGGTAG	98	3(-):11647849-11647946	-41.1
Nov-m1711-5p	GAGCGTCGATGGGGATCCCGGCGA	24	Nov-m1711	GGCAGCGGCCGAGCGTCGATGGGGATCCCGGCGACCGGCCGCCGCCGCGCATCGACGGGGATGCTGGGGACCGGCCGCGCCC	82	3(-):11739436-11739517	-44.1
Nov-m1712-5p	TACCAAAGATTTAGTAGTGCCAA	23	Nov-m1712	AATTTTACCTTACCAAAGATTTAGTAGTGCCAAAACTTACCTATATTTTAGCACTAACAAAAAATTGGTAGGGTAACAAT	80	3(-):12410332-12410411	-23.6
Nov-m1713-5p	GAGTTGGAGCTGTGTCAATCAGG	23	Nov-m1713	GGTGGAGCTAGAGTTGGAGCTGTGTCAATCAGGTTATAATGATCTTCAAAATAATTTTCCTTCTGATATAATTATCCAATCTGTGATATGATCACACCA	99	3(-):12435881-12435979	-20.5
Nov-m1714-5p	GTTGCTGGGCCGTCGAGTTCTCTC	24	Nov-m1714	TCGAGGCAGAGTTGCTGGGCCGTCGAGTTCTCTCCTCCTCCATCACCATAGACAACAGCGACCCCATCCTCTCCAGCTGCCCTCCC	86	3(-):12476895-12476980	-19.39
Nov-m1715-3p	ATATTTATGGAATAGTAGGATGG	23	Nov-m1715	GGTATATAAGCCTCGTGTGCTATGTATATTCTACCGATGTAGATTAAGTAGGTGGTGATATTTATGGAATAGTAGGATGGTAGGTATATA	90	3(-):12878967-12879056	-20.66
Nov-m1716-5p	CCCCAGATCTGTGGTGGCGGAGA	23	Nov-m1716	CGCCATCTCCCCCCAGATCTGTGGTGGCGGAGACCGGGGAGGGGGCTCGGCGGCGGCGGCACGGGGTAGGGGCTCGGCAGTGGCAAGGGGACGGCGC	97	3(-):12937973-12938069	-43.5
Nov-m1717-3p	GATGCCGACTAGATTGACCGATGC	24	Nov-m1717	TTTTGCATGTAGATAGGTTTCATTTTTCACATCCACCTGTATCATTGGCGGATGCCGACTAGATTGACCGATGCTCATGAGCAC	84	3(-):13116594-13116677	-19.5
Nov-m1718-5p	AACCGCTGCGGCTGTGACAGTTCA	24	Nov-m1718	AGACTATCGCAACCGCTGCGGCTGTGACAGTTCAAAATCACTGTAAGCTACAGTAATTTTGAACTGCTGCAACCGCAACTATTGCGAAAATAACAGTCG	99	3(-):13188777-13188875	-42.2
Nov-m1719-5p	CCTAACCTAGGAGTTCGATGGGAC	24	Nov-m1719	AAAAAAAAAACCTAACCTAGGAGTTCGATGGGACATAAGATTATGTCTCATCCAACTTCTAGGTTAGTTTTTTTTTTTT	79	3(-):13197992-13198070	-41.8
Nov-m1720-3p	TCACTGCACTGTGCCTTTGTCACT	24	Nov-m1720	TCATTATGATATTAGTCGAGAGAGGAAGTGTGGTATGTAGTCAGTAGTGGATTGAGATCCTCTGCAGTCACTGCACTGTGCCTTTGTCACTGACATGTGGG	101	3(-):13591943-13592043	-31.6
Nov-m1721-5p	GCTCTCTGGCGTGGATCCGACATC	24	Nov-m1721	CGGCGCTTGAGCTCTCTGGCGTGGATCCGACATCATGCTTGCTGGATCTAGCAGAGCTCGAGCGCCA	67	3(-):13663885-13663951	-41.7
Nov-m1722-5p	TCAATTTAGCCACGTAGACGC	21	Nov-m1722	GAAGATCAGGTCAATTTAGCCACGTAGACGCCACGTAAGATGAAAACGCCATCCAAACCGTCATGGGACCTATATTGCACCGGTTTTA	88	3(-):13890357-13890444	-20.02
Nov-m1723-5p	GTCCTGACCAGTGCATTCCGACCC	24	Nov-m1723	TACATAACTTGTCCTGACCAGTGCATTCCGACCCGAATCCCCCCAAATATCCTCAAATCGGCTAAGGTTTCGATTGCAAGTTTAGTGACGGGAGTTGCG	99	3(-):14051734-14051832	-18.11
Nov-m1724-5p	CTGGCGGATGGAGCGGAGTA	20	Nov-m1724	ACCCGAGCAGCTGGCGGATGGAGCGGAGTATCGACTACTCGCGCCACGGCGCCGGCAGCCGGAA	64	3(-):14423301-14423364	-33.4
Nov-m1725-5p	AAGATCGATCTTTAATTAGTCCC	23	Nov-m1725	ATTGGGAGTAAAGATCGATCTTTAATTAGTCCCAGTTGGTGTTACCAAACACCAACCGGGACTAAAGAAAGGAAAGGGGCAGTCCCGGTT	90	3(-):14587721-14587810	-37.9
Nov-m1726-5p	GACTCGTCTGCGAAAATCGATTTG	24	Nov-m1726	ATTCTTAAGAGACTCGTCTGCGAAAATCGATTTGTGCGTGGAGTCCTCTTAAGGTATGCGAAAATGGGAGTCGATTTTTACAGACGCGACCAATTACGAT	100	3(-):14589034-14589133	-27.5
Nov-m1727-3p	AAGCTCTGGGATTGCGACGCGCCT	24	Nov-m1727	GACGACTGCCCGCGCCGATGCTCCTCCGTGCGATGACCTAGACCCTGTCGGGGCCCAAGCTCTGGGATTGCGACGCGCCTGGTGGTTCAG	90	3(-):14679556-14679645	-27.6
Nov-m1728-5p	ATGGTGGTTTAGGCTGACGTGAC	23	Nov-m1728	CTCGATTTAGATGGTGGTTTAGGCTGACGTGACAGTGATGTGGCTGGTTTGACTTGGTCCTCGTCCTATGTGGCAGTGATCACTAAAAGCAAAATA	96	3(-):14680057-14680152	-23.2
Nov-m1729-5p	AGACGTTGGCCCAATTGGGAGAAA	24	Nov-m1729	CAAAATCGGGAGACGTTGGCCCAATTGGGAGAAAGCCTTGCTACATCCCAAAAGCTAGGTCAAGAGGTAAGGGGCTCCCCCCACTT	86	3(-):14685524-14685609	-24.9
Nov-m1730-3p	AGGTTGCTGCTATTGATCTGGT	22	Nov-m1730	AAGGAATGTATCTCGACAATGGCGCCTCCTAGATAGAATATGGTATCCAAAAGGTTGCTGCTATTGATCTGGTGTGCTGCCAT	83	3(-):15121983-15122065	-22.3
Nov-m1731-5p	ATGGAGTCGGAGCTGCTGGGTCGC	24	Nov-m1731	CATAATCGCCATGGAGTCGGAGCTGCTGGGTCGCTGGGCGGCTAGCTCGGCAACGATGACACGTGCCTTGTGA	73	3(-):15968342-15968414	-26.2
Nov-m1732-5p	GGATGTCTTCCAAGTGCTCATGGA	24	Nov-m1732	CATCTTTCATGGATGTCTTCCAAGTGCTCATGGACGGGGGAGGGCGCGTGACACGGGGGAGGGGGAGGGGGATGG	75	3(-):16121749-16121823	-25.9
Nov-m1733-3p	GTGGTCAGACCGACGGCATCGGCG	24	Nov-m1733	TGGTTAGACCGAACGATCTACTCCGGTTAGATCGACGACATCGGCGTGGTCAGACCGACGGCATCGGCGTGGTCAGACC	79	3(-):16148222-16148300	-29.6
Nov-m1734-3p	ACGCCATGTGGGACGAAAACCGGG	24	Nov-m1734	GTGTCGACTTGGTATTCATCCCACGTAGTGTTGACGTGACGCTTACGTGGCATTAGAATTAAAAAAAACGCCATGTGGGACGAAAACCGGGTCAACACCGT	101	3(-):16195066-16195166	-40.4
Nov-m1735-3p	AGTTGACTATGTGAGCTGGAATTG	24	Nov-m1735	GATGGGGAGGATCGGTTTTGGCATCGTATGGACACAAGACTGTCTTCTAGAGGTTGAAGACGGCAGTTGACTATGTGAGCTGGAATTGCAGCTACACT	98	3(-):16207350-16207447	-28.4
Nov-m1736-3p	TTGGGGGAGAAGTCCTACGGC	21	Nov-m1736	AGGGCGGGGCAACGTGGGGCTTGTGGCGGACAATGGTGGTGCGGTGGTGCGGACTTGGGGGAGAAGTCCTACGGCGGTGCAGCCG	85	3(-):16224851-16224935	-29.6
Nov-m1736-5p	AACGTGGGGCTTGTGGCGGAC	21	Nov-m1736	AGGGCGGGGCAACGTGGGGCTTGTGGCGGACAATGGTGGTGCGGTGGTGCGGACTTGGGGGAGAAGTCCTACGGCGGTGCAGCCG	85	3(-):16224851-16224935	-29.6
Nov-m1737-5p	AAACCGCCTTGGGACCTATATTGC	24	Nov-m1737	ACCGCCACCCAAACCGCCTTGGGACCTATATTGCACCGGTTTTGACAGTTAAGGGACTATTTGGTTTTGCATTTGGAGGA	80	3(-):16261255-16261334	-19.3
Nov-m1738-3p	CTCGGCGCCCGACTTCCTCCCG	22	Nov-m1738	GGGGGAGGCACGGGCGGTGGCGAGGGCGCCGGCGGCAGTGGAGGCGAGGGTGAGCTCGACGGGCGCTCGGCGCCCGACTTCCTCCCGCCGCCGACCT	97	3(-):16262392-16262488	-56.5
Nov-m1739-5p	GTGACATATCCTAGGACTATGAAT	24	Nov-m1739	CCTAATAGATGTGACATATCCTAGGACTATGAATCTGGACAGATAGCTGTTCAGATTCGTAGTCTTAGGATATGCCACATCTGTACTAGGT	91	3(-):16288490-16288580	-61.6
Nov-m1740-3p	TCCAGATTGGTAGGTAGGATT	21	Nov-m1740	CAAAAGAACGAATTCATAGCTACGAACCTGAACACATATATATATCCAGATTGGTAGGTAGGATTGGTTTTTTCT	75	3(-):16410349-16410423	-18.19
Nov-m1741-5p	ACGGCTCGGCTCGAAACTTAAACG	24	Nov-m1741	CTCGCGAAGCACGGCTCGGCTCGAAACTTAAACGAGCTGAGCCCGAGCTGCCTCCATAGCTCGTTTCTGAATCGAGCCGAGCCCAAGCTAGCTCGTGCC	99	3(-):16440163-16440261	-47.51
Nov-m1742-3p	ATGGCTAGTGGTTTCACCGGC	21	Nov-m1742	TAAGCAATTGCCTGTATTATTAGCCTTGCTCAAAGCGCTAAGAGCATGGCTAGTGGTTTCACCGGCCGCTGGCGCA	76	3(-):16442235-16442310	-26.7
Nov-m1743-5p	AGTAAAGGGGTTGCGAACTGGAAG	24	Nov-m1743	GCTACACGGAAGTAAAGGGGTTGCGAACTGGAAGAGATGAGCACTTCTCCAGTAGTGTAACATCCTTTATCCCAATAACA	80	3(-):16500970-16501049	-26.4
Nov-m1744-5p	AAATTTGATCTTTCGTCCCGGTT	23	Nov-m1744	CGGTTAAAAAAAATTTGATCTTTCGTCCCGGTTGGTGTTTTAAACCGGGACTAAAGATTATGTTTAGTCCTGATTCATCGGCATGTCAGGGGGCCGA	97	3(-):16501962-16502058	-38
Nov-m1745-5p	AGTAACCTGTGACTCATGTGGA	22	Nov-m1745	CCTAAAATATAGTAACCTGTGACTCATGTGGACTCAACCTAGGAGGGGATGTGCACCCCATATGTCCATATGGGTCACATGTTGCTATATTTTAGGA	97	3(-):16612901-16612997	-55.4
Nov-m1746-3p	ACCGGTACTAAAGAGGCTAGCTCA	24	Nov-m1746	AATCGGGACTAAAGATAGAGTATCTTTAGTCCCGGTTGGTAACACCAACCGGTACTAAAGAGGCTAGCTCAGGTTGCTACT	81	3(-):16752924-16753004	-33.9
Nov-m1747-5p	GGCCTAGAGTGAGTACATCTATAA	24	Nov-m1747	TATGTACTTGGGCCTAGAGTGAGTACATCTATAACGGTGCAAATTTAGGTCCGATTGAGATGACTTCGTTCTAACGGCCCAAGTAGTCT	89	3(-):16767830-16767918	-34.6
Nov-m1748-5p	ATATTTGGAGCCCGTCACCGATGA	24	Nov-m1748	CAATCGGAGCATATTTGGAGCCCGTCACCGATGACCCTCATATCTGACGGGCTCGGTGTTTGGGCCCGATTGA	73	3(-):16767990-16768062	-36
Nov-m1749-3p	TCGCCACGGCGCCCACAAAACTT	23	Nov-m1749	CAGTGGTATCAGAGACAGGTTGTGGGCGTCGCCGTGCGTTGGATTCTTCCTGATTCGCCACGGCGCCCACAAAACTTTCAGCCCCTT	87	3(-):17018972-17019058	-33.7
Nov-m1750-3p	AAGGTAGATTAGGTGAGGTTGGAA	24	Nov-m1750	CGCTTGAATAGGGTGGCCTGACTTAGGCAACCGAATTAAAGAAGGTAGATTAGGTGAGGTTGGAATATTCTAGCT	75	3(-):17189943-17190017	-23.5
Nov-m1751-3p	CATGGCGGAGGAGGGTAGGGGCCC	24	Nov-m1751	GCATTTTCGAAGTTTTTCTCCCTCCGTTTTTGTTCAGATAGACCAGGTACTCACGCGTACTAGCATGGCGGAGGAGGGTAGGGGCCCTCGCGGATCC	97	3(-):17254391-17254487	-27.6
Nov-m1752-3p	AGTCTTCTTGAGATGCTCACAGG	23	Nov-m1752	GTCCTCAATCTAACGTGGGTGCTCGTATTTATGTAGTGACTTTGTCAATCTCAAGATATGCCAGTCCAGTCTTCTTGAGATGCTCACAGGGATAGGATAT	100	3(-):17537332-17537431	-26.5
Nov-m1753-5p	GTGGGCTGTGGTTTTTTAAAAAGT	24	Nov-m1753	AAAAGTAGCTGTGGGCTGTGGTTTTTTAAAAAGTAGCTGTGAAATATGGCTGTGGCTTTTGGGAAAGCTTGTTTGGTTCAACAACTATGGCT	92	3(-):17968597-17968688	-24
Nov-m1754-5p	TATGTACATAGGATATGTTGCCA	23	Nov-m1754	CGTGAGGGCCTATGTACATAGGATATGTTGCCAGTTGTTTGGGAGCGTATCCTATGCACACAGGCCCTTGCGT	73	3(-):18042326-18042398	-49
Nov-m1755-3p	TGTCCGGCGGCGGAGCGGAGGCA	23	Nov-m1755	CCGCGCGCCGTGGCCGCCGTCGTCGTCGGCTCTCCACCGTCGTCATCGCCGTGAGCGAGGCTGTCCGGCGGCGGAGCGGAGGCAGCGGAGCGCG	94	3(-):18202559-18202652	-51.1
Nov-m1756-3p	ATTCTTAGGCACACCCACTCGGGG	24	Nov-m1756	AAACAATCCGGCCCAGGTGGGGTTGGCTGAGGCCCAACATATTAAGGTTGCCCGGACCCCAACAATTCTTAGGCACACCCACTCGGGGAAAGACCCAA	98	3(-):19629608-19629705	-28.4
Nov-m1757-3p	AGACAGCTTCACAACTCCACTCTA	24	Nov-m1757	AAACTGGGAGTGGAGCTGGATGGAGCTCTCTCACAAAATGAAATTTAGACAGCTTCACAACTCCACTCTAAACCCAACTC	80	3(-):20426582-20426661	-25.76
Nov-m1758-5p	ATTTTTTGTGGAGCTGGAACTGTT	24	Nov-m1758	CTCCACTCCCATTTTTTGTGGAGCTGGAACTGTTTGGCTGAGCTCCAGCTCCAGGAGGGATGGAGCTGTGCCA	73	3(-):20555995-20556067	-33.1
Nov-m1759-3p	GGTTGCAGTGAAGTGGGGCG	20	Nov-m1759	GGCATCCGGCGCCGCCGTCACTGGATCTGGCACCGGCGCCGCTTTCGTTGGATCTGGCACCGGTTGCAGTGAAGTGGGGCGGCGTGAAGCG	91	3(-):20823713-20823803	-46.2
Nov-m1760-5p	GCCCCCACGTTGGCGCCGACCGCT	24	Nov-m1760	TGTGGAAGCCGCCCCCACGTTGGCGCCGACCGCTCCCGCCACCAGATCCGGGCGGGAGGAGGCCGAGCGGTCGCCGTCGACGTGGCTGCCTCCTCCTCAT	100	3(-):20996272-20996371	-54.5
Nov-m1761-5p	AAAGACCAACCGGGACTAAAGAT	23	Nov-m1761	AACCGGGACTAAAGACCAACCGGGACTAAAGATAATGATCTTACCAATCGGGACTAAAGATCGATCTTTAGTCCCGGTTATTTCATCCGGGAT	93	3(-):21013777-21013869	-41
Nov-m1762-3p	AAGTCGGGTATAGAGATAAGGAAG	24	Nov-m1762	TGGTTCGGTTTCCCTTAATCTTATCCCGATTCTGTTTCTATAAGTCGGGTATAGAGATAAGGAAGTACCGTCCCT	75	3(-):21042105-21042179	-26.8
Nov-m1763-3p	GTGATGATCGTGTGGCACTACGTG	24	Nov-m1763	GGACCATATGTGCCTGTGGCTATGTCGGTAGTTCTAATGGTGGTGATGATCGTGTGGCACTACGTGCATGTGAAAA	76	3(-):21061534-21061609	-21
Nov-m1764-3p	ATTATTGTTGTCAGGACGCAGGCC	24	Nov-m1764	AACGGTGTTGAGGTGGCACGTAGGTCTGTTCGCGAGCGACATTCACCGGAAAGATTATTGTTGTCAGGACGCAGGCCTCCAACTGGT	87	3(-):21114039-21114125	-22.6
Nov-m1765-3p	CCCTCAAAAATCCGGACTAGG	21	Nov-m1765	ATACTCAACCATTTGCTCCGATTCTTGAGGGGAAAGATAGAGGAAGATGTGGGGATAAAAACCCCTCAAAAATCCGGACTAGGGGTGGAGAGA	93	3(-):21255563-21255655	-27.05
Nov-m1766-5p	GTGAACGCCCTGAGCATACGGT	22	Nov-m1766	CTGGCACACTGTGAACGCCCTGAGCATACGGTATGATCATTATAAATGATCTCTTGTGTCAGTGCCTGCATGTATGTACT	80	3(-):21314125-21314204	-19.7
Nov-m1767-5p	GGAAGCGGCGACGGCGATGGCGAC	24	Nov-m1767	GGACTTGCGTGGAAGCGGCGACGGCGATGGCGACGGGCTTCACCAATGGCGGCGGCGGCGGCGGCGGCGGTCTG	74	3(-):21364124-21364197	-27.2
Nov-m1768-3p	TGTCTCCTCCCAGCGAAACCCGAA	24	Nov-m1768	GCAGCAGCGCGCGGGGTCGCCGAGCCGTCTCCGTCACAGGGTCATCGCCGGTCGTCGTCGCCAACTCTGTCTCCTCCCAGCGAAACCCGAAAGCAAGATTT	101	3(-):21516460-21516560	-26.9
Nov-m1769-5p	AGTAACTAGTAGGAATCCTTGGTG	24	Nov-m1769	AATTTTGAGAAGTAACTAGTAGGAATCCTTGGTGATAATGTGAATAAGTTGAGAAAACATGCCAACTTCTTGCTTCAACTCCCTCTGTCTCAAAATA	97	3(-):21601903-21601999	-20.17
Nov-m1770-3p	TCTGCATGCACGCTTTTCAAATT	23	Nov-m1770	AACAAGATAACTTTTGGCTGCGTTCTTTGCTGGGAACTCCCAACTCCCCACCATCGTTTTCTGCATGCACGCTTTTCAAATTTTATTTTACA	92	3(-):21662361-21662452	-19.17
Nov-m1771-3p	ACAGATTTATTGGACTAAGATGTG	24	Nov-m1771	ACTGAATGGGACATATCCTAGTCCAATGAATTTGAACCACTTATACAGATTTATTGGACTAAGATGTGTCCCATCTAG	78	3(-):21745369-21745446	-41.4
Nov-m1772-3p	TTCCTCTATGTCGGCTTCCGTC	22	Nov-m1772	GCTCCATTTGATAACCGACCCTAGTCTAGACGTCGTAGGGATTCCGCCCCTCATTAGAATCGCGGTCTTCCTCTATGTCGGCTTCCGTCCATGTAGGGC	99	3(-):22157957-22158055	-26.2
Nov-m1773-5p	TTGCCAAGACCGGAGGAAGGACCT	24	Nov-m1773	GGCCGGGGCGTTGCCAAGACCGGAGGAAGGACCTCGAGTGACGGTTAGATCCGACGTCGGTGAGGCCGGATCCGGTCC	78	3(-):22162514-22162591	-33.3
Nov-m1774-3p	ACCCTCTAAAACCTAACCGGTATC	24	Nov-m1774	GGTATTACTTGATACCGGTTAGGTTTCAGAGGTATCATGTTCTGAAACCCTCTAAAACCTAACCGGTATCATCCCGTTTA	80	3(-):22266868-22266947	-36.6
Nov-m1775-5p	ATTTTGGGGAGCTTCTAGCAGT	22	Nov-m1775	TGAAGGCCCTATTTTGGGGAGCTTCTAGCAGTTGCAGCTTCTCTTAGAATCTCCAGTTGTAAGAAGCTACCCTAAACAGTCTAGCTTTTT	90	3(-):22482054-22482143	-31.2
Nov-m1776-5p	GCAGTCCTGATGGCGGTATGCTGG	24	Nov-m1776	GCCTCATCCTGCAGTCCTGATGGCGGTATGCTGGTTTCCCGGACTAGTAACCGCATAAAACCGTCATTGGGAGGCTATAAAAGGAGAGGA	90	3(-):22487288-22487377	-38.1
Nov-m1777-3p	AGTTGGAGCTGTGCCAAACGGGGC	24	Nov-m1777	TAAAGAATCTGTGCCGTTTGGCACAGCTGCAGCTCTAGGTAAGTTGCAGTTGGGAGTTGGAGCTGTGCCAAACGGGGCCTTATTATAC	88	3(-):23004263-23004350	-44.8
Nov-m1778-3p	GGCCTAGGCGCGGTCGGCGTAGAA	24	Nov-m1778	GGCTCGCCATCCACGCCACCCCCGCCCCCCGGTCCCCCTCGAGCTTGATGTGGGCCTAGGCGCGGTCGGCGTAGAACTCGGCGGTG	86	3(-):23387766-23387851	-36.2
Nov-m1779-5p	ACAAGGTTTTGGTTGATTTTTTGA	24	Nov-m1779	GAAGGGGCATACAAGGTTTTGGTTGATTTTTTGAGATTATGTTATCTGGATTTAGCGATTTCAGAATACGGATCGTTTGGCTTGGCCTTCTTA	93	3(-):23628487-23628579	-21.9
Nov-m1780-3p	CACAACTGTAGTAGTACACCAGAC	24	Nov-m1780	TCTATGACATTTGGGACATGCTACTGAAAAAGTGTGGGACATGCTACTGAAAAAGTGTGGCAAGTCACAACTGTAGTAGTACACCAGACACATACCTAA	99	3(-):23832839-23832937	-29
Nov-m1780-5p	TTGGGACATGCTACTGAAAAAGTG	24	Nov-m1780	TCTATGACATTTGGGACATGCTACTGAAAAAGTGTGGGACATGCTACTGAAAAAGTGTGGCAAGTCACAACTGTAGTAGTACACCAGACACATACCTAA	99	3(-):23832839-23832937	-29
Nov-m1781-5p	AAGGGGCAAGGAAGGTCGTCGC	22	Nov-m1781	AGGGAAAATGAAGGGGCAAGGAAGGTCGTCGCCGCGTTGCCTTGATCAACCTCCTTGTTGTATCGTCGTAAGCTCG	76	3(-):23854160-23854235	-20.8
Nov-m1782-5p	TTCACTTGATTGCTGCCATTGTTG	24	Nov-m1782	AGATTGATGATTCACTTGATTGCTGCCATTGTTGCCCTTTGATGAGATCAAATATGGCCTAATGATGCGAGTCCATCTTGAGATCA	86	3(-):24258456-24258541	-18.9
Nov-m1783-3p	CGTTATGTTAGGAGGGGTCGCA	22	Nov-m1783	GTCTCCAGAAAACCCACATCCCTCCTAGTACAACCATTTATCCAGATTCAATTCGTTATGTTAGGAGGGGTCGCATGTTGGAATT	85	3(-):24357514-24357598	-20.11
Nov-m1784-5p	AGCCGAGCTCTCTTTCCTCCCTCT	24	Nov-m1784	CACTGAGACGAGCCGAGCTCTCTTTCCTCCCTCTCCTTTCTCTGGCGACGAGTGTGGGCTGGCTCTGACAATGT	74	3(-):24409688-24409761	-21.7
Nov-m1785-5p	ACGCGAGGCGGCTGGGGGGC	20	Nov-m1785	CGCGGCGGCGACGCGAGGCGGCTGGGGGGCGGCGGCGGCTCGGCGGCTAGGAGCGGCGGCGCGGCT	66	3(-):24502700-24502765	-35.4
Nov-m1786-5p	CCAAGTCATATGTGTGTAGTACGT	24	Nov-m1786	GCATCTCTTTCCAAGTCATATGTGTGTAGTACGTGGGATGGTAACGCGCGTAAGGGCTGAGGTGAGAGATTT	72	3(-):24847053-24847124	-25.2
Nov-m1787-3p	CATTAGCCCATAGAACCAAATAG	23	Nov-m1787	AAATTAGTCCACCTGTTTGGATTCTTAAGGGCTAATTTAAGGCTAAAAGGTGAGGGCTAAACATTAGCCCATAGAACCAAATAGAGCCTAAGTT	94	3(-):24986959-24987052	-28.4
Nov-m1788-3p	ATTTGCTATAATGACACTGGACCC	24	Nov-m1788	AACATGTGTTTCCAATGATCATATATATAACTGGGGGATTTGCAATTATGACACTGCAAACATTAACATTTGCTATAATGACACTGGACCCACATTTCATA	101	3(-):25158477-25158577	-20.9
Nov-m1789-5p	GGAGTCGATGGTGGAACGCCAGTC	24	Nov-m1789	GCAGCCCGCGGGAGTCGATGGTGGAACGCCAGTCCGTACAAACACACCGCAACGCGGCCAGGCTGCGGGGTGGCAGGCGCCGGAGGATTTCGGCGAGCACG	101	3(-):25395356-25395456	-42.14
Nov-m1790-5p	CTGTGGTCTTTAGTCGGCGTTGC	23	Nov-m1790	GGAGGGCCAGCTGTGGTCTTTAGTCGGCGTTGCTTTTTTTGGGGATTTATTGGGAGTGTAGCGTGGCTTTGCCCCCTCCC	80	3(-):25525677-25525756	-26.1
Nov-m1791-3p	AGCGCGGCCGAGGCCGACGGC	21	Nov-m1791	GGCTCGGCTTGTCGGCGTCGGCGCCGTACTCAAGGAGCACCTGCACGATGTCAGCGCGGCCGAGGCCGACGGCGAGGTCGAGC	83	3(-):25570947-25571029	-41.3
Nov-m1792-5p	GACGACGTCGGCACTGGGCGACGG	24	Nov-m1792	CCGGGACGACGACGACGTCGGCACTGGGCGACGGGACGACGACGACGTCGGGATGCTGCTGTGTGCCTCGGATGGAGATCGTGCGGAGAGAGAGGG	96	3(-):25662428-25662523	-33.3
Nov-m1793-3p	CAGTCCCTCTGAAATTCCCAAGCC	24	Nov-m1793	AGGGTCCCCCAGGGATGGGATCAGTGGGAGTTAGATAGATTAATTCCCCATCCCAGTCCCTCTGAAATTCCCAAGCCCTCTGACCAA	87	3(-):25820337-25820423	-31.5
Nov-m1794-5p	ATCCGAGTTACGGTATAGGCGTGG	24	Nov-m1794	GCACAATCCAATCCGAGTTACGGTATAGGCGTGGACGACAGAATGGCGGGATGGTTGGGTCGGTTGGGTTGAGTT	75	3(-):25974537-25974611	-22.4
Nov-m1795-5p	CGTCGCCTGTGAAGATCGATCT	22	Nov-m1795	GCCATATAAGCGTCGCCTGTGAAGATCGATCTTCGTAGGCGCACGACGTCTACCGCCTGCGAAGATCTTCGCAGGCGACGCTTATATGGTC	91	3(-):26170678-26170768	-65.5
Nov-m1796-5p	TTGGGGGAGCTTCTGACAGCTGGA	24	Nov-m1796	ATGGGCCTAATTGGGGGAGCTTCTGACAGCTGGAGATTCTTTTAGAAGCTGCTGTTGTCAGAAGCTCCATCAAACAGTCCAA	82	3(-):26231243-26231324	-41.8
Nov-m1797-5p	GGCCGGCGGAACCCTGGACGGACG	24	Nov-m1797	CCCGACGGGCGGCCGGCGGAACCCTGGACGGACGGCCGGCGAAGCCCTGGACGGCCGGCCGGCGGTGACCTGGATAGGCAGCCGACGGCGCTCGGGACGGA	101	3(-):26256918-26257018	-53.6
Nov-m1798-5p	TTGATGTGGACATGGATGGAGCG	23	Nov-m1798	GAGGGAGTAGTTGATGTGGACATGGATGGAGCGGCAGCCGGCGATAATATTGAACATGCTCTAAGGCCAGTCCACCGATCACTTGGGGGCCCCACCTCC	99	3(-):26323026-26323124	-32.1
Nov-m1799-3p	AATAAGTAGGGTGAACGATCTATC	24	Nov-m1799	GAGAGCGTGGGTTTTCAATACAGAATATAGTTGGTTACCACTACTAGTTGATATCAAGAATAAGTAGGGTGAACGATCTATCTATCTATCTA	92	3(-):26416687-26416778	-20.8
Nov-m1800-5p	GATTAAAATTGGATACGAAAACTT	24	Nov-m1800	TAAGACGGATGATTAAAATTGGATACGAAAACTTATGGTTGTATTTTTTTTAATGGAGTACGTGTTTATTGTTGATTCCGTCGTC	85	3(-):26506257-26506341	-20.5
Nov-m1801-3p	TTATATTTTGGGATGAAGGGAG	22	Nov-m1801	TCCTTGACTACTACCTCCATCCTAAAATGTAACAACAGTTATTCAGATTCATAGCTAAAAATACTTATATTTTGGGATGAAGGGAGCAGCTAACTA	96	3(-):26637203-26637298	-23.6
Nov-m1802-5p	ATCTACGTGGTTGGTTTGACTAGG	24	Nov-m1802	ATGACGTGGCATCTACGTGGTTGGTTTGACTAGGTCCTTATCCTACGTGGCATTGACGTGGCAATTGATCCCAAAAATAACAGAAAACTGTGGGACCCACG	101	3(-):27086051-27086151	-24.01
Nov-m1803-3p	CCGACCTTGTGCGCCGGTCGGACC	24	Nov-m1803	TCCAGGGGGCCGGTCTGACCGCACAAGTGTCGTCAGTCAGACCGACCTTGTGCGCCGGTCGGACCGCCCGCTTGG	75	3(-):27229917-27229991	-48.4
Nov-m1804-5p	ATCGACCCGGCCACGTTCAAAGCT	24	Nov-m1804	CCTGCACAACATCGACCCGGCCACGTTCAAAGCTCTACTACACTTCGTGTACATGGACGCCTTGCCGTCGCCGACCGAGGCGGTGCCGGC	90	3(-):27370427-27370516	-31
Nov-m1805-3p	ACGCCAGTAGTGGGGGTTTGAGAC	24	Nov-m1805	TAGAGTTACAGTCCTCCTCCCATCTACATATTGTAAAAATTTTAGTGGGGACTCTTATAGTTTTTACGCCAGTAGTGGGGGTTTGAGACCCCGCCACCC	99	3(-):27626804-27626902	-26.8
Nov-m1806-3p	ATCAGTGGTGGACGTGGTCACGGT	24	Nov-m1806	ACCGAATCAGCCCGCGGTCTTGCCATTACACCTGATGGGGCAACACTCGCTCATCAGTGGTGGACGTGGTCACGGTTAGTATCCGG	86	3(-):27635838-27635923	-26.2
Nov-m1807-3p	AATCACGGACAGGATTGGACATAG	24	Nov-m1807	GTGATCCCGCTAAGGTCACATACATGTATCGAGTCATTTGTGGTGTTGTTCAAATCACGGACAGGATTGGACATAGCATCTATCAG	86	3(-):27696251-27696336	-18.6
Nov-m1808-5p	TTGACTGTACTGCCATGTAGGATC	24	Nov-m1808	AAACAAATTGTTGACTGTACTGCCATGTAGGATCAAAACCGTCCGCAAAACTGCTAAGGGGTTCTTCATCCGGTATTAACAATTGGGGA	89	3(-):27756942-27757030	-19.1
Nov-m1809-5p	ACATATTGAACAACCGCAGTTCGA	24	Nov-m1809	CAATAAGGGTACATATTGAACAACCGCAGTTCGACAGGTTACCTGTCAAAGTGCTGATGTTCGATAGGGAATAAAAAAT	79	3(-):27767611-27767689	-24
Nov-m1810-3p	GGAGCTCGCGGCGACGTCGTCGGC	24	Nov-m1810	ACGCGGGGCAAGCTCACGGCAGTGGCGGAGCAAACTCGCGGTGGTGGCGGCACTGCGGAGCTCGCGGCGACGTCGTCGGCGACAACAGCG	90	3(-):27852186-27852275	-36.84
Nov-m1811-3p	TTTTTGTGGGAGGGACTAGACTTT	24	Nov-m1811	TGCTGGGTTAGGTGGTGTGTTAGTCCCTCTCATAAAATGATAAGTCTCTTTTATAGGAACTAAAATTTTTGTGGGAGGGACTAGACTTTAGTCCCTCCT	99	3(-):27885047-27885145	-35.5
Nov-m1812-5p	AAGAGCAAGGTCAACAAGAGAGCC	24	Nov-m1812	ATGTGTGTATAAGAGCAAGGTCAACAAGAGAGCCAACTGCTGGCTCCAATTAGTGTCCATGTCATCTATAGTACTCCCTC	80	3(-):28087376-28087455	-18
Nov-m1813-5p	AGGAGGAGGGCGTGGAGGTTGGG	23	Nov-m1813	GAGCGCGGAGAGGAGGAGGGCGTGGAGGTTGGGGAAGCCCGCGGCGAGATGGGAGGCCAGCCGGGCTAGGATGTTGAGCGCCGACTCCTGCAGCGCCG	98	3(-):28129323-28129420	-40.2
Nov-m1814-3p	CGTGCTGTAGCTAGCTATAGATA	23	Nov-m1814	AATAGTTGCTTACTATACTATTAATATATGGTCCCACCTGTCATACACACATTGCGTCTTGGAGTCCGTGCTGTAGCTAGCTATAGATATGTAGCCCGC	99	3(-):28446318-28446416	-18.2
Nov-m1815-5p	TCGCGTGGGTCGGGTTCCTCG	21	Nov-m1815	GGCGCCGGGCTCGCGTGGGTCGGGTTCCTCGCCTTCGGCGTCGTCTCCGAGCAGCTCAAGACCCGCTTCGAGGTCGCGCA	80	3(-):28566350-28566429	-37.9
Nov-m1816-5p	GACAACTTTGTTCGGGGGTAGCGC	24	Nov-m1816	TGGCGCCTACGACAACTTTGTTCGGGGGTAGCGCCGCCATGGTGATTTTGACAAAATGGTCGAGTGATGGCGCCGG	76	3(-):28682137-28682212	-27.8
Nov-m1817-3p	GACTCCGGGGGTATGATCCAGTGG	24	Nov-m1817	GTACGTACGTTCCCTGGCAATGCCAAGGAAGAGCTTCGCCATTTTCACCGAAAAGGTGAGAACGAATGACTCCGGGGGTATGATCCAGTGGCGTAAAGTTT	101	3(-):28895749-28895849	-32.6
Nov-m1818-3p	TGTCGCAGTGGTGAAAAAAAGAA	23	Nov-m1818	TCTTTCTTCCTTCTTTTTTTCTCGGTGGTGAGAGGCGGCACAAGGAGAAGGGCTGTCGCAGTGGTGAAAAAAAGAAGGAAGAAAGG	86	3(-):28905867-28905952	-38.24
Nov-m1819-3p	GCGGCGGAGGGGGGGTGGTGGT	22	Nov-m1819	TCTCTTTCTCTCTCCTTGTTTCTCTCTCTAGAGCGGCGCAAATGTGGCGGCGGCGGAGGGGGGGTGGTGGTGGCGGAGGAG	81	3(-):29019945-29020025	-30.5
Nov-m1820-5p	TGCGGCGGCCCGTTATCCTTC	21	Nov-m1820	GGGCCAGCAGTGCGGCGGCCCGTTATCCTTCCACCGTTGGAAGCGGACAGTATTCGCTGCTCTGTGAAGCCA	72	3(-):29382564-29382635	-30.9
Nov-m1821-5p	AGGATGTGACCCCTCCTAATACGA	24	Nov-m1821	AAAGTAGGCGAGGATGTGACCCCTCCTAATACGATGAATCTGATATCTGTCTAACCAGATTCGTTGTACTATGATGGATCACATTTCTGTCTAGGTT	97	3(-):29500983-29501079	-37.42
Nov-m1822-3p	AGGCCGCTCCTGATCACCGCCCA	23	Nov-m1822	CACCGCCGGATCCGGGCGAGAGAGGGGCGCCGCCGCCGGGGAGCACAAGGCCGCTCCTGATCACCGCCCACCCGGCGCCC	80	3(-):29575654-29575733	-38.7
Nov-m1823-5p	GATCCCGGCGCAGGACGAGAT	21	Nov-m1823	GCGGCGAGGAGATCCCGGCGCAGGACGAGATCACGCCGCTGGGGAGCGAGCGCTACGCGTGGGGGCTCGTGCTCGCCGTCGTCTGCCTCCTCACGCT	97	3(-):29784916-29785012	-51.8
Nov-m1824-5p	CGGCGATGACGACGAGCGGCAA	22	Nov-m1824	TCGGTGGTGGCGGCGATGACGACGAGCGGCAAGGGTTTGGCTTTGGGGTTAGGGCTAGCGAGGTGGCGATGTTGGACGCCCGCTCCCCACTTT	93	3(-):29911668-29911760	-32.1
Nov-m1825-3p	AAGCCGGGTTTCCCAACTTTTGG	23	Nov-m1825	TTTTGGAGAGCTTAAAATTCGGAGGAACGGTTGGTTCGTAGTTAGGTTTAAAAAATATGGAAAAGCCGGGTTTCCCAACTTTTGGCACGTAGTTC	95	3(-):30359563-30359657	-22.86
Nov-m1826-3p	AGGTCTAGAGTGGAGTTATAGAGC	24	Nov-m1826	TGTTTGGTACAGCTCCAACTCCTAAATTTAGCTTCAGAAATTAGGTCTAGAGTGGAGTTATAGAGCTGCCTAAACC	76	3(-):30587973-30588048	-25.1
Nov-m1827-3p	ATTCGTCCCACGCTCTCCCGCCAG	24	Nov-m1827	CTTGGTGATTTTAGAGGGCGGTTTCGTTGATGTGACGCATACGTAGCACTGTTGATCTGGTATTCGTCCCACGCTCTCCCGCCAGCTTCGCATTG	95	3(-):31202979-31203073	-22.8
Nov-m1828-5p	ATGACATGTGGGCCATGAGAGTAG	24	Nov-m1828	AAGTGAGTGTATGACATGTGGGCCATGAGAGTAGAAAAGTGTGGCATGCTAAATCTTTGGCTTCAACCAAACATTTACAC	80	3(-):31291875-31291954	-20.1
Nov-m1829-5p	GTGACGCATCCTAGGACTACGAAT	24	Nov-m1829	TTATAGGATTGTGACGCATCCTAGGACTACGAATCTGGATAAGAACATGTCCAGATTCGTAGTTCTAGAATGTGTCACATCCCTCCAA	88	3(-):31397987-31398074	-54
Nov-m1830-5p	TACTCCTCCAACTCCGGCCAATC	23	Nov-m1830	CGTCGACATCTACTCCTCCAACTCCGGCCAATCCGTGGAGACTCTTCAAGCCCATCGGGGCTCCGGTTGGTAGAAGAAGACTGGGACGC	89	3(-):31472490-31472578	-29.8
Nov-m1831-3p	GTGTATCCGGTTCGTAGGTAGGAT	24	Nov-m1831	AAAAAGGAATTCCTAGCTACGAATCTGGACACACGTGTATCCCTAAACATAGACATACGTGTATCCGGTTCGTAGGTAGGATTGGTCTTTTT	92	3(-):31591463-31591554	-41
Nov-m1832-3p	GAGCTCCCGGCCGTCCGCGCACAT	24	Nov-m1832	AGCTCGCCGGCGTCCGCGCAACGGGGGAGGAGCTCGCCGGCGTCCGTGCTTGAGCAAGGAGCTCCCGGCCGTCCGCGCACATGGGGAAGAGC	92	3(-):31959861-31959952	-37.6
Nov-m1833-3p	CGCTGGCCGCCGCGTTCCAT	20	Nov-m1833	GCCGTGGCAGGTCGCCGCGGCGCCGCTGGTGGTTGCCGATGGTGGGGAGCAGGCGCCGTCGGGGGCGCTGGCCGCCGCGTTCCATCTGTCCAAGG	95	3(-):32029530-32029624	-50.5
Nov-m1834-5p	ATCGGATGGGACACTTTATAGTAT	24	Nov-m1834	GCAACTTAGTATCGGATGGGACACTTTATAGTATCATGTCCGGTTCGTTGTACTGTGAAGTGTCCTATTCGGGTTACTTTATTAT	85	3(-):32031270-32031354	-36.1
Nov-m1835-3p	CAGTGGAGGAAGAGGGCTCGT	21	Nov-m1835	GTAATGTGGCATGTGTTCTTGTTTGTTTTGCAGTTGATTTGGCAGTGGAGGAAGAGGGCTCGTGCATGGTGAT	73	3(-):32273210-32273282	-18.5
Nov-m1836-5p	AATCTGAAAAAGCTCTGAAACCT	23	Nov-m1836	AGCTTCTAAGAATCTGAAAAAGCTCTGAAACCTAGCTTCTCCAGCTTCTGACTTTTTAGTTTATTTTTCAGAATCTGTAAAGAAGCTG	88	3(-):32453060-32453147	-26.5
Nov-m1837-3p	TTCGTAGTACTATGATGTGTCAT	23	Nov-m1837	TAGCACCGGATGAGATATATTATAATACGATGAATCTAGACATATATATGTTCAGATTCGTAGTACTATGATGTGTCATATCCGGTACT	89	3(-):32618790-32618878	-41
Nov-m1838-5p	ATCCTTCGCTGTCACTGTATCATG	24	Nov-m1838	ACGGATTGAGATCCTTCGCTGTCACTGTATCATGTCCTAAATGAGTCCCAAGTGATAAAGGCGCGATGCAGTCGAATGCTGAGGAATCCATCCAT	95	3(-):32620245-32620339	-30.3
Nov-m1839-5p	GTGATCCGGGACGACGACGA	20	Nov-m1839	GGAGGATTTCGTGATCCGGGACGACGACGACACCATTGAACCGTCGCTGCTCCGGTTATCTCCTTCC	67	3(-):32929533-32929599	-23.8
Nov-m1840-3p	AGATGATGAGTGTAGACAGGTGGG	24	Nov-m1840	TGCTTTCCCTCTCCCTCTTTTCTCTCGCTCCCTTATCTTCTCCTGTACCATGGATAGATGATGAGTGTAGACAGGTGGGTGTGGGAGGC	89	3(-):32984042-32984130	-34.4
Nov-m1841-5p	GCTAGGGGCGGAGTTAGACGAAAT	24	Nov-m1841	ACGGGTTTAAGCTAGGGGCGGAGTTAGACGAAATAAAGCGGAATGCCACTCGCTTGCTTTATTCTACTTCAGATCGAGTTTAAACTGAT	89	3(-):33009357-33009445	-24.2
Nov-m1842-5p	GCCGACATCGACATGAACAA	20	Nov-m1842	CTGCAAGAAGGCCGACATCGACATGAACAAGAGGCAAGAACCTCCTCCTCCTCCTTCTCGTCGTCAGATCTCGGTAATGGTGGG	84	3(-):33046999-33047082	-22.8
Nov-m1843-5p	AAGACTCGTTTGGCACAGCTCCAA	24	Nov-m1843	TAGTGTAGCTAAGACTCGTTTGGCACAGCTCCAACTTCCAACTCCAACTTACCTAGAGCTGGAGCTGTGACAAATGGTCTAGATTCACCA	90	3(-):33226252-33226341	-34.37
Nov-m1844-5p	ACCCTGCTGGTACCTCGAGAGCTT	24	Nov-m1844	CGAAATTCCGACCCTGCTGGTACCTCGAGAGCTTTGCTGCCAAAGCCTATAGATAGATGAATAGGGTGCGCATTCGGTCTAACCGAAAATTTCGG	95	3(-):33255813-33255907	-28.6
Nov-m1845-5p	CTGATCTGACGGCGCGTCTGC	21	Nov-m1845	GGACGAGAGACTGATCTGACGGCGCGTCTGCACGGCTCCATCCGCACCAGGAAAAGGCCCATCTCGGCTCGCTCGAGTCGGCTCCTGCTCGAACG	95	3(-):33344856-33344950	-29.3
Nov-m1846-5p	CATTGCAGGGCGGGATCTCATGGC	24	Nov-m1846	TTCCAATCTCCATTGCAGGGCGGGATCTCATGGCTTGTGCTCAGACAGGGTCTGGAAAGACAGCCGCCTTTTGTTTCCCTATCATTAGTGGGATTATGA	99	3(-):33615826-33615924	-26.2
Nov-m1847-3p	ACCATGGCTTCGGGATTTCA	20	Nov-m1847	GGGGACCTAGCAGAGCATTTTGGACCAATGCGATTGGGCCAAGTTACAAGTTGAGCTTCTCGGTTGAACCATGGCTTCGGGATTTCAGCACGTCTTG	97	3(-):33848828-33848924	-24.2
Nov-m1848-5p	AGCTCAGGAGGGATAGCGCCT	21	Nov-m1848	CAATCCTTGAAGCTCAGGAGGGATAGCGCCTCGAAATCAAACTAGGCGCTATCTATCCTGAGCTCCATGGTTTGT	75	3(-):34275147-34275221	-42
Nov-m1849-3p	AACCGCTTGGTGGATATTGTGCAC	24	Nov-m1849	TGGATATCCTGATGGTGGATACGCTCCTGGAGGGTACCCACCTTGTGATGGAGGGTAACCGCTTGGTGGATATTGTGCACCAGGGTACCC	90	3(-):34383156-34383245	-34.1
Nov-m1850-5p	ACTGTTTGACTGAGCTTCAGCTCC	24	Nov-m1850	GGAGCTAAAAACTGTTTGACTGAGCTTCAGCTCCAAAAGAGGTGGAGCTGGAGCTGTGCTAAACATGCCCT	71	3(-):34473502-34473572	-28.9
Nov-m1851-5p	AATTCCTTCTGGAGCCTGGCAAGT	24	Nov-m1851	AGCCCTTACCAATTCCTTCTGGAGCCTGGCAAGTTGTGTTAATGGACTTTATAGAAGGTTTGCCCGTTTCCAAAGGATTTGATGTGATCTTGGTTG	96	3(-):34750871-34750966	-24
Nov-m1852-5p	AACGTCTGGTGGACAAGTTGCTGA	24	Nov-m1852	TAGGATTTGTAACGTCTGGTGGACAAGTTGCTGATTGTTTAACAAAGGGCTTAGGTGTTAAAGAGTGTAATTGTTCATGTGACAAGATGGGTATGA	96	3(-):35848145-35848240	-20.8
Nov-m1853-3p	CAGAAGGTACTCAATGAAAGTG	22	Nov-m1853	AAGTTCAGCGTCTTTTGATGCAGTGCTTTCTGATGTTCAGGAGGTCAATAATGTAGTGGAGGACAAACAGAAGGTACTCAATGAAAGTGGTGAAGTTTC	99	3(-):36004638-36004736	-27.84
Nov-m1854-3p	TTTGTGAGATGACGTGGCATG	21	Nov-m1854	TGTCATAAGTGTCATATATGTCCAAACGGGCTCCAACCCGCTTTGTGAGATGACGTGGCATGTCACAGTGAC	72	3(-):36159714-36159785	-22.2
Nov-m1855-3p	GGTAGAGGTAGCTGGAATGG	20	Nov-m1855	ACCGATCTTCTCGTCTCGTCTCCTCTCTCCTGTAGGAGTATACGCCTATGGCTGCTATACTTGCTTAGGTAGAGGTAGCTGGAATGGTTGAAGTGGG	97	4(+):412535-412631	-30.5
Nov-m1856-3p	CGGTGGCGTGATGCGGAGAGG	21	Nov-m1856	GGCGTCGTCAATGGTGTGGCGTCGGCGAAGTCGCGAGCCAGAGAGGAGAGGAGGGGGCGCGGTGGCGTGATGCGGAGAGGAGAGGAGGGG	90	4(+):627471-627560	-24.44
Nov-m1857-3p	ATGGTCAGGATTACGTACGTATCG	24	Nov-m1857	AATGCTACGATGATATTTGAAATGCAAACCAAACATAAATGTGTCATGGTCAGGATTACGTACGTATCGTCGCAGAGGC	79	4(+):933904-933982	-19
Nov-m1858-5p	ATGGTGCTGGTTGGGAAAAC	20	Nov-m1858	TGCCGCCTTCATGGTGCTGGTTGGGAAAACCGGCATCTAAGGGGTCTTCCCATCAGGCACCGAAGTGCATTT	72	4(+):952373-952444	-29.8
Nov-m1859-3p	GGGCACCGGTGGCGCGCTCGTGCA	24	Nov-m1859	GGCGACCGTCGGCGGAGCGGAGGAGGAGGTAGCGCGAGCGGCCGGCGGGGGAGGCGGGGCTCACTCGGGCACCGGTGGCGCGCTCGTGCAGCCGGCAGCG	100	4(+):1083509-1083608	-49.2
Nov-m1860-5p	TGGGCATCGTCGGCGGGAAGG	21	Nov-m1860	GCGCGCGGGATGGGCATCGTCGGCGGGAAGGGCGGGCACGGCGGCGGGAGCAGCGACTCGGAGTCCGGCGGCGACCTGGCGTGGCCGTGGCA	92	4(+):2037047-2037138	-38.9
Nov-m1861-5p	TGTAGAGGCACTAGAGCTGGC	21	Nov-m1861	CTGATCGAGCTGTAGAGGCACTAGAGCTGGCAACTAACCCAATTTGGGGTCTATTTGGAGAGTTTCTAGCCGCTGTAGTTTTTTTCAGA	89	4(+):2516317-2516405	-26.2
Nov-m1862-5p	TCTTAATTTCGAGTTGGGCTGC	22	Nov-m1862	TCTGGCGAGTTCTTAATTTCGAGTTGGGCTGCATCGGTTTTGATCTCCGGCAAGGAAGTAAGTTCTGTCAAC	72	4(+):3563843-3563914	-18.3
Nov-m1863-3p	TTAGATCGTGGGTTAGGTGGC	21	Nov-m1863	CGCCGCATGTAACGCAGTGCAGCGCGCTCGTTTATCCGGTCTGTGACCAGTCACAGACCGATTAGATCGTGGGTTAGGTGGCGACAGGTGGT	92	4(+):3740547-3740638	-40.2
Nov-m1864-5p	TAGGCCGGCCGACCTCTCTA	20	Nov-m1864	TGCCCTTGGATAGGCCGGCCGACCTCTCTATCGCCGGCGAGGTCGTCTCCCGTGTCATGCCGGCGA	66	4(+):3941663-3941728	-25.3
Nov-m1865-5p	ACCACCGGAGCATCGTCGCCGTCG	24	Nov-m1865	GCCGCCGAAGACCACCGGAGCATCGTCGCCGTCGTCGATCCGAAGAGCCCCGCCGTTTCCTCCTCGTCGCCGGCGCCGTCCGTTGCTTCTCCGTCGCT	98	4(+):4092182-4092279	-28.9
Nov-m1866-5p	GATGCTCTCAGTGTGGTTGGGGAT	24	Nov-m1866	TGCCACCGTGGATGCTCTCAGTGTGGTTGGGGATGACAGATCTAGAAGTCACTCATGGCTCCATCCGTTCTAGTGACGCAGCAACCTAGCCGTCACAGGCT	101	4(+):4379548-4379648	-30.8
Nov-m1867-5p	GAGAATTTGGAGAAGCTGGGAAAC	24	Nov-m1867	GCTAGCTAGTGAGAATTTGGAGAAGCTGGGAAACCCAGTTCAGGCTTCTAGTTCATTTTTCAGATTCTACAACTACATATTCTCAGAATCTAGG	94	4(+):4917847-4917940	-23.3
Nov-m1868-5p	TTAGATTTATTGGCTTAGACT	21	Nov-m1868	TTGTTTAGGCTTAGATTTATTGGCTTAGACTTTTAAGTTAACTTATTGGCTTATATAATTTATAAACCAATGGATTTAATGTCCTATGTTT	91	4(+):5174190-5174280	-21.06
Nov-m1869-5p	TGCTCTTAGTTTGTTGGTGTTGGG	24	Nov-m1869	CTGTGAGAGATGCTCTTAGTTTGTTGGTGTTGGGATTTATAGCATCTCAGAGTTCTATTACACTGACCTTGACTTTCCGTGTTTCTTTTCCACGGT	96	4(+):5851455-5851550	-26.4
Nov-m1870-3p	TTGCCGAAGCCGGAGACTCGC	21	Nov-m1870	GAGCTGAAGGGCAGGGTACTTGGCACGGAGAACTTCGATGTCCTCCCAAGTTGCCGAAGCCGGAGACTCGCCCTTCCACTG	81	4(+):6194212-6194292	-31
Nov-m1871-3p	AGTGGAGTTGTGAAACTGCCTA	22	Nov-m1871	TAGTGCATGTTTGGTAGAGCTACAACTCCTAAATTTAGCTTCAAAAGTTGGGTATGGAGTGGAGTTGTGAAACTGCCTAATCCTAGCTC	89	4(+):6264684-6264772	-24.2
Nov-m1872-5p	GATCGACGTGAGCGGATGGAC	21	Nov-m1872	GCGTGGATCTGATCGACGTGAGCGGATGGACCCGGCTGCCCCTTGCTCCCTACGGTCCCACGA	63	4(+):6460817-6460879	-19.3
Nov-m1873-5p	AGAGGTCCTGTAATTCTACAAAAG	24	Nov-m1873	AAGTAGTCCAAGAGGTCCTGTAATTCTACAAAAGTGGAGATATAAGATTGTAATTCTACAAAAGTGAAGATACAAGATTTAGGGGTGAGACTCTC	95	4(+):6592232-6592326	-19.4
Nov-m1874-5p	GTTAAGTCACTGACATGTGGGCCA	24	Nov-m1874	CCGCCATGTAGTTAAGTCACTGACATGTGGGCCATAGCAAAGTAGGACCCACATGTCAGTGACTCAACTGCATGTGCAG	79	4(+):6950542-6950620	-51
Nov-m1875-3p	GAGCTGGGCAATGGATTTTGCAA	23	Nov-m1875	CCTATGGGACTGTTGCTGATCTTGACCCAACTCAGTTAGATGAGCTGGGCAATGGATTTTGCAATTCCGGTAAA	74	4(+):7164781-7164854	-26.5
Nov-m1876-3p	AAACGATGGAGCCTTGTAGACGTA	24	Nov-m1876	TAAATTATTTTTAATTTACAAATTTATTGTTTCGCTTATTTCTCAAATAAGTGAAACGATGGAGCCTTGTAGACGTATATTATATAC	87	4(+):8262300-8262386	-23.6
Nov-m1877-3p	GTCAACTGCAGAGGATCCTGATAC	24	Nov-m1877	ATAGCTGGGAGAGGGAGAGGGATTGAGATCCTCTGCTGTCGACTGCACCGTGCCTAGGCGCGGTGCAGTCAACTGCAGAGGATCCTGATACGAGGCAGAGA	101	4(+):8426815-8426915	-52.81
Nov-m1878-3p	AGAGAGTAGCGATGAAAATGTAGC	24	Nov-m1878	GGACGCCCCTGCGTCAGCTTCGTGTCCTCTCCTTCGACGGTGGCCAGCAACAGTGTGTATTGAAGAGAGAGAGTAGCGATGAAAATGTAGCGGATACAGAC	101	4(+):8520818-8520918	-28.5
Nov-m1879-3p	CTGAACTAAAGAACAAATATAGAT	24	Nov-m1879	TTGGAGATGCTCTAACATCTCACTAGACTAGCGGTTGTGGTTGGGAACAGAGGGAACAACACCTGAACTAAAGAACAAATATAGATGCAAAGAACG	96	4(+):9290418-9290513	-19.3
Nov-m1880-3p	GAAAATGAAGAGTAGGGGGACTGA	24	Nov-m1880	GCACCTTTGGTTGATTAATATATAAGGTAGTCATGGTTATATCCGAGCTAGTTATGTCTTCATCAGAGAAAATGAAGAGTAGGGGGACTGAAGAAGGAAGA	101	4(+):10078498-10078598	-18.6
Nov-m1881-5p	GTCACTGGGAGCCGCCGGGAGTC	23	Nov-m1881	TGCAGCCGTCGTCACTGGGAGCCGCCGGGAGTCACCGTCGCCGCACCGCTGGGAGCCGCCATCGACGTCCGCCAGCGCCCTCCGACGTCACTCGTTGTG	99	4(+):11411020-11411118	-34.3
Nov-m1882-3p	TCTATGGGATTGGTTTTTTTTTG	23	Nov-m1882	ATCCCTTGGTAAAAAAAAATTAAATCATAGGGACATATTTAGATAAGCACTGTGTCCAGATTAATCTATGGGATTGGTTTTTTTTTGAACGGAGAGA	97	4(+):11650783-11650879	-22.52
Nov-m1883-3p	GAGGGGATGGGTGTCGGCAGCGGC	24	Nov-m1883	ACCGCCGGCCACGTCGCTGCCCCTCCCCGCGACCCCTCCTCTCATAGATCCGGCGGAGGGGATGGGTGTCGGCAGCGGCGCAAGGCGTA	89	4(+):13171259-13171347	-46.9
Nov-m1884-3p	ATTTACTGTAGTAGGATGTGTCAC	24	Nov-m1884	TGTACTAGGGTATGATATATCCTAGTACAACAAATCTAAACAACATAGAGTATGTCCAGATTTACTGTAGTAGGATGTGTCACATCTTAATAC	93	4(+):14035888-14035980	-34.5
Nov-m1885-5p	ACTCCTCCTAGGATAATGTATGTG	24	Nov-m1885	AGGAGATGTGACTCCTCCTAGGATAATGTATGTGGATATAGGGGTGTCCACATACATCAATTTAGGAGGGGTCACATTATTCTTCTC	87	4(+):14136916-14137002	-49.9
Nov-m1886-3p	ATCAAGCTAATAGAGAATGCTTG	23	Nov-m1886	ACTTTTTAGAGCAATGTATTGCCTCTGGTGTTGGGCTCAACTATAAAGGTGTGATGACGATATCAAGCTAATAGAGAATGCTTGTTGGAAACTT	94	4(+):14729908-14730001	-19.5
Nov-m1887-5p	GATCCCACCGTTGACCGAAGTTGA	24	Nov-m1887	GTCTAGTCCCGATCCCACCGTTGACCGAAGTTGACCTCCAAAAATCCTAACTCTAGTCGCTTTCTCACATGGTATCTCGACCGCACTGGACC	92	4(+):15086587-15086678	-18.05
Nov-m1888-3p	TTAGTCCCGGTTGGTATTAAGTT	23	Nov-m1888	ATAGGGGTGGGACTTTAGTCCCGGTTGGTAATACCAACCGGGGCTAAAGATCACCGGGATCTTTAGTCCCGGTTGGTATTAAGTTACGATCTTTA	95	4(+):15151941-15152035	-53.3
Nov-m1889-3p	AATATACTATAGGTGTCGTTTTTA	24	Nov-m1889	TGTTTTAAAAAAAAAACGGCACCTATAATATATTATAGGTGTCGGTTTTTAATTAACCGGCACCTATAATATACTATAGGTGTCGTTTTTAAAAAACCAAC	101	4(+):15976888-15976988	-51.3
Nov-m1890-5p	TGGTGGCGGCCGGCGCACGCGTG	23	Nov-m1890	CAGGCCCGGGTGGTGGCGGCCGGCGCACGCGTGGAGAGGTGGCAAGGCAGCGAGGCGGTGGCCGGCGGCAACCGCCGGATCCCGCGACGGCGGT	94	4(+):16358812-16358905	-46.3
Nov-m1891-5p	GTCACATGTGTCGTCGGCAACATC	24	Nov-m1891	ATCCTCCATTGTCACATGTGTCGTCGGCAACATCGGATCTAAAGCAGCGAAGGAGGAGCGTCGGTGTCAGTCGGGTCAGATCTGTAGTAGGGAGAGGGG	99	4(+):16534999-16535097	-23.94
Nov-m1892-3p	AGATTCGTACTATTAGGATATGT	23	Nov-m1892	AACTGTATGTAACATATTTTAGTATGATGAATCTAGACAGAGGTATGTCCAGATTCGTACTATTAGGATATGTTGCATCCAGT	83	4(+):16561162-16561244	-38.1
Nov-m1893-5p	TGGTGAGCTTCCTGTAGATGCAAC	24	Nov-m1893	AGTGTCTGTTTGGTGAGCTTCCTGTAGATGCAACTCTCCTAAAATCCAGCTTGCGGAAGCTCCCCCAAACAATCTAGATTTTCACA	86	4(+):16561289-16561374	-23.55
Nov-m1894-3p	TGGGCCAGGATGTTATAGATACCA	24	Nov-m1894	AGTATAAATTTAGTGCTATACATACATGGGCCTGTTCCTTGGAAGAGCTAGACTACTATGGATTTTTGGGCCAGGATGTTATAGATACCAGTGAGAGGTC	100	4(+):16610559-16610658	-21.2
Nov-m1895-5p	AATTTATAGCCGGCTGCAACA	21	Nov-m1895	GTGGGCTATAAATTTATAGCCGGCTGCAACACGAACTCTAATACGTTATGAGTGTATGAGAGGTAGGACCGGGTATAAATAATGTAGTATAT	92	4(+):16810725-16810816	-25.1
Nov-m1896-5p	ATGTTACGAACCCAGACTAAAGAT	24	Nov-m1896	GTCTCGGTTGATGTTACGAACCCAGACTAAAGATGGACCATCTTTAGTTCGGGTTGATAACACTAACCAGGACT	74	4(+):16943384-16943457	-36.7
Nov-m1897-5p	ATCTTACTTTAGTATTGCGGGTGC	24	Nov-m1897	TATAGATAGCATCTTACTTTAGTATTGCGGGTGCTCTAATATGTGCAATCCTGACGCCAACGAGGTAAGCTGCCATCGACC	81	4(+):17075941-17076021	-22.2
Nov-m1898-3p	GGCCGAGTAGTGTGCGGATGGACG	24	Nov-m1898	GTGCACGCGAATTAGCCACGCCACTCTAGACGCCATGCTTACACATCCTGCCGAGCAGCAGGCTGGGCCGAGTAGTGTGCGGATGGACGAGGCTTGCAG	99	4(+):17238277-17238375	-34
Nov-m1899-5p	TGGAAACTTGGAACCTGGTGGTGT	24	Nov-m1899	ACTCGGAGAGTGGAAACTTGGAACCTGGTGGTGTGTGCGCCCTTTGGGTACCTTCGAAACACCATAAGTTAGCCAAGGAAATGCACCTGATA	92	4(+):17664947-17665038	-25.71
Nov-m1900-5p	TTTTGATATTTAGTCCCAGTTGGT	24	Nov-m1900	ACGGGTACTTTTTTGATATTTAGTCCCAGTTGGTAACACCAACGGGGACTAAATATCAATTAGAGAAAGATGGGGGGTCCAT	82	4(+):17676466-17676547	-34.6
Nov-m1901-5p	TGGGCTTGGCGGAATCAGCGGG	22	Nov-m1901	GCGAAGATAATGGGCTTGGCGGAATCAGCGGGAAAAGAAGACCCTGTTGAGCTTGACTCTAGTCCGACTTTGG	73	4(+):17706219-17706291	-22.8
Nov-m1902-3p	GTCCACGTGCAGGGTGAACATGTA	24	Nov-m1902	TGGACAGAGATCAGGGAGTTATCAAGCGCGGCAGGGGAGGTCGTCCACCGAGTCCACGTGCAGGGTGAACATGTAGTCTAGGCGA	85	4(+):17842608-17842692	-21.8
Nov-m1903-5p	ATTTATATCCATAGATTCCCCCTT	24	Nov-m1903	GGGGGCTTGTATTTATATCCATAGATTCCCCCTTGTCCAAGTAAGACTAGGGAGATAAATATGGATACGATCCAAGTAGTCCT	83	4(+):18178345-18178427	-29
Nov-m1904-3p	CGAGTCAGCGTAGAACCCACGTGG	24	Nov-m1904	ATTCTGGGTCATTAGGCGGTATTTACCCTGGTTTTTGTCTAACGTGGCAGCCGAGTCAGCGTAGAACCCACGTGGGGCCCATATG	85	4(+):18204525-18204609	-27.9
Nov-m1905-3p	GCAAGTAGGTCCCGTGAACTCACT	24	Nov-m1905	GTAACTCGATGGCAAGTTGAGGGACCTTCGTGTACTTTTCCCCTCGCAATCAGCGGTGCAAGTAGGTCCCGTGAACTCACTTACTCAGTTA	91	4(+):18367622-18367712	-27.8
Nov-m1906-3p	TAATAGCCATTGTGGAACTAGT	22	Nov-m1906	GTTCTTAGGGCATCCACAATGTGTTGAGAACCAGGTAATAGGCATTCAATGCTCCTCTACAACCTGGTAATAGCCATTGTGGAACTAGTAAATAAGTAG	99	4(+):18570614-18570712	-31
Nov-m1907-5p	AGGTCTTCTCAAGTCTCTAACGTG	24	Nov-m1907	CCCTCACACAAGGTCTTCTCAAGTCTCTAACGTGAAATAGAAATGAGCTGCAATTTTTGTTTAGTTACGCGTTAGTCAGGATTAGAGGATTCGAACTCAAA	101	4(+):19105690-19105790	-23.5
Nov-m1908-3p	TGAGTGGCTCTTGTCTGTCATG	22	Nov-m1908	TGTGGCCTGGCTGGTTCAGATGAGCCGAGATAGGCAGTCTCCTTGGCTAGCCTGAGTGGCTCTTGTCTGTCATGGAAGGCTTCT	84	4(+):19420143-19420226	-36
Nov-m1909-5p	TAGGCGAGCTCCGGCGGCGGC	21	Nov-m1909	GGCGGCGGAGTAGGCGAGCTCCGGCGGCGGCGGCGGGCGTGGTCGGTGCCGCCCCCGACCGGAGCGCCGCGGACAGCGCGGCG	83	4(+):20063342-20063424	-52.4
Nov-m1910-5p	CCGTCGCCGACCGCCCTCGCC	21	Nov-m1910	GCTGCCTCCTCCGTCGCCGACCGCCCTCGCCGACCGTCCTCGTGTGCGCGCTGCGTGAGTGGTGAGAGAGAAAAGAGCAAG	81	4(+):20214488-20214568	-24.3
Nov-m1911-5p	AGCCTCCGCGTCGACCTCTCGGG	23	Nov-m1911	CGCCGGGGCCAGCCTCCGCGTCGACCTCTCGGGGATTACGGCGATCCGCAACGCCATTGTGGCCGAGGGGGGCGGCGGCGGCGGCGGCGGCGG	93	4(+):20587419-20587511	-52.9
Nov-m1912-5p	AGGGTAATCTATGTGACGTGGCAC	24	Nov-m1912	GCTCTATGATAGGGTAATCTATGTGACGTGGCACCGGCCGCACCCCGCGGGAGGGGGCTACCTACAGAATTACCACGGTGCA	82	4(+):20831867-20831948	-28.1
Nov-m1913-3p	TAGATCCGTAGTAGTAGAATG	21	Nov-m1913	TGGATGTAACACATTCTAGTATAACGAATCTGGACAGATGTATGTCTAGATCCGTAGTAGTAGAATGTGTCACATCC	77	4(+):20990090-20990166	-41.8
Nov-m1914-3p	AATGAGCAGGGGCTGTCGAGAACG	24	Nov-m1914	GCAGGAGCATGGCCGTCGACACCCCCGAGTTGTCCGTTAATGAGCAGGGGCTGTCGAGAACGTTGGTCCGTG	72	4(+):21408650-21408721	-25.8
Nov-m1915-5p	ACGTACCGTAGCTGGACCGGCCGA	24	Nov-m1915	TTGGAGCGACACGTACCGTAGCTGGACCGGCCGACCCACCTTGCTTAGTGGGTGTGTCCACCACTACACGATGGGTACGCTAGCCAAG	88	4(+):21674106-21674193	-30.4
Nov-m1916-3p	GATTCCTGGTCTCTTATTGCCCCT	24	Nov-m1916	TTACTCATGATAGGGACAATAAGAGATCGGGATTAGTTCCACATCTCTTGACTAGTGGATTGATTCCTGGTCTCTTATTGCCCCTATCATGAGTA	95	4(+):21698814-21698908	-56.7
Nov-m1917-3p	GTTACCGTGGGAATTTTAAAAGTT	24	Nov-m1917	AACTTGCAGATGGGTGAGGGGATTCAGTCATGGGACCTTCACTTTTCATAAATAGTGTGTTACCGTGGGAATTTTAAAAGTTACATGCAAGT	92	4(+):21772694-21772785	-25.2
Nov-m1918-5p	ATGGTCAGGGCGTGAGTAGATTGT	24	Nov-m1918	TGCCTAACACATGGTCAGGGCGTGAGTAGATTGTCGCCGTCCCGTCTGTCATTCGGCCGGTCACAGACCGATCGCAAACTGCTATTAAATGTGGCG	96	4(+):21929005-21929100	-26.12
Nov-m1919-5p	TTCGAGCCCCATGGATGGAA	20	Nov-m1919	TCAGTGTGTCTTCGAGCCCCATGGATGGAAGATACCACATGTCGATCCTGATCAAGGTGCTTGGATCATGGACTGAA	77	4(+):22185219-22185295	-24.4
Nov-m1920-3p	TTTCTCGCCGGTACCGTTCGCACT	24	Nov-m1920	AGTAGCATGGTTGGTAGGTAGGTAAGGGATATAGGAGGGTTAAAATTTGTTTATTTTCTCGCCGGTACCGTTCGCACTTTTAGGCTAC	88	4(+):22290218-22290305	-20.1
Nov-m1921-3p	CGTATGATTTGACGCTGAACAAA	23	Nov-m1921	CTCCCATCCGTGGTGGCACATCATTCAGCATCAGTTGACGTGGTGTTGAGGTATCTAAGTTCAACGCCGTATGATTTGACGCTGAACAAAAGGGTAATTT	100	4(+):22597068-22597167	-32.6
Nov-m1922-3p	GTCATCCTCGGCGCCGTCAACC	22	Nov-m1922	CCGCACCGTCGGGTTCGGCAGCAACGCCGCGCTGATGGGCAACGTCATCCTCGGCGCCGTCAACCTCGTCTGCCT	75	4(+):22600508-22600582	-24.9
Nov-m1923-5p	AGTATACGTCGGTGACGAGGGCAG	24	Nov-m1923	ATCTGACCCAAGTATACGTCGGTGACGAGGGCAGTGGACTACGACGGTCCATGGCCTTCTCCTCTGTCTCATGCTTGAGGCATGG	85	4(+):22886539-22886623	-34.9
Nov-m1924-5p	TGTCCGTGGTCGACCTCGTGGTGC	24	Nov-m1924	ACGCCGAACGTGTCCGTGGTCGACCTCGTGGTGCAGGTGTCCAAGAAGACCCTCGCCGAGGAGGTGAACCAGGCGTTCCGCGA	83	4(+):22938392-22938474	-39.9
Nov-m1925-3p	CGCCTTGAGGACGACGAGAGG	21	Nov-m1925	AGGCGTCGCTGGAGACCACTCCTCGCTTCGCGCCACCGTCTCAAGGGCAAGACGTGTTGTGGCTCCGCCTTGAGGACGACGAGAGGTAGCTCCGCC	96	4(+):23312306-23312401	-36.1
Nov-m1926-3p	TCGGCCTGGGCCTGCGCGTGC	21	Nov-m1926	AGGACGTAGCCCTGCGCCGCGGAGGCCCCGTCGTACCGGAACTCGGCCTGGGCCTGCGCGTGCGCGTGCGCCG	73	4(+):23510902-23510974	-40
Nov-m1927-3p	GACAGCGGTTGACGACCATGAGGT	24	Nov-m1927	AAGGAGGAGCTTGAGCGGCCCACATGGAGTCATCCGTAGTTCACGACAGCAGCTGTGGTGGGTGCGACAGCGGTTGACGACCATGAGGTCATCCGCCAC	99	4(+):23543277-23543375	-37.7
Nov-m1928-3p	CCGGCCTGCGCCCGCCGACGCC	22	Nov-m1928	GGCGGGAACGGCGCCGCGCCGCAGCCGCCGCCGAGCCTCATCAGGCTCTCCTGCACCGACGGCACCTCCGGCCTGCGCCCGCCGACGCCGACGCCGTGG	99	4(+):23580389-23580487	-45.4
Nov-m1929-3p	ACCTCTTAACTGGTCCGCCAGGAA	24	Nov-m1929	CACATTTTTTTCAGGCGGACCATTTAAGAGGTCCACCTGTGAAAATAAAAGGTATTTTTTTAAATGAACCTCTTAACTGGTCCGCCAGGAAAAATTGATTA	101	4(+):23587324-23587424	-42.7
Nov-m1930-5p	ACTGTAAAATTGCGAGACTAATCT	24	Nov-m1930	GCACAGTCCGACTGTAAAATTGCGAGACTAATCTTTTGAGCCAAATTATGTCATGATTAGTCATAAGTGCTACAGTAACCCATATGTGCT	90	4(+):23744928-23745017	-24.02
Nov-m1931-3p	GTAGCATATGTGATGTGAATAGAT	24	Nov-m1931	TCTAGCATTGCCCATATTCATATAGGTGCTTACATTATGAAACGGAGGAAGTAGCATATGTGATGTGAATAGATGCTTGCACAT	84	4(+):23840102-23840185	-19.2
Nov-m1932-5p	GACCGAAATTTAGTGAGATAAGA	23	Nov-m1932	GCTTTCGACCGACCGAAATTTAGTGAGATAAGAAATGTGCCGCTAATTTCTATCTCTTAGTGTATGTGTTGGGAGACGTA	80	4(+):24049994-24050073	-19.1
Nov-m1933-5p	GTGGCTGGGCGGGGGATCGAACGG	24	Nov-m1933	TGGCAAGCACGTGGCTGGGCGGGGGATCGAACGGGGCAGATTTTTGGGCGACATGGCCGCGCGGGTGAGTGAGCAG	76	4(+):24346433-24346508	-22.5
Nov-m1934-5p	AATATATAGCCAGCTGTAGCACGG	24	Nov-m1934	ACAAGCTACAAATATATAGCCAGCTGTAGCACGGACTCCAAGACACAGTGTGTGTATGATAGATGGGACTATGTATTAATAGTGTAGTATGTA	93	4(+):24497152-24497244	-29.1
Nov-m1935-5p	GTTCAGGCTTAGACTTTTTG	20	Nov-m1935	CTACTTATTTGTTCAGGCTTAGACTTTTTGGCTCATAAACTGTCTTATAAGCCTAAACAAAGAGGGGTTGA	71	4(+):24618236-24618306	-19.7
Nov-m1936-3p	TGAGGGCTATTTGAAAATAAT	21	Nov-m1936	TGGATCAAAGGGATATTTTTTAGCCCTCCCTCAAATAGCCCAAAAAGATCCAAAATTGTGAGCTATTTGAGGGCTATTTGAAAATAATCCATCCAAAA	98	4(+):24664470-24664567	-30.6
Nov-m1937-5p	TCCTATGTCCTCTCTGAGTCC	21	Nov-m1937	GGACTTTGACTCCTATGTCCTCTCTGAGTCCAGCCTGTTTATCTATTCTGATAAGATTGTGATTAAGACCTGTGGGACTACAAAGCTCCT	90	4(+):24916862-24916951	-21.9
Nov-m1938-3p	CTTCGGAGTTCTCTGTTGCTGTT	23	Nov-m1938	TGCTTATGGCGACCTGGTGAAGAGGGTCCTCAGGTGCTTTGGCCCTTCGGAGTTCTCTGTTGCTGTTACCATCTTTG	77	4(+):24917492-24917568	-23.5
Nov-m1939-5p	AATGCCTGCTGGGACCACGTACCT	24	Nov-m1939	AGTATTAGCTAATGCCTGCTGGGACCACGTACCTGGTCGATACCCGATGGTACTAGGCGTGGTACCTATCAGTACTAGACCTGGTACC	88	4(+):25250763-25250850	-32.4
Nov-m1940-3p	AAAGACCTATGAGGCTATGACAGT	24	Nov-m1940	GTTTGTTAATGCAATTATGACCTATGAGGCTTTTTTTTTTCCTCGAAAAGACCTATGAGGCTATGACAGTATCTGCAGTT	80	4(+):25330828-25330907	-19.1
Nov-m1941-3p	TGCTGAGGTCTGATGACGAGAT	22	Nov-m1941	TTGTCTCACCTGTCACCGGATCTCTGTAGGCACAAGAAACCTTCAGTGCTGAGGTCTGATGACGAGATTGTGGGATGT	78	4(+):25424894-25424971	-29.5
Nov-m1942-3p	ACTCCCCCGTTTCATAATGTAAG	23	Nov-m1942	GTCCTGTCTTCTTGCTTGTGAGAGGGTGAGGGTAGCTGCATGTGAGAAGATGATCGCTTATTCAATACTCCCCCGTTTCATAATGTAAGTCATTCTATT	99	4(+):25507085-25507183	-25.66
Nov-m1943-3p	AGGAGTCAGGGTGGATTGGGTGGG	24	Nov-m1943	CACTGTTCCCTCCTTCCGGTGGTGGCAAGGGCGGGCGGTGGCAGCGGAGGAGTCAGGGTGGATTGGGTGGGGGGAGATTTC	81	4(+):25772527-25772607	-25.9
Nov-m1944-5p	GACACTTCCCCCTTGACGCTAATG	24	Nov-m1944	CGACGCTAATGACACTTCCCCCTTGACGCTAATGACATTTCCCCCTTTATACAAGTGACTTAGCTTCCGCAGGGGAGGCTAGAGCGACA	89	4(+):25897879-25897967	-23
Nov-m1945-3p	GTGTAAGTGGGTCCGCGCGTCCGT	24	Nov-m1945	TCCTTTTAACGACGCAACGACAAAAGTATAAGTAAGGTGATATGTGTAAGTGGGTCCGCGCGTCCGTTGAGTTAGGC	77	4(+):26126403-26126479	-19
Nov-m1946-5p	CGGGCTCGCCGCCTGCGGGGTG	22	Nov-m1946	GCGTGCTGGTCGGGCTCGCCGCCTGCGGGGTGATGATGAGCATCGTGTCGACGGCGTCCGACCTGATGCA	70	4(+):26251318-26251387	-34.1
Nov-m1947-5p	GGTTTAGGGTTAGAGAGGCTGTTG	24	Nov-m1947	AGCCGGATAGGGTTTAGGGTTAGAGAGGCTGTTGGAGCACGTTTTTTTTTTTTTGCTAGAATAGCTAAAATTTAGCTTGGAGAGTGAGATGGGG	94	4(+):26437916-26438009	-21.44
Nov-m1948-5p	AACTGAACGCTGGTCGATCTTCAG	24	Nov-m1948	AAAAGCTCTGAACTGAACGCTGGTCGATCTTCAGGCACAGGAAATAGCCGGGAACGCGACCAGGTTCATCCAAGAGGATCT	81	4(+):26692015-26692095	-29.8
Nov-m1949-5p	ACATCCGATGTGATAGGGACGTTT	24	Nov-m1949	TATTGTTCAAACATCCGATGTGATAGGGACGTTTTAGGCCTTACTCCGTGTTGTGCCCCTCACGTCACGGTGCTCGTTCATGC	83	4(+):26696847-26696929	-18
Nov-m1950-5p	TCCTGTCCCCGGCCAAGCTGT	21	Nov-m1950	GCGTCCCCGTTCCTGTCCCCGGCCAAGCTGTCGCTCGAGCGCCGGCTCCCGCGCGCGACGTGGACGGCGCGACGA	75	4(+):26977494-26977568	-34.2
Nov-m1951-3p	ACCGCCGGTGGCGCGACGGG	20	Nov-m1951	TTGAGGCGCCTGACGACGGCGGCGGCGGCGGCGCCGGGGCTTTGGAGGTAGCGCGCGTACTGTATCACCGCCGGTGGCGCGACGGGCTTGCCCCGC	96	4(+):27337018-27337113	-42.81
Nov-m1952-3p	ATAAGTTGAGGACCACCAAATCCG	24	Nov-m1952	ATCTGGTAGCCTAGAGCTCGGTGGTGTTTTGATGGGTAGACAACAGTGGCGGCCATAAGTTGAGGACCACCAAATCCGGTTGCCATGA	88	4(+):27471378-27471465	-29.7
Nov-m1953-3p	TTGAGCCTGATGTTTGTCTTGTG	23	Nov-m1953	GGAAACCCGAGGGGGAGATGTTTGAGGTCACAGCAGGGCAACTTGGTCTTGAGCCTGATGTTTGTCTTGTGCTGGGTAACT	81	4(+):27869792-27869872	-25.1
Nov-m1954-5p	AGGCTTTGTAGTCCCGGTTGGGAA	24	Nov-m1954	TAGAGGAGAAAGGCTTTGTAGTCCCGGTTGGGAACCCCCTGTAGTCCGGGGGTATGACCGGGGCTACAAATCCAAGACTAAAGA	84	4(+):27945617-27945700	-41.3
Nov-m1955-3p	GCAGATGTTGTCGAAGGTGAG	21	Nov-m1955	TCGTTCTCCGGCAGGCCGCGGGCGAGCGTCTCGGGGTCCTTGCCGAACGCGAGGCCGCAGATGTTGTCGAAGGTGAGGCGGAGGAGG	87	4(+):28062700-28062786	-42.1
Nov-m1956-5p	ACCGTCGCGGAGATGCTCAGGTAA	24	Nov-m1956	GGGAGTCGAAACCGTCGCGGAGATGCTCAGGTAAGCAGGCCCTGGAGGACGACCACCAGTCCTGGAACCAGCTACCGCGGGGGGAGAGAGGGCAGCCCA	99	4(+):28261226-28261324	-38.1
Nov-m1957-5p	AAGTAATATGGGACAGATGTAGTA	24	Nov-m1957	TTAAAGTGACAAGTAATATGGGACAGATGTAGTACTTCTACCACCTAAATAGTAGTAGGTACTACATTCGTCCAAAATATAGCAACCTTTCGCTATAAT	99	4(+):28454125-28454223	-31.7
Nov-m1958-5p	AAGAGATTTTGAATAGATATGACA	24	Nov-m1958	CGGATGGAGTAAGAGATTTTGAATAGATATGACATATTCTACACATTCATATTTGTATTAGTTGGATACGTCCCATCCA	79	4(+):28666894-28666972	-19.34
Nov-m1959-3p	CGTGGACTCGTGGTAGCGGG	20	Nov-m1959	GATTCGCCGCAGCGGCGGCCGCCTGTTCGAGCGGTAGGGAGGGACTCGTCTCCCCGCCTCTCCTTGTCGTGGACTCGTGGTAGCGGGGGTGGGAGGA	97	4(+):28788757-28788853	-41.3
Nov-m1960-5p	GCTTAATCGGATAGAGGCACTAGT	24	Nov-m1960	TATATGTGCGGCTTAATCGGATAGAGGCACTAGTAAATGGTACCAAGCCCACAGTGGGCGTGACCCTAGCTTCCGGACCGATGGAGCGAACGAAAA	96	4(+):28903427-28903522	-28.4
Nov-m1961-3p	TCGTCGGGCCGTTCTTTGCT	20	Nov-m1961	CGATCTCGACGGCGAGGGCGGCGCCGGCGCCGGCGCCTCGTCGGGCCGTTCTTTGCTGCCGAAAGGA	67	4(+):29065956-29066022	-33.1
Nov-m1962-5p	GCTCGCTCGGCTCGGCTCGGCTC	23	Nov-m1962	TGGCTCGTTAGCTCGCTCGGCTCGGCTCGGCTCGGCTCATTTAAATTTCGTAACGAACCGAGCTGGCTCTAAAGCTCGTTAGAGATAACGAGCCAG	96	4(+):29591306-29591401	-44.19
Nov-m1963-5p	TAAATATTTTTGGTTGGAGCGAGA	24	Nov-m1963	ACCAAATATTTAAATATTTTTGGTTGGAGCGAGAGTAATGATTTTCTTATGGGAGTTTTATTTTTGGAGATATTCAGGTGGTGTTTGGTT	90	4(+):29775187-29775276	-20.2
Nov-m1964-3p	AATAAATTGGTAGGGTAGAGAACC	24	Nov-m1964	TAGCAAAATAATTTTACCCTACCAATATTTTGGTAGTGCCAAAGTTTGCCTAGACTTTAGCACTACCAATAAATTGGTAGGGTAGAGAACCAAACAAGCCC	101	4(+):30543221-30543321	-44.6
Nov-m1965-3p	AGATCGCCGACATCCCGCCG	20	Nov-m1965	CGTGTGCTTCCGCAGGAAGAACCGGGTGAAGAGGACGATCCGAGTGCCGGCAATCAGCTCGAAGATCGCCGACATCCCGCCGGACGAATACT	92	4(+):30545947-30546038	-27.8
Nov-m1966-5p	TTCCATCCGTTATATATTGATCA	23	Nov-m1966	GTATGAAATATTCCATCCGTTATATATTGATCATCAATTGACTAAAATTAAAAATTTCAAATTGATTATTATATAATGTTGGTGTAGTATTACTACA	97	4(+):30593107-30593203	-20.26
Nov-m1967-5p	TCTGGCCCCCTTCACATCTC	20	Nov-m1967	GCATTTTACATCTGGCCCCCTTCACATCTCGAGAGGGGATGCAAAGGGATCAAAGGATTTGAGAGAT	67	4(+):30919989-30920055	-19.9
Nov-m1968-3p	ATGAATGTGGATAATACTAAAAGT	24	Nov-m1968	AAGTTATAAGACTTTCTATCATTGCCTATATTTATATAGATGTTAATAAATCTAGTCACATATGTATGAATGTGGATAATACTAAAAGTCTTATAATAT	99	4(+):31147439-31147537	-28
Nov-m1969-3p	ATAACCTCGTGTTGGCAGATAAGA	24	Nov-m1969	GAAGTGGCTATCTCTGATGCTGCAACATGCGGAGGTCCTACAGAAATTGAGTATAACCTCGTGTTGGCAGATAAGAGGGCTATCAA	86	4(+):31605988-31606073	-27.4
Nov-m1970-3p	GCCGAAGATAGATTAGACAATGAT	24	Nov-m1970	AATCTAAATCAACGTTGAGATCTAACCTAATCGGCTGTCTTTTGCGTGCAAATGTCTGCCGAAGATAGATTAGACAATGATACTGCTATAG	91	4(+):32129279-32129369	-20
Nov-m1971-5p	AGTGTCTCATCCGGTTCTAGGTTG	24	Nov-m1971	TGTACCATGAAGTGTCTCATCCGGTTCTAGGTTGCTATATTATGCGACGGAGGGAGTAGGGTGTTGCATAGGGTGTT	77	4(+):32978368-32978444	-23.8
[truncated: 1,597 more rows]
