# Supplementary material for: Identification of miRNAs in Response to Cold Stress in ‘Chaling’ Common Wild Rice (Oryza rufipogon Griff.)
Source: Life (Basel). 2025 Dec 11;15(12):1896. doi: 10.3390/life15121896 (PMC12734129; doi:10.3390/life15121896)
Supplement: Supplementary file 1 [file life-15-01896-s001.zip › Supplementary Excel File S4.xlsx]

## Sheet: Excel S3
Excel S4. The expression levels of all the identified miRNAs in transcriptomes
miRNA name	C9311_1 (TPM)	C9311_2 (TPM)	C9311_3 (TPM)	C9311_4 (TPM)	CLWR1 (TPM)	CLWR2 (TPM)	CLWR3 (TPM)	CLWR4 (TPM)	C (TPM)	D (TPM)	A (TPM)	B (TPM)
osa-miR827	1987.55	1230.59	854.08	386.17	819.76	898.64	200.05	565.82	1609.07	620.125	859.2	382.935
osa-miR820c	3036.54	2647.76	3329.6	1787.81	2900.69	3597.89	2390.04	2897.01	2842.15	2558.7	3249.29	2643.53
osa-miR820b	3036.54	2647.76	3329.6	1787.81	2900.69	3597.89	2390.04	2897.01	2842.15	2558.7	3249.29	2643.53
osa-miR820a	3036.54	2647.76	3329.6	1787.81	2900.69	3597.89	2390.04	2897.01	2842.15	2558.7	3249.29	2643.53
osa-miR818e	27.6	55.55	73.4	32.18	13.51	29.95	73.7	33.95	41.575	52.79	21.73	53.825
osa-miR818d	27.6	55.55	73.4	32.18	13.51	29.95	73.7	33.95	41.575	52.79	21.73	53.825
osa-miR818c	27.6	55.55	73.4	32.18	13.51	29.95	73.7	33.95	41.575	52.79	21.73	53.825
osa-miR818b	27.6	55.55	73.4	32.18	13.51	29.95	73.7	33.95	41.575	52.79	21.73	53.825
osa-miR818a	27.6	55.55	73.4	32.18	13.51	29.95	73.7	33.95	41.575	52.79	21.73	53.825
osa-miR815c	32.21	5.7	60.05	14.3	54.05	19.97	126.35	90.53	18.955	37.175	37.01	108.44
osa-miR815b	32.21	5.7	60.05	14.3	54.05	19.97	126.35	90.53	18.955	37.175	37.01	108.44
osa-miR815a	32.21	5.7	60.05	14.3	54.05	19.97	126.35	90.53	18.955	37.175	37.01	108.44
osa-miR814c	0	4.27	0	0	22.52	0	21.06	0	2.135	0	11.26	10.53
osa-miR814b	0	4.27	0	0	22.52	0	21.06	0	2.135	0	11.26	10.53
osa-miR814a	0	4.27	0	0	22.52	0	21.06	0	2.135	0	11.26	10.53
osa-miR812v	73.61	35.61	20.02	0	13.51	43.27	0	52.81	54.61	10.01	28.39	26.405
osa-miR812u	82.81	91.15	40.04	0	45.04	36.61	31.59	90.53	86.98	20.02	40.825	61.06
osa-miR812t	82.81	91.15	40.04	0	45.04	36.61	31.59	90.53	86.98	20.02	40.825	61.06
osa-miR812s	4.6	4.27	6.67	0	0	13.31	0	11.32	4.435	3.335	6.655	5.66
osa-miR812r	0	0	6.67	0	0	0	0	11.32	0	3.335	0	5.66
osa-miR812p	0	11.39	0	0	202.69	332.83	210.58	67.9	5.695	0	267.76	139.24
osa-miR812o-5p	0	11.39	0	0	0	0	0	0	5.695	0	0	0
osa-miR812o-3p	0	2.85	0	0	0	0	0	0	1.425	0	0	0
osa-miR812n-5p	73.61	91.15	93.42	50.06	63.06	29.95	0	154.66	82.38	71.74	46.505	77.33
osa-miR812n-3p	82.81	91.15	40.04	0	45.04	36.61	31.59	90.53	86.98	20.02	40.825	61.06
osa-miR812m	676.32	759.15	527.13	575.67	13.51	63.24	5.26	0	717.735	551.4	38.375	2.63
osa-miR812l	676.32	759.15	527.13	575.67	13.51	63.24	5.26	0	717.735	551.4	38.375	2.63
osa-miR812k	676.32	759.15	527.13	575.67	13.51	63.24	5.26	0	717.735	551.4	38.375	2.63
osa-miR812j	55.21	59.82	46.71	39.33	220.7	342.81	331.66	354.58	57.515	43.02	281.755	343.12
osa-miR812i	55.21	59.82	46.71	39.33	220.7	342.81	331.66	354.58	57.515	43.02	281.755	343.12
osa-miR812h	55.21	59.82	46.71	39.33	220.7	342.81	331.66	354.58	57.515	43.02	281.755	343.12
osa-miR812g	55.21	59.82	46.71	39.33	220.7	342.81	331.66	354.58	57.515	43.02	281.755	343.12
osa-miR812f	105.82	17.09	6.67	57.21	198.18	213.01	252.69	162.2	61.455	31.94	205.595	207.445
osa-miR812e	13.8	59.82	53.38	0	67.56	29.95	0	49.04	36.81	26.69	48.755	24.52
osa-miR812d	13.8	59.82	53.38	0	67.56	29.95	0	49.04	36.81	26.69	48.755	24.52
osa-miR812c	13.8	59.82	53.38	0	67.56	29.95	0	49.04	36.81	26.69	48.755	24.52
osa-miR812b	13.8	59.82	53.38	0	67.56	29.95	0	49.04	36.81	26.69	48.755	24.52
osa-miR812a	13.8	59.82	53.38	0	67.56	29.95	0	49.04	36.81	26.69	48.755	24.52
osa-miR810b.2	46.01	8.55	0	39.33	18.02	26.63	115.82	33.95	27.28	19.665	22.325	74.885
osa-miR810b.1	0	5.7	20.02	21.45	117.11	113.16	200.05	45.27	2.85	20.735	115.135	122.66
osa-miR810a	0	0	0	0	45.04	0	21.06	0	0	0	22.52	10.53
osa-miR7695-3p	0	0	0	0	4.5	0	0	0	0	0	2.25	0
osa-miR7694-5p	9.2	24.21	0	0	45.04	0	0	26.41	16.705	0	22.52	13.205
osa-miR7694-3p	41.41	89.73	20.02	10.73	67.56	69.89	94.76	135.8	65.57	15.375	68.725	115.28
osa-miR7693-5p	32.21	22.79	13.35	39.33	4.5	13.31	47.38	56.58	27.5	26.34	8.905	51.98
osa-miR7693-3p	27.6	8.55	13.35	0	31.53	19.97	47.38	49.04	18.075	6.675	25.75	48.21
osa-miR7692-3p	32.21	0	0	0	0	0	10.53	0	16.105	0	0	5.265
osa-miR6255	18.4	0	0	0	0	3.33	10.53	0	9.2	0	1.665	5.265
osa-miR6254	0	9.97	0	0	36.03	0	15.79	0	4.985	0	18.015	7.895
osa-miR6253	0	12.82	13.35	0	0	0	0	18.86	6.41	6.675	0	9.43
osa-miR6252	0	0	0	0	0	0	57.91	0	0	0	0	28.955
osa-miR6251	18.4	5.7	13.35	28.6	13.51	3.33	0	18.86	12.05	20.975	8.42	9.43
osa-miR6250	32.21	17.09	0	0	0	0	0	7.54	24.65	0	0	3.77
osa-miR6249b	119.62	145.28	86.74	325.38	54.05	163.09	78.97	75.44	132.45	206.06	108.57	77.205
osa-miR6249a	119.62	145.28	86.74	325.38	54.05	163.09	78.97	75.44	132.45	206.06	108.57	77.205
osa-miR6248	0	7.12	0	0	0	0	0	0	3.56	0	0	0
osa-miR6247	0	0	0	0	58.55	0	0	0	0	0	29.275	0
osa-miR6246	41.41	5.7	13.35	25.03	94.59	53.25	21.06	11.32	23.555	19.19	73.92	16.19
osa-miR5830	0	0	0	0	0	0	0	18.86	0	0	0	9.43
osa-miR5828	0	7.12	0	0	0	0	5.26	0	3.56	0	0	2.63
osa-miR5827	0	0	0	0	0	13.31	0	22.63	0	0	6.655	11.315
osa-miR5826	0	4.27	0	0	0	0	0	0	2.135	0	0	0
osa-miR5821	0	0	0	0	0	9.98	0	0	0	0	4.99	0
osa-miR5816	9.2	0	0	0	0	0	0	7.54	4.6	0	0	3.77
osa-miR5815	4.6	0	0	0	0	0	0	0	2.3	0	0	0
osa-miR5814	9.2	62.67	33.36	171.63	148.64	73.22	115.82	109.39	35.935	102.495	110.93	112.605
osa-miR5813	4.6	5.7	0	100.12	45.04	36.61	26.32	7.54	5.15	50.06	40.825	16.93
osa-miR5811	0	0	0	46.48	22.52	0	0	0	0	23.24	11.26	0
osa-miR5810	0	0	0	0	0	23.3	0	0	0	0	11.65	0
osa-miR5809	23	15.67	0	14.3	18.02	66.57	31.59	26.41	19.335	7.15	42.295	29
osa-miR5807	0	0	0	0	0	29.95	0	0	0	0	14.975	0
osa-miR5805	13.8	56.97	33.36	21.45	4.5	9.98	0	18.86	35.385	27.405	7.24	9.43
osa-miR5803	0	0	0	0	0	13.31	0	0	0	0	6.655	0
osa-miR5802	27.6	7.12	0	0	0	0	0	18.86	17.36	0	0	9.43
osa-miR5801c-5p	18.4	2.85	20.02	0	81.08	0	0	60.35	10.625	10.01	40.54	30.175
osa-miR5801b	0	0	13.35	0	0	0	0	0	0	6.675	0	0
osa-miR5801a	0	0	26.69	0	0	0	0	0	0	13.345	0	0
osa-miR5795	0	0	0	0	0	6.66	0	0	0	0	3.33	0
osa-miR5794	437.08	299.1	220.19	404.04	346.82	302.87	621.2	282.91	368.09	312.115	324.845	452.055
osa-miR5792	0	0	13.35	0	0	0	0	0	0	6.675	0	0
osa-miR5788	404.87	465.74	166.81	239.57	220.7	196.37	178.99	135.8	435.305	203.19	208.535	157.395
osa-miR5540	0	0	6.67	0	40.54	3.33	15.79	15.09	0	3.335	21.935	15.44
osa-miR5539b	73.61	9.97	20.02	82.24	0	13.31	5.26	0	41.79	51.13	6.655	2.63
osa-miR5539a	73.61	9.97	20.02	82.24	0	13.31	5.26	0	41.79	51.13	6.655	2.63
osa-miR5538	18.4	1.42	0	0	0	16.64	0	7.54	9.91	0	8.32	3.77
osa-miR5536	13.8	0	0	0	4.5	0	0	15.09	6.9	0	2.25	7.545
osa-miR5533	0	0	0	0	0	0	0	3.77	0	0	0	1.885
osa-miR5532	0	4.27	0	0	0	0	0	0	2.135	0	0	0
osa-miR5525	0	12.82	0	0	0	0	0	18.86	6.41	0	0	9.43
osa-miR5523	27.6	0	0	103.69	31.53	0	10.53	0	13.8	51.845	15.765	5.265
osa-miR5513	0	12.82	0	0	4.5	0	0	0	6.41	0	2.25	0
osa-miR5512b	13.8	7.12	0	0	0	0	0	7.54	10.46	0	0	3.77
osa-miR5512a	13.8	7.12	0	0	0	0	0	7.54	10.46	0	0	3.77
osa-miR5508	128.82	242.13	160.14	25.03	85.58	39.94	189.52	82.99	185.475	92.585	62.76	136.255
osa-miR5505	0	0	0	0	13.51	19.97	0	0	0	0	16.74	0
osa-miR5504	27.6	0	26.69	89.39	49.55	9.98	0	0	13.8	58.04	29.765	0
osa-miR5501	0	5.7	6.67	0	18.02	16.64	0	30.18	2.85	3.335	17.33	15.09
osa-miR5498	0	1.42	0	0	22.52	0	0	0	0.71	0	11.26	0
osa-miR5493	207.04	44.15	73.4	125.15	85.58	63.24	121.08	369.67	125.595	99.275	74.41	245.375
osa-miR535-5p	952.37	1105.25	1487.98	1562.54	914.35	629.05	3084.94	1776.68	1028.81	1525.26	771.7	2430.81
osa-miR535-3p	179.43	284.86	366.99	393.32	301.78	189.71	958.12	697.85	232.145	380.155	245.745	827.985
osa-miR5340	0	9.97	6.67	0	0	0	0	0	4.985	3.335	0	0
osa-miR5339	0	0	0	0	0	0	5.26	3.77	0	0	0	4.515
osa-miR5337b	0	8.55	0	0	0	9.98	0	3.77	4.275	0	4.99	1.885
osa-miR5337a	9.2	0	6.67	0	4.5	0	10.53	7.54	4.6	3.335	2.25	9.035
osa-miR531c	87.42	0	0	0	4995.14	3085.33	11213.2	1474.91	43.71	0	4040.24	6344.05
osa-miR531b	87.42	0	0	0	4963.61	3042.06	11192.1	1433.42	43.71	0	4002.84	6312.77
osa-miR531a	87.42	0	0	0	4995.14	3085.33	11213.2	1474.91	43.71	0	4040.24	6344.05
osa-miR530-5p	1338.84	683.66	513.79	2388.51	4.5	0	0	71.67	1011.25	1451.15	2.25	35.835
osa-miR530-3p	0	1.42	0	75.09	0	0	0	0	0.71	37.545	0	0
osa-miR529b	0	9.97	86.74	0	103.6	26.63	0	94.3	4.985	43.37	65.115	47.15
osa-miR529a	0	29.91	180.16	0	283.76	66.57	26.32	1271.21	14.955	90.08	175.165	648.765
osa-miR528-5p	3538.02	2878.5	1374.54	15028.3	8589.47	3810.9	29801.8	4635.97	3208.26	8201.43	6200.19	17218.9
osa-miR528-3p	87.42	65.52	60.05	110.84	274.75	99.85	1073.94	154.66	76.47	85.445	187.3	614.3
osa-miR5162	0	0	0	0	0	13.31	0	7.54	0	0	6.655	3.77
osa-miR5161	0	9.97	20.02	0	0	3.33	0	0	4.985	10.01	1.665	0
osa-miR5159	0	0	0	0	270.25	169.74	173.73	196.15	0	0	219.995	184.94
osa-miR5158	4.6	19.94	13.35	0	18.02	36.61	0	0	12.27	6.675	27.315	0
osa-miR5157b-3p	0	0	13.35	75.09	0	0	0	0	0	44.22	0	0
osa-miR5157a-3p	0	0	13.35	75.09	0	0	0	0	0	44.22	0	0
osa-miR5156	0	0	0	0	13.51	36.61	10.53	45.27	0	0	25.06	27.9
osa-miR5154	0	0	13.35	0	0	0	0	26.41	0	6.675	0	13.205
osa-miR5153	18.4	0	0	0	0	0	0	0	9.2	0	0	0
osa-miR5151	4.6	15.67	60.05	32.18	54.05	89.86	52.64	71.67	10.135	46.115	71.955	62.155
osa-miR5150-5p	257.65	233.58	520.46	96.54	220.7	106.51	184.25	169.75	245.615	308.5	163.605	177
osa-miR5150-3p	579.7	676.54	607.2	371.86	517.98	492.59	652.79	648.81	628.12	489.53	505.285	650.8
osa-miR5149	0	0	0	0	40.54	113.16	0	52.81	0	0	76.85	26.405
osa-miR5148c	0	1.42	0	0	18.02	0	15.79	0	0.71	0	9.01	7.895
osa-miR5148b	0	1.42	0	0	18.02	0	15.79	0	0.71	0	9.01	7.895
osa-miR5148a	0	1.42	0	0	18.02	0	15.79	0	0.71	0	9.01	7.895
osa-miR5147	18.4	17.09	0	0	0	0	0	0	17.745	0	0	0
osa-miR5145	64.41	24.21	86.74	64.36	0	19.97	68.44	0	44.31	75.55	9.985	34.22
osa-miR5144-5p	1127.2	1474.14	1487.98	1433.82	779.22	559.15	563.29	1048.66	1300.67	1460.9	669.185	805.975
osa-miR5144-3p	9.2	22.79	53.38	125.15	27.03	16.64	0	49.04	15.995	89.265	21.835	24.52
osa-miR5143b	4.6	37.03	66.73	28.6	54.05	16.64	84.23	52.81	20.815	47.665	35.345	68.52
osa-miR5143a	4.6	37.03	66.73	28.6	54.05	16.64	84.23	52.81	20.815	47.665	35.345	68.52
osa-miR5083	78.21	47	160.14	103.69	45.04	49.92	5.26	120.71	62.605	131.915	47.48	62.985
osa-miR5082	772.94	149.55	553.82	253.87	1044.97	203.03	221.1	158.43	461.245	403.845	624	189.765
osa-miR5079b	59.81	0	0	0	0	86.54	0	0	29.905	0	43.27	0
osa-miR5079a	59.81	0	0	0	0	86.54	0	0	29.905	0	43.27	0
osa-miR5077	0	0	0	3.58	0	3.33	0	0	0	1.79	1.665	0
osa-miR5076	101.22	34.18	26.69	64.36	31.53	173.07	0	0	67.7	45.525	102.3	0
osa-miR5073	0	0	13.35	0	0	0	0	0	0	6.675	0	0
osa-miR5072	1246.82	440.11	740.65	2045.25	1292.7	825.42	542.23	837.42	843.465	1392.95	1059.06	689.825
osa-miR444f	1164.01	840.33	1000.88	686.52	2864.66	2749.17	1100.26	2218.02	1002.17	843.7	2806.91	1659.14
osa-miR444e	2286.6	1729.09	2008.43	1548.24	671.12	702.27	147.4	554.51	2007.85	1778.34	686.695	350.955
osa-miR444d.3	345.06	556.9	520.46	507.74	220.7	272.92	194.78	109.39	450.98	514.1	246.81	152.085
osa-miR444d.2	2286.6	1729.09	2008.43	1548.24	671.12	702.27	147.4	554.51	2007.85	1778.34	686.695	350.955
osa-miR444d.1	32.21	42.73	46.71	110.84	9.01	69.89	42.12	67.9	37.47	78.775	39.45	55.01
osa-miR444c.2	21186.7	34294.2	25489.1	14080.8	18413.1	26616.4	8412.52	19603.8	27740.4	19784.9	22514.7	14008.2
osa-miR444c.1	5981.05	14284.2	8907.84	5599.42	7049.04	9062.95	10255.1	5431.89	10132.6	7253.63	8055.99	7843.48
osa-miR444b.2	21186.7	34294.2	25489.1	14080.8	18413.1	26616.4	8412.52	19603.8	27740.4	19784.9	22514.7	14008.2
osa-miR444b.1	5981.05	14284.2	8907.84	5599.42	7049.04	9062.95	10255.1	5431.89	10132.6	7253.63	8055.99	7843.48
osa-miR444a-5p	363.46	460.05	353.64	246.72	0	29.95	0	0	411.755	300.18	14.975	0
osa-miR444a-3p.2	2286.6	1729.09	2008.43	1548.24	671.12	702.27	147.4	554.51	2007.85	1778.34	686.695	350.955
osa-miR444a-3p.1	32.21	42.73	46.71	110.84	9.01	69.89	42.12	67.9	37.47	78.775	39.45	55.01
osa-miR440	4.6	0	6.67	0	0	13.31	0	0	2.3	3.335	6.655	0
osa-miR439i	0	2.85	0	71.51	13.51	39.94	0	26.41	1.425	35.755	26.725	13.205
osa-miR439h	0	2.85	0	71.51	13.51	39.94	0	26.41	1.425	35.755	26.725	13.205
osa-miR439g	0	2.85	0	71.51	13.51	39.94	0	26.41	1.425	35.755	26.725	13.205
osa-miR439f	0	2.85	0	71.51	13.51	39.94	0	26.41	1.425	35.755	26.725	13.205
osa-miR439e	0	2.85	0	71.51	13.51	39.94	0	26.41	1.425	35.755	26.725	13.205
osa-miR439d	0	2.85	0	71.51	13.51	39.94	0	26.41	1.425	35.755	26.725	13.205
osa-miR439c	0	2.85	0	71.51	13.51	39.94	0	26.41	1.425	35.755	26.725	13.205
osa-miR439b	0	2.85	0	71.51	13.51	39.94	0	26.41	1.425	35.755	26.725	13.205
osa-miR439a	0	2.85	0	71.51	13.51	39.94	0	26.41	1.425	35.755	26.725	13.205
osa-miR437	0	2.85	0	0	0	0	0	0	1.425	0	0	0
osa-miR435	101.22	96.85	53.38	28.6	54.05	96.52	26.32	60.35	99.035	40.99	75.285	43.335
osa-miR408-5p	73.61	68.37	6.67	103.69	139.63	79.88	463.27	79.22	70.99	55.18	109.755	271.245
osa-miR408-3p	19084.2	16397.9	10762.8	41634.5	13782.8	8636.93	20889.2	14258.7	17741	26198.6	11209.9	17573.9
osa-miR399j	1320.43	1875.8	787.36	2020.22	409.88	299.55	210.58	101.85	1598.12	1403.79	354.715	156.215
osa-miR399i	0	1.42	0	0	0	3.33	0	0	0.71	0	1.665	0
osa-miR399g	0	8.55	0	0	0	9.98	0	0	4.275	0	4.99	0
osa-miR399f	0	8.55	0	0	0	9.98	0	0	4.275	0	4.99	0
osa-miR399e	0	8.55	0	0	0	9.98	0	0	4.275	0	4.99	0
osa-miR399d	1734.51	2194.84	1134.33	2799.71	1531.42	1214.83	852.83	445.11	1964.67	1967.02	1373.12	648.97
osa-miR399c	193.23	108.25	66.73	271.75	81.08	26.63	63.17	37.72	150.74	169.24	53.855	50.445
osa-miR399b	193.23	108.25	66.73	271.75	81.08	26.63	63.17	37.72	150.74	169.24	53.855	50.445
osa-miR399a	193.23	108.25	66.73	271.75	81.08	26.63	63.17	37.72	150.74	169.24	53.855	50.445
osa-miR398b	363.46	508.47	173.49	768.76	414.38	123.15	615.94	233.87	435.965	471.125	268.765	424.905
osa-miR398a	13.8	35.61	0	85.81	0	0	21.06	0	24.705	42.905	0	10.53
osa-miR3982-5p	0	15.67	13.35	0	31.53	29.95	5.26	3.77	7.835	6.675	30.74	4.515
osa-miR3982-3p	13.8	9.97	6.67	28.6	9.01	26.63	26.32	45.27	11.885	17.635	17.82	35.795
osa-miR3981-3p	41.41	7.12	33.36	0	0	0	0	0	24.265	16.68	0	0
osa-miR3980b-5p	2277.4	2790.19	1721.51	4734.12	18.02	46.6	31.59	3.77	2533.8	3227.82	32.31	17.68
osa-miR3980b-3p	1002.98	1277.59	640.56	990.45	4.5	19.97	0	0	1140.29	815.505	12.235	0
osa-miR3980a-5p	2277.4	2790.19	1721.51	4734.12	18.02	46.6	31.59	3.77	2533.8	3227.82	32.31	17.68
osa-miR3980a-3p	1002.98	1277.59	640.56	990.45	4.5	19.97	0	0	1140.29	815.505	12.235	0
osa-miR397b	648.71	888.76	360.32	2066.71	5103.24	1324.66	9549.63	3632.58	768.735	1213.52	3213.95	6591.1
osa-miR397a	285.25	236.43	140.12	675.79	923.36	219.67	2147.88	633.72	260.84	407.955	571.515	1390.8
osa-miR3979-5p	837.35	297.68	1161.02	135.87	27.03	49.92	4501.07	501.7	567.515	648.445	38.475	2501.39
osa-miR3979-3p	243.84	213.64	400.35	14.3	4.5	26.63	10223.5	294.23	228.74	207.325	15.565	5258.85
osa-miR396h	961.57	616.72	360.32	589.98	315.29	479.27	131.61	132.03	789.145	475.15	397.28	131.82
osa-miR396g	961.57	616.72	360.32	589.98	315.29	479.27	131.61	132.03	789.145	475.15	397.28	131.82
osa-miR396f-5p	127962	146244	44939.6	67968.9	87556.8	129850	21789.4	46355.9	137103	56454.2	108703	34072.6
osa-miR396f-3p	32.21	75.49	33.36	0	121.61	49.92	47.38	0	53.85	16.68	85.765	23.69
osa-miR396e-5p	127999	146238	44939.6	68004.7	87552.2	129844	21789.4	46363.5	137119	56472.1	108698	34076.4
osa-miR396e-3p	36.81	56.97	46.71	42.91	112.6	43.27	21.06	7.54	46.89	44.81	77.935	14.3
osa-miR396d	961.57	616.72	360.32	589.98	315.29	479.27	131.61	132.03	789.145	475.15	397.28	131.82
osa-miR396c-5p	13034.1	14990.7	4857.61	7880.66	8909.27	11419.4	3895.66	3832.5	14012.4	6369.14	10164.3	3864.08
osa-miR396c-3p	243.84	182.31	140.12	32.18	373.85	269.59	73.7	181.06	213.075	86.15	321.72	127.38
osa-miR396b-5p	455.48	542.66	1080.95	250.29	423.39	389.41	558.03	573.37	499.07	665.62	406.4	565.7
osa-miR396b-3p	0	39.88	26.69	0	0	6.66	168.46	101.85	19.94	13.345	3.33	135.155
osa-miR396a-5p	455.48	542.66	1080.95	250.29	423.39	389.41	558.03	573.37	499.07	665.62	406.4	565.7
osa-miR396a-3p	0	39.88	26.69	0	0	6.66	168.46	101.85	19.94	13.345	3.33	135.155
osa-miR395y	1127.2	1284.71	733.98	5123.86	1004.43	758.85	2226.84	554.51	1205.95	2928.92	881.64	1390.67
osa-miR395s	1127.2	1284.71	733.98	5123.86	1004.43	758.85	2226.84	554.51	1205.95	2928.92	881.64	1390.67
osa-miR395r	1127.2	1284.71	733.98	5123.86	1004.43	758.85	2226.84	554.51	1205.95	2928.92	881.64	1390.67
osa-miR395q	1127.2	1284.71	733.98	5123.86	1004.43	758.85	2226.84	554.51	1205.95	2928.92	881.64	1390.67
osa-miR395p	1127.2	1284.71	733.98	5123.86	1004.43	758.85	2226.84	554.51	1205.95	2928.92	881.64	1390.67
osa-miR395o	13.8	8.55	20.02	0	0	0	0	0	11.175	10.01	0	0
osa-miR395n	1127.2	1284.71	733.98	5123.86	1004.43	758.85	2226.84	554.51	1205.95	2928.92	881.64	1390.67
osa-miR395m	1127.2	1284.71	733.98	5123.86	1004.43	758.85	2226.84	554.51	1205.95	2928.92	881.64	1390.67
osa-miR395l	1127.2	1284.71	733.98	5123.86	1004.43	758.85	2226.84	554.51	1205.95	2928.92	881.64	1390.67
osa-miR395k	1127.2	1284.71	733.98	5123.86	1004.43	758.85	2226.84	554.51	1205.95	2928.92	881.64	1390.67
osa-miR395j	1127.2	1284.71	733.98	5123.86	1004.43	758.85	2226.84	554.51	1205.95	2928.92	881.64	1390.67
osa-miR395i	1127.2	1284.71	733.98	5123.86	1004.43	758.85	2226.84	554.51	1205.95	2928.92	881.64	1390.67
osa-miR395h	1127.2	1284.71	733.98	5123.86	1004.43	758.85	2226.84	554.51	1205.95	2928.92	881.64	1390.67
osa-miR395g	1127.2	1284.71	733.98	5123.86	1004.43	758.85	2226.84	554.51	1205.95	2928.92	881.64	1390.67
osa-miR395e	1127.2	1284.71	733.98	5123.86	1004.43	758.85	2226.84	554.51	1205.95	2928.92	881.64	1390.67
osa-miR395d	1127.2	1284.71	733.98	5123.86	1004.43	758.85	2226.84	554.51	1205.95	2928.92	881.64	1390.67
osa-miR395c	13.8	8.55	20.02	0	0	0	0	0	11.175	10.01	0	0
osa-miR395b	1127.2	1284.71	733.98	5123.86	1004.43	758.85	2226.84	554.51	1205.95	2928.92	881.64	1390.67
osa-miR395a	23	68.37	0	67.94	13.51	19.97	21.06	11.32	45.685	33.97	16.74	16.19
osa-miR394	3855.48	5986.31	7012.84	2570.87	3697.93	4829.36	1589.85	4032.43	4920.9	4791.85	4263.65	2811.14
osa-miR393b-5p	1081.19	1672.12	840.74	389.74	1364.77	1324.66	500.12	780.83	1376.65	615.24	1344.71	640.475
osa-miR393b-3p	3418.4	7807.98	3596.5	4726.97	4477.15	6020.89	5043.3	3081.84	5613.19	4161.73	5249.02	4062.57
osa-miR393a	1081.19	1672.12	840.74	389.74	1364.77	1324.66	500.12	780.83	1376.65	615.24	1344.71	640.475
osa-miR390-5p	920.16	1165.07	1681.48	407.62	3774.5	3218.46	1526.68	2583.92	1042.62	1044.55	3496.48	2055.3
osa-miR390-3p	161.03	232.16	380.33	17.88	788.23	242.97	231.63	482.83	196.595	199.105	515.6	357.23
osa-miR319b	1844.93	1468.45	83486.8	1297.95	1788.16	1025.12	2653.26	61048.4	1656.69	42392.4	1406.64	31850.8
osa-miR319a-5p	0	0	6.67	0	0	0	0	90.53	0	3.335	0	45.265
osa-miR319a-3p.2-3p	1844.93	1468.45	83486.8	1297.95	1788.16	1025.12	2653.26	61048.4	1656.69	42392.4	1406.64	31850.8
osa-miR319a-3p	271.45	170.92	20157.7	17.88	1972.83	1990.32	2363.72	49939.5	221.185	10087.8	1981.58	26151.6
osa-miR2925	0	0	6.67	0	0	0	0	0	0	3.335	0	0
osa-miR2905	0	11.39	0	0	0	0	0	0	5.695	0	0	0
osa-miR2880	46.01	22.79	33.36	85.81	0	0	0	0	34.4	59.585	0	0
osa-miR2879	18.4	29.91	6.67	0	0	3.33	15.79	0	24.155	3.335	1.665	7.895
osa-miR2878-5p	69.01	102.55	133.45	28.6	139.63	53.25	221.1	75.44	85.78	81.025	96.44	148.27
osa-miR2878-3p	23	21.36	53.38	28.6	18.02	6.66	21.06	18.86	22.18	40.99	12.34	19.96
osa-miR2877	0	0	0	0	1225.14	991.83	558.03	656.35	0	0	1108.48	607.19
osa-miR2876-3p	0	0	0	0	0	6.66	0	15.09	0	0	3.33	7.545
osa-miR2874	0	0	0	0	13.51	6.66	5.26	7.54	0	0	10.085	6.4
osa-miR2873b	23	12.82	26.69	7.15	0	0	0	0	17.91	16.92	0	0
osa-miR2873a	147.23	96.85	13.35	143.02	67.56	43.27	89.49	41.49	122.04	78.185	55.415	65.49
osa-miR2872	0	0	0	0	0	13.31	0	0	0	0	6.655	0
osa-miR2871b-5p	4.6	9.97	0	7.15	0	26.63	126.35	7.54	7.285	3.575	13.315	66.945
osa-miR2871b-3p	225.44	85.46	120.11	3.58	175.66	139.79	115.82	116.94	155.45	61.845	157.725	116.38
osa-miR2871a-5p	4.6	38.46	0	17.88	63.06	29.95	231.63	7.54	21.53	8.94	46.505	119.585
osa-miR2871a-3p	225.44	85.46	120.11	3.58	175.66	139.79	115.82	116.94	155.45	61.845	157.725	116.38
osa-miR2870	13.8	21.36	13.35	21.45	22.52	16.64	57.91	22.63	17.58	17.4	19.58	40.27
osa-miR2867-5p	32.21	44.15	33.36	0	13.51	3.33	0	18.86	38.18	16.68	8.42	9.43
osa-miR2867-3p	50.61	22.79	26.69	160.9	31.53	13.31	47.38	0	36.7	93.795	22.42	23.69
osa-miR2865	0	7.12	0	0	0	0	0	0	3.56	0	0	0
osa-miR2864.2	18.4	7.12	0	0	0	0	0	3.77	12.76	0	0	1.885
osa-miR2864.1	13.8	29.91	20.02	3.58	81.08	26.63	0	22.63	21.855	11.8	53.855	11.315
osa-miR2863c	27.6	38.46	53.38	0	9.01	26.63	0	3.77	33.03	26.69	17.82	1.885
osa-miR2863b	115.02	72.64	66.73	75.09	99.09	49.92	36.85	128.25	93.83	70.91	74.505	82.55
osa-miR2863a	0	0	0	0	0	13.31	0	30.18	0	0	6.655	15.09
osa-miR2275d	18.4	0	0	14.3	0	0	0	0	9.2	7.15	0	0
osa-miR2275c	0	0	13.35	0	0	0	0	0	0	6.675	0	0
osa-miR2121b	18.4	21.36	13.35	0	76.57	63.24	63.17	98.08	19.88	6.675	69.905	80.625
osa-miR2121a	18.4	21.36	13.35	0	76.57	63.24	63.17	98.08	19.88	6.675	69.905	80.625
osa-miR2120	0	1.42	6.67	0	9.01	0	0	0	0.71	3.335	4.505	0
osa-miR2118r	142.63	126.76	166.81	7.15	184.67	232.98	36.85	267.82	134.695	86.98	208.825	152.335
osa-miR2118q	0	0	0	0	18.02	19.97	0	3.77	0	0	18.995	1.885
osa-miR2118o	36.81	89.73	40.04	168.05	0	9.98	0	0	63.27	104.045	4.99	0
osa-miR2118n	105.82	72.64	73.4	64.36	207.19	266.26	15.79	116.94	89.23	68.88	236.725	66.365
osa-miR2118m	0	0	0	0	0	3.33	0	22.63	0	0	1.665	11.315
osa-miR2118j	0	0	0	0	0	3.33	0	22.63	0	0	1.665	11.315
osa-miR2118f	0	0	0	0	0	3.33	0	22.63	0	0	1.665	11.315
osa-miR2118e	142.63	126.76	166.81	7.15	184.67	232.98	36.85	267.82	134.695	86.98	208.825	152.335
osa-miR2118d	0	2.85	0	0	0	0	0	7.54	1.425	0	0	3.77
osa-miR2118c	0	0	0	0	18.02	19.97	0	3.77	0	0	18.995	1.885
osa-miR2118b	105.82	72.64	73.4	64.36	207.19	266.26	15.79	116.94	89.23	68.88	236.725	66.365
osa-miR2118a	0	0	0	0	0	6.66	0	0	0	0	3.33	0
osa-miR2106	69.01	8.55	0	28.6	31.53	33.28	200.05	41.49	38.78	14.3	32.405	120.77
osa-miR2096-5p	0	0	33.36	17.88	9.01	26.63	0	0	0	25.62	17.82	0
osa-miR2090	0	0	0	0	9.01	19.97	0	52.81	0	0	14.49	26.405
osa-miR2055	450.88	571.14	633.89	525.62	193.68	219.67	163.2	298	511.01	579.755	206.675	230.6
osa-miR1883b	381.87	364.62	193.5	121.57	576.54	346.14	289.54	494.15	373.245	157.535	461.34	391.845
osa-miR1883a	381.87	364.62	193.5	121.57	576.54	346.14	289.54	494.15	373.245	157.535	461.34	391.845
osa-miR1882h	0	0	0	0	0	3.33	0	11.32	0	0	1.665	5.66
osa-miR1882g	0	0	0	0	0	3.33	0	11.32	0	0	1.665	5.66
osa-miR1882f	0	0	0	0	0	3.33	0	11.32	0	0	1.665	5.66
osa-miR1882e-5p	0	0	0	0	0	3.33	0	11.32	0	0	1.665	5.66
osa-miR1882e-3p	96.62	0	0	0	130.62	103.18	0	67.9	48.31	0	116.9	33.95
osa-miR1882d	0	0	0	0	0	3.33	0	11.32	0	0	1.665	5.66
osa-miR1882c	0	0	0	0	0	3.33	0	11.32	0	0	1.665	5.66
osa-miR1882b	0	0	0	0	0	3.33	0	11.32	0	0	1.665	5.66
osa-miR1882a	0	0	0	0	0	3.33	0	11.32	0	0	1.665	5.66
osa-miR1881	0	21.36	26.69	35.76	0	13.31	36.85	0	10.68	31.225	6.655	18.425
osa-miR1880	9.2	44.15	6.67	0	18.02	49.92	84.23	82.99	26.675	3.335	33.97	83.61
osa-miR1879	271.45	89.73	26.69	39.33	54.05	36.61	73.7	15.09	180.59	33.01	45.33	44.395
osa-miR1878	515.29	418.74	567.17	275.32	648.6	439.34	768.6	452.66	467.015	421.245	543.97	610.63
osa-miR1876	34685.5	31511.1	26383.2	27575.2	20926.4	26822.7	19704.7	21018.4	33098.3	26979.2	23874.6	20361.5
osa-miR1875	23	38.46	6.67	32.18	4.5	29.95	52.64	30.18	30.73	19.425	17.225	41.41
osa-miR1874-5p	754.53	447.23	333.63	257.44	0	43.27	21.06	18.86	600.88	295.535	21.635	19.96
osa-miR1874-3p	1164.01	752.03	1174.37	0	40.54	39.94	0	0	958.02	587.185	40.24	0
osa-miR1873	9.2	0	0	0	76.57	103.18	47.38	30.18	4.6	0	89.875	38.78
osa-miR1872	0	8.55	0	0	0	0	15.79	0	4.275	0	0	7.895
osa-miR1871	354.26	371.74	220.19	164.48	414.38	535.86	531.7	452.66	363	192.335	475.12	492.18
osa-miR1870-5p	220.84	159.52	120.11	214.54	99.09	193.04	31.59	94.3	190.18	167.325	146.065	62.945
osa-miR1870-3p	23	51.27	46.71	0	9.01	6.66	26.32	15.09	37.135	23.355	7.835	20.705
osa-miR1868	271.45	185.16	200.18	60.79	108.1	173.07	121.08	143.34	228.305	130.485	140.585	132.21
osa-miR1866-3p	0	0	0	0	0	0	0	3.77	0	0	0	1.885
osa-miR1865-3p	0	0	13.35	0	0	0	0	11.32	0	6.675	0	5.66
osa-miR1864	46.01	24.21	13.35	0	9.01	3.33	0	3.77	35.11	6.675	6.17	1.885
osa-miR1863c	230.04	626.69	366.99	321.81	162.15	232.98	26.32	150.89	428.365	344.4	197.565	88.605
osa-miR1863b.2	18.4	31.33	60.05	64.36	31.53	36.61	0	3.77	24.865	62.205	34.07	1.885
osa-miR1863a	101.22	98.28	113.43	71.51	166.65	69.89	0	86.76	99.75	92.47	118.27	43.38
osa-miR1862e	630.31	1028.34	400.35	525.62	490.96	396.07	484.33	362.13	829.325	462.985	443.515	423.23
osa-miR1862d	3703.65	5531.96	3076.04	4487.4	4035.75	2655.98	2442.68	2855.52	4617.81	3781.72	3345.86	2649.1
osa-miR1862c	23	48.43	73.4	78.66	1013.44	1517.7	542.23	1150.5	35.715	76.03	1265.57	846.365
osa-miR1862b	23	48.43	73.4	78.66	1013.44	1517.7	542.23	1150.5	35.715	76.03	1265.57	846.365
osa-miR1862a	23	48.43	73.4	78.66	1013.44	1517.7	542.23	1150.5	35.715	76.03	1265.57	846.365
osa-miR1861o	0	8.55	0	0	0	0	0	0	4.275	0	0	0
osa-miR1861n	0	0	0	0	13.51	0	84.23	377.21	0	0	6.755	230.72
osa-miR1861m	105.82	81.18	140.12	35.76	756.7	1021.79	121.08	2161.44	93.5	87.94	889.245	1141.26
osa-miR1861l	9.2	119.64	186.83	0	162.15	206.35	31.59	860.05	64.42	93.415	184.25	445.82
osa-miR1861k	105.82	81.18	140.12	35.76	756.7	1021.79	121.08	2161.44	93.5	87.94	889.245	1141.26
osa-miR1861j	4.6	9.97	306.94	0	770.21	659	889.68	2048.28	7.285	153.47	714.605	1468.98
osa-miR1861i	9.2	119.64	186.83	0	162.15	206.35	31.59	860.05	64.42	93.415	184.25	445.82
osa-miR1861h	4.6	9.97	306.94	0	770.21	659	889.68	2048.28	7.285	153.47	714.605	1468.98
osa-miR1861g	4.6	0	13.35	0	702.65	968.53	52.64	1893.62	2.3	6.675	835.59	973.13
osa-miR1861f	9.2	119.64	186.83	0	162.15	206.35	31.59	860.05	64.42	93.415	184.25	445.82
osa-miR1861e	105.82	81.18	140.12	35.76	756.7	1021.79	121.08	2161.44	93.5	87.94	889.245	1141.26
osa-miR1861d	0	0	6.67	0	0	29.95	15.79	71.67	0	3.335	14.975	43.73
osa-miR1861c	4.6	0	0	0	0	3.33	0	22.63	2.3	0	1.665	11.315
osa-miR1861b	9.2	119.64	186.83	0	162.15	206.35	31.59	860.05	64.42	93.415	184.25	445.82
osa-miR1861a	0	8.55	0	0	0	0	0	0	4.275	0	0	0
osa-miR1860-5p	0	21.36	0	0	0	0	36.85	0	10.68	0	0	18.425
osa-miR1860-3p	0	7.12	6.67	0	0	9.98	0	0	3.56	3.335	4.99	0
osa-miR1859	4.6	0	13.35	0	58.55	19.97	52.64	920.4	2.3	6.675	39.26	486.52
osa-miR1857-5p	36.81	12.82	20.02	96.54	4.5	19.97	257.96	116.94	24.815	58.28	12.235	187.45
osa-miR1857-3p	0	8.55	6.67	0	4.5	16.64	73.7	41.49	4.275	3.335	10.57	57.595
osa-miR1856	0	0	0	0	13.51	0	0	0	0	0	6.755	0
osa-miR1851	0	0	0	0	0	19.97	0	0	0	0	9.985	0
osa-miR1850.3	87.42	51.27	26.69	96.54	0	0	0	41.49	69.345	61.615	0	20.745
osa-miR1850.1	188.63	354.65	433.72	250.29	671.12	312.86	847.57	916.63	271.64	342.005	491.99	882.1
osa-miR1849	0	74.06	26.69	32.18	18.02	33.28	0	0	37.03	29.435	25.65	0
osa-miR1848	193.23	45.58	33.36	10.73	0	0	0	0	119.405	22.045	0	0
osa-miR1847.1	0	7.12	0	0	0	0	0	0	3.56	0	0	0
osa-miR1846e	446.28	217.92	93.42	625.73	126.12	342.81	921.27	245.19	332.1	359.575	234.465	583.23
osa-miR1846d-5p	243.84	203.67	113.43	146.6	495.46	382.75	173.73	279.14	223.755	130.015	439.105	226.435
osa-miR1846d-3p	115.02	19.94	0	75.09	117.11	23.3	263.22	71.67	67.48	37.545	70.205	167.445
osa-miR1846c-5p	266.85	24.21	86.74	60.79	175.66	69.89	189.52	37.72	145.53	73.765	122.775	113.62
osa-miR1846b-5p	266.85	24.21	86.74	60.79	175.66	69.89	189.52	37.72	145.53	73.765	122.775	113.62
osa-miR1846b-3p	0	0	0	0	0	13.31	10.53	15.09	0	0	6.655	12.81
osa-miR1846a-5p	266.85	24.21	86.74	60.79	175.66	69.89	189.52	37.72	145.53	73.765	122.775	113.62
osa-miR1846a-3p	0	0	0	0	0	13.31	10.53	15.09	0	0	6.655	12.81
osa-miR172d-5p	4.6	44.15	6.67	25.03	391.86	156.43	0	26.41	24.375	15.85	274.145	13.205
osa-miR172d-3p	455.48	750.6	266.9	96.54	436.91	812.1	0	320.63	603.04	181.72	624.505	160.315
osa-miR172b	4.6	37.03	0	21.45	0	26.63	0	45.27	20.815	10.725	13.315	22.635
osa-miR172a	455.48	750.6	266.9	96.54	436.91	812.1	0	320.63	603.04	181.72	624.505	160.315
osa-miR171i-5p	0	31.33	6.67	0	18.02	29.95	0	98.08	15.665	3.335	23.985	49.04
osa-miR171i-3p	1159.4	2434.12	1514.67	493.44	4544.72	3973.99	468.53	3470.38	1796.76	1004.05	4259.35	1969.45
osa-miR171h	36.81	19.94	180.16	0	0	13.31	31.59	37.72	28.375	90.08	6.655	34.655
osa-miR171g	13.8	72.64	26.69	28.6	45.04	119.82	636.99	90.53	43.22	27.645	82.43	363.76
osa-miR171f-5p	9.2	1.42	0	17.88	18.02	0	121.08	11.32	5.31	8.94	9.01	66.2
osa-miR171f-3p	1858.73	1656.45	940.83	261.02	2243.08	2366.42	605.41	1735.19	1757.59	600.925	2304.75	1170.3
osa-miR171e-5p	170.23	609.6	246.88	110.84	824.26	346.14	0	328.18	389.915	178.86	585.2	164.09
osa-miR171e-3p	1858.73	1656.45	940.83	261.02	2243.08	2366.42	605.41	1735.19	1757.59	600.925	2304.75	1170.3
osa-miR171d-5p	133.42	235.01	140.12	303.93	504.47	369.44	68.44	403.62	184.215	222.025	436.955	236.03
osa-miR171d-3p	1858.73	1656.45	940.83	261.02	2243.08	2366.42	605.41	1735.19	1757.59	600.925	2304.75	1170.3
osa-miR171c-5p	96.62	79.76	286.92	7.15	238.72	169.74	105.29	286.68	88.19	147.035	204.23	195.985
osa-miR171c-3p	1858.73	1656.45	940.83	261.02	2243.08	2366.42	605.41	1735.19	1757.59	600.925	2304.75	1170.3
osa-miR171b	1858.73	1656.45	940.83	261.02	2243.08	2366.42	605.41	1735.19	1757.59	600.925	2304.75	1170.3
osa-miR171a	36.81	108.25	193.5	0	72.07	123.15	257.96	286.68	72.53	96.75	97.61	272.32
osa-miR169r-5p	1734.51	1169.35	727.31	443.38	630.59	991.83	526.44	279.14	1451.93	585.345	811.21	402.79
osa-miR169r-3p	952.37	487.11	146.8	725.85	270.25	266.26	52.64	105.62	719.74	436.325	268.255	79.13
osa-miR169o	0	1.42	0	0	0	9.98	0	0	0.71	0	4.99	0
osa-miR169n	0	1.42	0	0	0	9.98	0	0	0.71	0	4.99	0
osa-miR169m	193.23	266.34	33.36	89.39	220.7	159.76	26.32	94.3	229.785	61.375	190.23	60.31
osa-miR169l	193.23	266.34	33.36	89.39	220.7	159.76	26.32	94.3	229.785	61.375	190.23	60.31
osa-miR169k	193.23	266.34	33.36	89.39	220.7	159.76	26.32	94.3	229.785	61.375	190.23	60.31
osa-miR169j	193.23	266.34	33.36	89.39	220.7	159.76	26.32	94.3	229.785	61.375	190.23	60.31
osa-miR169i-5p.2	138.02	337.56	80.07	761.61	441.41	339.49	558.03	177.29	237.79	420.84	390.45	367.66
osa-miR169i-5p.1	193.23	266.34	33.36	89.39	220.7	159.76	26.32	94.3	229.785	61.375	190.23	60.31
osa-miR169i-3p	105.82	113.94	93.42	25.03	288.27	256.28	163.2	343.27	109.88	59.225	272.275	253.235
osa-miR169h	193.23	266.34	33.36	89.39	220.7	159.76	26.32	94.3	229.785	61.375	190.23	60.31
osa-miR169g	9.2	1.42	0	0	103.6	6.66	0	0	5.31	0	55.13	0
osa-miR169f.2	0	12.82	0	0	0	13.31	0	0	6.41	0	6.655	0
osa-miR169f.1	9.2	1.42	0	0	103.6	6.66	0	0	5.31	0	55.13	0
osa-miR169e	64.41	65.52	66.73	3.58	4.5	59.91	47.38	15.09	64.965	35.155	32.205	31.235
osa-miR169c	740.73	716.42	513.79	110.84	328.81	326.17	442.21	177.29	728.575	312.315	327.49	309.75
osa-miR169b	740.73	716.42	513.79	110.84	328.81	326.17	442.21	177.29	728.575	312.315	327.49	309.75
osa-miR169a	87.42	153.82	100.09	92.97	94.59	99.85	152.67	128.25	120.62	96.53	97.22	140.46
osa-miR168a-5p	20574.8	22310.2	15767.2	12092.7	21903.8	18002.8	33302.6	20113.1	21442.5	13930	19953.3	26707.9
osa-miR168a-3p	19424.6	15600.3	8967.89	25901.8	24628.9	25441.5	58498.1	21263.6	17512.5	17434.8	25035.2	39880.8
osa-miR167j	58407.3	76174.1	40489	110308	41208.7	33868.8	41578.3	30497.8	67290.7	75398.4	37538.7	36038
osa-miR167i-5p	58407.3	76174.1	40489	110308	41208.7	33868.8	41578.3	30497.8	67290.7	75398.4	37538.7	36038
osa-miR167i-3p	138.02	371.74	53.38	107.27	202.69	169.74	489.59	264.05	254.88	80.325	186.215	376.82
osa-miR167h-5p	58407.3	76174.1	40489	110308	41208.7	33868.8	41578.3	30497.8	67290.7	75398.4	37538.7	36038
osa-miR167h-3p	5493.37	1750.46	507.11	1119.17	2319.65	1144.93	2432.15	909.09	3621.91	813.14	1732.29	1670.62
osa-miR167g	58407.3	76174.1	40489	110308	41208.7	33868.8	41578.3	30497.8	67290.7	75398.4	37538.7	36038
osa-miR167f	58407.3	76174.1	40489	110308	41208.7	33868.8	41578.3	30497.8	67290.7	75398.4	37538.7	36038
osa-miR167e-5p	58407.3	76174.1	40489	110308	41208.7	33868.8	41578.3	30497.8	67290.7	75398.4	37538.7	36038
osa-miR167e-3p	138.02	371.74	53.38	107.27	202.69	169.74	489.59	264.05	254.88	80.325	186.215	376.82
osa-miR167d-5p	58407.3	76174.1	40489	110308	41208.7	33868.8	41578.3	30497.8	67290.7	75398.4	37538.7	36038
osa-miR167d-3p	0	168.07	120.11	57.21	144.13	19.97	68.44	207.47	84.035	88.66	82.05	137.955
osa-miR167c-5p	12224.4	7087.29	3242.85	4884.29	6125.68	4549.78	2805.93	3809.87	9655.82	4063.57	5337.73	3307.9
osa-miR167c-3p	0	18.52	6.67	0	22.52	0	15.79	0	9.26	3.335	11.26	7.895
osa-miR167b	12224.4	7087.29	3242.85	4884.29	6125.68	4549.78	2805.93	3809.87	9655.82	4063.57	5337.73	3307.9
osa-miR167a-5p	12224.4	7087.29	3242.85	4884.29	6125.68	4549.78	2805.93	3809.87	9655.82	4063.57	5337.73	3307.9
osa-miR167a-3p	174.83	72.64	86.74	0	31.53	13.31	5.26	0	123.735	43.37	22.42	2.63
osa-miR166m	2875.51	3677.53	3950.14	3339.63	2711.52	2912.26	2426.89	2440.58	3276.52	3644.89	2811.89	2433.74
osa-miR166l-5p	32.21	25.64	40.04	7.15	54.05	3.33	0	37.72	28.925	23.595	28.69	18.86
osa-miR166l-3p	23027.1	25416.5	29592.7	18253.5	28353.8	26712.9	3869.34	26171.2	24221.8	23923.1	27533.4	15020.2
osa-miR166k-5p	50.61	388.83	206.85	10.73	626.08	173.07	5.26	177.29	219.72	108.79	399.575	91.275
osa-miR166k-3p	23027.1	25416.5	29592.7	18253.5	28353.8	26712.9	3869.34	26171.2	24221.8	23923.1	27533.4	15020.2
osa-miR166j-5p	193.23	395.95	133.45	218.11	175.66	276.25	73.7	105.62	294.59	175.78	225.955	89.66
osa-miR166j-3p	150134	148938	251074	145159	131680	155621	119455	150807	149536	198117	143650	135131
osa-miR166i-5p	0	0	13.35	0	13.51	0	0	0	0	6.675	6.755	0
osa-miR166i-3p	1007.58	1176.47	820.72	350.41	355.83	875.34	168.46	886.45	1092.03	585.565	615.585	527.455
osa-miR166h-5p	207.04	786.21	780.69	600.7	1139.56	436.01	52.64	1180.68	496.625	690.695	787.785	616.66
osa-miR166h-3p	48395.9	56070.2	56189.4	33053	43069	64762	20189	48932.3	52233.1	44621.2	53915.5	34560.6
osa-miR166g-5p	59.81	64.09	40.04	0	40.54	103.18	100.02	3.77	61.95	20.02	71.86	51.895
osa-miR166g-3p	48395.9	56070.2	56189.4	33053	43069	64762	20189	48932.3	52233.1	44621.2	53915.5	34560.6
osa-miR166f	150134	148938	251074	145159	131680	155621	119455	150807	149536	198117	143650	135131
osa-miR166e-5p	207.04	197.98	440.39	178.78	360.33	183.06	979.18	441.34	202.51	309.585	271.695	710.26
osa-miR166e-3p	36.81	59.82	133.45	25.03	31.53	93.19	47.38	33.95	48.315	79.24	62.36	40.665
osa-miR166d-5p	547.5	329.01	133.45	128.72	558.52	479.27	1179.23	279.14	438.255	131.085	518.895	729.185
osa-miR166d-3p	150134	148938	251074	145159	131680	155621	119455	150807	149536	198117	143650	135131
osa-miR166c-5p	161.03	216.49	66.73	92.97	166.65	272.92	310.6	109.39	188.76	79.85	219.785	209.995
osa-miR166c-3p	150134	148938	251074	145159	131680	155621	119455	150807	149536	198117	143650	135131
osa-miR166b-5p	115.02	146.7	220.19	171.63	463.93	339.49	231.63	252.73	130.86	195.91	401.71	242.18
osa-miR166b-3p	150134	148938	251074	145159	131680	155621	119455	150807	149536	198117	143650	135131
osa-miR166a-5p	207.04	197.98	440.39	178.78	360.33	183.06	979.18	441.34	202.51	309.585	271.695	710.26
osa-miR166a-3p	150134	148938	251074	145159	131680	155621	119455	150807	149536	198117	143650	135131
osa-miR164f	31681.2	36709.8	13852.2	34275.9	50568.4	61021	10107.7	18879.6	34195.5	24064	55794.7	14493.6
osa-miR164e	59.81	47	326.95	17.88	58.55	53.25	631.73	384.76	53.405	172.415	55.9	508.245
osa-miR164d	3694.45	1850.16	2949.26	1262.19	1126.04	1820.58	2879.63	3674.07	2772.3	2105.72	1473.31	3276.85
osa-miR164c	9.2	9.97	106.76	3.58	13.51	16.64	94.76	237.65	9.585	55.17	15.075	166.205
osa-miR164b	31681.2	36709.8	13852.2	34275.9	50568.4	61021	10107.7	18879.6	34195.5	24064	55794.7	14493.6
osa-miR164a	31681.2	36709.8	13852.2	34275.9	50568.4	61021	10107.7	18879.6	34195.5	24064	55794.7	14493.6
osa-miR162b	460.08	885.91	447.06	361.14	18.02	23.3	5.26	7.54	672.995	404.1	20.66	6.4
osa-miR162a	4306.36	5749.88	5064.46	3035.7	4612.28	4336.77	3463.98	4364.37	5028.12	4050.08	4474.52	3914.18
osa-miR160f-5p	40027.1	41931.2	19263.6	39353.2	19183.3	24273.3	5575	10792.1	40979.1	29308.4	21728.3	8183.56
osa-miR160f-3p	55.21	75.49	66.73	0	72.07	53.25	0	18.86	65.35	33.365	62.66	9.43
osa-miR160e-5p	8741.54	6276.87	9535.06	7869.93	7877.81	5365.21	3548.21	9600.11	7509.2	8702.5	6621.51	6574.16
osa-miR160d-5p	13498.8	9917.36	12197.4	12947.3	17823	15203.7	4790.61	14394.5	11708.1	12572.4	16513.3	9592.56
osa-miR160c-5p	13498.8	9917.36	12197.4	12947.3	17823	15203.7	4790.61	14394.5	11708.1	12572.4	16513.3	9592.56
osa-miR160c-3p	0	0	0	0	76.57	3.33	0	0	0	0	39.95	0
osa-miR160b-5p	13498.8	9917.36	12197.4	12947.3	17823	15203.7	4790.61	14394.5	11708.1	12572.4	16513.3	9592.56
osa-miR160b-3p	0	0	0	0	0	0	0	7.54	0	0	0	3.77
osa-miR160a-5p	13498.8	9917.36	12197.4	12947.3	17823	15203.7	4790.61	14394.5	11708.1	12572.4	16513.3	9592.56
osa-miR160a-3p	0	0	0	0	0	0	0	7.54	0	0	0	3.77
osa-miR159f	9054.4	10371.7	26129.7	5274.04	4211.41	4386.69	10839.4	26174.9	9713.06	15701.9	4299.05	18507.2
osa-miR159e	101.22	54.12	140.12	60.79	40.54	36.61	121.08	120.71	77.67	100.455	38.575	120.895
osa-miR159d	105.82	54.12	140.12	60.79	45.04	39.94	121.08	120.71	79.97	100.455	42.49	120.895
osa-miR159c	101.22	54.12	140.12	60.79	40.54	36.61	121.08	120.71	77.67	100.455	38.575	120.895
osa-miR159b	227745	158182	191969	256526	319036	258369	333484	276657	192963	224247	288702	305071
osa-miR159a.2	138.02	138.16	113.43	78.66	247.73	146.45	73.7	196.15	138.09	96.045	197.09	134.925
osa-miR159a.1	227745	158182	191969	256526	319036	258369	333484	276657	192963	224247	288702	305071
osa-miR156l-5p	105.82	41.3	153.47	25.03	36.03	6.66	2453.21	380.99	73.56	89.25	21.345	1417.1
osa-miR156l-3p	570.5	468.59	346.97	382.59	0	0	157.93	18.86	519.545	364.78	0	88.395
osa-miR156k	0	1.42	0	10.73	0	0	210.58	3.77	0.71	5.365	0	107.175
osa-miR156j-5p	32744	30898.6	18863.3	39024.3	27106.2	18541.9	122261	29483.1	31821.3	28943.8	22824	75871.8
osa-miR156j-3p	2696.08	3254.51	2595.62	3021.4	2071.92	4230.26	7101.68	3504.32	2975.3	2808.51	3151.09	5303
osa-miR156i	32744	30898.6	18863.3	39024.3	27106.2	18541.9	122261	29483.1	31821.3	28943.8	22824	75871.8
osa-miR156h-5p	32744	30898.6	18863.3	39024.3	27106.2	18541.9	122261	29483.1	31821.3	28943.8	22824	75871.8
osa-miR156h-3p	570.5	468.59	346.97	382.59	0	0	157.93	18.86	519.545	364.78	0	88.395
osa-miR156g-5p	32744	30898.6	18863.3	39024.3	27106.2	18541.9	122261	29483.1	31821.3	28943.8	22824	75871.8
osa-miR156g-3p	2019.76	799.03	980.86	768.76	2355.69	951.89	6480.48	2104.86	1409.39	874.81	1653.79	4292.67
osa-miR156f-5p	32744	30898.6	18863.3	39024.3	27106.2	18541.9	122261	29483.1	31821.3	28943.8	22824	75871.8
osa-miR156f-3p	570.5	468.59	346.97	382.59	0	0	157.93	18.86	519.545	364.78	0	88.395
osa-miR156e	32744	30898.6	18863.3	39024.3	27106.2	18541.9	122261	29483.1	31821.3	28943.8	22824	75871.8
osa-miR156d	32744	30898.6	18863.3	39024.3	27106.2	18541.9	122261	29483.1	31821.3	28943.8	22824	75871.8
osa-miR156c-5p	32744	30898.6	18863.3	39024.3	27106.2	18541.9	122261	29483.1	31821.3	28943.8	22824	75871.8
osa-miR156c-3p	2019.76	799.03	980.86	768.76	2355.69	951.89	6480.48	2104.86	1409.39	874.81	1653.79	4292.67
osa-miR156b-5p	32744	30898.6	18863.3	39024.3	27106.2	18541.9	122261	29483.1	31821.3	28943.8	22824	75871.8
osa-miR156b-3p	299.05	121.07	206.85	146.6	36.03	6.66	626.46	135.8	210.06	176.725	21.345	381.13
osa-miR156a	32744	30898.6	18863.3	39024.3	27106.2	18541.9	122261	29483.1	31821.3	28943.8	22824	75871.8
osa-miR1440b	0	0	0	0	0	0	0	3.77	0	0	0	1.885
osa-miR1437b-3p	0	12.82	0	0	18.02	9.98	10.53	0	6.41	0	14	5.265
osa-miR1437a	0	0	0	0	0	0	0	7.54	0	0	0	3.77
osa-miR1436	0	0	6.67	64.36	31.53	13.31	15.79	3.77	0	35.515	22.42	9.78
osa-miR1432-5p	220.84	225.04	153.47	218.11	1819.69	1218.16	4011.48	2731.03	222.94	185.79	1518.92	3371.26
osa-miR1432-3p	41.41	19.94	0	0	9.01	23.3	26.32	82.99	30.675	0	16.155	54.655
osa-miR1431	515.29	283.43	140.12	200.23	126.12	143.12	5.26	101.85	399.36	170.175	134.62	53.555
osa-miR1429-5p	165.63	150.98	46.71	46.48	355.83	302.87	263.22	116.94	158.305	46.595	329.35	190.08
osa-miR1429-3p	55.21	19.94	6.67	35.76	0	19.97	0	11.32	37.575	21.215	9.985	5.66
osa-miR1428g-5p	0	0	33.36	0	4.5	3.33	0	56.58	0	16.68	3.915	28.29
osa-miR1428f-5p	0	0	33.36	0	4.5	3.33	0	56.58	0	16.68	3.915	28.29
osa-miR1428e-5p	0	0	33.36	0	4.5	3.33	0	56.58	0	16.68	3.915	28.29
osa-miR1428e-3p	55.21	9.97	6.67	0	90.08	9.98	0	211.24	32.59	3.335	50.03	105.62
osa-miR1428d	0	0	6.67	0	4.5	0	0	18.86	0	3.335	2.25	9.43
osa-miR1428c	0	0	6.67	0	4.5	0	0	18.86	0	3.335	2.25	9.43
osa-miR1428b	0	0	6.67	0	4.5	0	0	18.86	0	3.335	2.25	9.43
osa-miR1428a-5p	0	0	0	0	0	3.33	0	0	0	0	1.665	0
osa-miR1428a-3p	0	0	0	0	9.01	0	0	11.32	0	0	4.505	5.66
osa-miR1427	4.6	0	0	0	0	0	0	0	2.3	0	0	0
osa-miR1425-5p	8212.45	8588.5	10722.8	2932.01	4499.68	6313.78	1163.43	6944.52	8400.48	6827.39	5406.73	4053.97
osa-miR1425-3p	156.43	51.27	0	42.91	144.13	129.8	210.58	207.47	103.85	21.455	136.965	209.025
osa-miR1423-5p	4140.73	3660.44	1107.64	1823.56	5864.44	4836.01	1531.94	2742.35	3900.59	1465.6	5350.23	2137.14
osa-miR1423-3p	13.8	1.42	0	0	792.74	1028.44	221.1	1022.25	7.61	0	910.59	621.675
osa-miR1320-5p	46.01	94	106.76	17.88	0	3.33	0	0	70.005	62.32	1.665	0
osa-miR1320-3p	69.01	59.82	73.4	21.45	0	3.33	0	0	64.415	47.425	1.665	0
osa-miR1319b	4.6	0	0	0	0	0	0	3.77	2.3	0	0	1.885
osa-miR11342-5p	0	4.27	6.67	0	0	0	0	0	2.135	3.335	0	0
osa-miR11342-3p	23	14.24	20.02	10.73	0	0	21.06	26.41	18.62	15.375	0	23.735
osa-miR11341-5p	0	19.94	20.02	0	18.02	19.97	36.85	7.54	9.97	10.01	18.995	22.195
osa-miR11341-3p	41.41	11.39	0	25.03	0	0	31.59	15.09	26.4	12.515	0	23.34
osa-miR11340-5p	0	0	53.38	0	0	16.64	0	15.09	0	26.69	8.32	7.545
osa-miR11340-3p	0	2.85	0	0	0	3.33	0	18.86	1.425	0	1.665	9.43
osa-miR11339-5p	115.02	25.64	0	10.73	4.5	36.61	5.26	120.71	70.33	5.365	20.555	62.985
osa-miR11339-3p	542.9	605.33	420.37	332.53	900.84	492.59	1073.94	1154.28	574.115	376.45	696.715	1114.11
osa-miR11338-3p	41.41	11.39	0	25.03	0	0	31.59	15.09	26.4	12.515	0	23.34
osa-miR11337-5p	55.21	17.09	20.02	0	27.03	49.92	68.44	67.9	36.15	10.01	38.475	68.17
osa-miR11337-3p	27.6	11.39	0	25.03	0	0	31.59	0	19.495	12.515	0	15.795
osa-miR11336-5p	9.2	0	0	0	27.03	0	0	0	4.6	0	13.515	0
osa-miR11336-3p	0	11.39	26.69	0	9.01	0	21.06	0	5.695	13.345	4.505	10.53
Nov-m3556-3p	0	0	0	0	18.65	0	0	0	0	0	9.325	0
Nov-m3555-5p	0	0	0	0	0	12.51	0	0	0	0	6.255	0
Nov-m3554-3p	0	0	0	14.91	0	0	0	0	0	7.455	0	0
Nov-m3553-3p	0	86.41	0	0	0	0	0	0	43.205	0	0	0
Nov-m3552-5p	0	0	0	56.43	15.54	0	0	0	0	28.215	7.77	0
Nov-m3551-3p	0	4.6	0	0	0	0	0	0	2.3	0	0	0
Nov-m3550-5p	0	0	0	0	0	0	16.63	0	0	0	0	8.315
Nov-m3549-3p	18.06	0	0	0	0	0	0	0	9.03	0	0	0
Nov-m3548-5p	0	11.03	20.65	54.3	54.39	29.57	0	77.12	5.515	37.475	41.98	38.56
Nov-m3548-3p	0	0	0	0	0	0	0	21.27	0	0	0	10.635
Nov-m3547-5p	0	0	0	0	0	12.51	0	0	0	0	6.255	0
Nov-m3546-3p	0	0	0	0	0	0	0	14.63	0	0	0	7.315
Nov-m3545-3p	16.56	0	0	0	0	0	0	0	8.28	0	0	0
Nov-m3544-3p	0	5.06	0	0	0	0	0	0	2.53	0	0	0
Nov-m3543-3p	0	0	0	0	0	0	0	17.28	0	0	0	8.64
Nov-m3542-5p	0	0	0	17.04	0	0	0	0	0	8.52	0	0
Nov-m3541-5p	15.05	0	0	0	0	0	0	0	7.525	0	0	0
Nov-m3540-5p	16.56	0	0	0	0	0	0	0	8.28	0	0	0
Nov-m3539-3p	0	0	0	15.97	0	0	0	0	0	7.985	0	0
Nov-m3538-3p	0	0	0	0	0	0	0	13.3	0	0	0	6.65
Nov-m3537-3p	0	0	0	13.84	0	0	0	0	0	6.92	0	0
Nov-m3536-3p	0	0	0	0	0	0	0	13.3	0	0	0	6.65
Nov-m3535-5p	0	10.11	0	0	0	0	0	0	5.055	0	0	0
Nov-m3534-3p	0	0	0	10.65	0	0	0	0	0	5.325	0	0
Nov-m3533-5p	0	0	0	12.78	0	0	0	0	0	6.39	0	0
Nov-m3532-3p	0	0	0	12.78	0	0	0	0	0	6.39	0	0
Nov-m3531-5p	0	5.52	0	0	0	0	0	0	2.76	0	0	0
Nov-m3530-3p	15.05	0	0	0	0	0	0	0	7.525	0	0	0
Nov-m3529-5p	0	5.52	0	0	0	0	0	0	2.76	0	0	0
Nov-m3528-3p	0	0	0	11.71	0	0	0	0	0	5.855	0	0
Nov-m3527-3p	0	4.6	0	0	0	0	0	0	2.3	0	0	0
Nov-m3526-3p	0	4.6	0	0	0	0	0	0	2.3	0	0	0
Nov-m3525-3p	0	4.6	0	0	0	0	0	0	2.3	0	0	0
Nov-m3524-3p	0	0	0	0	0	13.65	0	0	0	0	6.825	0
Nov-m3523-3p	0	0	0	0	15.54	0	0	0	0	0	7.77	0
Nov-m3522-3p	0	4.6	0	0	0	0	0	0	2.3	0	0	0
Nov-m3521-5p	18.06	7.35	0	28.75	0	0	0	0	12.705	14.375	0	0
Nov-m3520-5p	15.05	25.28	0	17.04	0	0	0	0	20.165	8.52	0	0
Nov-m3519-3p	0	4.6	0	0	0	0	0	0	2.3	0	0	0
Nov-m3518-5p	0	0	0	0	0	0	15.12	0	0	0	0	7.56
Nov-m3517-5p	0	7.35	0	0	0	0	0	0	3.675	0	0	0
Nov-m3516-3p	0	0	0	13.84	0	0	0	0	0	6.92	0	0
Nov-m3515-3p	0	5.98	0	0	0	0	0	0	2.99	0	0	0
Nov-m3514-5p	0	0	0	0	0	0	0	13.3	0	0	0	6.65
Nov-m3513-5p	0	4.6	0	0	0	0	0	0	2.3	0	0	0
Nov-m3512-5p	0	0	0	11.71	0	0	0	0	0	5.855	0	0
Nov-m3511-3p	0	0	0	11.71	0	0	0	0	0	5.855	0	0
Nov-m3510-3p	0	5.52	0	0	0	0	0	0	2.76	0	0	0
Nov-m3509-5p	15.05	0	0	0	0	0	0	0	7.525	0	0	0
Nov-m3508-3p	0	0	0	12.78	0	0	0	0	0	6.39	0	0
Nov-m3507-5p	0	0	0	0	15.54	0	0	0	0	0	7.77	0
Nov-m3506-3p	0	4.6	0	0	0	0	0	0	2.3	0	0	0
Nov-m3505-5p	0	0	0	0	15.54	0	0	0	0	0	7.77	0
Nov-m3504-3p	0	0	0	0	0	0	0	13.3	0	0	0	6.65
Nov-m3503-3p	0	0	0	0	17.09	0	0	0	0	0	8.545	0
Nov-m3502-3p	0	0	0	13.84	0	0	0	0	0	6.92	0	0
Nov-m3501-5p	0	0	0	0	0	13.65	0	0	0	0	6.825	0
Nov-m3500-3p	0	0	0	11.71	0	0	0	0	0	5.855	0	0
Nov-m3499-3p	0	0	0	10.65	0	0	0	0	0	5.325	0	0
Nov-m3498-5p	0	0	0	21.3	0	0	0	0	0	10.65	0	0
Nov-m3497-3p	0	0	0	13.84	0	0	0	0	0	6.92	0	0
Nov-m3496-3p	0	0	0	0	0	0	15.12	0	0	0	0	7.56
Nov-m3495-3p	0	4.6	0	0	0	0	0	0	2.3	0	0	0
Nov-m3494-3p	0	0	0	11.71	0	0	0	0	0	5.855	0	0
Nov-m3493-5p	0	0	0	15.97	0	0	0	0	0	7.985	0	0
Nov-m3492-3p	0	5.06	0	0	0	0	0	0	2.53	0	0	0
Nov-m3491-3p	0	0	0	0	0	0	0	13.3	0	0	0	6.65
Nov-m3490-3p	0	0	0	0	0	0	0	15.96	0	0	0	7.98
Nov-m3489-3p	0	5.98	0	0	0	0	0	0	2.99	0	0	0
Nov-m3488-5p	0	0	0	11.71	0	0	0	0	0	5.855	0	0
Nov-m3488-3p	16.56	0	0	0	0	0	0	0	8.28	0	0	0
Nov-m3487-3p	0	6.43	0	0	0	0	0	0	3.215	0	0	0
Nov-m3486-3p	0	0	0	17.04	0	0	0	0	0	8.52	0	0
Nov-m3485-3p	0	0	0	0	17.09	0	0	0	0	0	8.545	0
Nov-m3484-5p	0	4.6	0	0	0	0	0	0	2.3	0	0	0
Nov-m3483-5p	0	0	0	0	0	0	18.14	0	0	0	0	9.07
Nov-m3482-3p	0	5.06	0	0	0	0	0	0	2.53	0	0	0
Nov-m3481-3p	15.05	0	0	0	0	0	0	0	7.525	0	0	0
Nov-m3480-5p	0	0	0	12.78	0	0	0	0	0	6.39	0	0
Nov-m3479-5p	0	0	0	19.17	0	0	0	0	0	9.585	0	0
Nov-m3478-5p	0	13.79	0	0	0	0	0	0	6.895	0	0	0
Nov-m3477-5p	0	0	0	0	15.54	0	0	0	0	0	7.77	0
Nov-m3476-5p	0	4.6	0	0	0	0	0	0	2.3	0	0	0
Nov-m3475-5p	0	0	0	14.91	0	0	0	0	0	7.455	0	0
Nov-m3474-3p	0	6.43	0	0	0	0	0	0	3.215	0	0	0
Nov-m3473-3p	0	4.6	0	0	0	0	0	0	2.3	0	0	0
Nov-m3472-3p	0	0	0	14.91	0	0	0	0	0	7.455	0	0
Nov-m3471-3p	0	5.52	0	0	0	0	0	0	2.76	0	0	0
Nov-m3470-5p	0	0	0	19.17	0	0	0	0	0	9.585	0	0
Nov-m3469-5p	0	5.06	0	0	0	0	0	0	2.53	0	0	0
Nov-m3468-5p	0	0	0	0	15.54	0	0	0	0	0	7.77	0
Nov-m3467-5p	24.08	0	0	0	0	0	0	0	12.04	0	0	0
Nov-m3466-5p	0	4.6	0	0	0	0	0	0	2.3	0	0	0
Nov-m3465-5p	0	4.6	0	0	0	0	0	0	2.3	0	0	0
Nov-m3464-3p	16.56	0	0	0	0	0	0	0	8.28	0	0	0
Nov-m3463-3p	0	4.6	0	0	0	0	0	0	2.3	0	0	0
Nov-m3462-5p	0	0	0	18.1	0	0	0	0	0	9.05	0	0
Nov-m3461-3p	0	5.98	0	0	0	0	0	0	2.99	0	0	0
Nov-m3460-3p	0	5.06	0	0	0	0	0	0	2.53	0	0	0
Nov-m3459-3p	0	4.6	0	0	0	0	0	0	2.3	0	0	0
Nov-m3458-3p	15.05	0	0	0	0	0	0	0	7.525	0	0	0
Nov-m3457-3p	0	0	0	0	0	0	21.17	0	0	0	0	10.585
Nov-m3456-3p	0	4.6	0	0	0	0	0	0	2.3	0	0	0
Nov-m3455-5p	0	0	0	13.84	0	0	0	0	0	6.92	0	0
Nov-m3454-3p	0	0	0	15.97	0	0	0	0	0	7.985	0	0
Nov-m3453-5p	0	0	0	0	0	12.51	0	0	0	0	6.255	0
Nov-m3452-3p	0	0	0	14.91	0	0	0	0	0	7.455	0	0
Nov-m3451-3p	0	0	0	0	0	0	16.63	0	0	0	0	8.315
Nov-m3450-3p	0	6.89	0	0	15.54	0	0	0	3.445	0	7.77	0
Nov-m3449-5p	0	0	0	0	0	11.37	0	0	0	0	5.685	0
Nov-m3448-3p	0	0	0	0	0	0	15.12	0	0	0	0	7.56
Nov-m3447-3p	0	0	0	20.23	0	0	0	0	0	10.115	0	0
Nov-m3446-5p	0	0	0	0	18.65	0	0	0	0	0	9.325	0
Nov-m3445-3p	0	0	0	0	0	11.37	0	0	0	0	5.685	0
Nov-m3444-5p	0	4.6	0	0	0	0	0	0	2.3	0	0	0
Nov-m3443-3p	0	0	0	0	0	0	15.12	0	0	0	0	7.56
Nov-m3442-3p	0	0	0	0	0	0	0	13.3	0	0	0	6.65
Nov-m3441-5p	0	0	0	0	17.09	0	0	0	0	0	8.545	0
Nov-m3440-3p	0	0	0	10.65	0	0	0	0	0	5.325	0	0
Nov-m3439-3p	0	7.35	0	0	0	0	0	0	3.675	0	0	0
Nov-m3438-5p	15.05	0	0	0	0	0	0	0	7.525	0	0	0
Nov-m3437-3p	0	0	0	10.65	0	0	0	13.3	0	5.325	0	6.65
Nov-m3436-5p	0	0	0	13.84	0	0	0	0	0	6.92	0	0
Nov-m3435-5p	0	0	0	11.71	0	0	0	0	0	5.855	0	0
Nov-m3434-3p	0	0	0	0	0	0	0	13.3	0	0	0	6.65
Nov-m3433-3p	0	0	0	14.91	0	0	0	0	0	7.455	0	0
Nov-m3432-5p	0	0	0	20.23	0	0	0	0	0	10.115	0	0
Nov-m3431-5p	0	0	0	0	0	0	0	13.3	0	0	0	6.65
Nov-m3430-5p	0	0	0	12.78	0	0	0	0	0	6.39	0	0
Nov-m3429-3p	0	0	0	0	0	12.51	0	0	0	0	6.255	0
Nov-m3428-3p	0	0	0	13.84	0	0	0	0	0	6.92	0	0
Nov-m3427-3p	0	5.98	0	0	0	0	0	0	2.99	0	0	0
Nov-m3426-3p	0	4.6	0	0	0	0	0	0	2.3	0	0	0
Nov-m3425-3p	0	0	0	0	0	0	21.17	0	0	0	0	10.585
Nov-m3424-5p	0	0	0	0	0	0	0	15.96	0	0	0	7.98
Nov-m3423-3p	0	5.98	0	0	0	0	0	0	2.99	0	0	0
Nov-m3422-5p	0	0	0	13.84	0	0	0	0	0	6.92	0	0
Nov-m3421-3p	0	0	0	0	0	0	16.63	0	0	0	0	8.315
Nov-m3420-3p	0	0	0	10.65	0	0	0	0	0	5.325	0	0
Nov-m3419-3p	0	0	0	0	0	0	16.63	0	0	0	0	8.315
Nov-m3418-5p	0	4.6	0	0	0	0	0	0	2.3	0	0	0
Nov-m3417-5p	0	4.6	0	0	0	0	0	0	2.3	0	0	0
Nov-m3416-3p	0	4.6	0	0	0	0	0	0	2.3	0	0	0
Nov-m3415-5p	0	5.06	0	0	0	0	0	0	2.53	0	0	0
Nov-m3414-5p	0	0	0	0	0	0	0	15.96	0	0	0	7.98
Nov-m3413-5p	0	5.98	0	0	0	0	0	0	2.99	0	0	0
Nov-m3412-5p	15.05	0	0	0	0	0	0	0	7.525	0	0	0
Nov-m3411-5p	15.05	0	0	0	0	0	0	0	7.525	0	0	0
Nov-m3410-3p	0	0	0	0	0	0	0	17.28	0	0	0	8.64
Nov-m3409-3p	0	5.52	0	0	0	0	0	0	2.76	0	0	0
Nov-m3408-5p	0	5.52	0	0	0	0	0	0	2.76	0	0	0
Nov-m3407-3p	0	0	0	0	0	12.51	0	0	0	0	6.255	0
Nov-m3406-5p	43.65	73.08	78.48	39.4	0	28.44	0	50.52	58.365	58.94	14.22	25.26
Nov-m3405-3p	0	0	0	0	0	0	0	17.28	0	0	0	8.64
Nov-m3404-3p	0	7.35	0	0	0	0	0	0	3.675	0	0	0
Nov-m3403-5p	0	5.52	0	0	0	0	0	0	2.76	0	0	0
Nov-m3402-5p	0	0	0	0	0	12.51	0	0	0	0	6.255	0
Nov-m3401-3p	0	0	0	10.65	0	0	0	0	0	5.325	0	0
Nov-m3400-5p	0	5.98	0	0	0	0	0	0	2.99	0	0	0
Nov-m3399-5p	0	0	0	0	0	0	15.12	0	0	0	0	7.56
Nov-m3398-3p	0	4.6	0	0	0	0	0	0	2.3	0	0	0
Nov-m3397-5p	0	6.43	0	0	0	0	0	0	3.215	0	0	0
Nov-m3396-5p	0	0	0	11.71	0	0	0	0	0	5.855	0	0
Nov-m3395-3p	0	0	0	0	15.54	0	0	0	0	0	7.77	0
Nov-m3394-3p	0	0	0	0	0	0	15.12	0	0	0	0	7.56
Nov-m3393-5p	0	4.6	0	0	0	0	0	0	2.3	0	0	0
Nov-m3392-5p	0	5.52	0	0	0	0	0	0	2.76	0	0	0
Nov-m3391-3p	0	0	0	10.65	0	0	0	0	0	5.325	0	0
Nov-m3390-3p	0	5.06	0	0	0	0	0	0	2.53	0	0	0
Nov-m3389-3p	0	0	0	0	0	0	0	15.96	0	0	0	7.98
Nov-m3388-5p	0	0	0	10.65	0	0	0	0	0	5.325	0	0
Nov-m3387-3p	0	0	0	15.97	0	0	0	0	0	7.985	0	0
Nov-m3386-3p	0	15.17	0	10.65	0	18.2	0	33.24	7.585	5.325	9.1	16.62
Nov-m3385-5p	0	0	0	0	15.54	0	0	0	0	0	7.77	0
Nov-m3384-3p	16.56	0	0	0	0	0	0	0	8.28	0	0	0
Nov-m3383-3p	0	5.52	0	0	0	0	0	0	2.76	0	0	0
Nov-m3382-5p	0	5.52	0	0	0	0	0	0	2.76	0	0	0
Nov-m3381-5p	21.07	0	0	0	0	0	0	0	10.535	0	0	0
Nov-m3380-3p	0	0	0	12.78	0	0	0	0	0	6.39	0	0
Nov-m3379-3p	0	4.6	0	0	0	0	0	0	2.3	0	0	0
Nov-m3378-3p	0	0	0	14.91	0	0	0	0	0	7.455	0	0
Nov-m3377-3p	0	0	0	0	0	11.37	0	0	0	0	5.685	0
Nov-m3376-5p	0	0	0	0	0	0	16.63	0	0	0	0	8.315
Nov-m3375-3p	0	0	0	10.65	0	0	0	0	0	5.325	0	0
Nov-m3374-3p	0	0	0	0	0	0	15.12	0	0	0	0	7.56
Nov-m3373-3p	0	0	0	13.84	0	0	0	0	0	6.92	0	0
Nov-m3372-3p	0	4.6	0	0	0	0	0	0	2.3	0	0	0
Nov-m3371-3p	0	0	0	14.91	0	0	0	0	0	7.455	0	0
Nov-m3370-3p	0	0	0	0	0	0	0	13.3	0	0	0	6.65
Nov-m3369-3p	0	0	0	10.65	0	0	0	0	0	5.325	0	0
Nov-m3368-3p	0	0	0	0	0	13.65	0	0	0	0	6.825	0
Nov-m3367-5p	0	0	0	21.3	0	0	0	0	0	10.65	0	0
Nov-m3366-3p	0	0	0	10.65	0	0	15.12	0	0	5.325	0	7.56
Nov-m3365-5p	0	0	0	11.71	0	0	0	0	0	5.855	0	0
Nov-m3364-5p	15.05	0	0	0	0	0	0	0	7.525	0	0	0
Nov-m3363-3p	0	5.06	0	0	0	0	0	0	2.53	0	0	0
Nov-m3362-5p	0	5.06	0	0	0	0	0	0	2.53	0	0	0
Nov-m3361-5p	34.62	10.57	0	0	0	0	0	0	22.595	0	0	0
Nov-m3360-5p	0	5.06	0	0	0	0	0	0	2.53	0	0	0
Nov-m3359-3p	0	0	0	0	0	0	0	14.63	0	0	0	7.315
Nov-m3358-3p	0	0	0	13.84	0	0	0	0	0	6.92	0	0
Nov-m3357-3p	0	0	0	0	15.54	0	0	0	0	0	7.77	0
Nov-m3356-3p	0	0	0	13.84	0	0	0	0	0	6.92	0	0
Nov-m3355-5p	0	17.01	0	0	0	0	0	0	8.505	0	0	0
Nov-m3354-3p	0	0	0	0	0	0	16.63	0	0	0	0	8.315
Nov-m3353-3p	0	4.6	0	0	0	0	0	0	2.3	0	0	0
Nov-m3352-5p	15.05	0	0	0	0	0	0	0	7.525	0	0	0
Nov-m3351-5p	0	0	0	23.43	0	0	0	0	0	11.715	0	0
Nov-m3350-5p	0	0	0	10.65	0	0	0	0	0	5.325	0	0
Nov-m3349-3p	0	0	0	0	15.54	0	0	0	0	0	7.77	0
Nov-m3348-5p	0	0	0	0	0	0	0	15.96	0	0	0	7.98
Nov-m3347-3p	0	0	0	0	0	0	18.14	0	0	0	0	9.07
Nov-m3346-5p	0	0	0	0	0	12.51	0	0	0	0	6.255	0
Nov-m3345-5p	0	5.06	0	0	0	0	0	0	2.53	0	0	0
Nov-m3344-5p	15.05	0	0	0	0	0	0	0	7.525	0	0	0
Nov-m3343-5p	0	4.6	0	0	0	0	0	0	2.3	0	0	0
Nov-m3342-3p	0	0	0	11.71	0	0	0	0	0	5.855	0	0
Nov-m3341-3p	0	0	0	10.65	0	0	0	0	0	5.325	0	0
Nov-m3340-3p	0	0	0	10.65	0	0	0	0	0	5.325	0	0
Nov-m3339-3p	0	0	0	0	0	0	0	13.3	0	0	0	6.65
Nov-m3338-3p	0	0	0	0	0	0	15.12	0	0	0	0	7.56
Nov-m3337-5p	0	0	0	0	0	0	0	13.3	0	0	0	6.65
Nov-m3336-3p	0	5.98	0	0	0	0	0	0	2.99	0	0	0
Nov-m3335-5p	0	0	0	10.65	0	0	0	0	0	5.325	0	0
Nov-m3334-3p	0	0	0	14.91	0	0	0	0	0	7.455	0	0
Nov-m3333-3p	0	0	0	11.71	0	0	0	0	0	5.855	0	0
Nov-m3332-5p	0	0	0	0	18.65	0	0	0	0	0	9.325	0
Nov-m3331-3p	0	4.6	0	0	0	0	0	0	2.3	0	0	0
Nov-m3330-3p	0	14.71	0	0	0	0	0	0	7.355	0	0	0
Nov-m3329-5p	0	6.43	0	0	0	0	0	0	3.215	0	0	0
Nov-m3328-5p	0	4.6	0	0	0	0	0	0	2.3	0	0	0
Nov-m3327-3p	0	5.52	0	0	0	0	0	0	2.76	0	0	0
Nov-m3326-5p	0	5.52	0	0	0	0	0	0	2.76	0	0	0
Nov-m3325-3p	0	5.06	0	0	0	0	0	0	2.53	0	0	0
Nov-m3324-3p	0	8.73	0	0	0	0	0	0	4.365	0	0	0
Nov-m3323-5p	0	0	0	0	15.54	11.37	0	0	0	0	13.455	0
Nov-m3322-3p	0	6.89	0	0	0	0	0	0	3.445	0	0	0
Nov-m3321-5p	0	0	0	31.94	0	0	0	0	0	15.97	0	0
Nov-m3320-5p	0	0	0	0	26.42	0	0	0	0	0	13.21	0
Nov-m3319-3p	0	0	0	14.91	0	0	0	0	0	7.455	0	0
Nov-m3318-5p	0	4.6	0	0	0	0	0	0	2.3	0	0	0
Nov-m3317-5p	0	0	0	0	0	0	0	17.28	0	0	0	8.64
Nov-m3316-3p	0	0	0	0	0	0	16.63	0	0	0	0	8.315
Nov-m3315-5p	0	5.06	0	0	0	0	0	0	2.53	0	0	0
Nov-m3314-5p	0	0	0	0	20.2	0	0	0	0	0	10.1	0
Nov-m3313-3p	58.7	0	0	0	0	0	0	0	29.35	0	0	0
Nov-m3312-5p	0	0	0	19.17	0	0	0	0	0	9.585	0	0
Nov-m3311-3p	0	4.6	0	0	0	0	0	0	2.3	0	0	0
Nov-m3310-5p	0	5.98	0	0	0	0	0	0	2.99	0	0	0
Nov-m3309-3p	0	5.06	0	0	0	0	0	0	2.53	0	0	0
Nov-m3308-5p	0	0	0	21.3	0	0	0	0	0	10.65	0	0
Nov-m3307-5p	0	4.6	0	0	0	0	0	0	2.3	0	0	0
Nov-m3306-5p	0	5.52	0	0	0	0	0	0	2.76	0	0	0
Nov-m3305-3p	0	4.6	0	0	0	0	0	0	2.3	0	0	0
Nov-m3304-5p	0	0	0	11.71	0	0	0	0	0	5.855	0	0
Nov-m3303-5p	0	0	0	12.78	0	0	0	0	0	6.39	0	0
Nov-m3302-5p	0	0	0	0	15.54	0	0	0	0	0	7.77	0
Nov-m3301-5p	0	12.87	0	0	0	0	0	0	6.435	0	0	0
Nov-m3300-5p	15.05	0	0	0	0	0	0	0	7.525	0	0	0
Nov-m3299-3p	0	0	0	0	15.54	0	0	0	0	0	7.77	0
Nov-m3298-5p	0	0	0	10.65	0	0	0	0	0	5.325	0	0
Nov-m3298-3p	0	0	0	17.04	0	0	0	0	0	8.52	0	0
Nov-m3297-5p	0	0	0	11.71	0	0	0	0	0	5.855	0	0
Nov-m3296-3p	18.06	0	0	0	0	0	0	0	9.03	0	0	0
Nov-m3295-3p	0	5.52	0	0	0	0	0	0	2.76	0	0	0
Nov-m3294-5p	0	0	0	0	0	0	0	17.28	0	0	0	8.64
Nov-m3293-5p	15.05	0	0	19.17	0	0	0	0	7.525	9.585	0	0
Nov-m3292-3p	0	11.95	0	0	0	19.34	0	14.63	5.975	0	9.67	7.315
Nov-m3291-5p	0	0	0	0	0	0	15.12	0	0	0	0	7.56
Nov-m3290-5p	0	0	0	0	0	0	24.19	0	0	0	0	12.095
Nov-m3289-5p	0	0	0	14.91	0	0	0	0	0	7.455	0	0
Nov-m3288-5p	0	0	0	11.71	0	0	0	0	0	5.855	0	0
Nov-m3287-5p	0	0	0	0	0	0	15.12	0	0	0	0	7.56
Nov-m3286-5p	0	0	0	0	0	0	0	13.3	0	0	0	6.65
Nov-m3285-5p	0	0	0	0	0	0	21.17	0	0	0	0	10.585
Nov-m3284-5p	0	5.06	0	0	0	0	0	0	2.53	0	0	0
Nov-m3283-3p	0	0	0	0	0	0	33.26	0	0	0	0	16.63
Nov-m3282-3p	0	0	0	10.65	0	0	0	0	0	5.325	0	0
Nov-m3281-5p	0	5.06	0	0	0	0	0	0	2.53	0	0	0
Nov-m3280-3p	0	0	0	0	17.09	0	0	0	0	0	8.545	0
Nov-m3279-5p	18.06	0	0	0	0	0	0	0	9.03	0	0	0
Nov-m3278-3p	0	12.87	0	0	0	29.57	34.78	0	6.435	0	14.785	17.39
Nov-m3277-3p	0	5.98	0	0	0	0	0	0	2.99	0	0	0
Nov-m3276-3p	0	0	0	0	0	0	19.66	0	0	0	0	9.83
Nov-m3275-5p	0	5.06	0	0	0	0	0	0	2.53	0	0	0
Nov-m3274-3p	0	0	0	10.65	0	0	0	0	0	5.325	0	0
Nov-m3273-3p	0	0	0	0	18.65	0	0	0	0	0	9.325	0
Nov-m3272-3p	0	0	0	0	0	17.06	0	0	0	0	8.53	0
Nov-m3271-3p	0	0	0	20.23	0	0	0	0	0	10.115	0	0
Nov-m3270-5p	0	5.52	0	0	0	0	0	0	2.76	0	0	0
Nov-m3269-5p	18.06	0	0	0	0	0	0	0	9.03	0	0	0
Nov-m3268-3p	0	9.65	0	0	0	0	0	0	4.825	0	0	0
Nov-m3267-3p	15.05	10.57	0	0	0	0	0	0	12.81	0	0	0
Nov-m3266-3p	0	0	0	0	0	0	15.12	0	0	0	0	7.56
Nov-m3265-5p	0	0	0	0	0	0	19.66	0	0	0	0	9.83
Nov-m3264-5p	0	5.98	0	0	0	0	0	0	2.99	0	0	0
Nov-m3263-3p	0	0	0	13.84	0	0	0	0	0	6.92	0	0
Nov-m3262-5p	0	0	0	0	0	0	0	13.3	0	0	0	6.65
Nov-m3261-3p	0	0	0	0	0	0	15.12	0	0	0	0	7.56
Nov-m3260-5p	0	4.6	0	0	0	0	0	0	2.3	0	0	0
Nov-m3259-5p	0	4.6	0	0	0	0	0	0	2.3	0	0	0
Nov-m3258-5p	0	0	0	0	0	14.79	0	0	0	0	7.395	0
Nov-m3257-5p	0	4.6	0	0	15.54	0	0	0	2.3	0	7.77	0
Nov-m3256-3p	0	0	0	0	0	0	15.12	0	0	0	0	7.56
Nov-m3255-3p	0	0	0	12.78	0	0	0	0	0	6.39	0	0
Nov-m3254-3p	0	0	0	0	0	11.37	0	0	0	0	5.685	0
Nov-m3253-3p	0	0	0	0	0	11.37	0	0	0	0	5.685	0
Nov-m3252-5p	0	0	0	12.78	0	0	0	0	0	6.39	0	0
Nov-m3251-3p	0	0	0	0	0	11.37	0	0	0	0	5.685	0
Nov-m3250-5p	0	0	0	0	0	0	0	15.96	0	0	0	7.98
Nov-m3249-3p	0	0	0	0	0	0	0	15.96	0	0	0	7.98
Nov-m3248-3p	0	0	0	0	0	0	0	15.96	0	0	0	7.98
Nov-m3247-5p	0	0	0	0	0	0	0	14.63	0	0	0	7.315
Nov-m3246-3p	0	0	0	11.71	0	0	0	0	0	5.855	0	0
Nov-m3245-5p	19.57	0	0	0	0	0	0	0	9.785	0	0	0
Nov-m3244-3p	0	0	0	14.91	0	0	0	0	0	7.455	0	0
Nov-m3243-3p	18.06	0	0	0	0	0	0	0	9.03	0	0	0
Nov-m3242-3p	0	4.6	0	0	0	0	0	0	2.3	0	0	0
Nov-m3241-5p	0	0	0	0	15.54	0	0	0	0	0	7.77	0
Nov-m3240-5p	25.59	0	0	0	0	0	0	0	12.795	0	0	0
Nov-m3239-5p	0	0	0	0	0	13.65	0	0	0	0	6.825	0
Nov-m3238-5p	0	0	0	0	17.09	0	0	0	0	0	8.545	0
Nov-m3237-3p	0	0	0	12.78	0	0	0	0	0	6.39	0	0
Nov-m3236-5p	0	22.98	43.37	0	0	0	0	0	11.49	21.685	0	0
Nov-m3235-3p	0	0	0	0	21.76	52.32	0	139.61	0	0	37.04	69.805
Nov-m3234-5p	0	0	0	0	0	19.34	0	0	0	0	9.67	0
Nov-m3233-5p	0	0	0	0	0	28.44	0	0	0	0	14.22	0
Nov-m3232-3p	0	0	0	0	0	11.37	0	0	0	0	5.685	0
Nov-m3231-5p	0	5.98	0	0	0	0	0	0	2.99	0	0	0
Nov-m3230-3p	0	0	0	14.91	0	0	0	0	0	7.455	0	0
Nov-m3229-5p	0	0	0	11.71	0	0	0	0	0	5.855	0	0
Nov-m3228-5p	0	0	0	0	0	0	22.68	0	0	0	0	11.34
Nov-m3227-5p	0	0	0	0	0	0	0	13.3	0	0	0	6.65
Nov-m3226-5p	0	0	0	11.71	0	0	0	0	0	5.855	0	0
Nov-m3225-5p	0	0	0	0	15.54	0	0	0	0	0	7.77	0
Nov-m3224-5p	16.56	0	0	10.65	0	0	0	0	8.28	5.325	0	0
Nov-m3223-3p	0	0	0	0	0	0	15.12	0	0	0	0	7.56
Nov-m3222-3p	0	0	0	0	20.2	0	0	0	0	0	10.1	0
Nov-m3221-5p	18.06	0	0	0	0	0	0	0	9.03	0	0	0
Nov-m3220-3p	0	0	0	13.84	0	0	0	0	0	6.92	0	0
Nov-m3219-3p	0	0	0	0	15.54	0	0	0	0	0	7.77	0
Nov-m3218-3p	0	0	0	0	0	0	16.63	0	0	0	0	8.315
Nov-m3217-5p	0	0	0	10.65	0	0	0	0	0	5.325	0	0
Nov-m3216-3p	0	0	0	10.65	0	0	0	0	0	5.325	0	0
Nov-m3215-3p	0	4.6	0	0	0	0	0	0	2.3	0	0	0
Nov-m3214-5p	0	4.6	0	0	0	0	0	0	2.3	0	0	0
Nov-m3213-5p	0	0	0	10.65	0	0	0	0	0	5.325	0	0
Nov-m3212-5p	0	0	0	0	0	0	15.12	0	0	0	0	7.56
Nov-m3211-5p	0	0	0	0	0	0	24.19	0	0	0	0	12.095
Nov-m3210-3p	0	0	0	18.1	0	0	0	0	0	9.05	0	0
Nov-m3209-5p	0	5.06	0	0	0	0	0	0	2.53	0	0	0
Nov-m3208-3p	0	0	0	10.65	0	0	0	0	0	5.325	0	0
Nov-m3207-5p	0	0	0	0	17.09	0	0	0	0	0	8.545	0
Nov-m3206-3p	0	0	0	0	0	0	0	14.63	0	0	0	7.315
Nov-m3205-3p	0	0	0	0	0	0	15.12	0	0	0	0	7.56
Nov-m3204-3p	15.05	0	0	0	0	0	0	0	7.525	0	0	0
Nov-m3203-3p	0	0	0	18.1	0	0	0	0	0	9.05	0	0
Nov-m3202-5p	16.56	0	0	0	0	0	0	0	8.28	0	0	0
Nov-m3201-5p	0	4.6	0	0	0	0	0	0	2.3	0	0	0
Nov-m3200-3p	0	0	0	11.71	0	0	0	0	0	5.855	0	0
Nov-m3199-3p	0	5.52	0	0	0	0	0	0	2.76	0	0	0
Nov-m3198-3p	0	0	0	14.91	0	0	0	0	0	7.455	0	0
Nov-m3197-5p	21.07	0	0	0	0	0	0	0	10.535	0	0	0
Nov-m3196-3p	0	4.6	0	0	0	0	0	0	2.3	0	0	0
Nov-m3195-3p	0	4.6	0	0	0	0	0	0	2.3	0	0	0
Nov-m3194-5p	0	0	0	11.71	0	0	0	0	0	5.855	0	0
Nov-m3193-3p	0	4.6	0	0	0	0	0	0	2.3	0	0	0
Nov-m3192-5p	0	0	0	13.84	0	0	0	0	0	6.92	0	0
Nov-m3191-5p	0	0	0	14.91	0	0	0	0	0	7.455	0	0
Nov-m3190-5p	0	0	0	15.97	0	0	0	0	0	7.985	0	0
Nov-m3189-3p	0	0	0	0	0	0	16.63	0	0	0	0	8.315
Nov-m3188-5p	0	0	0	0	0	0	19.66	0	0	0	0	9.83
Nov-m3187-5p	0	0	0	19.17	0	0	0	0	0	9.585	0	0
Nov-m3186-5p	0	5.52	0	0	0	0	0	0	2.76	0	0	0
Nov-m3185-5p	0	0	0	10.65	0	0	0	0	0	5.325	0	0
Nov-m3184-3p	0	0	0	11.71	0	0	0	0	0	5.855	0	0
Nov-m3183-5p	0	0	0	0	0	12.51	0	0	0	0	6.255	0
Nov-m3182-5p	0	6.89	0	0	0	0	0	0	3.445	0	0	0
Nov-m3181-3p	0	8.27	0	0	0	0	0	0	4.135	0	0	0
Nov-m3180-3p	0	0	0	0	23.31	0	0	0	0	0	11.655	0
Nov-m3179-3p	0	0	0	0	0	0	0	14.63	0	0	0	7.315
Nov-m3178-5p	16.56	0	0	0	0	0	0	0	8.28	0	0	0
Nov-m3177-3p	0	0	0	0	21.76	0	0	0	0	0	10.88	0
Nov-m3176-5p	0	0	0	17.04	0	0	0	0	0	8.52	0	0
Nov-m3175-3p	0	0	0	11.71	0	0	0	0	0	5.855	0	0
Nov-m3174-3p	0	4.6	0	0	0	0	0	0	2.3	0	0	0
Nov-m3173-3p	0	5.52	0	0	0	0	0	0	2.76	0	0	0
Nov-m3172-3p	16.56	0	0	0	0	0	0	0	8.28	0	0	0
Nov-m3171-5p	0	0	0	0	0	0	0	13.3	0	0	0	6.65
Nov-m3170-5p	0	5.06	0	0	0	0	0	0	2.53	0	0	0
Nov-m3169-5p	0	0	0	0	0	0	15.12	0	0	0	0	7.56
Nov-m3168-3p	0	0	0	0	18.65	0	0	0	0	0	9.325	0
Nov-m3167-3p	0	9.19	0	0	0	0	0	0	4.595	0	0	0
Nov-m3166-3p	0	5.06	0	0	0	0	0	0	2.53	0	0	0
Nov-m3165-5p	0	5.06	0	0	0	0	0	0	2.53	0	0	0
Nov-m3164-5p	18.06	0	0	0	0	0	0	0	9.03	0	0	0
Nov-m3163-5p	0	0	0	17.04	0	0	0	0	0	8.52	0	0
Nov-m3162-5p	0	0	0	12.78	0	0	0	0	0	6.39	0	0
Nov-m3161-3p	0	5.52	0	0	0	0	0	0	2.76	0	0	0
Nov-m3160-5p	0	5.98	0	0	0	0	0	0	2.99	0	0	0
Nov-m3159-5p	0	5.52	0	0	0	13.65	0	0	2.76	0	6.825	0
Nov-m3158-3p	0	0	0	0	18.65	0	0	0	0	0	9.325	0
Nov-m3157-5p	0	0	0	11.71	0	0	0	0	0	5.855	0	0
Nov-m3156-3p	0	7.81	0	0	0	0	0	0	3.905	0	0	0
Nov-m3155-5p	0	0	0	0	0	0	0	13.3	0	0	0	6.65
Nov-m3154-3p	0	5.06	0	0	0	0	0	0	2.53	0	0	0
Nov-m3153-5p	0	0	0	17.04	0	0	0	0	0	8.52	0	0
Nov-m3152-5p	0	0	0	21.3	0	0	0	0	0	10.65	0	0
Nov-m3151-5p	0	4.6	0	0	0	0	0	0	2.3	0	0	0
Nov-m3150-5p	0	0	0	0	15.54	0	0	0	0	0	7.77	0
Nov-m3149-3p	0	5.06	0	0	0	0	0	0	2.53	0	0	0
Nov-m3148-5p	19.57	0	0	0	0	0	0	0	9.785	0	0	0
Nov-m3147-3p	0	0	0	21.3	0	0	0	0	0	10.65	0	0
Nov-m3146-3p	0	0	0	13.84	0	0	0	0	0	6.92	0	0
Nov-m3145-5p	0	4.6	0	0	0	0	0	0	2.3	0	0	0
Nov-m3144-3p	0	0	0	12.78	0	0	0	0	0	6.39	0	0
Nov-m3143-3p	0	5.98	0	0	0	0	0	0	2.99	0	0	0
Nov-m3142-3p	0	0	0	0	0	0	0	13.3	0	0	0	6.65
Nov-m3141-5p	0	0	0	0	0	13.65	0	0	0	0	6.825	0
Nov-m3140-3p	0	4.6	0	0	0	0	0	0	2.3	0	0	0
Nov-m3139-5p	0	5.52	0	0	0	0	0	0	2.76	0	0	0
Nov-m3138-5p	0	0	0	15.97	0	0	0	0	0	7.985	0	0
Nov-m3137-5p	0	0	0	0	17.09	0	0	0	0	0	8.545	0
Nov-m3136-3p	0	0	0	17.04	0	0	0	0	0	8.52	0	0
Nov-m3135-3p	0	0	0	0	0	0	19.66	0	0	0	0	9.83
Nov-m3134-3p	0	4.6	0	0	0	0	0	0	2.3	0	0	0
Nov-m3133-3p	0	0	0	0	0	0	0	13.3	0	0	0	6.65
Nov-m3132-3p	0	0	0	13.84	0	0	0	0	0	6.92	0	0
Nov-m3131-5p	0	0	0	0	0	0	0	14.63	0	0	0	7.315
Nov-m3130-3p	0	0	0	14.91	0	0	0	0	0	7.455	0	0
Nov-m3129-5p	0	0	0	10.65	0	0	0	0	0	5.325	0	0
Nov-m3128-5p	0	0	0	0	0	0	16.63	0	0	0	0	8.315
Nov-m3127-5p	0	5.98	0	0	0	0	0	0	2.99	0	0	0
Nov-m3126-5p	0	0	0	0	15.54	0	0	0	0	0	7.77	0
Nov-m3125-5p	0	0	0	0	0	12.51	0	0	0	0	6.255	0
Nov-m3124-5p	0	0	0	11.71	0	0	0	0	0	5.855	0	0
Nov-m3123-5p	0	0	0	0	0	13.65	0	0	0	0	6.825	0
Nov-m3122-5p	0	0	0	12.78	0	0	0	0	0	6.39	0	0
Nov-m3121-5p	0	0	0	0	0	13.65	0	0	0	0	6.825	0
Nov-m3120-3p	0	0	0	18.1	0	0	0	0	0	9.05	0	0
Nov-m3119-5p	0	0	0	0	0	0	0	15.96	0	0	0	7.98
Nov-m3118-3p	0	4.6	0	0	0	0	0	0	2.3	0	0	0
Nov-m3117-5p	0	5.06	0	0	0	0	0	0	2.53	0	0	0
Nov-m3116-3p	0	0	0	0	0	0	0	14.63	0	0	0	7.315
Nov-m3115-3p	0	0	0	0	15.54	0	0	0	0	0	7.77	0
Nov-m3114-5p	0	0	0	0	0	0	0	13.3	0	0	0	6.65
Nov-m3113-3p	15.05	0	0	0	0	0	0	0	7.525	0	0	0
Nov-m3112-3p	0	5.06	0	0	0	0	0	0	2.53	0	0	0
Nov-m3111-5p	0	0	0	13.84	0	0	0	0	0	6.92	0	0
Nov-m3110-3p	0	5.52	0	0	0	0	0	0	2.76	0	0	0
Nov-m3109-3p	0	0	0	10.65	0	0	0	0	0	5.325	0	0
Nov-m3108-3p	31.61	34.93	0	0	0	0	0	0	33.27	0	0	0
Nov-m3107-3p	0	4.6	0	0	0	0	0	0	2.3	0	0	0
Nov-m3106-5p	0	0	0	10.65	0	0	0	0	0	5.325	0	0
Nov-m3105-3p	0	0	0	10.65	0	0	0	0	0	5.325	0	0
Nov-m3104-5p	0	11.03	0	0	0	0	0	0	5.515	0	0	0
Nov-m3103-3p	0	0	0	10.65	0	0	0	0	0	5.325	0	0
Nov-m3102-3p	0	0	0	10.65	0	0	0	0	0	5.325	0	0
Nov-m3101-3p	0	5.06	0	0	0	0	0	0	2.53	0	0	0
Nov-m3100-3p	15.05	0	0	0	0	0	0	0	7.525	0	0	0
Nov-m3099-5p	0	0	0	0	0	0	15.12	0	0	0	0	7.56
Nov-m3098-5p	0	4.6	0	0	0	0	0	0	2.3	0	0	0
Nov-m3097-3p	0	0	0	0	0	0	0	13.3	0	0	0	6.65
Nov-m3096-3p	0	0	0	0	0	13.65	0	0	0	0	6.825	0
Nov-m3095-5p	0	0	0	13.84	0	0	0	0	0	6.92	0	0
Nov-m3094-3p	0	0	0	0	0	11.37	0	0	0	0	5.685	0
Nov-m3093-5p	15.05	0	0	0	0	0	0	0	7.525	0	0	0
Nov-m3092-5p	0	0	0	0	0	0	16.63	0	0	0	0	8.315
Nov-m3091-3p	0	0	0	0	0	0	24.19	0	0	0	0	12.095
Nov-m3090-5p	0	0	0	0	0	11.37	0	0	0	0	5.685	0
Nov-m3089-5p	0	6.89	0	0	0	0	0	0	3.445	0	0	0
Nov-m3088-5p	0	0	0	0	24.86	0	0	0	0	0	12.43	0
Nov-m3087-5p	43.65	31.71	20.65	0	45.07	0	18.14	0	37.68	10.325	22.535	9.07
Nov-m3087-3p	0	12.87	0	0	35.74	18.2	0	22.6	6.435	0	26.97	11.3
Nov-m3086-3p	0	0	0	0	15.54	0	0	0	0	0	7.77	0
Nov-m3085-3p	0	0	0	0	0	0	0	14.63	0	0	0	7.315
Nov-m3084-3p	0	5.06	0	0	0	0	0	0	2.53	0	0	0
Nov-m3083-5p	0	0	0	0	0	12.51	0	0	0	0	6.255	0
Nov-m3082-5p	0	5.06	0	0	0	0	0	0	2.53	0	0	0
Nov-m3081-3p	0	0	0	0	21.76	0	0	0	0	0	10.88	0
Nov-m3080-3p	0	0	0	12.78	0	0	0	0	0	6.39	0	0
Nov-m3079-5p	0	0	0	0	0	12.51	0	0	0	0	6.255	0
Nov-m3078-5p	0	0	0	0	0	0	15.12	0	0	0	0	7.56
Nov-m3077-3p	0	0	0	11.71	0	0	0	0	0	5.855	0	0
Nov-m3076-5p	0	0	0	0	0	0	16.63	0	0	0	0	8.315
Nov-m3075-3p	0	0	0	0	0	0	0	22.6	0	0	0	11.3
Nov-m3074-5p	0	4.6	0	0	0	0	0	0	2.3	0	0	0
Nov-m3073-5p	0	0	0	0	0	0	15.12	0	0	0	0	7.56
Nov-m3072-3p	0	0	0	10.65	0	0	0	0	0	5.325	0	0
Nov-m3071-3p	0	0	0	10.65	0	0	0	0	0	5.325	0	0
Nov-m3070-3p	0	0	0	0	0	0	25.7	0	0	0	0	12.85
Nov-m3069-5p	0	5.06	0	0	0	0	0	0	2.53	0	0	0
Nov-m3068-5p	0	4.6	0	0	0	0	0	0	2.3	0	0	0
Nov-m3067-3p	0	0	0	0	18.65	0	0	0	0	0	9.325	0
Nov-m3066-5p	0	0	0	0	0	12.51	0	0	0	0	6.255	0
Nov-m3065-3p	0	0	0	12.78	0	0	0	0	0	6.39	0	0
Nov-m3064-3p	0	0	0	0	20.2	0	0	0	0	0	10.1	0
Nov-m3063-5p	0	0	0	11.71	0	0	0	0	0	5.855	0	0
Nov-m3062-5p	0	0	0	12.78	0	0	0	0	0	6.39	0	0
Nov-m3061-3p	0	0	0	10.65	18.65	0	0	0	0	5.325	9.325	0
Nov-m3060-3p	0	0	0	11.71	0	0	0	0	0	5.855	0	0
Nov-m3059-3p	0	0	0	13.84	0	0	0	0	0	6.92	0	0
Nov-m3058-3p	0	0	0	0	0	0	24.19	0	0	0	0	12.095
Nov-m3057-5p	0	0	0	0	0	11.37	0	0	0	0	5.685	0
Nov-m3056-5p	0	0	0	0	0	0	16.63	0	0	0	0	8.315
Nov-m3055-3p	0	5.52	0	0	0	0	0	0	2.76	0	0	0
Nov-m3054-5p	0	0	0	11.71	0	0	0	0	0	5.855	0	0
Nov-m3053-5p	0	4.6	0	0	0	0	0	0	2.3	0	0	0
Nov-m3052-3p	0	0	0	10.65	0	0	0	0	0	5.325	0	0
Nov-m3051-3p	0	0	0	0	0	0	0	13.3	0	0	0	6.65
Nov-m3050-5p	16.56	0	0	0	0	0	0	0	8.28	0	0	0
Nov-m3049-3p	0	0	0	0	0	0	30.24	0	0	0	0	15.12
Nov-m3048-5p	0	0	0	0	0	0	15.12	0	0	0	0	7.56
Nov-m3047-5p	0	0	0	11.71	0	0	0	0	0	5.855	0	0
Nov-m3046-5p	0	0	0	0	0	11.37	0	0	0	0	5.685	0
Nov-m3045-5p	0	0	0	0	0	0	15.12	0	0	0	0	7.56
Nov-m3044-3p	0	0	0	0	0	0	18.14	0	0	0	0	9.07
Nov-m3043-3p	0	0	0	14.91	0	0	0	0	0	7.455	0	0
Nov-m3042-5p	0	0	0	18.1	0	0	0	0	0	9.05	0	0
Nov-m3041-3p	0	0	0	0	0	0	16.63	0	0	0	0	8.315
Nov-m3040-3p	0	6.43	0	0	0	0	0	0	3.215	0	0	0
Nov-m3039-3p	0	0	0	11.71	0	0	0	0	0	5.855	0	0
Nov-m3038-5p	0	5.06	0	0	0	0	0	0	2.53	0	0	0
Nov-m3037-5p	0	0	0	0	0	0	0	14.63	0	0	0	7.315
Nov-m3036-5p	0	0	0	11.71	0	0	0	0	0	5.855	0	0
Nov-m3035-3p	0	0	1185.39	0	0	0	0	4717.41	0	592.695	0	2358.7
Nov-m3034-3p	0	7.81	0	0	0	0	0	0	3.905	0	0	0
Nov-m3033-3p	0	0	0	0	0	13.65	0	0	0	0	6.825	0
Nov-m3032-5p	0	4.6	0	0	0	0	0	0	2.3	0	0	0
Nov-m3031-3p	0	0	0	11.71	0	0	0	0	0	5.855	0	0
Nov-m3030-5p	0	0	0	0	0	0	0	13.3	0	0	0	6.65
Nov-m3029-3p	0	4.6	0	0	0	0	0	0	2.3	0	0	0
Nov-m3028-5p	0	0	0	10.65	0	0	0	0	0	5.325	0	0
Nov-m3027-3p	15.05	0	0	0	0	0	0	0	7.525	0	0	0
Nov-m3026-3p	0	4.6	0	0	0	0	0	0	2.3	0	0	0
Nov-m3025-3p	19.57	4.6	0	0	0	0	0	0	12.085	0	0	0
Nov-m3024-3p	0	0	0	0	0	0	19.66	0	0	0	0	9.83
Nov-m3023-3p	0	0	0	10.65	0	0	0	0	0	5.325	0	0
Nov-m3022-3p	0	4.6	0	0	0	0	0	0	2.3	0	0	0
Nov-m3021-5p	0	0	0	12.78	0	0	0	0	0	6.39	0	0
Nov-m3020-3p	0	0	0	0	0	11.37	0	0	0	0	5.685	0
Nov-m3019-3p	0	5.06	0	0	0	0	0	0	2.53	0	0	0
Nov-m3018-5p	0	0	0	0	0	15.92	0	0	0	0	7.96	0
Nov-m3017-3p	0	5.06	0	0	0	0	0	0	2.53	0	0	0
Nov-m3016-3p	16.56	0	0	0	0	0	0	0	8.28	0	0	0
Nov-m3015-3p	0	0	0	12.78	0	0	0	0	0	6.39	0	0
Nov-m3014-5p	0	0	0	0	0	13.65	0	0	0	0	6.825	0
Nov-m3013-3p	0	0	0	0	0	0	18.14	0	0	0	0	9.07
Nov-m3012-5p	0	5.98	0	0	0	0	0	0	2.99	0	0	0
Nov-m3011-3p	0	4.6	0	0	0	0	0	0	2.3	0	0	0
Nov-m3010-5p	0	0	0	0	18.65	0	0	0	0	0	9.325	0
Nov-m3009-3p	0	0	0	0	15.54	0	0	0	0	0	7.77	0
Nov-m3008-5p	0	7.35	0	0	0	0	0	0	3.675	0	0	0
Nov-m3007-3p	0	0	0	0	20.2	0	0	0	0	0	10.1	0
Nov-m3006-5p	0	0	0	12.78	0	0	0	0	0	6.39	0	0
Nov-m3005-5p	0	0	0	0	0	19.34	0	0	0	0	9.67	0
Nov-m3004-3p	0	0	0	10.65	0	0	0	0	0	5.325	0	0
Nov-m3003-5p	0	4.6	0	0	0	0	0	0	2.3	0	0	0
Nov-m3002-3p	0	0	0	11.71	0	0	0	0	0	5.855	0	0
Nov-m3001-3p	0	0	0	0	18.65	0	0	0	0	0	9.325	0
Nov-m3000-5p	0	0	0	0	0	0	16.63	0	0	0	0	8.315
Nov-m2999-3p	18.06	0	0	0	0	0	0	0	9.03	0	0	0
Nov-m2998-5p	0	0	0	23.43	0	0	0	0	0	11.715	0	0
Nov-m2997-5p	0	0	0	0	17.09	0	0	0	0	0	8.545	0
Nov-m2996-5p	0	0	0	0	0	0	0	13.3	0	0	0	6.65
Nov-m2995-5p	0	4.6	0	0	15.54	0	0	13.3	2.3	0	7.77	6.65
Nov-m2994-3p	0	0	0	11.71	0	0	0	0	0	5.855	0	0
Nov-m2993-5p	0	4.6	0	0	0	0	0	0	2.3	0	0	0
Nov-m2992-5p	0	6.43	0	0	0	0	0	0	3.215	0	0	0
Nov-m2991-5p	0	0	0	14.91	0	0	0	0	0	7.455	0	0
Nov-m2990-5p	0	0	0	10.65	0	0	0	0	0	5.325	0	0
Nov-m2989-5p	0	5.52	0	0	0	0	0	0	2.76	0	0	0
Nov-m2988-3p	0	5.52	0	0	0	0	0	0	2.76	0	0	0
Nov-m2987-3p	15.05	0	0	0	0	0	0	0	7.525	0	0	0
Nov-m2986-5p	0	0	0	0	0	0	0	22.6	0	0	0	11.3
Nov-m2985-5p	0	0	0	12.78	0	0	0	0	0	6.39	0	0
Nov-m2984-5p	0	0	0	10.65	0	0	0	0	0	5.325	0	0
Nov-m2983-5p	0	0	0	0	20.2	13.65	0	31.91	0	0	16.925	15.955
Nov-m2982-5p	0	0	0	0	15.54	0	0	0	0	0	7.77	0
Nov-m2981-5p	0	0	0	0	0	0	15.12	0	0	0	0	7.56
Nov-m2980-5p	0	0	0	19.17	0	0	0	0	0	9.585	0	0
Nov-m2979-5p	0	0	0	0	0	0	0	13.3	0	0	0	6.65
Nov-m2978-5p	0	0	0	0	0	0	16.63	0	0	0	0	8.315
Nov-m2977-3p	0	0	0	0	15.54	0	0	0	0	0	7.77	0
Nov-m2976-3p	0	0	0	10.65	0	0	0	0	0	5.325	0	0
Nov-m2975-5p	0	0	0	0	0	11.37	0	0	0	0	5.685	0
Nov-m2974-3p	0	9.19	0	0	0	0	0	0	4.595	0	0	0
Nov-m2973-5p	0	0	0	18.1	0	0	0	0	0	9.05	0	0
Nov-m2972-3p	0	0	0	10.65	0	0	0	0	0	5.325	0	0
Nov-m2971-3p	0	10.57	0	10.65	0	0	0	0	5.285	5.325	0	0
Nov-m2970-5p	0	0	0	0	0	0	21.17	0	0	0	0	10.585
Nov-m2969-5p	0	5.06	0	0	0	0	0	0	2.53	0	0	0
Nov-m2968-3p	19.57	0	0	0	0	0	0	0	9.785	0	0	0
Nov-m2967-5p	0	0	0	10.65	0	0	0	0	0	5.325	0	0
Nov-m2966-5p	0	0	0	0	0	19.34	0	0	0	0	9.67	0
Nov-m2965-5p	0	5.52	0	0	0	0	0	0	2.76	0	0	0
Nov-m2964-3p	0	0	0	11.71	0	0	0	0	0	5.855	0	0
Nov-m2963-3p	0	0	0	0	45.07	20.47	0	0	0	0	32.77	0
Nov-m2962-3p	0	4.6	0	0	0	0	0	0	2.3	0	0	0
Nov-m2961-3p	0	5.98	0	0	0	0	0	0	2.99	0	0	0
Nov-m2960-3p	0	0	0	0	0	0	19.66	0	0	0	0	9.83
Nov-m2959-5p	0	5.52	0	0	0	0	0	0	2.76	0	0	0
Nov-m2958-3p	0	5.06	0	10.65	0	0	0	0	2.53	5.325	0	0
Nov-m2957-3p	0	0	0	0	0	13.65	0	0	0	0	6.825	0
Nov-m2956-3p	0	0	0	0	0	0	0	13.3	0	0	0	6.65
Nov-m2955-5p	0	5.06	0	0	0	0	0	0	2.53	0	0	0
Nov-m2954-3p	0	0	0	15.97	31.08	22.75	0	0	0	7.985	26.915	0
Nov-m2953-5p	0	0	0	19.17	0	0	0	0	0	9.585	0	0
Nov-m2952-3p	0	0	0	0	18.65	0	0	0	0	0	9.325	0
Nov-m2951-3p	0	0	0	25.55	0	0	15.12	0	0	12.775	0	7.56
Nov-m2950-5p	0	0	0	0	17.09	0	0	0	0	0	8.545	0
Nov-m2949-5p	18.06	0	0	11.71	15.54	0	0	0	9.03	5.855	7.77	0
Nov-m2948-3p	0	0	0	13.84	0	0	0	0	0	6.92	0	0
Nov-m2947-3p	0	0	0	0	0	13.65	0	0	0	0	6.825	0
Nov-m2946-5p	0	6.89	0	0	0	0	0	0	3.445	0	0	0
Nov-m2945-3p	0	0	0	0	0	15.92	0	0	0	0	7.96	0
Nov-m2944-3p	0	0	0	11.71	0	0	0	0	0	5.855	0	0
Nov-m2943-3p	0	0	0	10.65	0	0	0	0	0	5.325	0	0
Nov-m2942-3p	0	0	0	0	15.54	0	0	0	0	0	7.77	0
Nov-m2941-3p	0	0	0	11.71	0	0	0	0	0	5.855	0	0
Nov-m2940-5p	0	5.06	0	0	0	0	0	0	2.53	0	0	0
Nov-m2939-5p	0	0	0	11.71	0	0	0	0	0	5.855	0	0
Nov-m2938-5p	0	0	0	0	17.09	0	0	0	0	0	8.545	0
Nov-m2937-3p	0	4.6	0	0	0	0	0	0	2.3	0	0	0
Nov-m2936-3p	0	4.6	0	0	0	0	0	0	2.3	0	0	0
Nov-m2935-5p	0	7.35	0	0	0	0	0	0	3.675	0	0	0
Nov-m2934-3p	0	0	0	12.78	0	0	0	0	0	6.39	0	0
Nov-m2933-3p	0	0	0	12.78	0	0	0	0	0	6.39	0	0
Nov-m2932-3p	0	0	0	0	0	12.51	0	0	0	0	6.255	0
Nov-m2931-3p	0	0	0	0	0	11.37	0	0	0	0	5.685	0
Nov-m2930-5p	0	5.06	0	0	0	0	0	0	2.53	0	0	0
Nov-m2929-5p	0	0	0	0	15.54	0	0	0	0	0	7.77	0
Nov-m2928-3p	0	0	0	13.84	0	0	0	0	0	6.92	0	0
Nov-m2927-3p	0	0	0	14.91	0	0	0	0	0	7.455	0	0
Nov-m2926-5p	0	0	0	10.65	0	0	0	0	0	5.325	0	0
Nov-m2925-5p	0	0	0	22.36	0	0	0	0	0	11.18	0	0
Nov-m2924-5p	0	5.06	0	0	0	0	0	0	2.53	0	0	0
Nov-m2923-5p	0	0	0	13.84	0	0	0	0	0	6.92	0	0
Nov-m2922-5p	0	0	0	11.71	0	0	0	0	0	5.855	0	0
Nov-m2921-5p	0	0	0	10.65	0	0	0	0	0	5.325	0	0
Nov-m2920-5p	0	5.06	0	0	0	0	0	0	2.53	0	0	0
Nov-m2919-5p	0	0	0	0	15.54	0	0	15.96	0	0	7.77	7.98
Nov-m2918-3p	0	5.98	0	0	0	0	0	0	2.99	0	0	0
Nov-m2917-3p	0	0	0	13.84	0	0	0	0	0	6.92	0	0
Nov-m2916-3p	0	4.6	0	0	0	0	0	0	2.3	0	0	0
Nov-m2915-5p	0	12.87	0	20.23	0	15.92	0	0	6.435	10.115	7.96	0
Nov-m2914-5p	15.05	0	0	0	0	0	0	0	7.525	0	0	0
Nov-m2913-5p	0	0	0	10.65	0	0	0	0	0	5.325	0	0
Nov-m2912-5p	0	0	0	10.65	0	0	0	0	0	5.325	0	0
Nov-m2911-5p	16.56	0	0	0	17.09	13.65	0	0	8.28	0	15.37	0
Nov-m2911-3p	0	4.6	0	0	0	0	0	0	2.3	0	0	0
Nov-m2910-5p	0	0	0	10.65	0	0	0	0	0	5.325	0	0
Nov-m2909-5p	0	0	0	11.71	0	0	0	0	0	5.855	0	0
Nov-m2908-5p	0	0	0	0	0	11.37	0	0	0	0	5.685	0
Nov-m2907-3p	0	0	0	11.71	0	0	0	0	0	5.855	0	0
Nov-m2906-5p	0	0	0	14.91	0	0	0	0	0	7.455	0	0
Nov-m2905-5p	0	0	0	0	17.09	0	0	0	0	0	8.545	0
Nov-m2904-5p	15.05	0	0	0	0	0	0	0	7.525	0	0	0
Nov-m2903-3p	0	4.6	0	11.71	0	0	0	0	2.3	5.855	0	0
Nov-m2902-3p	0	7.81	0	0	0	0	0	0	3.905	0	0	0
Nov-m2901-3p	16.56	0	0	0	0	0	0	0	8.28	0	0	0
Nov-m2900-3p	0	0	0	11.71	0	0	0	0	0	5.855	0	0
Nov-m2899-3p	0	4.6	0	0	0	0	0	0	2.3	0	0	0
Nov-m2898-3p	0	0	0	0	0	11.37	0	0	0	0	5.685	0
Nov-m2897-5p	18.06	0	0	0	0	0	0	0	9.03	0	0	0
Nov-m2896-5p	0	0	0	0	15.54	0	0	0	0	0	7.77	0
Nov-m2895-5p	0	0	0	0	0	0	22.68	0	0	0	0	11.34
Nov-m2894-3p	0	0	0	0	18.65	0	0	0	0	0	9.325	0
Nov-m2893-3p	0	0	0	0	0	0	0	17.28	0	0	0	8.64
Nov-m2892-5p	0	0	0	0	0	0	0	14.63	0	0	0	7.315
Nov-m2891-5p	0	0	0	17.04	0	0	0	0	0	8.52	0	0
Nov-m2890-5p	0	5.52	0	0	0	0	0	0	2.76	0	0	0
Nov-m2889-5p	0	17.47	0	44.72	0	0	0	0	8.735	22.36	0	0
Nov-m2888-3p	0	0	0	15.97	0	0	0	0	0	7.985	0	0
Nov-m2887-5p	0	0	0	10.65	0	0	0	0	0	5.325	0	0
Nov-m2886-5p	16.56	0	0	0	0	0	0	0	8.28	0	0	0
Nov-m2885-3p	0	8.73	0	0	0	0	0	0	4.365	0	0	0
Nov-m2884-3p	0	0	0	0	0	12.51	0	0	0	0	6.255	0
Nov-m2883-5p	0	5.52	0	0	0	0	0	0	2.76	0	0	0
Nov-m2882-5p	0	0	0	12.78	0	0	0	0	0	6.39	0	0
Nov-m2881-3p	0	4.6	0	0	0	0	0	0	2.3	0	0	0
Nov-m2880-5p	0	5.06	0	0	0	0	0	0	2.53	0	0	0
Nov-m2879-3p	0	5.98	0	0	0	0	0	0	2.99	0	0	0
Nov-m2878-5p	0	0	0	0	0	0	22.68	0	0	0	0	11.34
Nov-m2877-3p	0	4.6	0	0	0	0	0	0	2.3	0	0	0
Nov-m2876-3p	0	0	0	0	0	0	21.17	0	0	0	0	10.585
Nov-m2875-3p	0	0	0	0	15.54	0	15.12	0	0	0	7.77	7.56
Nov-m2874-3p	0	0	0	0	17.09	0	0	0	0	0	8.545	0
Nov-m2873-3p	0	4.6	0	0	0	0	0	0	2.3	0	0	0
Nov-m2872-5p	0	0	0	0	0	0	18.14	0	0	0	0	9.07
Nov-m2871-5p	0	0	0	11.71	0	0	0	0	0	5.855	0	0
Nov-m2870-5p	0	0	0	13.84	0	0	0	0	0	6.92	0	0
Nov-m2869-3p	16.56	0	0	0	0	0	0	0	8.28	0	0	0
Nov-m2868-3p	0	4.6	0	0	0	0	0	0	2.3	0	0	0
Nov-m2867-5p	0	5.98	0	0	0	0	0	0	2.99	0	0	0
Nov-m2866-3p	0	5.98	0	0	0	0	0	0	2.99	0	0	0
Nov-m2865-5p	0	0	0	0	0	14.79	0	0	0	0	7.395	0
Nov-m2864-5p	0	0	0	10.65	0	0	0	0	0	5.325	0	0
Nov-m2863-3p	0	0	0	11.71	0	0	0	0	0	5.855	0	0
Nov-m2862-3p	0	0	0	0	0	0	19.66	0	0	0	0	9.83
Nov-m2861-5p	15.05	0	0	0	0	0	0	0	7.525	0	0	0
Nov-m2860-3p	0	0	0	11.71	0	0	0	0	0	5.855	0	0
Nov-m2859-5p	0	6.89	0	0	0	0	0	0	3.445	0	0	0
Nov-m2858-3p	0	0	0	0	0	0	0	13.3	0	0	0	6.65
Nov-m2857-3p	0	0	0	10.65	0	0	0	0	0	5.325	0	0
Nov-m2856-5p	0	5.06	0	0	0	0	0	0	2.53	0	0	0
Nov-m2855-5p	0	6.89	0	0	0	0	0	0	3.445	0	0	0
Nov-m2854-3p	0	0	0	13.84	0	0	0	0	0	6.92	0	0
Nov-m2853-3p	16.56	0	0	0	0	0	0	0	8.28	0	0	0
Nov-m2852-3p	0	5.98	0	0	0	0	0	0	2.99	0	0	0
Nov-m2851-3p	0	0	0	0	0	11.37	0	0	0	0	5.685	0
Nov-m2850-5p	0	0	0	20.23	0	0	0	0	0	10.115	0	0
Nov-m2849-5p	0	0	0	0	0	11.37	0	0	0	0	5.685	0
Nov-m2848-5p	0	0	0	0	20.2	0	0	0	0	0	10.1	0
Nov-m2847-5p	0	0	0	0	0	0	15.12	0	0	0	0	7.56
Nov-m2846-3p	0	0	0	0	15.54	0	0	0	0	0	7.77	0
Nov-m2845-5p	0	0	0	0	0	0	0	15.96	0	0	0	7.98
Nov-m2844-5p	0	0	0	0	17.09	0	0	0	0	0	8.545	0
Nov-m2843-3p	0	0	0	0	17.09	12.51	0	0	0	0	14.8	0
Nov-m2842-5p	0	0	0	0	0	14.79	0	0	0	0	7.395	0
Nov-m2841-5p	0	0	0	14.91	0	0	0	0	0	7.455	0	0
Nov-m2840-3p	15.05	0	0	0	0	0	0	0	7.525	0	0	0
Nov-m2839-5p	0	5.98	0	0	0	0	0	0	2.99	0	0	0
Nov-m2838-5p	0	0	0	0	0	12.51	0	0	0	0	6.255	0
Nov-m2837-5p	19.57	0	0	12.78	0	0	0	0	9.785	6.39	0	0
Nov-m2836-5p	0	0	0	0	23.31	0	0	0	0	0	11.655	0
Nov-m2835-5p	0	0	0	0	0	0	15.12	0	0	0	0	7.56
Nov-m2834-5p	0	5.06	0	0	0	0	0	0	2.53	0	0	0
Nov-m2833-5p	0	0	0	13.84	0	0	0	0	0	6.92	0	0
Nov-m2832-3p	0	4.6	0	0	0	0	0	0	2.3	0	0	0
Nov-m2831-5p	0	0	0	10.65	0	0	0	0	0	5.325	0	0
Nov-m2830-5p	0	0	0	0	0	0	18.14	0	0	0	0	9.07
Nov-m2829-3p	0	0	0	0	0	0	0	15.96	0	0	0	7.98
Nov-m2828-3p	0	0	0	0	15.54	0	0	0	0	0	7.77	0
Nov-m2827-5p	0	4.6	0	0	0	0	0	0	2.3	0	0	0
Nov-m2826-3p	0	5.98	0	0	0	0	0	0	2.99	0	0	0
Nov-m2825-3p	0	0	0	0	0	0	0	14.63	0	0	0	7.315
Nov-m2824-3p	0	0	0	0	0	11.37	0	0	0	0	5.685	0
Nov-m2823-5p	0	6.43	0	0	0	0	0	0	3.215	0	0	0
Nov-m2822-5p	0	0	0	11.71	0	0	0	0	0	5.855	0	0
Nov-m2821-3p	0	0	0	0	15.54	0	0	0	0	0	7.77	0
Nov-m2820-3p	0	0	0	0	0	11.37	0	0	0	0	5.685	0
Nov-m2819-3p	0	0	0	0	20.2	0	0	0	0	0	10.1	0
Nov-m2818-5p	0	0	0	10.65	0	0	0	0	0	5.325	0	0
Nov-m2818-3p	0	0	0	11.71	0	0	0	0	0	5.855	0	0
Nov-m2817-5p	0	8.27	0	0	0	0	0	0	4.135	0	0	0
Nov-m2816-5p	0	0	0	10.65	0	0	0	0	0	5.325	0	0
Nov-m2815-3p	0	7.81	0	0	0	0	0	0	3.905	0	0	0
Nov-m2814-5p	0	0	0	0	18.65	0	0	0	0	0	9.325	0
Nov-m2813-3p	0	0	0	11.71	0	0	0	0	0	5.855	0	0
Nov-m2812-3p	0	0	0	0	0	13.65	0	0	0	0	6.825	0
Nov-m2811-5p	21.07	0	0	0	0	0	0	0	10.535	0	0	0
Nov-m2810-3p	0	0	0	0	20.2	0	0	0	0	0	10.1	0
Nov-m2809-5p	0	0	0	11.71	0	0	0	0	0	5.855	0	0
Nov-m2808-3p	0	0	0	10.65	0	0	0	0	0	5.325	0	0
Nov-m2807-3p	0	5.98	0	0	0	0	0	0	2.99	0	0	0
Nov-m2806-3p	0	0	0	0	15.54	0	0	0	0	0	7.77	0
Nov-m2805-3p	15.05	0	0	0	0	0	0	0	7.525	0	0	0
Nov-m2804-5p	0	5.52	0	0	0	0	0	0	2.76	0	0	0
Nov-m2803-5p	0	0	0	0	15.54	0	0	0	0	0	7.77	0
Nov-m2802-3p	0	0	0	0	0	11.37	0	0	0	0	5.685	0
Nov-m2801-5p	0	0	0	0	17.09	0	0	0	0	0	8.545	0
Nov-m2800-5p	0	0	0	0	0	0	19.66	0	0	0	0	9.83
Nov-m2799-5p	0	0	0	17.04	0	0	0	0	0	8.52	0	0
Nov-m2798-5p	0	0	0	10.65	0	0	0	0	0	5.325	0	0
Nov-m2797-3p	0	0	0	0	0	13.65	0	0	0	0	6.825	0
Nov-m2796-3p	0	0	0	10.65	0	0	0	0	0	5.325	0	0
Nov-m2795-3p	0	0	0	0	0	0	21.17	0	0	0	0	10.585
Nov-m2794-5p	0	0	0	0	0	0	22.68	0	0	0	0	11.34
Nov-m2793-5p	0	5.52	0	0	0	0	0	0	2.76	0	0	0
Nov-m2792-5p	0	5.52	0	0	0	0	0	0	2.76	0	0	0
Nov-m2791-3p	0	5.06	0	0	0	0	0	0	2.53	0	0	0
Nov-m2790-5p	0	0	0	0	0	15.92	0	0	0	0	7.96	0
Nov-m2789-5p	0	5.98	0	0	0	0	0	0	2.99	0	0	0
Nov-m2788-5p	0	0	0	0	0	0	15.12	0	0	0	0	7.56
Nov-m2787-5p	0	6.89	0	0	0	0	0	0	3.445	0	0	0
Nov-m2786-3p	0	7.81	0	0	0	0	0	0	3.905	0	0	0
Nov-m2785-5p	0	0	0	15.97	0	0	0	0	0	7.985	0	0
Nov-m2784-3p	15.05	0	0	0	0	0	0	0	7.525	0	0	0
Nov-m2783-5p	0	0	0	10.65	0	0	0	0	0	5.325	0	0
Nov-m2782-3p	0	0	0	0	20.2	15.92	0	14.63	0	0	18.06	7.315
Nov-m2781-5p	0	0	0	10.65	0	0	0	0	0	5.325	0	0
Nov-m2780-3p	0	5.52	0	0	0	0	0	0	2.76	0	0	0
Nov-m2779-5p	0	0	0	10.65	0	0	0	0	0	5.325	0	0
Nov-m2778-5p	0	0	0	0	0	15.92	0	0	0	0	7.96	0
Nov-m2777-5p	18.06	0	0	0	0	0	0	0	9.03	0	0	0
Nov-m2776-3p	0	0	0	11.71	0	0	0	0	0	5.855	0	0
Nov-m2775-3p	0	4.6	0	0	0	0	0	0	2.3	0	0	0
Nov-m2774-3p	0	0	0	0	15.54	0	0	0	0	0	7.77	0
Nov-m2773-3p	0	0	0	0	17.09	0	0	0	0	0	8.545	0
Nov-m2772-3p	0	0	0	0	0	0	15.12	0	0	0	0	7.56
Nov-m2771-3p	0	0	0	20.23	0	0	0	0	0	10.115	0	0
Nov-m2770-5p	0	11.49	0	0	0	0	0	0	5.745	0	0	0
Nov-m2769-3p	0	0	0	0	21.76	0	0	0	0	0	10.88	0
Nov-m2768-5p	0	0	0	0	0	0	0	17.28	0	0	0	8.64
Nov-m2767-5p	0	0	0	0	20.2	0	0	0	0	0	10.1	0
Nov-m2766-3p	0	0	0	17.04	0	0	0	0	0	8.52	0	0
Nov-m2765-5p	16.56	0	0	0	0	0	0	0	8.28	0	0	0
Nov-m2764-3p	0	4.6	0	0	0	0	0	0	2.3	0	0	0
Nov-m2763-5p	0	0	0	0	17.09	0	0	0	0	0	8.545	0
Nov-m2762-5p	0	0	0	0	0	0	16.63	0	0	0	0	8.315
Nov-m2761-3p	0	0	0	11.71	0	0	0	0	0	5.855	0	0
Nov-m2760-5p	0	10.11	0	0	0	0	0	0	5.055	0	0	0
Nov-m2759-5p	0	0	0	0	0	11.37	0	0	0	0	5.685	0
Nov-m2759-3p	0	0	0	0	0	0	0	22.6	0	0	0	11.3
Nov-m2758-3p	18.06	0	0	0	0	0	0	0	9.03	0	0	0
Nov-m2757-3p	0	0	0	10.65	0	0	0	0	0	5.325	0	0
Nov-m2756-5p	0	4.6	0	0	0	0	0	0	2.3	0	0	0
Nov-m2755-5p	0	0	0	0	0	0	143.64	14.63	0	0	0	79.135
Nov-m2754-5p	0	0	0	11.71	0	0	0	0	0	5.855	0	0
Nov-m2753-5p	0	6.43	0	0	0	0	0	0	3.215	0	0	0
Nov-m2752-3p	0	4.6	0	0	0	0	0	0	2.3	0	0	0
Nov-m2751-5p	25.59	0	0	0	0	0	0	0	12.795	0	0	0
Nov-m2750-3p	0	0	0	0	21.76	0	0	0	0	0	10.88	0
Nov-m2749-3p	0	4.6	0	0	0	0	0	0	2.3	0	0	0
Nov-m2748-3p	0	5.52	0	17.04	0	0	0	0	2.76	8.52	0	0
Nov-m2747-3p	0	5.06	0	0	0	0	0	0	2.53	0	0	0
Nov-m2746-5p	0	7.81	0	0	0	0	0	0	3.905	0	0	0
Nov-m2745-5p	0	0	0	0	0	0	15.12	0	0	0	0	7.56
Nov-m2744-5p	0	0	0	10.65	0	0	0	0	0	5.325	0	0
Nov-m2743-5p	0	4.6	0	0	0	0	0	0	2.3	0	0	0
Nov-m2742-3p	0	0	0	0	0	0	15.12	0	0	0	0	7.56
Nov-m2741-5p	0	0	0	0	27.97	0	0	0	0	0	13.985	0
Nov-m2740-3p	0	0	0	0	0	0	15.12	0	0	0	0	7.56
Nov-m2739-5p	0	0	0	0	18.65	0	0	0	0	0	9.325	0
Nov-m2738-5p	0	6.43	0	0	0	0	0	0	3.215	0	0	0
Nov-m2737-3p	0	5.52	0	0	0	0	0	0	2.76	0	0	0
Nov-m2736-3p	0	4.6	0	0	0	0	0	0	2.3	0	0	0
Nov-m2735-3p	0	4.6	0	0	0	0	0	0	2.3	0	0	0
Nov-m2734-5p	0	5.06	0	0	0	0	0	0	2.53	0	0	0
Nov-m2733-5p	0	0	0	0	0	0	0	13.3	0	0	0	6.65
Nov-m2732-5p	0	0	0	0	17.09	0	0	0	0	0	8.545	0
Nov-m2731-5p	0	4.6	0	0	0	0	0	0	2.3	0	0	0
Nov-m2730-5p	0	0	0	12.78	0	0	0	0	0	6.39	0	0
Nov-m2729-5p	0	0	0	11.71	0	0	0	0	0	5.855	0	0
Nov-m2728-5p	18.06	14.71	0	0	0	15.92	0	0	16.385	0	7.96	0
Nov-m2727-3p	0	4.6	0	0	0	0	0	0	2.3	0	0	0
Nov-m2726-3p	0	0	0	0	0	0	0	18.61	0	0	0	9.305
Nov-m2725-5p	0	4.6	0	0	0	0	0	0	2.3	0	0	0
Nov-m2724-3p	15.05	0	0	0	0	0	0	0	7.525	0	0	0
Nov-m2723-5p	0	0	0	11.71	0	0	0	0	0	5.855	0	0
Nov-m2722-3p	0	0	0	13.84	0	0	0	0	0	6.92	0	0
Nov-m2721-3p	0	5.06	0	0	0	0	0	0	2.53	0	0	0
Nov-m2720-5p	0	0	0	0	0	0	15.12	0	0	0	0	7.56
Nov-m2719-5p	0	0	0	11.71	0	0	0	0	0	5.855	0	0
Nov-m2718-5p	0	6.89	0	0	0	0	0	0	3.445	0	0	0
Nov-m2717-3p	0	13.79	0	0	0	0	0	0	6.895	0	0	0
Nov-m2716-5p	0	0	0	0	0	11.37	0	0	0	0	5.685	0
Nov-m2715-5p	0	0	0	0	0	20.47	0	0	0	0	10.235	0
Nov-m2714-3p	0	5.06	0	0	0	0	0	0	2.53	0	0	0
Nov-m2713-5p	0	0	0	0	15.54	0	0	0	0	0	7.77	0
Nov-m2712-3p	0	0	0	0	0	11.37	0	0	0	0	5.685	0
Nov-m2711-3p	0	0	0	12.78	0	0	0	0	0	6.39	0	0
Nov-m2710-3p	0	0	0	11.71	0	0	0	0	0	5.855	0	0
Nov-m2709-3p	0	0	0	0	17.09	0	0	0	0	0	8.545	0
Nov-m2708-5p	0	0	0	0	15.54	0	0	0	0	0	7.77	0
Nov-m2707-5p	0	6.89	0	0	0	0	0	0	3.445	0	0	0
Nov-m2706-5p	0	4.6	0	0	0	0	0	0	2.3	0	0	0
Nov-m2705-3p	0	5.98	0	0	0	0	0	0	2.99	0	0	0
Nov-m2704-3p	0	0	0	13.84	0	0	0	0	0	6.92	0	0
Nov-m2703-3p	0	0	0	14.91	0	0	0	0	0	7.455	0	0
Nov-m2702-3p	0	0	0	0	0	0	0	14.63	0	0	0	7.315
Nov-m2701-3p	18.06	0	0	0	0	0	0	0	9.03	0	0	0
Nov-m2700-5p	0	0	0	13.84	0	0	0	0	0	6.92	0	0
Nov-m2699-3p	0	0	0	0	0	0	0	13.3	0	0	0	6.65
Nov-m2698-3p	0	7.35	0	0	0	0	0	0	3.675	0	0	0
Nov-m2697-3p	0	0	0	12.78	0	0	0	0	0	6.39	0	0
Nov-m2696-5p	0	5.52	0	0	0	0	0	0	2.76	0	0	0
Nov-m2695-3p	0	4.6	0	0	0	0	0	0	2.3	0	0	0
Nov-m2694-3p	0	5.06	0	0	0	0	0	0	2.53	0	0	0
Nov-m2693-5p	0	0	0	11.71	0	0	0	0	0	5.855	0	0
Nov-m2692-3p	0	0	0	10.65	0	0	0	0	0	5.325	0	0
Nov-m2691-5p	0	0	0	11.71	0	0	0	0	0	5.855	0	0
Nov-m2690-5p	0	0	0	0	0	0	18.14	0	0	0	0	9.07
Nov-m2689-3p	16.56	0	0	0	0	0	0	0	8.28	0	0	0
Nov-m2688-3p	0	4.6	0	0	0	0	0	0	2.3	0	0	0
Nov-m2687-5p	0	0	0	10.65	0	0	0	0	0	5.325	0	0
Nov-m2686-5p	0	13.33	0	0	0	11.37	0	0	6.665	0	5.685	0
Nov-m2685-3p	0	0	0	10.65	0	0	0	0	0	5.325	0	0
Nov-m2684-3p	0	5.52	0	0	0	0	0	0	2.76	0	0	0
Nov-m2683-3p	0	4.6	0	0	0	0	0	0	2.3	0	0	0
Nov-m2682-3p	0	4.6	0	0	0	0	0	0	2.3	0	0	0
Nov-m2681-5p	0	5.06	0	0	0	0	0	0	2.53	0	0	0
Nov-m2680-5p	0	0	0	0	0	0	25.7	0	0	0	0	12.85
Nov-m2679-5p	0	0	0	25.55	0	0	0	0	0	12.775	0	0
Nov-m2678-3p	0	4.6	0	0	0	0	0	0	2.3	0	0	0
Nov-m2677-5p	0	0	0	22.36	0	0	0	0	0	11.18	0	0
Nov-m2676-3p	0	0	0	10.65	0	0	0	0	0	5.325	0	0
Nov-m2675-3p	0	6.89	0	0	0	0	0	0	3.445	0	0	0
Nov-m2674-3p	0	0	0	10.65	0	0	0	0	0	5.325	0	0
Nov-m2673-5p	0	4.6	0	0	0	0	0	0	2.3	0	0	0
Nov-m2672-5p	0	0	0	15.97	0	0	0	0	0	7.985	0	0
Nov-m2671-5p	0	6.89	0	0	0	0	0	0	3.445	0	0	0
Nov-m2670-3p	0	0	20.65	0	0	0	0	0	0	10.325	0	0
Nov-m2669-3p	15.05	0	0	0	0	0	0	0	7.525	0	0	0
Nov-m2668-3p	0	0	0	21.3	0	0	0	0	0	10.65	0	0
Nov-m2667-3p	0	0	0	15.97	0	0	0	0	0	7.985	0	0
Nov-m2666-5p	0	0	0	0	0	0	15.12	0	0	0	0	7.56
Nov-m2665-5p	0	5.52	0	0	0	0	0	0	2.76	0	0	0
Nov-m2664-5p	0	0	0	0	0	0	0	13.3	0	0	0	6.65
Nov-m2663-3p	0	0	0	0	0	0	0	14.63	0	0	0	7.315
Nov-m2662-3p	0	5.52	0	0	0	0	0	0	2.76	0	0	0
Nov-m2661-5p	0	0	0	0	0	0	15.12	0	0	0	0	7.56
Nov-m2660-5p	0	4.6	0	0	0	0	0	0	2.3	0	0	0
Nov-m2659-3p	0	7.81	0	0	0	0	0	0	3.905	0	0	0
Nov-m2658-5p	0	4.6	0	0	0	0	0	0	2.3	0	0	0
Nov-m2657-5p	0	4.6	0	0	0	0	0	0	2.3	0	0	0
Nov-m2656-5p	0	5.06	0	0	0	0	0	0	2.53	0	0	0
Nov-m2655-5p	0	0	0	0	0	0	31.75	0	0	0	0	15.875
Nov-m2654-5p	0	0	0	0	0	0	16.63	0	0	0	0	8.315
Nov-m2653-3p	0	0	0	0	0	0	0	14.63	0	0	0	7.315
Nov-m2652-5p	15.05	0	0	0	0	0	0	0	7.525	0	0	0
Nov-m2651-3p	0	0	0	0	0	0	19.66	0	0	0	0	9.83
Nov-m2650-3p	0	0	0	11.71	0	0	0	0	0	5.855	0	0
Nov-m2649-5p	0	4.6	0	0	0	0	0	0	2.3	0	0	0
Nov-m2648-3p	15.05	0	0	0	0	0	0	0	7.525	0	0	0
Nov-m2647-5p	0	0	0	11.71	0	0	0	0	0	5.855	0	0
Nov-m2646-3p	0	0	0	0	0	0	278.21	128.97	0	0	0	203.59
Nov-m2645-3p	0	0	0	0	0	11.37	0	0	0	0	5.685	0
Nov-m2644-5p	15.05	0	0	0	0	0	0	0	7.525	0	0	0
Nov-m2643-3p	0	0	0	0	15.54	0	0	0	0	0	7.77	0
Nov-m2642-3p	0	5.52	0	0	0	0	0	0	2.76	0	0	0
Nov-m2641-3p	0	4.6	0	11.71	0	0	0	0	2.3	5.855	0	0
Nov-m2640-3p	0	5.98	0	0	0	0	0	0	2.99	0	0	0
Nov-m2639-5p	0	0	0	12.78	0	0	0	0	0	6.39	0	0
Nov-m2638-5p	0	0	0	0	0	11.37	0	0	0	0	5.685	0
Nov-m2637-5p	0	4.6	0	0	0	0	0	0	2.3	0	0	0
Nov-m2636-5p	0	5.52	0	0	0	0	0	0	2.76	0	0	0
Nov-m2635-5p	0	6.89	0	0	0	0	0	0	3.445	0	0	0
Nov-m2634-5p	0	0	0	17.04	0	0	0	0	0	8.52	0	0
Nov-m2633-3p	0	0	0	0	0	0	0	15.96	0	0	0	7.98
Nov-m2632-3p	0	0	0	0	0	0	16.63	0	0	0	0	8.315
Nov-m2631-3p	15.05	0	0	0	0	0	0	0	7.525	0	0	0
Nov-m2630-3p	0	0	0	10.65	0	0	0	0	0	5.325	0	0
Nov-m2629-3p	0	0	0	10.65	0	0	0	0	0	5.325	0	0
Nov-m2628-5p	19.57	0	0	0	0	0	0	0	9.785	0	0	0
Nov-m2627-5p	0	0	0	17.04	0	0	0	0	0	8.52	0	0
Nov-m2626-5p	0	0	0	21.3	0	0	0	0	0	10.65	0	0
Nov-m2625-5p	0	5.06	0	0	0	0	0	0	2.53	0	0	0
Nov-m2624-3p	0	0	0	0	0	0	16.63	0	0	0	0	8.315
Nov-m2623-5p	0	0	0	0	15.54	0	0	0	0	0	7.77	0
Nov-m2622-3p	0	0	0	13.84	0	0	0	0	0	6.92	0	0
Nov-m2621-5p	0	5.06	0	0	0	0	0	0	2.53	0	0	0
Nov-m2620-3p	0	5.06	0	0	0	0	0	0	2.53	0	0	0
Nov-m2619-5p	0	0	0	0	0	0	0	18.61	0	0	0	9.305
Nov-m2618-3p	0	8.73	0	0	0	0	0	0	4.365	0	0	0
Nov-m2617-3p	0	0	0	0	49.73	17.06	0	18.61	0	0	33.395	9.305
Nov-m2616-5p	0	4.6	0	0	0	0	0	0	2.3	0	0	0
Nov-m2615-3p	0	9.65	0	10.65	0	0	0	0	4.825	5.325	0	0
Nov-m2614-3p	0	5.98	0	0	0	0	0	0	2.99	0	0	0
Nov-m2613-5p	0	0	0	0	0	0	0	19.94	0	0	0	9.97
Nov-m2612-5p	0	4.6	0	0	0	0	0	0	2.3	0	0	0
Nov-m2611-3p	21.07	5.98	0	0	0	0	0	0	13.525	0	0	0
Nov-m2610-3p	0	0	0	0	0	0	16.63	0	0	0	0	8.315
Nov-m2609-5p	0	0	0	10.65	0	0	0	0	0	5.325	0	0
Nov-m2608-5p	0	0	0	10.65	0	0	0	0	0	5.325	0	0
Nov-m2607-3p	0	0	0	11.71	0	0	0	0	0	5.855	0	0
Nov-m2606-5p	0	0	0	15.97	0	0	0	0	0	7.985	0	0
Nov-m2605-5p	0	5.06	0	0	0	0	0	0	2.53	0	0	0
Nov-m2604-5p	0	7.35	0	0	0	0	0	0	3.675	0	0	0
Nov-m2603-5p	0	4.6	0	0	0	0	0	0	2.3	0	0	0
Nov-m2602-3p	0	0	0	0	0	0	15.12	0	0	0	0	7.56
Nov-m2601-3p	0	4.6	0	0	0	0	0	0	2.3	0	0	0
Nov-m2600-3p	0	0	0	0	27.97	0	0	0	0	0	13.985	0
Nov-m2599-5p	0	5.06	0	0	0	0	0	0	2.53	0	0	0
Nov-m2598-3p	0	21.14	0	0	0	0	22.68	15.96	10.57	0	0	19.32
Nov-m2597-3p	0	5.52	0	0	0	0	0	0	2.76	0	0	0
Nov-m2596-5p	0	0	0	12.78	0	0	24.19	0	0	6.39	0	12.095
Nov-m2595-5p	0	11.95	0	0	0	0	0	0	5.975	0	0	0
Nov-m2594-5p	0	0	0	14.91	0	0	0	0	0	7.455	0	0
Nov-m2593-3p	15.05	0	0	0	0	0	0	0	7.525	0	0	0
Nov-m2592-3p	0	0	0	0	15.54	0	0	0	0	0	7.77	0
Nov-m2591-5p	0	0	0	22.36	0	0	0	0	0	11.18	0	0
Nov-m2590-5p	0	5.52	0	0	0	0	0	0	2.76	0	0	0
Nov-m2589-5p	0	0	0	0	0	0	0	13.3	0	0	0	6.65
Nov-m2588-3p	0	5.98	0	0	0	0	0	0	2.99	0	0	0
Nov-m2587-3p	0	4.6	0	0	0	0	0	0	2.3	0	0	0
Nov-m2586-5p	0	0	0	12.78	0	0	0	0	0	6.39	0	0
Nov-m2585-5p	0	0	0	0	0	12.51	0	0	0	0	6.255	0
Nov-m2584-3p	0	0	0	0	15.54	0	0	0	0	0	7.77	0
Nov-m2583-3p	0	4.6	0	0	0	0	0	0	2.3	0	0	0
Nov-m2582-3p	0	0	0	0	0	0	21.17	0	0	0	0	10.585
Nov-m2581-5p	0	0	0	11.71	0	0	0	0	0	5.855	0	0
Nov-m2580-5p	0	5.06	0	0	0	0	0	0	2.53	0	0	0
Nov-m2579-5p	0	0	0	0	17.09	0	0	0	0	0	8.545	0
Nov-m2578-3p	0	4.6	0	0	0	0	0	0	2.3	0	0	0
Nov-m2577-5p	0	0	0	0	0	0	15.12	0	0	0	0	7.56
Nov-m2576-3p	0	8.27	0	0	0	0	0	0	4.135	0	0	0
Nov-m2575-5p	0	0	0	0	0	0	0	13.3	0	0	0	6.65
Nov-m2574-3p	0	5.52	0	0	0	0	0	0	2.76	0	0	0
Nov-m2573-5p	0	5.52	0	0	0	0	0	0	2.76	0	0	0
Nov-m2572-3p	0	5.52	0	0	0	0	0	0	2.76	0	0	0
Nov-m2571-3p	0	0	0	10.65	0	0	0	0	0	5.325	0	0
Nov-m2570-5p	0	7.35	0	0	0	0	0	0	3.675	0	0	0
Nov-m2569-5p	0	0	0	0	18.65	0	0	0	0	0	9.325	0
Nov-m2568-5p	0	4.6	0	0	0	0	0	0	2.3	0	0	0
Nov-m2567-5p	15.05	0	0	0	0	0	0	0	7.525	0	0	0
Nov-m2566-5p	0	4.6	0	0	0	0	0	0	2.3	0	0	0
Nov-m2565-5p	0	0	0	14.91	0	0	0	0	0	7.455	0	0
Nov-m2564-3p	0	0	0	0	15.54	0	0	0	0	0	7.77	0
Nov-m2563-5p	0	0	0	10.65	0	0	0	0	0	5.325	0	0
Nov-m2562-3p	0	0	0	0	0	0	0	13.3	0	0	0	6.65
Nov-m2561-5p	0	0	0	0	0	18.2	0	0	0	0	9.1	0
Nov-m2560-5p	0	9.65	0	0	0	0	0	0	4.825	0	0	0
Nov-m2559-3p	0	4.6	0	0	0	0	0	0	2.3	0	0	0
Nov-m2558-5p	0	0	0	0	15.54	0	0	0	0	0	7.77	0
Nov-m2557-3p	0	0	0	10.65	0	0	0	0	0	5.325	0	0
Nov-m2556-5p	0	0	0	12.78	0	0	0	0	0	6.39	0	0
Nov-m2555-3p	0	0	0	12.78	0	0	0	0	0	6.39	0	0
Nov-m2554-5p	0	0	0	10.65	0	0	0	0	0	5.325	0	0
Nov-m2553-5p	0	0	0	0	0	11.37	0	0	0	0	5.685	0
Nov-m2553-3p	0	5.06	0	0	0	0	0	26.59	2.53	0	0	13.295
Nov-m2552-5p	0	0	0	17.04	0	0	0	0	0	8.52	0	0
Nov-m2551-3p	0	5.06	0	0	0	0	0	0	2.53	0	0	0
Nov-m2550-5p	0	0	0	11.71	0	0	0	0	0	5.855	0	0
Nov-m2549-5p	0	0	0	0	0	0	0	15.96	0	0	0	7.98
Nov-m2548-5p	0	0	0	12.78	0	0	0	0	0	6.39	0	0
Nov-m2547-3p	0	0	0	13.84	0	0	0	0	0	6.92	0	0
Nov-m2546-3p	0	4.6	0	0	0	0	0	0	2.3	0	0	0
Nov-m2545-3p	0	0	0	11.71	0	0	0	0	0	5.855	0	0
Nov-m2544-5p	0	5.06	0	0	0	0	0	0	2.53	0	0	0
Nov-m2543-3p	0	0	0	10.65	0	0	0	0	0	5.325	0	0
Nov-m2542-5p	0	0	0	10.65	0	0	0	0	0	5.325	0	0
Nov-m2541-5p	0	5.98	0	0	0	0	0	0	2.99	0	0	0
Nov-m2540-3p	0	0	0	0	0	11.37	0	0	0	0	5.685	0
Nov-m2539-3p	0	4.6	0	0	0	0	0	0	2.3	0	0	0
Nov-m2538-3p	0	5.98	0	0	0	0	0	0	2.99	0	0	0
Nov-m2537-3p	0	0	0	0	0	0	15.12	0	0	0	0	7.56
Nov-m2536-3p	0	0	0	12.78	0	0	0	0	0	6.39	0	0
Nov-m2535-3p	0	13.33	0	0	0	0	0	0	6.665	0	0	0
Nov-m2534-5p	0	0	0	18.1	0	0	0	0	0	9.05	0	0
Nov-m2533-3p	0	0	0	13.84	0	0	0	0	0	6.92	0	0
Nov-m2532-3p	0	0	0	14.91	0	0	0	0	0	7.455	0	0
Nov-m2531-3p	15.05	0	0	0	0	0	0	0	7.525	0	0	0
Nov-m2530-5p	0	5.06	0	0	0	0	0	0	2.53	0	0	0
Nov-m2529-3p	0	0	0	0	0	11.37	0	0	0	0	5.685	0
Nov-m2528-3p	0	5.98	0	0	0	0	0	0	2.99	0	0	0
Nov-m2527-5p	0	5.52	0	0	0	0	0	0	2.76	0	0	0
Nov-m2526-3p	0	4.6	0	0	0	0	0	0	2.3	0	0	0
Nov-m2525-3p	0	0	0	0	0	0	15.12	0	0	0	0	7.56
Nov-m2524-3p	0	0	0	0	0	0	21.17	0	0	0	0	10.585
Nov-m2523-5p	0	0	0	0	17.09	0	0	18.61	0	0	8.545	9.305
Nov-m2522-5p	0	0	0	12.78	0	0	0	0	0	6.39	0	0
Nov-m2521-3p	0	5.06	0	0	0	0	0	0	2.53	0	0	0
Nov-m2520-5p	0	0	0	11.71	0	0	0	0	0	5.855	0	0
Nov-m2519-5p	0	0	0	0	0	0	21.17	0	0	0	0	10.585
Nov-m2518-5p	15.05	0	0	0	0	0	0	0	7.525	0	0	0
Nov-m2517-5p	0	0	0	0	0	0	25.7	0	0	0	0	12.85
Nov-m2516-5p	0	0	0	0	0	11.37	0	0	0	0	5.685	0
Nov-m2515-3p	0	0	0	11.71	0	0	0	0	0	5.855	0	0
Nov-m2514-3p	0	5.98	0	0	0	0	0	0	2.99	0	0	0
Nov-m2513-3p	0	0	0	10.65	0	0	0	0	0	5.325	0	0
Nov-m2512-3p	0	0	0	0	15.54	0	0	0	0	0	7.77	0
Nov-m2511-5p	0	0	0	0	0	0	16.63	0	0	0	0	8.315
Nov-m2510-5p	0	0	0	0	51.28	22.75	30.24	15.96	0	0	37.015	23.1
Nov-m2509-3p	0	0	0	0	0	13.65	0	0	0	0	6.825	0
Nov-m2508-5p	15.05	0	0	0	0	0	0	0	7.525	0	0	0
Nov-m2507-3p	0	0	0	0	0	14.79	0	0	0	0	7.395	0
Nov-m2506-3p	0	0	0	11.71	0	0	0	0	0	5.855	0	0
Nov-m2505-3p	0	0	0	10.65	0	0	0	0	0	5.325	0	0
Nov-m2504-5p	0	0	0	0	0	0	15.12	0	0	0	0	7.56
Nov-m2503-5p	0	0	0	11.71	0	0	0	0	0	5.855	0	0
Nov-m2502-5p	0	11.03	0	0	0	0	0	0	5.515	0	0	0
Nov-m2501-5p	0	0	0	15.97	0	0	0	0	0	7.985	0	0
Nov-m2500-3p	0	0	0	0	0	11.37	0	0	0	0	5.685	0
Nov-m2499-3p	19.57	0	0	0	0	0	0	0	9.785	0	0	0
Nov-m2498-5p	0	0	0	0	29.53	0	0	0	0	0	14.765	0
Nov-m2497-5p	0	0	0	0	0	0	0	13.3	0	0	0	6.65
Nov-m2496-3p	0	0	0	22.36	0	0	0	0	0	11.18	0	0
Nov-m2495-3p	0	4.6	0	0	0	0	0	0	2.3	0	0	0
Nov-m2494-3p	0	5.98	0	0	0	0	0	0	2.99	0	0	0
Nov-m2493-5p	0	6.43	0	0	0	0	0	0	3.215	0	0	0
Nov-m2492-5p	0	0	0	0	15.54	0	0	0	0	0	7.77	0
Nov-m2491-3p	0	0	0	0	0	0	0	13.3	0	0	0	6.65
Nov-m2490-5p	0	5.06	0	0	0	0	0	0	2.53	0	0	0
Nov-m2489-3p	0	4.6	0	0	0	0	0	0	2.3	0	0	0
Nov-m2488-5p	0	4.6	0	0	0	0	0	0	2.3	0	0	0
Nov-m2487-3p	0	0	0	25.55	0	0	0	0	0	12.775	0	0
Nov-m2486-3p	0	0	0	0	0	0	15.12	0	0	0	0	7.56
Nov-m2485-5p	0	6.43	0	0	0	0	0	0	3.215	0	0	0
Nov-m2484-5p	0	0	0	12.78	0	0	0	0	0	6.39	0	0
Nov-m2483-3p	0	0	0	0	0	0	15.12	0	0	0	0	7.56
Nov-m2482-3p	0	0	0	0	17.09	0	0	0	0	0	8.545	0
Nov-m2481-5p	0	0	0	24.49	0	0	0	0	0	12.245	0	0
Nov-m2480-5p	0	0	0	12.78	0	0	0	0	0	6.39	0	0
Nov-m2479-5p	0	0	0	12.78	0	0	0	0	0	6.39	0	0
Nov-m2478-3p	15.05	0	0	0	0	0	0	0	7.525	0	0	0
Nov-m2477-5p	0	0	0	0	17.09	0	0	0	0	0	8.545	0
Nov-m2476-5p	0	0	0	0	0	0	15.12	0	0	0	0	7.56
Nov-m2475-5p	0	4.6	0	0	0	0	0	0	2.3	0	0	0
Nov-m2474-5p	0	0	0	10.65	0	0	0	0	0	5.325	0	0
Nov-m2473-5p	19.57	0	0	0	0	0	0	0	9.785	0	0	0
Nov-m2472-5p	0	0	0	11.71	0	0	0	0	0	5.855	0	0
Nov-m2471-3p	0	5.52	0	0	0	0	0	0	2.76	0	0	0
Nov-m2470-3p	0	0	0	12.78	0	0	0	0	0	6.39	0	0
Nov-m2469-3p	19.57	0	0	0	0	0	0	0	9.785	0	0	0
Nov-m2468-3p	0	0	0	0	0	0	34.78	17.28	0	0	0	26.03
Nov-m2467-3p	0	0	0	18.1	0	0	0	0	0	9.05	0	0
Nov-m2466-5p	0	4.6	0	0	0	0	0	0	2.3	0	0	0
Nov-m2465-5p	0	0	0	0	0	0	0	13.3	0	0	0	6.65
Nov-m2464-3p	0	0	0	0	15.54	0	0	0	0	0	7.77	0
Nov-m2463-3p	0	0	0	25.55	0	0	0	0	0	12.775	0	0
Nov-m2462-3p	0	0	0	0	15.54	0	0	0	0	0	7.77	0
Nov-m2461-5p	0	5.52	0	0	0	0	0	0	2.76	0	0	0
Nov-m2460-5p	0	5.52	0	0	0	0	0	0	2.76	0	0	0
Nov-m2459-3p	0	0	0	0	20.2	0	0	0	0	0	10.1	0
Nov-m2458-3p	16.56	0	0	0	0	0	0	0	8.28	0	0	0
Nov-m2457-5p	0	0	0	19.17	0	0	0	0	0	9.585	0	0
Nov-m2456-3p	0	0	0	0	20.2	0	0	0	0	0	10.1	0
Nov-m2455-5p	0	0	0	0	0	12.51	22.68	14.63	0	0	6.255	18.655
Nov-m2454-3p	0	0	0	13.84	0	0	0	0	0	6.92	0	0
Nov-m2453-3p	0	0	0	12.78	0	0	0	0	0	6.39	0	0
Nov-m2452-3p	15.05	0	0	0	0	0	0	0	7.525	0	0	0
Nov-m2451-3p	0	4.6	0	0	0	0	0	0	2.3	0	0	0
Nov-m2450-5p	0	0	0	17.04	0	0	0	0	0	8.52	0	0
Nov-m2449-5p	0	5.52	0	0	0	0	0	0	2.76	0	0	0
Nov-m2448-3p	0	0	0	10.65	0	0	0	0	0	5.325	0	0
Nov-m2447-5p	0	0	0	0	0	0	16.63	0	0	0	0	8.315
Nov-m2446-5p	0	0	0	0	0	0	15.12	0	0	0	0	7.56
Nov-m2446-3p	0	0	0	0	20.2	0	0	0	0	0	10.1	0
Nov-m2445-5p	0	0	0	13.84	0	0	0	0	0	6.92	0	0
Nov-m2444-5p	0	0	0	0	0	0	16.63	0	0	0	0	8.315
Nov-m2443-3p	0	0	0	0	0	0	0	25.26	0	0	0	12.63
Nov-m2442-3p	0	4.6	0	0	0	0	0	0	2.3	0	0	0
Nov-m2441-5p	16.56	0	0	0	0	0	0	0	8.28	0	0	0
Nov-m2440-3p	0	4.6	0	0	0	0	0	0	2.3	0	0	0
Nov-m2439-3p	0	0	0	0	0	0	15.12	0	0	0	0	7.56
Nov-m2438-3p	0	0	0	0	0	0	0	18.61	0	0	0	9.305
Nov-m2437-3p	0	5.98	0	0	0	0	0	0	2.99	0	0	0
Nov-m2436-3p	15.05	0	0	0	0	0	0	0	7.525	0	0	0
Nov-m2435-3p	0	4.6	0	0	0	0	0	0	2.3	0	0	0
Nov-m2434-5p	0	0	0	0	0	0	0	14.63	0	0	0	7.315
Nov-m2433-3p	0	0	0	10.65	0	0	0	0	0	5.325	0	0
Nov-m2432-3p	15.05	0	0	0	0	0	0	0	7.525	0	0	0
Nov-m2431-5p	0	0	0	15.97	0	0	0	0	0	7.985	0	0
Nov-m2430-3p	0	0	0	11.71	0	0	0	0	0	5.855	0	0
Nov-m2429-5p	0	0	0	0	0	0	15.12	0	0	0	0	7.56
Nov-m2428-3p	0	0	0	0	0	0	15.12	0	0	0	0	7.56
Nov-m2427-3p	0	0	0	0	0	0	16.63	0	0	0	0	8.315
Nov-m2426-5p	0	0	0	10.65	0	0	16.63	0	0	5.325	0	8.315
Nov-m2425-3p	0	4.6	0	0	0	0	0	0	2.3	0	0	0
Nov-m2424-3p	15.05	45.5	20.65	59.63	0	0	0	0	30.275	40.14	0	0
Nov-m2423-3p	0	0	0	0	0	0	0	17.28	0	0	0	8.64
Nov-m2422-5p	0	7.81	0	0	0	0	0	0	3.905	0	0	0
Nov-m2421-5p	0	0	0	0	0	0	0	13.3	0	0	0	6.65
Nov-m2420-5p	0	5.52	0	0	0	0	0	0	2.76	0	0	0
Nov-m2419-3p	0	0	0	0	0	0	19.66	0	0	0	0	9.83
Nov-m2418-3p	0	0	0	0	0	0	18.14	0	0	0	0	9.07
Nov-m2417-3p	0	0	0	0	0	0	98.28	0	0	0	0	49.14
Nov-m2416-3p	0	0	0	0	0	0	0	14.63	0	0	0	7.315
Nov-m2415-5p	0	0	0	12.78	0	0	0	0	0	6.39	0	0
Nov-m2414-5p	0	6.89	0	0	0	0	0	0	3.445	0	0	0
Nov-m2413-3p	0	0	0	13.84	0	0	0	0	0	6.92	0	0
Nov-m2412-3p	0	0	0	0	0	0	19.66	0	0	0	0	9.83
Nov-m2411-5p	0	0	0	0	0	0	0	13.3	0	0	0	6.65
Nov-m2410-3p	0	5.06	0	0	0	0	0	0	2.53	0	0	0
Nov-m2409-5p	0	0	0	0	0	0	15.12	0	0	0	0	7.56
Nov-m2408-5p	0	0	0	17.04	0	0	0	0	0	8.52	0	0
Nov-m2407-3p	0	0	0	0	0	0	18.14	0	0	0	0	9.07
Nov-m2406-5p	0	0	0	0	0	20.47	0	0	0	0	10.235	0
Nov-m2405-3p	0	0	0	0	17.09	0	0	0	0	0	8.545	0
Nov-m2404-5p	0	0	0	0	0	0	0	14.63	0	0	0	7.315
Nov-m2403-3p	16.56	0	0	0	0	0	0	0	8.28	0	0	0
Nov-m2402-3p	0	4.6	0	0	0	0	0	0	2.3	0	0	0
Nov-m2401-3p	0	0	0	0	0	11.37	0	0	0	0	5.685	0
Nov-m2400-3p	0	0	0	10.65	0	0	0	0	0	5.325	0	0
Nov-m2399-5p	0	0	0	0	17.09	0	0	0	0	0	8.545	0
Nov-m2398-3p	0	5.06	0	0	0	0	0	0	2.53	0	0	0
Nov-m2397-3p	0	4.6	0	0	0	0	16.63	0	2.3	0	0	8.315
Nov-m2396-5p	0	5.06	0	0	0	0	0	0	2.53	0	0	0
Nov-m2395-5p	0	5.98	0	0	0	0	0	0	2.99	0	0	0
Nov-m2394-5p	0	4.6	0	0	0	0	0	0	2.3	0	0	0
Nov-m2393-5p	0	0	0	11.71	0	0	16.63	0	0	5.855	0	8.315
Nov-m2392-3p	0	0	0	14.91	0	0	0	0	0	7.455	0	0
Nov-m2391-3p	0	0	0	0	15.54	0	0	0	0	0	7.77	0
Nov-m2390-3p	0	0	0	10.65	0	0	0	0	0	5.325	0	0
Nov-m2389-5p	15.05	0	0	0	0	0	0	0	7.525	0	0	0
Nov-m2388-5p	0	0	0	10.65	0	0	0	0	0	5.325	0	0
Nov-m2387-3p	0	0	0	10.65	0	0	0	0	0	5.325	0	0
Nov-m2386-5p	0	5.52	0	0	0	0	0	0	2.76	0	0	0
Nov-m2385-3p	0	19.3	0	0	0	0	0	0	9.65	0	0	0
Nov-m2384-3p	0	0	0	0	0	12.51	0	0	0	0	6.255	0
Nov-m2383-5p	0	7.35	0	0	0	0	0	0	3.675	0	0	0
Nov-m2382-5p	0	0	0	0	0	0	0	19.94	0	0	0	9.97
Nov-m2381-3p	0	6.89	0	0	0	0	0	0	3.445	0	0	0
Nov-m2380-5p	15.05	0	0	0	0	0	0	0	7.525	0	0	0
Nov-m2379-3p	0	0	0	15.97	0	0	0	0	0	7.985	0	0
Nov-m2378-5p	0	0	0	0	0	11.37	0	0	0	0	5.685	0
Nov-m2377-3p	0	0	0	0	0	0	24.19	0	0	0	0	12.095
Nov-m2376-5p	15.05	0	0	0	24.86	0	0	0	7.525	0	12.43	0
Nov-m2375-3p	0	0	0	0	21.76	0	0	0	0	0	10.88	0
Nov-m2374-3p	0	0	0	11.71	0	0	0	0	0	5.855	0	0
Nov-m2373-3p	0	0	0	0	0	0	54.43	0	0	0	0	27.215
Nov-m2372-5p	0	6.43	0	0	0	0	0	0	3.215	0	0	0
Nov-m2371-5p	0	0	0	13.84	0	0	0	0	0	6.92	0	0
Nov-m2370-3p	0	0	0	0	0	0	0	13.3	0	0	0	6.65
Nov-m2369-5p	0	0	0	20.23	0	0	0	0	0	10.115	0	0
Nov-m2368-3p	0	0	0	0	0	15.92	0	0	0	0	7.96	0
Nov-m2367-3p	0	0	0	12.78	0	0	0	0	0	6.39	0	0
Nov-m2366-5p	0	10.57	0	0	0	14.79	0	0	5.285	0	7.395	0
Nov-m2365-5p	0	0	0	0	0	0	19.66	0	0	0	0	9.83
Nov-m2364-5p	0	0	0	12.78	0	0	0	0	0	6.39	0	0
Nov-m2363-3p	0	0	0	0	0	0	28.73	0	0	0	0	14.365
Nov-m2362-3p	0	0	0	0	18.65	0	0	0	0	0	9.325	0
Nov-m2361-3p	0	0	0	13.84	0	0	0	0	0	6.92	0	0
Nov-m2360-3p	0	4.6	0	0	0	0	0	0	2.3	0	0	0
Nov-m2359-5p	0	0	0	10.65	0	0	0	0	0	5.325	0	0
Nov-m2358-3p	0	0	0	0	0	0	0	14.63	0	0	0	7.315
Nov-m2357-3p	0	5.06	0	13.84	0	0	0	0	2.53	6.92	0	0
Nov-m2356-3p	0	5.06	0	0	0	0	0	0	2.53	0	0	0
Nov-m2355-5p	0	0	0	0	15.54	0	0	0	0	0	7.77	0
Nov-m2354-5p	0	0	0	0	0	0	0	14.63	0	0	0	7.315
Nov-m2353-3p	0	0	0	0	18.65	0	0	0	0	0	9.325	0
Nov-m2352-5p	0	4.6	0	0	0	0	0	0	2.3	0	0	0
Nov-m2351-3p	0	4.6	0	0	0	0	0	0	2.3	0	0	0
Nov-m2350-5p	0	4.6	0	0	0	0	0	0	2.3	0	0	0
Nov-m2349-5p	0	0	0	15.97	0	0	0	0	0	7.985	0	0
Nov-m2348-5p	0	0	0	0	0	0	16.63	0	0	0	0	8.315
Nov-m2347-3p	0	0	0	0	0	11.37	0	0	0	0	5.685	0
Nov-m2346-3p	0	5.52	0	0	0	0	0	0	2.76	0	0	0
Nov-m2345-3p	0	5.98	0	0	18.65	0	0	0	2.99	0	9.325	0
Nov-m2344-3p	0	0	0	10.65	0	0	0	0	0	5.325	0	0
Nov-m2343-3p	0	5.06	0	0	0	0	0	0	2.53	0	0	0
Nov-m2342-3p	0	8.73	0	0	0	0	0	0	4.365	0	0	0
Nov-m2341-3p	0	0	0	17.04	0	0	0	0	0	8.52	0	0
Nov-m2340-5p	0	4.6	0	0	0	0	0	0	2.3	0	0	0
Nov-m2339-3p	0	0	0	0	0	0	15.12	0	0	0	0	7.56
Nov-m2338-3p	0	0	0	0	17.09	0	0	0	0	0	8.545	0
Nov-m2337-5p	15.05	0	0	0	0	0	0	0	7.525	0	0	0
Nov-m2336-3p	0	0	0	0	0	0	0	14.63	0	0	0	7.315
Nov-m2335-5p	0	5.06	0	0	0	0	0	0	2.53	0	0	0
Nov-m2334-5p	0	0	0	15.97	0	0	0	0	0	7.985	0	0
Nov-m2333-3p	0	0	0	0	15.54	0	0	0	0	0	7.77	0
Nov-m2332-3p	0	0	0	10.65	0	0	0	0	0	5.325	0	0
Nov-m2331-3p	0	8.27	0	0	0	0	0	0	4.135	0	0	0
Nov-m2330-3p	0	0	0	0	0	0	16.63	0	0	0	0	8.315
Nov-m2329-3p	15.05	0	0	0	0	0	0	0	7.525	0	0	0
Nov-m2328-5p	0	0	0	0	0	0	16.63	0	0	0	0	8.315
Nov-m2327-5p	0	0	0	0	15.54	0	0	0	0	0	7.77	0
Nov-m2326-3p	0	5.06	0	0	0	0	0	0	2.53	0	0	0
Nov-m2325-5p	0	0	0	0	0	0	0	17.28	0	0	0	8.64
Nov-m2324-3p	0	5.06	0	0	0	0	0	0	2.53	0	0	0
Nov-m2323-5p	0	5.98	0	0	0	0	0	0	2.99	0	0	0
Nov-m2322-5p	0	0	0	0	15.54	0	0	0	0	0	7.77	0
Nov-m2321-5p	0	0	0	0	0	0	19.66	0	0	0	0	9.83
Nov-m2320-3p	16.56	0	0	0	0	0	0	0	8.28	0	0	0
Nov-m2319-5p	0	4.6	0	0	0	0	0	0	2.3	0	0	0
Nov-m2318-3p	0	0	0	14.91	0	0	0	0	0	7.455	0	0
Nov-m2317-3p	0	0	0	0	15.54	0	0	0	0	0	7.77	0
Nov-m2316-3p	0	0	0	13.84	0	0	0	0	0	6.92	0	0
Nov-m2315-3p	0	5.52	0	0	0	0	0	0	2.76	0	0	0
Nov-m2314-3p	0	0	0	12.78	0	0	0	0	0	6.39	0	0
Nov-m2313-5p	0	0	0	10.65	0	0	0	0	0	5.325	0	0
Nov-m2312-5p	0	0	0	11.71	0	0	0	0	0	5.855	0	0
Nov-m2311-3p	0	0	0	0	0	0	15.12	0	0	0	0	7.56
Nov-m2310-5p	0	0	0	0	18.65	0	0	0	0	0	9.325	0
Nov-m2309-3p	0	0	0	0	17.09	0	0	0	0	0	8.545	0
Nov-m2308-3p	0	0	22.72	12.78	0	0	0	0	0	17.75	0	0
Nov-m2307-3p	0	5.52	0	0	0	0	0	0	2.76	0	0	0
Nov-m2306-5p	0	4.6	0	0	0	0	0	0	2.3	0	0	0
Nov-m2305-5p	0	0	0	17.04	0	0	0	0	0	8.52	0	0
Nov-m2304-3p	0	5.52	0	0	0	0	0	0	2.76	0	0	0
Nov-m2303-3p	0	0	0	13.84	0	0	0	0	0	6.92	0	0
Nov-m2302-3p	0	4.6	0	0	0	0	0	0	2.3	0	0	0
Nov-m2301-5p	0	0	0	0	18.65	0	0	0	0	0	9.325	0
Nov-m2300-3p	0	4.6	0	0	0	0	0	0	2.3	0	0	0
Nov-m2299-5p	0	0	0	15.97	0	0	0	0	0	7.985	0	0
Nov-m2298-3p	0	0	0	0	0	0	0	14.63	0	0	0	7.315
Nov-m2297-5p	0	0	0	12.78	0	0	0	0	0	6.39	0	0
Nov-m2296-5p	0	5.06	0	0	0	0	0	0	2.53	0	0	0
Nov-m2295-5p	15.05	0	0	0	0	0	0	0	7.525	0	0	0
Nov-m2294-3p	0	0	0	0	0	0	21.17	0	0	0	0	10.585
Nov-m2293-3p	0	5.06	0	0	0	0	0	0	2.53	0	0	0
Nov-m2292-3p	0	0	0	0	0	0	0	13.3	0	0	0	6.65
Nov-m2291-5p	0	4.6	0	0	0	0	0	0	2.3	0	0	0
Nov-m2290-5p	0	5.52	0	0	0	0	0	0	2.76	0	0	0
Nov-m2289-5p	0	4.6	0	0	0	0	0	0	2.3	0	0	0
Nov-m2288-3p	0	0	0	0	0	0	0	14.63	0	0	0	7.315
Nov-m2287-5p	0	0	0	0	0	0	0	13.3	0	0	0	6.65
Nov-m2286-5p	0	0	0	0	0	0	0	21.27	0	0	0	10.635
Nov-m2285-5p	0	4.6	0	0	0	0	0	0	2.3	0	0	0
Nov-m2284-3p	0	0	0	0	0	11.37	0	0	0	0	5.685	0
Nov-m2283-5p	0	0	0	11.71	0	0	0	0	0	5.855	0	0
Nov-m2282-3p	0	5.06	0	0	0	0	0	0	2.53	0	0	0
Nov-m2281-5p	0	4.6	0	0	0	0	0	0	2.3	0	0	0
Nov-m2280-3p	0	0	0	0	0	0	0	13.3	0	0	0	6.65
Nov-m2279-5p	0	4.6	0	0	0	0	0	0	2.3	0	0	0
Nov-m2278-3p	0	5.52	0	0	0	0	0	0	2.76	0	0	0
Nov-m2277-3p	0	0	0	0	0	19.34	0	0	0	0	9.67	0
Nov-m2276-3p	0	5.06	0	0	0	0	0	0	2.53	0	0	0
Nov-m2275-5p	0	0	0	24.49	0	0	0	0	0	12.245	0	0
Nov-m2274-5p	0	0	0	0	15.54	0	0	0	0	0	7.77	0
Nov-m2273-3p	0	0	0	13.84	0	0	0	0	0	6.92	0	0
Nov-m2272-5p	0	0	0	0	17.09	0	0	0	0	0	8.545	0
Nov-m2271-5p	0	0	0	28.75	0	0	0	0	0	14.375	0	0
Nov-m2270-5p	0	0	0	0	0	11.37	0	0	0	0	5.685	0
Nov-m2269-3p	0	0	0	0	0	0	18.14	0	0	0	0	9.07
Nov-m2268-5p	0	5.52	0	0	0	0	0	0	2.76	0	0	0
Nov-m2267-5p	0	0	0	0	0	0	0	17.28	0	0	0	8.64
Nov-m2266-5p	0	5.06	0	0	0	0	0	0	2.53	0	0	0
Nov-m2265-3p	0	7.35	0	0	0	0	0	0	3.675	0	0	0
Nov-m2264-5p	0	0	0	0	0	0	0	17.28	0	0	0	8.64
Nov-m2263-5p	0	0	0	0	0	0	0	13.3	0	0	0	6.65
Nov-m2262-3p	0	0	0	0	0	0	18.14	0	0	0	0	9.07
Nov-m2261-3p	0	0	0	0	17.09	0	0	0	0	0	8.545	0
Nov-m2260-3p	16.56	30.79	28.91	0	0	0	0	0	23.675	14.455	0	0
Nov-m2259-5p	0	0	0	11.71	0	0	0	0	0	5.855	0	0
Nov-m2258-3p	0	0	0	15.97	0	0	0	0	0	7.985	0	0
Nov-m2257-3p	0	0	0	12.78	0	0	0	0	0	6.39	0	0
Nov-m2256-3p	0	0	0	0	0	0	0	26.59	0	0	0	13.295
Nov-m2255-3p	0	4.6	0	0	0	0	0	0	2.3	0	0	0
Nov-m2254-5p	0	0	0	0	0	0	16.63	0	0	0	0	8.315
Nov-m2253-3p	0	0	0	14.91	0	0	0	0	0	7.455	0	0
Nov-m2252-5p	0	0	0	0	0	0	0	13.3	0	0	0	6.65
Nov-m2251-5p	0	0	0	12.78	0	0	0	0	0	6.39	0	0
Nov-m2250-3p	0	0	0	11.71	0	0	0	0	0	5.855	0	0
Nov-m2249-3p	16.56	0	0	0	0	0	0	0	8.28	0	0	0
Nov-m2248-5p	0	0	0	13.84	0	0	0	0	0	6.92	0	0
Nov-m2247-5p	0	0	0	17.04	0	0	0	0	0	8.52	0	0
Nov-m2246-3p	0	0	0	10.65	0	0	0	0	0	5.325	0	0
Nov-m2245-5p	0	4.6	0	0	0	0	0	0	2.3	0	0	0
Nov-m2244-5p	0	0	0	13.84	0	0	0	0	0	6.92	0	0
Nov-m2243-3p	0	4.6	0	0	0	0	0	0	2.3	0	0	0
Nov-m2242-3p	0	0	0	0	23.31	0	0	0	0	0	11.655	0
Nov-m2241-5p	0	0	0	0	15.54	0	0	0	0	0	7.77	0
Nov-m2240-3p	0	0	0	10.65	0	0	0	0	0	5.325	0	0
Nov-m2239-5p	0	0	0	0	0	0	0	19.94	0	0	0	9.97
Nov-m2238-3p	0	0	0	0	0	0	0	13.3	0	0	0	6.65
Nov-m2237-5p	0	0	0	0	17.09	0	0	0	0	0	8.545	0
Nov-m2236-3p	0	0	0	14.91	0	0	0	0	0	7.455	0	0
Nov-m2235-3p	0	4.6	0	0	0	0	0	0	2.3	0	0	0
Nov-m2234-3p	0	0	0	18.1	0	0	0	0	0	9.05	0	0
Nov-m2233-3p	0	5.52	0	0	0	0	0	0	2.76	0	0	0
Nov-m2232-5p	0	0	0	10.65	0	0	0	0	0	5.325	0	0
Nov-m2231-3p	0	0	0	0	15.54	0	0	0	0	0	7.77	0
Nov-m2230-5p	0	0	0	11.71	0	0	0	0	0	5.855	0	0
Nov-m2229-5p	0	0	0	0	0	19.34	0	0	0	0	9.67	0
Nov-m2228-5p	0	9.65	0	0	0	0	0	0	4.825	0	0	0
Nov-m2227-5p	0	5.06	0	0	0	0	0	0	2.53	0	0	0
Nov-m2226-5p	0	9.65	0	0	0	0	0	0	4.825	0	0	0
Nov-m2225-3p	0	7.35	0	0	0	0	0	0	3.675	0	0	0
Nov-m2224-3p	19.57	0	156.95	27.68	0	0	458.14	59.83	9.785	92.315	0	258.985
Nov-m2223-5p	0	0	0	11.71	0	0	0	0	0	5.855	0	0
Nov-m2222-5p	0	0	0	11.71	0	0	0	0	0	5.855	0	0
Nov-m2221-3p	25.59	0	0	0	0	0	0	0	12.795	0	0	0
Nov-m2220-3p	0	0	0	0	15.54	0	0	0	0	0	7.77	0
Nov-m2219-3p	0	11.49	0	0	0	0	0	0	5.745	0	0	0
Nov-m2218-5p	0	0	0	11.71	0	0	0	0	0	5.855	0	0
Nov-m2217-3p	0	5.52	0	0	0	0	0	0	2.76	0	0	0
Nov-m2216-5p	15.05	0	0	0	0	0	0	0	7.525	0	0	0
Nov-m2215-5p	0	5.06	0	0	0	0	0	0	2.53	0	0	0
Nov-m2214-5p	0	0	0	0	0	0	0	14.63	0	0	0	7.315
Nov-m2213-3p	0	0	0	0	0	0	0	13.3	0	0	0	6.65
Nov-m2212-5p	0	5.52	0	0	0	0	0	0	2.76	0	0	0
Nov-m2211-3p	0	0	0	0	0	0	0	15.96	0	0	0	7.98
Nov-m2210-5p	15.05	0	0	0	0	0	0	0	7.525	0	0	0
Nov-m2209-3p	0	0	0	0	17.09	0	0	0	0	0	8.545	0
Nov-m2208-3p	0	5.06	0	0	0	0	0	0	2.53	0	0	0
Nov-m2207-5p	0	0	0	10.65	0	0	0	0	0	5.325	0	0
Nov-m2206-5p	0	0	0	0	0	0	21.17	0	0	0	0	10.585
Nov-m2205-5p	0	0	0	10.65	0	0	0	0	0	5.325	0	0
Nov-m2204-3p	0	0	0	12.78	0	0	0	0	0	6.39	0	0
Nov-m2203-3p	0	8.27	0	0	0	0	0	0	4.135	0	0	0
Nov-m2202-5p	0	0	0	0	15.54	0	0	0	0	0	7.77	0
Nov-m2201-5p	0	0	0	0	17.09	0	0	0	0	0	8.545	0
Nov-m2200-3p	0	4.6	0	0	0	0	0	0	2.3	0	0	0
Nov-m2199-5p	0	0	0	10.65	0	0	0	0	0	5.325	0	0
Nov-m2198-3p	0	5.98	0	0	0	0	0	0	2.99	0	0	0
Nov-m2197-5p	0	0	0	0	0	0	0	14.63	0	0	0	7.315
Nov-m2196-3p	0	0	0	0	15.54	0	0	0	0	0	7.77	0
Nov-m2195-3p	0	0	0	0	0	12.51	0	0	0	0	6.255	0
Nov-m2194-5p	0	0	0	0	20.2	0	0	0	0	0	10.1	0
Nov-m2193-3p	0	5.06	0	0	0	0	0	0	2.53	0	0	0
Nov-m2192-3p	0	4.6	0	0	0	0	0	0	2.3	0	0	0
Nov-m2191-3p	0	0	0	13.84	0	0	0	0	0	6.92	0	0
Nov-m2190-5p	0	6.43	0	0	0	0	0	0	3.215	0	0	0
Nov-m2189-3p	0	5.52	0	0	0	0	0	0	2.76	0	0	0
Nov-m2188-3p	0	0	0	0	17.09	0	0	0	0	0	8.545	0
Nov-m2187-3p	0	5.06	0	0	0	0	0	0	2.53	0	0	0
Nov-m2186-5p	0	0	0	12.78	0	0	0	0	0	6.39	0	0
Nov-m2185-5p	0	0	0	12.78	0	0	0	0	0	6.39	0	0
Nov-m2184-5p	0	4.6	0	0	0	0	0	0	2.3	0	0	0
Nov-m2183-3p	0	4.6	0	0	0	0	0	0	2.3	0	0	0
Nov-m2182-5p	0	0	0	11.71	0	0	0	0	0	5.855	0	0
Nov-m2181-5p	0	0	0	10.65	0	0	0	0	0	5.325	0	0
Nov-m2180-3p	0	0	0	0	0	0	18.14	0	0	0	0	9.07
Nov-m2179-5p	0	0	0	12.78	0	0	0	0	0	6.39	0	0
Nov-m2178-5p	0	0	0	11.71	0	0	0	0	0	5.855	0	0
Nov-m2177-3p	0	0	0	12.78	0	0	0	0	0	6.39	0	0
Nov-m2176-3p	0	0	0	0	0	0	15.12	0	0	0	0	7.56
Nov-m2175-3p	0	4.6	0	0	0	0	0	0	2.3	0	0	0
Nov-m2174-3p	0	0	0	0	0	0	0	13.3	0	0	0	6.65
Nov-m2173-5p	0	5.06	0	0	0	0	0	0	2.53	0	0	0
Nov-m2172-5p	0	5.06	0	0	0	0	0	0	2.53	0	0	0
Nov-m2171-5p	0	4.6	0	0	0	0	0	0	2.3	0	0	0
Nov-m2170-5p	0	4.6	0	0	0	0	0	0	2.3	0	0	0
Nov-m2169-5p	0	0	0	10.65	0	0	0	0	0	5.325	0	0
Nov-m2168-3p	0	0	0	0	0	0	15.12	0	0	0	0	7.56
Nov-m2167-5p	0	4.6	0	0	0	0	0	0	2.3	0	0	0
Nov-m2166-3p	0	6.43	0	0	0	0	0	0	3.215	0	0	0
Nov-m2165-5p	0	4.6	0	0	0	0	0	0	2.3	0	0	0
Nov-m2164-3p	0	0	0	0	0	11.37	0	0	0	0	5.685	0
Nov-m2163-5p	0	0	0	0	0	0	15.12	0	0	0	0	7.56
Nov-m2162-3p	0	4.6	0	0	0	0	0	0	2.3	0	0	0
Nov-m2161-3p	0	5.52	0	0	0	0	0	0	2.76	0	0	0
Nov-m2160-3p	0	5.52	0	0	0	0	0	0	2.76	0	0	0
Nov-m2159-5p	0	0	0	0	15.54	0	0	0	0	0	7.77	0
Nov-m2158-3p	0	0	0	12.78	0	0	0	0	0	6.39	0	0
Nov-m2157-3p	0	0	0	12.78	0	0	0	0	0	6.39	0	0
Nov-m2156-3p	0	5.06	0	0	0	0	0	0	2.53	0	0	0
Nov-m2155-5p	0	0	0	0	0	0	0	17.28	0	0	0	8.64
Nov-m2154-5p	0	0	0	14.91	0	0	0	0	0	7.455	0	0
Nov-m2153-3p	0	0	0	20.23	0	0	0	0	0	10.115	0	0
Nov-m2152-3p	0	0	0	14.91	0	0	0	0	0	7.455	0	0
Nov-m2151-5p	0	5.98	0	0	0	0	0	0	2.99	0	0	0
Nov-m2150-5p	0	4.6	0	19.17	0	0	0	0	2.3	9.585	0	0
Nov-m2150-3p	0	0	0	12.78	0	0	0	0	0	6.39	0	0
Nov-m2149-5p	0	0	0	11.71	0	0	0	0	0	5.855	0	0
Nov-m2149-3p	0	0	0	0	0	0	19.66	0	0	0	0	9.83
Nov-m2148-3p	0	0	0	13.84	0	0	0	0	0	6.92	0	0
Nov-m2147-5p	0	0	0	11.71	0	0	0	0	0	5.855	0	0
Nov-m2146-5p	0	9.19	0	27.68	15.54	0	0	0	4.595	13.84	7.77	0
Nov-m2145-5p	0	0	0	11.71	0	0	0	0	0	5.855	0	0
Nov-m2144-5p	0	0	0	0	57.5	85.31	68.04	22.6	0	0	71.405	45.32
Nov-m2143-5p	0	0	0	13.84	0	0	0	0	0	6.92	0	0
Nov-m2142-5p	0	4.6	0	0	0	0	0	0	2.3	0	0	0
Nov-m2141-3p	0	4.6	0	0	0	0	0	0	2.3	0	0	0
Nov-m2140-5p	0	5.06	0	0	0	0	0	0	2.53	0	0	0
Nov-m2139-3p	0	0	0	19.17	0	0	0	0	0	9.585	0	0
Nov-m2138-5p	0	0	0	0	15.54	0	0	0	0	0	7.77	0
Nov-m2137-3p	0	4.6	0	0	0	0	0	0	2.3	0	0	0
Nov-m2136-5p	0	0	0	15.97	0	0	0	0	0	7.985	0	0
Nov-m2135-5p	0	0	0	10.65	0	0	0	0	0	5.325	0	0
Nov-m2134-5p	0	4.6	0	0	0	0	0	0	2.3	0	0	0
Nov-m2133-3p	0	0	0	12.78	0	0	0	0	0	6.39	0	0
Nov-m2132-3p	0	5.52	0	0	0	0	0	0	2.76	0	0	0
Nov-m2131-5p	0	0	0	13.84	23.31	0	16.63	0	0	6.92	11.655	8.315
Nov-m2130-3p	0	0	0	0	15.54	0	0	0	0	0	7.77	0
Nov-m2129-5p	0	0	0	11.71	0	0	0	0	0	5.855	0	0
Nov-m2128-3p	0	0	0	10.65	0	0	0	0	0	5.325	0	0
Nov-m2127-5p	0	0	0	0	0	13.65	0	0	0	0	6.825	0
Nov-m2126-5p	0	0	0	10.65	0	0	0	0	0	5.325	0	0
Nov-m2125-5p	0	0	0	0	0	0	15.12	0	0	0	0	7.56
Nov-m2124-5p	0	0	0	10.65	0	0	0	0	0	5.325	0	0
Nov-m2123-5p	0	0	0	0	0	11.37	0	0	0	0	5.685	0
Nov-m2122-5p	0	0	0	0	21.76	0	0	0	0	0	10.88	0
Nov-m2121-3p	120.4	16.55	22.72	59.63	211.34	159.25	16.63	71.8	68.475	41.175	185.295	44.215
Nov-m2120-3p	0	8.73	28.91	0	0	0	93.74	17.28	4.365	14.455	0	55.51
Nov-m2119-3p	0	0	0	0	37.3	0	0	0	0	0	18.65	0
Nov-m2118-3p	37.63	0	0	0	0	0	0	0	18.815	0	0	0
Nov-m2117-5p	0	0	0	0	0	0	22.68	0	0	0	0	11.34
Nov-m2116-3p	0	4.6	0	0	0	0	0	0	2.3	0	0	0
Nov-m2115-5p	0	0	0	0	0	13.65	0	0	0	0	6.825	0
Nov-m2114-5p	0	0	0	14.91	0	0	0	0	0	7.455	0	0
Nov-m2113-3p	0	0	0	11.71	0	0	0	0	0	5.855	0	0
Nov-m2112-3p	0	0	0	0	0	0	0	13.3	0	0	0	6.65
Nov-m2111-3p	0	13.33	22.72	0	0	0	28.73	50.52	6.665	11.36	0	39.625
Nov-m2110-3p	0	5.52	0	0	0	0	0	0	2.76	0	0	0
Nov-m2109-3p	15.05	0	0	0	0	0	0	0	7.525	0	0	0
Nov-m2108-5p	0	5.98	0	0	0	0	0	0	2.99	0	0	0
Nov-m2107-3p	0	4.6	0	0	0	0	0	0	2.3	0	0	0
Nov-m2106-3p	0	0	0	11.71	0	0	0	0	0	5.855	0	0
Nov-m2105-3p	0	0	0	0	0	0	16.63	0	0	0	0	8.315
Nov-m2104-3p	0	0	0	0	0	0	15.12	0	0	0	0	7.56
Nov-m2103-5p	0	0	0	10.65	0	0	0	0	0	5.325	0	0
Nov-m2102-5p	0	0	0	0	18.65	0	0	0	0	0	9.325	0
Nov-m2101-5p	0	0	0	0	0	11.37	0	0	0	0	5.685	0
Nov-m2100-3p	0	0	0	0	15.54	0	0	0	0	0	7.77	0
Nov-m2099-3p	0	7.35	0	0	0	0	0	0	3.675	0	0	0
Nov-m2098-3p	0	0	0	0	20.2	0	0	0	0	0	10.1	0
Nov-m2097-5p	0	5.52	0	0	0	0	0	0	2.76	0	0	0
Nov-m2096-3p	0	0	0	27.68	0	0	0	0	0	13.84	0	0
Nov-m2095-3p	0	26.66	0	0	0	0	0	0	13.33	0	0	0
Nov-m2094-3p	16.56	0	0	0	0	0	0	0	8.28	0	0	0
Nov-m2093-5p	0	4.6	0	0	0	0	0	0	2.3	0	0	0
Nov-m2092-3p	0	5.06	0	0	0	0	0	0	2.53	0	0	0
Nov-m2091-3p	0	0	0	23.43	0	0	0	0	0	11.715	0	0
Nov-m2090-3p	0	0	0	0	17.09	0	0	0	0	0	8.545	0
Nov-m2089-5p	15.05	0	0	0	0	0	0	0	7.525	0	0	0
Nov-m2088-5p	0	6.43	0	0	0	0	0	0	3.215	0	0	0
Nov-m2087-5p	0	0	0	0	0	0	0	14.63	0	0	0	7.315
Nov-m2086-5p	0	4.6	0	0	0	0	0	0	2.3	0	0	0
Nov-m2085-5p	0	4.6	0	0	0	0	0	0	2.3	0	0	0
Nov-m2084-3p	0	0	0	0	0	0	0	13.3	0	0	0	6.65
Nov-m2083-3p	0	4.6	0	0	0	0	0	0	2.3	0	0	0
[truncated: 2,110 more rows]
