# Supplementary material for: Identification of miRNAs in Response to Cold Stress in ‘Chaling’ Common Wild Rice (Oryza rufipogon Griff.)
Source: Life (Basel). 2025 Dec 11;15(12):1896. doi: 10.3390/life15121896 (PMC12734129; doi:10.3390/life15121896)
Supplement: Supplementary file 1 [file life-15-01896-s001.zip › Supplementary Excel File S5.xlsx]

## Sheet: Excel S4
Excel S5. Target gene prediction results of differentially expressed miRNAs in CLWR (AvsB)
miRNA name	target transcript id	target gene id	target gene name	target gene description	start_psrobot	end_psrobot	score_psrobot	miRTarBase
Nov-m0088-3p	Os08t0197500-01	Os08g0197500	F-box protein 425	Cyclin-like F-box domain containing protein. (Os08t0197500-01)	1077	1054	1	no
Nov-m0088-3p	Os06t0569601-01	Os06g0569601		Hypothetical gene. (Os06t0569601-01)	1264	1242	2.5	no
Nov-m0088-3p	Os10t0188100-04	Os10g0188100		Conserved hypothetical protein. (Os10t0188100-01);Similar to transcription initiation factor IIF, alpha subunit. (Os10t0188100-02);Transcription initiation factor IIF, alpha subunit family protein. (Os10t0188100-03);Conserved hypothetical protein. (Os10t0188100-04)	1124	1101	2.5	no
Nov-m0088-3p	Os08t0432000-01	Os08g0432000		Conserved hypothetical protein. (Os08t0432000-01);Conserved hypothetical protein. (Os08t0432000-02)	90	67	2	no
Nov-m0088-3p	Os08t0525900-02	Os08g0525900		Similar to predicted protein. (Os08t0525900-01);Similar to predicted protein. (Os08t0525900-02)	463	440	1	no
Nov-m0088-3p	Os08t0525900-01	Os08g0525900		Similar to predicted protein. (Os08t0525900-01);Similar to predicted protein. (Os08t0525900-02)	1126	1103	1	no
Nov-m0088-3p	Os10t0188100-01	Os10g0188100		Conserved hypothetical protein. (Os10t0188100-01);Similar to transcription initiation factor IIF, alpha subunit. (Os10t0188100-02);Transcription initiation factor IIF, alpha subunit family protein. (Os10t0188100-03);Conserved hypothetical protein. (Os10t0188100-04)	1937	1914	2.5	no
Nov-m0088-3p	Os10t0188100-03	Os10g0188100		Conserved hypothetical protein. (Os10t0188100-01);Similar to transcription initiation factor IIF, alpha subunit. (Os10t0188100-02);Transcription initiation factor IIF, alpha subunit family protein. (Os10t0188100-03);Conserved hypothetical protein. (Os10t0188100-04)	1872	1849	2.5	no
Nov-m0088-3p	Os03t0135800-01	Os03g0135800		Conserved hypothetical protein. (Os03t0135800-01)	2044	2021	1	no
Nov-m0329-5p	Os11t0122800-00	Os11g0122800		Similar to Auxin Efflux Carrier family protein. (Os11t0122800-00)	331	311	0	no
Nov-m0406-3p	Os12t0204600-01	Os12g0204600		NB-ARC domain containing protein. (Os12t0204600-01)	1611	1592	2.5	no
Nov-m0433-3p	Os04t0194500-01	Os04g0194500	ABC TRANSPORTER G FAMILY MEMBER 8	Similar to ABC transporter-like protein. (Os04t0194500-01)	667	648	2.5	no
Nov-m0433-3p	Os03t0820600-01	Os03g0820600	actin depolymerizing factor 4	Similar to Actin-depolymerizing factor 3 (ADF 3) (ZmABP3) (ZmADF3). (Os03t0820600-01);Similar to cDNA clone:001-009-H02, full insert sequence. (Os03t0820600-02)	606	586	2.5	no
Nov-m0433-3p	Os03t0820600-02	Os03g0820600	actin depolymerizing factor 4	Similar to Actin-depolymerizing factor 3 (ADF 3) (ZmABP3) (ZmADF3). (Os03t0820600-01);Similar to cDNA clone:001-009-H02, full insert sequence. (Os03t0820600-02)	184	164	2.5	no
Nov-m0466-3p	Os03t0802300-01	Os03g0802300		Hypothetical conserved gene. (Os03t0802300-01);Conserved hypothetical protein. (Os03t0802300-02);Hypothetical conserved gene. (Os03t0802300-03)	2661	2640	2.2	no
Nov-m0466-3p	Os03t0802300-03	Os03g0802300		Hypothetical conserved gene. (Os03t0802300-01);Conserved hypothetical protein. (Os03t0802300-02);Hypothetical conserved gene. (Os03t0802300-03)	665	644	2.2	no
Nov-m0466-3p	Os03t0802300-02	Os03g0802300		Hypothetical conserved gene. (Os03t0802300-01);Conserved hypothetical protein. (Os03t0802300-02);Hypothetical conserved gene. (Os03t0802300-03)	1198	1177	2.2	no
Nov-m0466-3p	Os08t0495800-01	Os08g0495800	alkaline alpha-galactosidase	Raffinose synthase family protein. (Os08t0495800-01);Similar to alkaline alpha galactosidase 3. (Os08t0495800-02)	756	735	2	no
Nov-m0466-3p	Os07t0656700-01	Os07g0656700		Uncharacterised conserved protein UCP022348 domain containing protein. (Os07t0656700-01)	673	653	1.8	no
Nov-m0466-3p	Os08t0495800-02	Os08g0495800	alkaline alpha-galactosidase	Raffinose synthase family protein. (Os08t0495800-01);Similar to alkaline alpha galactosidase 3. (Os08t0495800-02)	750	729	2	no
Nov-m0466-3p	Os08t0191650-01	Os08g0191650		Hypothetical gene. (Os08t0191650-01)	1824	1803	2	no
Nov-m0505-3p	Os01t0720800-01	Os01g0720800	OsSTA31	Hypothetical conserved gene. (Os01t0720800-01)	1103	1085	2.5	no
Nov-m0505-3p	Os07t0204400-00	Os07g0204400		Conserved hypothetical protein. (Os07t0204400-00)	580	561	2.2	no
Nov-m0505-3p	Os11t0216300-02	Os11g0216300		ABC-1 domain containing protein. (Os11t0216300-01);Similar to ABC1 family protein, expressed. (Os11t0216300-02)	20	1	2.2	no
Nov-m0505-3p	Os11t0216300-01	Os11g0216300		ABC-1 domain containing protein. (Os11t0216300-01);Similar to ABC1 family protein, expressed. (Os11t0216300-02)	941	922	2.2	no
Nov-m0505-3p	Os06t0103600-01	Os06g0103600		Similar to Aminoacyl-t-RNA synthetase precursor. (Os06t0103600-01);Hypothetical conserved gene. (Os06t0103600-02)	357	338	2.5	no
Nov-m0505-3p	Os06t0728600-00	Os06g0728600		EPS15 homology (EH) domain containing protein. (Os06t0728600-00)	1354	1335	2	no
Nov-m0505-3p	Os04t0289800-01	Os04g0289800		Hypothetical conserved gene. (Os04t0289800-01)	2816	2797	2.5	no
Nov-m0505-3p	Os03t0221300-01	Os03g0221300	NAC DOMAIN-CONTAINING PROTEIN 57	Similar to No apical meristem protein, expressed. (Os03t0221300-01)	1579	1560	2.5	no
Nov-m0505-3p	Os04t0231266-00	Os04g0231266		Conserved hypothetical protein. (Os04t0231266-00)	278	259	2	no
Nov-m0505-3p	Os05t0169600-01	Os05g0169600		Serine/threonine protein kinase domain containing protein. (Os05t0169600-01)	550	531	2.5	no
Nov-m0505-3p	Os03t0148400-01	Os03g0148400		Protein of unknown function DUF740 family protein. (Os03t0148400-01)	779	760	2.5	no
Nov-m1139-3p	Os03t0104400-01	Os03g0104400		Protein of unknown function DUF1677, Oryza sativa domain containing protein. (Os03t0104400-01);Protein of unknown function DUF1677, Oryza sativa domain containing protein. (Os03t0104400-02)	184	165	2.5	no
Nov-m1139-3p	Os06t0286146-00	Os06g0286146		Similar to Embryogenesis transmembrane protein. (Os06t0286146-00)	438	419	2	no
Nov-m1139-3p	Os11t0102900-01	Os11g0102900		Similar to predicted protein. (Os11t0102900-01)	2092	2073	1.5	no
Nov-m1139-3p	Os12t0102500-02	Os12g0102500		Serine/threonine protein kinase-related domain containing protein. (Os12t0102500-01);Serine/threonine protein kinase-related domain containing protein. (Os12t0102500-02)	385	366	1.5	no
Nov-m1139-3p	Os12t0102500-01	Os12g0102500		Serine/threonine protein kinase-related domain containing protein. (Os12t0102500-01);Serine/threonine protein kinase-related domain containing protein. (Os12t0102500-02)	2132	2113	1.5	no
Nov-m1139-3p	Os07t0538250-00	Os07g0538250		Hypothetical protein. (Os07t0538250-00)	591	572	2	no
Nov-m1139-3p	Os03t0245100-02	Os03g0245100	DAPB2	NAD(P)-binding domain containing protein. (Os03t0245100-01);Similar to Dihydrodipicolinate reductase. (Os03t0245100-02);NAD(P)-binding domain containing protein. (Os03t0245100-03)	1106	1087	2.5	no
Nov-m1139-3p	Os03t0245100-01	Os03g0245100	DAPB2	NAD(P)-binding domain containing protein. (Os03t0245100-01);Similar to Dihydrodipicolinate reductase. (Os03t0245100-02);NAD(P)-binding domain containing protein. (Os03t0245100-03)	1188	1169	2.5	no
Nov-m1139-3p	Os03t0245100-03	Os03g0245100	DAPB2	NAD(P)-binding domain containing protein. (Os03t0245100-01);Similar to Dihydrodipicolinate reductase. (Os03t0245100-02);NAD(P)-binding domain containing protein. (Os03t0245100-03)	1106	1087	2.5	no
Nov-m1139-3p	Os03t0104400-02	Os03g0104400		Protein of unknown function DUF1677, Oryza sativa domain containing protein. (Os03t0104400-01);Protein of unknown function DUF1677, Oryza sativa domain containing protein. (Os03t0104400-02)	170	151	2.5	no
Nov-m1139-3p	Os11t0261300-00	Os11g0261300		Hypothetical protein. (Os11t0261300-00)	746	727	2.5	no
Nov-m1139-3p	Os04t0529400-01	Os04g0529400	OsWD40-104	Similar to OO_Ba0013J05-OO_Ba0033A15.30 protein. (Os04t0529400-01)	2133	2114	1.5	no
Nov-m1139-3p	Os03t0105300-01	Os03g0105300		Protein of unknown function DUF1677, Oryza sativa domain containing protein. (Os03t0105300-01);Protein of unknown function DUF1677, Oryza sativa domain containing protein. (Os03t0105300-02)	234	215	2.5	no
Nov-m1139-3p	Os03t0105300-02	Os03g0105300		Protein of unknown function DUF1677, Oryza sativa domain containing protein. (Os03t0105300-01);Protein of unknown function DUF1677, Oryza sativa domain containing protein. (Os03t0105300-02)	184	165	2.5	no
Nov-m1153-3p	Os03t0788600-02	Os03g0788600	FASCICLIN-LIKE ARABINOGALACTAN PROTEIN 24	FAS1 domain domain containing protein. (Os03t0788600-02)	1660	1638	2.5	no
Nov-m1153-3p	Os01t0910400-00	Os01g0910400		Similar to lysine ketoglutarate reductase trans-splicing related 1. (Os01t0910400-00)	377	353	2	no
Nov-m1153-3p	Os06t0552300-01	Os06g0552300	BZR3	BZR1, transcriptional repressor family protein. (Os06t0552300-01)	1475	1453	2.5	no
Nov-m1153-3p	Os05t0358000-01	Os05g0358000	drought-induced 19-2	Conserved hypothetical protein. (Os05t0358000-01);Drought induced 19 family protein. (Os05t0358000-02);Drought induced 19 family protein. (Os05t0358000-03)	3248	3225	2.5	no
Nov-m1153-3p	Os01t0330650-01	Os01g0330650		Hypothetical gene. (Os01t0330650-01)	1115	1093	2.5	no
Nov-m1153-3p	Os09t0567100-01	Os09g0567100		Hypothetical protein. (Os09t0567100-01)	1455	1431	2.5	no
Nov-m1153-3p	Os03t0102100-01	Os03g0102100		Similar to formyltetrahydrofolate deformylase. (Os03t0102100-01);Formyltetrahydrofolate deformylase family protein. (Os03t0102100-02)	208	185	2.5	no
Nov-m1153-3p	Os02t0191600-00	Os02g0191600	b-ZIP TRANSCRIPTION FACTOR 16	Basic-leucine zipper (bZIP) transcription factor domain containing protein. (Os02t0191600-00)	739	715	2.5	no
Nov-m1153-3p	Os04t0303950-01	Os04g0303950		Similar to OSIGBa0092O07.3 protein. (Os04t0303950-01)	2251	2229	2.2	no
Nov-m1153-3p	Os01t0719125-00	Os01g0719125		Hypothetical protein. (Os01t0719125-00)	1808	1784	2.5	no
Nov-m1260-3p	Os01t0655500-02	Os01g0655500		Protein kinase, core domain containing protein. (Os01t0655500-01);Similar to protein kinase domain containing protein. (Os01t0655500-02)	250	231	2	no
Nov-m1260-3p	Os01t0655500-01	Os01g0655500		Protein kinase, core domain containing protein. (Os01t0655500-01);Similar to protein kinase domain containing protein. (Os01t0655500-02)	2153	2134	2	no
Nov-m1260-3p	Os04t0683800-01	Os04g0683800		Similar to Phosphoribosyltransferase (Fragment). (Os04t0683800-01)	3720	3701	2.5	no
Nov-m1260-3p	Os09t0474000-01	Os09g0474000	BZIP TRANSCRIPTION FACTOR TFX1	bZIP transcription factor, bZIP-1 domain containing protein. (Os09t0474000-01)	781	763	1.8	no
Nov-m1260-3p	Os10t0135600-01	Os10g0135600	Prolyl Oligopeptidase 20, PROLYL OLIGOPEPTIDASE 20	Alpha/beta hydrolase family protein. (Os10t0135600-01)	1150	1131	2.5	no
Nov-m1260-3p	Os06t0632500-00	Os06g0632500		Putative B3 domain-containing protein Os06g0632500. (Os06t0632500-00)	640	621	2.2	no
Nov-m1260-3p	Os01t0132800-01	Os01g0132800		Peptidyl-tRNA hydrolase family protein. (Os01t0132800-01)	474	455	2	no
Nov-m1260-3p	Os09t0370200-01	Os09g0370200		Copper chaperone SCO1/SenC domain containing protein. (Os09t0370200-01)	955	937	2.5	no
Nov-m1324-3p	Os04t0293300-01	Os04g0293300		Similar to Tropinone reductase-I (EC 1.1.1.206) (TR-I) (Tropine dehydrogenase). (Os04t0293300-01)	115	96	2.2	no
Nov-m1324-3p	Os07t0259100-01	Os07g0259100	ETHYLENE RESPONSE 4	Ethylene receptor, Ethylene response (Os07t0259100-01)	2632	2613	2.5	no
Nov-m1324-3p	Os04t0269100-00	Os04g0269100		Similar to OSIGBa0135A16.7 protein. (Os04t0269100-00)	283	264	1.8	no
Nov-m1324-3p	Os12t0191200-01	Os12g0191200		Hypothetical conserved gene. (Os12t0191200-01)	1011	991	2.5	no
Nov-m1324-3p	Os06t0628500-00	Os06g0628500	BETA-GALACTOSIDASE 15	Similar to Beta-galactosidase. (Os06t0628500-00)	1605	1587	2	no
Nov-m1324-3p	Os09t0516300-01	Os09g0516300	OsRRM homologue	Spen (Split ends)-like protein, Vegetative to reproductive transition (Os09t0516300-01)	2168	2148	2.5	no
Nov-m1324-3p	Os12t0204100-01	Os12g0204100	NOD26 LIKE INTRINSIC PROTEIN 3	Similar to Major intrinsic protein, expressed. (Os12t0204100-01)	887	869	2	no
Nov-m1324-3p	Os06t0138200-01	Os06g0138200		2OG-Fe(II) oxygenase domain containing protein. (Os06t0138200-01);Similar to Oxidoreductase. (Os06t0138200-02)	1496	1478	2.5	no
Nov-m1440-5p	Os08t0280100-01	Os08g0280100	PURPLE ACID PHOSPHATASE 23	Similar to Phytase. (Os08t0280100-01);Similar to Phytase. (Os08t0280100-02)	921	902	2.2	no
Nov-m1440-5p	Os08t0280100-02	Os08g0280100	PURPLE ACID PHOSPHATASE 23	Similar to Phytase. (Os08t0280100-01);Similar to Phytase. (Os08t0280100-02)	877	858	2.2	no
Nov-m1440-5p	Os12t0147800-01	Os12g0147800	PHYTOSULFOKINE 3	Similar to Phytosulfokines 5 precursor (Secretory protein SH27A). (Os12t0147800-01)	222	202	2.5	no
Nov-m1440-5p	Os12t0610600-01	Os12g0610600	NAC DOMAIN-CONTAINING PROTEIN 60	Similar to NAM / CUC2-like protein. (Os12t0610600-01)	931	911	1	no
Nov-m1440-5p	Os05t0590300-01	Os05g0590300		Alpha/beta hydrolase fold-1 domain containing protein. (Os05t0590300-01)	211	191	2.5	no
Nov-m1440-5p	Os06t0710700-01	Os06g0710700		Similar to Benzoyl coenzyme A: benzyl alcohol benzoyl transferase (Benzoyl- CoA:benzyl alcohol/phenylethanol benzoyltransferase). (Os06t0710700-01)	806	786	2.5	no
Nov-m1440-5p	Os08t0200600-02	Os08g0200600	NAC DOMAIN-CONTAINING PROTEIN 104	Similar to NAC-domain containing protein 21/22 (ANAC021) (ANAC022). Splice isoform 2. (Os08t0200600-01);Hypothetical conserved gene. (Os08t0200600-02)	1257	1237	1.8	no
Nov-m1440-5p	Os04t0460600-01	Os04g0460600	NAC DOMAIN-CONTAINING PROTEIN 2	Similar to H0219H12.10 protein. (Os04t0460600-01);NAC transcription factor, Regulation of shoot branching, plant height and flowering time (Os04t0460600-02)	932	912	1.5	no
Nov-m1440-5p	Os04t0460600-02	Os04g0460600	NAC DOMAIN-CONTAINING PROTEIN 2	Similar to H0219H12.10 protein. (Os04t0460600-01);NAC transcription factor, Regulation of shoot branching, plant height and flowering time (Os04t0460600-02)	810	790	1.5	no
Nov-m1440-5p	Os02t0287800-00	Os02g0287800	Os_F0478	F-box domain, Skp2-like domain containing protein. (Os02t0287800-00)	712	693	2	no
Nov-m1440-5p	Os04t0486800-01	Os04g0486800	DEAD-Box Helicase	Similar to predicted protein. (Os04t0486800-01)	2760	2740	2.5	no
Nov-m1440-5p	Os06t0344900-00	Os06g0344900	NO APICAL MERISTEM	Similar to NAM / CUC2-like protein. (Os06t0344900-00)	814	794	0.5	no
Nov-m1440-5p	Os10t0360100-02	Os10g0360100		Similar to Sugar transporter protein. (Os10t0360100-01);Conserved hypothetical protein. (Os10t0360100-02)	1091	1071	2.5	no
Nov-m1440-5p	Os02t0579000-01	Os02g0579000	NAC DOMAIN-CONTAINING PROTEIN 1	No apical meristem (NAM) protein domain containing protein. (Os02t0579000-01)	761	741	1.5	no
Nov-m1440-5p	Os08t0200600-01	Os08g0200600	NAC DOMAIN-CONTAINING PROTEIN 104	Similar to NAC-domain containing protein 21/22 (ANAC021) (ANAC022). Splice isoform 2. (Os08t0200600-01);Hypothetical conserved gene. (Os08t0200600-02)	792	772	1.8	no
Nov-m1440-5p	Os06t0675600-01	Os06g0675600	NAC DOMAIN-CONTAINING PROTEIN 11	Similar to GRAB2 protein. (Os06t0675600-01)	974	954	1	no
Nov-m1707-5p	Os08t0531100-01	Os08g0531100		MAP65/ASE1 family protein. (Os08t0531100-01)	175	154	2.2	no
Nov-m1707-5p	Os04t0203450-00	Os04g0203450		Hypothetical protein. (Os04t0203450-00)	1109	1088	2.5	no
Nov-m1707-5p	Os04t0552200-00	Os04g0552200	BETA-EXPANSIN 5	Beta-expansin 5. (Os04t0552200-00)	515	495	2	no
Nov-m1707-5p	Os03t0418733-01	Os03g0418733		Hypothetical gene. (Os03t0418733-01)	110	90	2.5	no
Nov-m1707-5p	Os04t0206350-00	Os04g0206350		Hypothetical protein. (Os04t0206350-00)	1100	1079	2.5	no
Nov-m1707-5p	Os01t0744200-01	Os01g0744200		Conserved hypothetical protein. (Os01t0744200-01)	255	236	2	no
Nov-m1813-5p	Os04t0417600-00	Os04g0417600	VQ motif-containing protein 15	Similar to OSIGBa0092M08.12 protein. (Os04t0417600-00)	306	284	2.5	no
Nov-m1813-5p	Os02t0661800-01	Os02g0661800		Phosphatidic acid phosphatase type 2/haloperoxidase domain containing protein. (Os02t0661800-01)	199	177	2.5	no
Nov-m1813-5p	Os11t0484500-01	Os11g0484500	6-phosphogluconate dehydrogenase 2, plastidic 6PGDH	Similar to 6-phosphogluconate dehydrogenase. (Os11t0484500-01);Similar to 6-phosphogluconate dehydrogenase, decarboxylating. (Os11t0484500-02)	53	31	2.2	no
Nov-m1813-5p	Os07t0670300-01	Os07g0670300		C2 calcium-dependent membrane targeting domain containing protein. (Os07t0670300-01)	323	302	2.5	no
Nov-m1813-5p	Os07t0235200-01	Os07g0235200		Protein of unknown function DUF296 domain containing protein. (Os07t0235200-01)	2641	2618	2.5	no
Nov-m1813-5p	Os05t0493100-01	Os05g0493100		Similar to KI domain interacting kinase 1. (Os05t0493100-01)	294	272	2.5	no
Nov-m1813-5p	Os06t0715500-01	Os06g0715500		Similar to Translocon-associated protein alpha subunit precursor (TRAP-alpha) (Signal sequence receptor alpha subunit) (SSR-alpha). (Os06t0715500-01);Similar to Translocon-associated protein alpha subunit precursor (TRAP-alpha) (Signal sequence receptor alpha subunit) (SSR-alpha). (Os06t0715500-02);Similar to Translocon-associated protein alpha subunit precursor (TRAP-alpha) (Signal sequence rece…	170	149	2.5	no
Nov-m1813-5p	Os01t0319000-01	Os01g0319000		Similar to Pectin acetylesterase (Fragment). (Os01t0319000-01);Similar to Pectin acetylesterase (Fragment). (Os01t0319000-02)	1280	1259	2.2	no
Nov-m1813-5p	Os06t0715500-03	Os06g0715500		Similar to Translocon-associated protein alpha subunit precursor (TRAP-alpha) (Signal sequence receptor alpha subunit) (SSR-alpha). (Os06t0715500-01);Similar to Translocon-associated protein alpha subunit precursor (TRAP-alpha) (Signal sequence receptor alpha subunit) (SSR-alpha). (Os06t0715500-02);Similar to Translocon-associated protein alpha subunit precursor (TRAP-alpha) (Signal sequence rece…	114	93	2.5	no
Nov-m1813-5p	Os06t0715500-02	Os06g0715500		Similar to Translocon-associated protein alpha subunit precursor (TRAP-alpha) (Signal sequence receptor alpha subunit) (SSR-alpha). (Os06t0715500-01);Similar to Translocon-associated protein alpha subunit precursor (TRAP-alpha) (Signal sequence receptor alpha subunit) (SSR-alpha). (Os06t0715500-02);Similar to Translocon-associated protein alpha subunit precursor (TRAP-alpha) (Signal sequence rece…	148	127	2.5	no
Nov-m1813-5p	Os06t0244700-01	Os06g0244700		Similar to microtubule-associated protein TORTIFOLIA1. (Os06t0244700-01)	380	359	2.2	no
Nov-m1813-5p	Os03t0721400-01	Os03g0721400		Protein of unknown function DUF841, eukaryotic family protein. (Os03t0721400-01);Protein of unknown function DUF841, eukaryotic family protein. (Os03t0721400-02)	368	347	2.2	no
Nov-m1813-5p	Os03t0721400-02	Os03g0721400		Protein of unknown function DUF841, eukaryotic family protein. (Os03t0721400-01);Protein of unknown function DUF841, eukaryotic family protein. (Os03t0721400-02)	339	318	2.2	no
Nov-m1813-5p	Os03t0759500-01	Os03g0759500	ORIGIN RECOGNITION COMPLEX 5	Origin recognition complex 5. (Os03t0759500-01)	759	737	2.5	no
Nov-m1813-5p	Os01t0188200-01	Os01g0188200		Conserved hypothetical protein. (Os01t0188200-01)	358	335	1.5	no
Nov-m1813-5p	Os05t0104150-01	Os05g0104150	POLYGALACTURONASE-INHIBITING PROTEIN 2, Polygalacturonase-inhibiting protein 2, polygalacturonase inhibiting protein 2	Leucine-rich repeat (LRR) protein, Inhibitor of fungal polygalacturonase, Defence response (Os05t0104150-01)	326	305	2	no
Nov-m1813-5p	Os07t0622000-01	Os07g0622000	STRESS/ABA-ACTIVATED PROTEIN KINASE 2	Serine/threonine protein kinase, Hyperosmotic stress response, Abscisic acid (ABA)-dependent gene regulation (Os07t0622000-01)	34	13	2	no
Nov-m1813-5p	Os02t0670400-01	Os02g0670400		Similar to HMGc1 protein. (Os02t0670400-01)	78	56	2.5	no
Nov-m1813-5p	Os07t0256200-01	Os07g0256200		RNA recognition motif, RNP-1 domain containing protein. (Os07t0256200-01)	237	215	2.5	no
Nov-m1813-5p	Os06t0538200-01	Os06g0538200		Conserved hypothetical protein. (Os06t0538200-01)	170	149	2.5	no
Nov-m1813-5p	Os02t0236000-01	Os02g0236000		Similar to Aspartate aminotransferase (EC 2.6.1.1) (Fragment). (Os02t0236000-01)	123	101	2.2	no
Nov-m1813-5p	Os08t0261100-01	Os08g0261100		Protein of unknown function DUF1218 family protein. (Os08t0261100-01)	187	165	2.2	no
Nov-m1813-5p	Os10t0341700-02	Os10g0341700	CELLULOSE SYNTHASE LIKE H1	Cellulose synthase-like H1. (Os10t0341700-01);Cellulose synthase-like H1. (Os10t0341700-02);Similar to cDNA clone:J023010H01, full insert sequence. (Os10t0341700-03);Similar to cDNA clone:J023010H01, full insert sequence. (Os10t0341700-04)	117	96	2.2	no
Nov-m1813-5p	Os10t0341700-01	Os10g0341700	CELLULOSE SYNTHASE LIKE H1	Cellulose synthase-like H1. (Os10t0341700-01);Cellulose synthase-like H1. (Os10t0341700-02);Similar to cDNA clone:J023010H01, full insert sequence. (Os10t0341700-03);Similar to cDNA clone:J023010H01, full insert sequence. (Os10t0341700-04)	159	138	2.2	no
Nov-m1813-5p	Os09t0444550-00	Os09g0444550		Hypothetical protein. (Os09t0444550-00)	309	286	2.5	no
Nov-m1813-5p	Os11t0475600-01	Os11g0475600	HYBRID WEAKNESS H2	Hexose transporter, Hybrid breakdown (HB) (Os11t0475600-01)	352	330	2	no
Nov-m1813-5p	Os02t0551600-01	Os02g0551600		Conserved hypothetical protein. (Os02t0551600-01)	31	9	2	no
Nov-m1813-5p	Os01t0253500-01	Os01g0253500		Conserved hypothetical protein. (Os01t0253500-01)	646	624	2.2	no
Nov-m1813-5p	Os12t0128200-01	Os12g0128200		Pentatricopeptide repeat domain containing protein. (Os12t0128200-01)	348	326	2.2	no
Nov-m1813-5p	Os03t0648900-01	Os03g0648900		HAD-superfamily subfamily IE hydrolase protein. (Os03t0648900-01);Similar to Pyrimidine 5'-nucleotidase family protein, expressed. (Os03t0648900-02)	175	153	2.2	no
Nov-m1813-5p	Os03t0648900-02	Os03g0648900		HAD-superfamily subfamily IE hydrolase protein. (Os03t0648900-01);Similar to Pyrimidine 5'-nucleotidase family protein, expressed. (Os03t0648900-02)	135	113	2.2	no
Nov-m1813-5p	Os03t0851750-00	Os03g0851750		Hypothetical protein. (Os03t0851750-00)	409	388	2.5	no
Nov-m1813-5p	Os03t0832500-01	Os03g0832500		Nucleic acid-binding, OB-fold domain containing protein. (Os03t0832500-01)	159	137	2.2	no
Nov-m1813-5p	Os12t0534500-00	Os12g0534500		Similar to barren inflorescence2. (Os12t0534500-00)	229	207	1.5	no
Nov-m1813-5p	Os05t0402300-02	Os05g0402300		Uncharacterised protein family UPF0005 domain containing protein. (Os05t0402300-02)	348	327	2.2	no
Nov-m1813-5p	Os11t0247300-01	Os11g0247300	TWISTED DWARF 1	Alpha-tubulin protein, Cell elongation and division (Os11t0247300-01)	45	24	2.5	no
Nov-m1813-5p	Os05t0458400-01	Os05g0458400	FTSH8	Similar to AAA-metalloprotease FtsH. (Os05t0458400-01)	266	243	2.2	no
Nov-m1813-5p	Os05t0346100-01	Os05g0346100		Phox-like domain containing protein. (Os05t0346100-01)	248	226	2.5	no
Nov-m1813-5p	Os02t0468400-01	Os02g0468400		Lipid-binding START domain containing protein. (Os02t0468400-01)	223	202	2.5	no
Nov-m1813-5p	Os10t0411700-01	Os10g0411700		Similar to S28 ribosomal protein (Fragment). (Os10t0411700-01)	25	3	2.5	no
Nov-m1813-5p	Os01t0209400-01	Os01g0209400		Nucleotide-binding, alpha-beta plait domain containing protein. (Os01t0209400-01)	126	104	1.5	no
Nov-m1813-5p	Os01t0617600-00	Os01g0617600		Plant organelle RNA recognition domain domain containing protein. (Os01t0617600-00)	356	334	2	no
Nov-m1813-5p	Os11t0256100-00	Os11g0256100		Pentatricopeptide repeat domain containing protein. (Os11t0256100-00)	128	107	2.2	no
Nov-m1813-5p	Os01t0914600-01	Os01g0914600		Pentatricopeptide repeat domain containing protein. (Os01t0914600-01)	111	90	2.5	no
Nov-m1813-5p	Os09t0555300-00	Os09g0555300	F-box protein 503	Kelch-type beta propeller domain containing protein. (Os09t0555300-00)	66	45	2.5	no
Nov-m1813-5p	Os04t0475100-00	Os04g0475100		Similar to OSIGBa0106G07.2 protein. (Os04t0475100-00)	38	16	2.2	no
Nov-m1813-5p	Os01t0356900-01	Os01g0356900		Similar to Extensin-like protein. (Os01t0356900-01)	43	22	2.5	no
Nov-m1813-5p	Os02t0663900-02	Os02g0663900		Similar to Phosphoribosyltransferase (Fragment). (Os02t0663900-01);Hypothetical conserved gene. (Os02t0663900-02)	272	251	1.8	no
Nov-m1813-5p	Os02t0622100-01	Os02g0622100	HYBRID BREAKDOWN 2	Casein kinase I, Low temperature tolerance, Root development, Hormone sensitivity (Os02t0622100-01)	31	8	2.5	no
Nov-m1813-5p	Os01t0678600-01	Os01g0678600		Ribosomal protein S20 family protein. (Os01t0678600-01);Similar to ribosomal protein rpS20. (Os01t0678600-02);Similar to ribosomal protein rpS20. (Os01t0678600-03)	63	40	2.5	no
Nov-m1813-5p	Os02t0759700-01	Os02g0759700	Os_F0767, OsTIR1	Leucine-rich repeat 2 containing protein. (Os02t0759700-01);Similar to f-box family protein. (Os02t0759700-02);Similar to f-box family protein. (Os02t0759700-03);Similar to f-box family protein. (Os02t0759700-04)	72	50	2	no
Nov-m1813-5p	Os12t0166600-00	Os12g0166600		Similar to NB-ARC domain containing protein. (Os12t0166600-00)	150	128	2.5	no
Nov-m1813-5p	Os01t0713600-01	Os01g0713600	LATE-FLOWERING 1	Transcriptional factor B3 family protein. (Os01t0713600-01)	158	136	2.5	no
Nov-m1813-5p	Os07t0105300-01	Os07g0105300		Conserved hypothetical protein. (Os07t0105300-01);Conserved hypothetical protein. (Os07t0105300-02)	369	347	2.5	no
Nov-m1813-5p	Os07t0105300-02	Os07g0105300		Conserved hypothetical protein. (Os07t0105300-01);Conserved hypothetical protein. (Os07t0105300-02)	176	154	2.5	no
Nov-m1813-5p	Os01t0319000-02	Os01g0319000		Similar to Pectin acetylesterase (Fragment). (Os01t0319000-01);Similar to Pectin acetylesterase (Fragment). (Os01t0319000-02)	1022	1001	2.2	no
Nov-m1813-5p	Os08t0521000-01	Os08g0521000		Protein of unknown function DUF599 family protein. (Os08t0521000-01)	505	484	2.5	no
Nov-m1813-5p	Os05t0182150-00	Os05g0182150		Hypothetical protein. (Os05t0182150-00)	913	891	1	no
Nov-m1813-5p	Os12t0639500-01	Os12g0639500		ATPase, AAA-type, core domain containing protein. (Os12t0639500-01)	263	242	1.8	no
Nov-m1813-5p	Os05t0519000-00	Os05g0519000	VQ motif-containing protein 21	VQ domain containing protein. (Os05t0519000-00)	101	79	2.5	no
Nov-m1813-5p	Os06t0581300-01	Os06g0581300		Hypothetical conserved gene. (Os06t0581300-01);Protein of unknown function DUF1475 family protein. (Os06t0581300-02)	71	49	2.2	no
Nov-m1813-5p	Os04t0169100-02	Os04g0169100	ETHYLENE RESPONSE 2	Similar to Ethylene receptor-like protein 1. (Os04t0169100-01);Ethylene receptor, Ethylene response, Floral transition and starch accumulation (Os04t0169100-02)	190	168	1.5	no
Nov-m1813-5p	Os12t0600301-00	Os12g0600301		Hypothetical protein. (Os12t0600301-00)	1046	1024	2.5	no
Nov-m1813-5p	Os12t0485600-01	Os12g0485600	lysine-histidine-like transporter 4A, lysine and histidine transporter 6	Amino acid transporter, transmembrane domain containing protein. (Os12t0485600-01)	667	645	2.2	no
Nov-m1813-5p	Os10t0567500-01	Os10g0567500		RNA-directed DNA polymerase (reverse transcriptase) domain containing protein. (Os10t0567500-01)	434	412	1.5	no
Nov-m1813-5p	Os10t0480500-01	Os10g0480500	DRB6	Double-stranded RNA-binding-like domain containing protein. (Os10t0480500-01)	74	52	2.2	no
Nov-m1813-5p	Os06t0600800-01	Os06g0600800		Hypothetical protein. (Os06t0600800-01)	370	348	2.2	no
Nov-m1813-5p	Os05t0104000-00	Os05g0104000	FH14	Actin-binding FH2 domain containing protein. (Os05t0104000-00)	626	604	2	no
Nov-m1813-5p	Os04t0169100-01	Os04g0169100	ETHYLENE RESPONSE 2	Similar to Ethylene receptor-like protein 1. (Os04t0169100-01);Ethylene receptor, Ethylene response, Floral transition and starch accumulation (Os04t0169100-02)	193	171	1.5	no
Nov-m1813-5p	Os01t0951500-01	Os01g0951500		Cytochrome P450 family protein. (Os01t0951500-01)	120	98	2.2	no
Nov-m1813-5p	Os02t0726000-01	Os02g0726000	FASCICLIN-LIKE ARABINOGALACTAN PROTEIN 21	FAS1 domain domain containing protein. (Os02t0726000-01)	81	60	2.5	no
Nov-m1813-5p	Os03t0821300-01	Os03g0821300	XA21 BINDING PROTEIN 15	Similar to TA11 protein (Fragment). (Os03t0821300-01);Similar to Protein phosphatase 2C 35. (Os03t0821300-02)	582	560	2.5	no
Nov-m1813-5p	Os01t0687600-01	Os01g0687600		Similar to Arginine/serine-rich coiled coil protein 1. (Os01t0687600-01)	188	167	2.5	no
Nov-m1813-5p	Os03t0762900-01	Os03g0762900		Protein of unknown function DUF566 family protein. (Os03t0762900-01)	396	375	2.2	no
Nov-m1813-5p	Os01t0518500-02	Os01g0518500		Glycoside hydrolase, family 27 protein. (Os01t0518500-01);Glycoside hydrolase, family 27 protein. (Os01t0518500-02)	141	120	2.5	no
Nov-m1813-5p	Os01t0518500-01	Os01g0518500		Glycoside hydrolase, family 27 protein. (Os01t0518500-01);Glycoside hydrolase, family 27 protein. (Os01t0518500-02)	163	142	2.5	no
Nov-m1813-5p	Os08t0507701-01	Os08g0507701		Hypothetical protein. (Os08t0507701-01)	59	37	2.5	no
Nov-m1813-5p	Os10t0501300-01	Os10g0501300	pentatricopeptide repeat motif containing gene 10, PPR motif-containing gene 10	Pentatricopeptide repeat domain containing protein. (Os10t0501300-01)	185	163	2.5	no
Nov-m1813-5p	Os03t0639100-00	Os03g0639100		Hypothetical conserved gene. (Os03t0639100-00)	133	111	2.2	no
Nov-m1813-5p	Os06t0231400-01	Os06g0231400		Pentatricopeptide repeat domain containing protein. (Os06t0231400-01)	396	375	1.8	no
Nov-m1813-5p	Os01t0127900-01	Os01g0127900		Mannose-6-phosphate isomerase domain containing protein. (Os01t0127900-01)	298	275	2.5	no
Nov-m1813-5p	Os03t0225300-01	Os03g0225300		Pentatricopeptide repeat domain containing protein. (Os03t0225300-01)	426	404	2.5	no
Nov-m1813-5p	Os05t0593550-01	Os05g0593550		Hypothetical conserved gene. (Os05t0593550-01)	107	86	2	no
Nov-m1813-5p	Os03t0227700-01	Os03g0227700	DWARF4	Cytochrome P450 family protein. (Os03t0227700-01)	730	709	2.5	no
Nov-m1813-5p	Os03t0701000-01	Os03g0701000		Similar to HEAT repeat family protein, expressed. (Os03t0701000-01);Similar to cDNA clone:J013135O16, full insert sequence. (Os03t0701000-02)	695	673	0	no
Nov-m1813-5p	Os07t0567000-00	Os07g0567000		Similar to Exostosin-like. (Os07t0567000-00)	107	85	2.2	no
Nov-m1813-5p	Os01t0632100-01	Os01g0632100		Conserved hypothetical protein. (Os01t0632100-01)	1090	1068	2.5	no
Nov-m1813-5p	Os10t0404300-00	Os10g0404300	INCREASED LEAF INCLINATION 7	Similar to predicted protein. (Os10t0404300-00)	189	167	2.2	no
Nov-m1813-5p	Os05t0313600-00	Os05g0313600		Pentatricopeptide repeat domain containing protein. (Os05t0313600-00)	127	106	2.5	no
Nov-m1813-5p	Os11t0534100-00	Os11g0534100		Hypothetical conserved gene. (Os11t0534100-00)	459	437	2	no
Nov-m1813-5p	Os07t0187400-00	Os07g0187400		ATPase, AAA-type, core domain containing protein. (Os07t0187400-00)	96	74	2.2	no
Nov-m1813-5p	Os08t0190300-00	Os08g0190300		Disease resistance protein domain containing protein. (Os08t0190300-00)	1758	1736	2.5	no
Nov-m1813-5p	Os05t0271900-01	Os05g0271900		Pentatricopeptide repeat domain containing protein. (Os05t0271900-01)	215	194	1	no
Nov-m1813-5p	Os10t0489200-01	Os10g0489200		Similar to DNA ligase (EC 6.5.1.1) (Polydeoxyribonucleotide synthase	197	175	2.2	no
Nov-m1813-5p	Os07t0691300-01	Os07g0691300		Wound-induced protein, Wun1, subgroup domain containing protein. (Os07t0691300-01)	594	572	2.2	no
Nov-m1813-5p	Os09t0266300-01	Os09g0266300		Conserved hypothetical protein. (Os09t0266300-01)	33	11	2	no
Nov-m1813-5p	Os08t0107100-01	Os08g0107100		Conserved hypothetical protein. (Os08t0107100-01);Similar to predicted protein. (Os08t0107100-02)	561	540	1.8	no
Nov-m1813-5p	Os10t0540100-01	Os10g0540100		Pentatricopeptide repeat domain containing protein. (Os10t0540100-01)	124	103	1.8	no
Nov-m1813-5p	Os03t0805400-01	Os03g0805400		Phosphatidic acid phosphatase type 2/haloperoxidase domain containing protein. (Os03t0805400-01);Phosphatidic acid phosphatase type 2/haloperoxidase domain containing protein. (Os03t0805400-02);Similar to phosphoric ester hydrolase. (Os03t0805400-03)	57	34	2.2	no
Nov-m1813-5p	Os04t0578600-01	Os04g0578600	FERRIC REDUCTASE 2	Similar to H0404F02.15 protein. (Os04t0578600-01)	1125	1103	2	no
Nov-m1813-5p	Os02t0325100-01	Os02g0325100	19S REGULATORY PARTICLE ATPASE SUBUNIT 3	Similar to 26S protease regulatory subunit 6B (MIP224) (MB67 interacting protein) (TAT-binding protein-7) (TBP-7). (Os02t0325100-01);Similar to 26S proteasome regulatory particle triple-A ATPase subunit3 (Fragment). (Os02t0325100-02)	138	115	2.5	no
Nov-m1813-5p	Os11t0131400-00	Os11g0131400		Hypothetical conserved gene. (Os11t0131400-00)	311	289	2.2	no
Nov-m1813-5p	Os12t0407300-01	Os12g0407300		Similar to intron maturase, type II family protein. (Os12t0407300-01)	378	356	2	no
Nov-m1813-5p	Os04t0446100-00	Os04g0446100		Similar to OSIGBa0140O07.12 protein. (Os04t0446100-00)	201	180	1.8	no
Nov-m1813-5p	Os12t0191500-01	Os12g0191500	class III peroxidase 137	Similar to Peroxidase 43 precursor (EC 1.11.1.7) (Atperox P43). (Os12t0191500-01)	246	223	2.5	no
Nov-m1813-5p	Os02t0241100-01	Os02g0241100		Protein kinase, core domain containing protein. (Os02t0241100-01)	93	71	2	no
Nov-m1813-5p	Os02t0670900-05	Os02g0670900	aromatic and neutral amino acid transporter 3	Similar to amino acid transport protein. (Os02t0670900-02);Similar to amino acid transport protein. (Os02t0670900-05)	303	281	2.5	no
Nov-m1813-5p	Os02t0670900-02	Os02g0670900	aromatic and neutral amino acid transporter 3	Similar to amino acid transport protein. (Os02t0670900-02);Similar to amino acid transport protein. (Os02t0670900-05)	680	658	2.5	no
Nov-m1813-5p	Os03t0100400-01	Os03g0100400	XPF (Rad1), XPF, Rad1	Similar to DNA repair endonuclease UVH1 (EC 3.1.-.-) (Ultraviolet hypersensitive 1) (AtRAD1) (DNA excision repair protein XP-F homolog). (Os03t0100400-01)	442	421	2.2	no
Nov-m1813-5p	Os05t0301700-01	Os05g0301700		Similar to Cytochrome c1 (Fragment). (Os05t0301700-01)	53	32	2.5	no
Nov-m1813-5p	Os04t0686700-01	Os04g0686700	F-box protein 239	Similar to H0701F11.1 protein. (Os04t0686700-01)	229	206	2.5	no
Nov-m1813-5p	Os07t0195400-01	Os07g0195400	AGM1	Phosphoacetylglucosamine mutase domain containing protein. (Os07t0195400-01)	411	389	2.5	no
Nov-m1813-5p	Os05t0362500-01	Os05g0362500		Protein of unknown function DUF538 domain containing protein. (Os05t0362500-01)	44	22	2.5	no
Nov-m1813-5p	Os07t0584500-01	Os07g0584500		Nucleotide-binding, alpha-beta plait domain containing protein. (Os07t0584500-01);Nucleotide-binding, alpha-beta plait domain containing protein. (Os07t0584500-02)	282	260	2	no
Nov-m1941-3p	Os04t0508800-01	Os04g0508800	RING finger protein	Similar to Retroelement pol polyprotein-like. (Os04t0508800-01)	1881	1860	0	no
Nov-m1941-3p	Os05t0397700-01	Os05g0397700		SecY protein family protein. (Os05t0397700-01)	628	608	2	no
Nov-m1941-3p	Os11t0226400-01	Os11g0226400		Similar to Nitrate-induced NOI protein, expressed. (Os11t0226400-01)	375	354	2.5	no
Nov-m1941-3p	Os06t0498900-01	Os06g0498900		GTP-binding protein, HSR1-related domain containing protein. (Os06t0498900-01)	1746	1725	2.5	no
Nov-m1983-5p	Os02t0628600-01	Os02g0628600	AUXIN RESPONSE FACTOR 8	Similar to Auxin response factor 8. (Os02t0628600-01)	1420	1400	1.8	no
Nov-m1983-5p	Os09t0466800-01	Os09g0466800		Conserved hypothetical protein. (Os09t0466800-01)	1471	1451	2.2	no
Nov-m1983-5p	Os04t0519700-01	Os04g0519700	AUXIN RESPONSE FACTOR 10	Similar to Auxin response factor 10. (Os04t0519700-01)	1505	1485	1.8	no
Nov-m1983-5p	Os06t0703800-01	Os06g0703800		Activator of Hsp90 ATPase, N-terminal domain containing protein. (Os06t0703800-01)	901	882	2.2	no
Nov-m1983-5p	Os06t0685700-01	Os06g0685700	AUXIN RESPONSE FACTOR 10	Similar to Auxin response factor 16. (Os06t0685700-01)	2015	1995	1.8	no
Nov-m1983-5p	Os04t0690600-01	Os04g0690600	AUXIN RESPONSE FACTOR 13	Similar to Auxin response factor 13. (Os04t0690600-01)	1302	1282	0	no
Nov-m1983-5p	Os10t0479900-01	Os10g0479900	AUXIN RESPONSE FACTOR 22	Transcriptional factor B3 family protein. (Os10t0479900-01)	1658	1638	1.8	no
Nov-m2066-3p	Os05t0171050-01	Os05g0171050		Similar to Phospholipase D alpha 1 precursor (EC 3.1.4.4) (PLD alpha 1) (Choline phosphatase 1) (Phosphatidylcholine-hydrolyzing phospholipase D 1). (Os05t0171050-01)	99	80	2.5	no
Nov-m2066-3p	Os09t0441250-00	Os09g0441250		Conserved hypothetical protein. (Os09t0441250-00)	1309	1290	2.5	no
Nov-m2066-3p	Os08t0431100-01	Os08g0431100		Bromo adjacent region domain containing protein. (Os08t0431100-01);Bromo adjacent region domain containing protein. (Os08t0431100-02);Hypothetical conserved gene. (Os08t0431100-03);Hypothetical conserved gene. (Os08t0431100-04)	334	315	2.5	no
Nov-m2066-3p	Os06t0239100-01	Os06g0239100		Peptidase M10A and M12B, matrixin and adamalysin family protein. (Os06t0239100-01)	633	614	2.5	no
Nov-m2066-3p	Os02t0599151-00	Os02g0599151	protein phosphatase 2C17, protein phosphatase 2C 17, protein phosphatase 27	Probable protein phosphatase 2C 17. (Os02t0599151-00)	1435	1416	2.5	no
Nov-m2066-3p	Os06t0559400-01	Os06g0559400		Conserved hypothetical protein. (Os06t0559400-01);Conserved hypothetical protein. (Os06t0559400-02)	290	271	2.5	no
Nov-m2066-3p	Os06t0559400-02	Os06g0559400		Conserved hypothetical protein. (Os06t0559400-01);Conserved hypothetical protein. (Os06t0559400-02)	211	192	2.5	no
Nov-m2066-3p	Os11t0220550-00	Os11g0220550		Hypothetical protein. (Os11t0220550-00)	1701	1682	2.5	no
Nov-m2066-3p	Os05t0153300-00	Os05g0153300		Lipase, class 3 domain containing protein. (Os05t0153300-00)	172	154	2.5	no
Nov-m2066-3p	Os06t0187500-00	Os06g0187500		Hypothetical conserved gene. (Os06t0187500-00)	1506	1488	2.5	no
Nov-m2066-3p	Os03t0622300-01	Os03g0622300		Conserved hypothetical protein. (Os03t0622300-01);Hypothetical gene. (Os03t0622300-02)	217	198	2	no
Nov-m2066-3p	Os07t0205500-01	Os07g0205500		Protein of unknown function DUF239, plant domain containing protein. (Os07t0205500-01)	185	167	2.5	no
Nov-m2066-3p	Os03t0730100-00	Os03g0730100		Hypothetical protein. (Os03t0730100-00)	76	57	2.5	no
Nov-m2066-3p	Os06t0538400-01	Os06g0538400		Conserved hypothetical protein. (Os06t0538400-01)	160	141	2.5	no
Nov-m2066-3p	Os11t0222560-00	Os11g0222560		Hypothetical protein. (Os11t0222560-00)	186	167	2.5	no
Nov-m2066-3p	Os03t0297900-00	Os03g0297900	LACCASE 12	Similar to laccase 90c. (Os03t0297900-00)	801	781	2.5	no
Nov-m2066-3p	Os04t0639200-01	Os04g0639200		Similar to OSIGBa0138H21-OSIGBa0138E01.1 protein. (Os04t0639200-01)	545	525	2.5	no
Nov-m2066-3p	Os01t0876100-00	Os01g0876100	CYSTATHIONINE B-SYNTHASE DOMAIN CONTAINING CHLORIDE CHANNEL PROTEIN 1	Similar to Chloride channel. (Os01t0876100-00)	2083	2065	2.5	no
Nov-m2066-3p	Os11t0696501-00	Os11g0696501		Hypothetical protein. (Os11t0696501-00)	313	294	2	no
Nov-m2066-3p	Os02t0193732-00	Os02g0193732		Hypothetical conserved gene. (Os02t0193732-00)	183	164	2	no
Nov-m2066-3p	Os01t0112000-01	Os01g0112000		Conserved hypothetical protein. (Os01t0112000-01)	453	434	2.5	no
Nov-m2066-3p	Os05t0445000-01	Os05g0445000	small GTP-binding protein OsRab7B2	Hypothetical protein. (Os05t0445000-01)	394	376	2.5	no
Nov-m2066-3p	Os03t0746000-01	Os03g0746000		Hypothetical protein. (Os03t0746000-01);Hypothetical protein. (Os03t0746000-02)	1390	1372	2.5	no
Nov-m2066-3p	Os03t0746000-02	Os03g0746000		Hypothetical protein. (Os03t0746000-01);Hypothetical protein. (Os03t0746000-02)	1349	1331	2.5	no
Nov-m2066-3p	Os08t0550400-01	Os08g0550400		Similar to RING-H2 finger protein ATL5P. (Os08t0550400-01)	217	198	2.5	no
Nov-m2066-3p	Os11t0654100-01	Os11g0654100		NB-ARC domain containing protein. (Os11t0654100-01)	61	43	2.2	no
Nov-m2066-3p	Os04t0532400-01	Os04g0532400		Similar to OSIGBa0125M19.13 protein. (Os04t0532400-01)	150	131	2	no
Nov-m2066-3p	Os03t0695425-01	Os03g0695425		Conserved hypothetical protein. (Os03t0695425-01)	515	496	2.5	no
Nov-m2066-3p	Os02t0608550-00	Os02g0608550		Similar to acetolactate synthase/ amino acid binding protein. (Os02t0608550-00)	419	401	2	no
Nov-m2066-3p	Os05t0133100-01	Os05g0133100	OsGlnB	Similar to PII protein (Fragment). (Os05t0133100-01)	65	46	2.5	no
Nov-m2066-3p	Os05t0131500-00	Os05g0131500		Ferroporti-1 domain containing protein. (Os05t0131500-00)	1824	1804	2.5	no
Nov-m2066-3p	Os09t0481650-00	Os09g0481650		Similar to Polyubiquitin-like protein. (Os09t0481650-00)	538	520	2.5	no
Nov-m2066-3p	Os08t0453200-01	Os08g0453200		Similar to Auxin-repressed protein. (Os08t0453200-01);Non-protein coding transcript. (Os08t0453200-02)	574	555	2.5	no
Nov-m2066-3p	Os09t0507400-01	Os09g0507400		Conserved hypothetical protein. (Os09t0507400-01)	254	236	2.5	no
Nov-m2066-3p	Os01t0231950-00	Os01g0231950		Hypothetical gene. (Os01t0231950-00)	479	460	2	no
Nov-m2066-3p	Os04t0298700-01	Os04g0298700		Clp, N-terminal domain containing protein. (Os04t0298700-01)	2086	2067	2.5	no
Nov-m2066-3p	Os05t0526300-02	Os05g0526300	F-box protein 268	Similar to F-box domain containing protein. (Os05t0526300-01);Similar to F-box domain containing protein. (Os05t0526300-02)	318	299	2.5	no
Nov-m2066-3p	Os05t0526300-01	Os05g0526300	F-box protein 268	Similar to F-box domain containing protein. (Os05t0526300-01);Similar to F-box domain containing protein. (Os05t0526300-02)	349	330	2.5	no
Nov-m2066-3p	Os01t0536000-01	Os01g0536000	CALCINEURIN B-LIKE PROTEIN-INTERACTING PROTEIN KINASE 8	Similar to CBL-interacting serine/threonine-protein kinase 24 (EC 2.7.1.37) (SNF1-related kinase 3.11) (SALT OVERLY SENSITIVE 2 protein). (Os01t0536000-01)	77	58	2.5	no
Nov-m2066-3p	Os02t0108302-01	Os02g0108302		Hypothetical gene. (Os02t0108302-01)	273	254	2.2	no
Nov-m2066-3p	Os06t0535400-01	Os06g0535400		Similar to E3 ubiquitin ligase EL5 (EC 6.3.2.-). (Os06t0535400-01)	71	52	2.5	no
Nov-m2066-3p	Os03t0154100-01	Os03g0154100		Aromatic-ring hydroxylase family protein. (Os03t0154100-01)	222	203	2.5	no
Nov-m2066-3p	Os01t0350900-01	Os01g0350900	IPA1 INTERACTING PROTEIN1	Similar to VIP2 protein. (Os01t0350900-01);RING-finger E3 ligase, Regulation of plant architecture (Os01t0350900-02)	401	382	2	no
Nov-m2066-3p	Os01t0350900-02	Os01g0350900	IPA1 INTERACTING PROTEIN1	Similar to VIP2 protein. (Os01t0350900-01);RING-finger E3 ligase, Regulation of plant architecture (Os01t0350900-02)	403	384	2	no
Nov-m2066-3p	Os04t0531900-01	Os04g0531900		Short-chain dehydrogenase/reductase SDR domain containing protein. (Os04t0531900-01)	154	135	2	no
Nov-m2066-3p	Os06t0489900-00	Os06g0489900		Domain of unknown function DUF1618 domain containing protein. (Os06t0489900-00)	1243	1224	2.5	no
Nov-m2066-3p	Os05t0184500-00	Os05g0184500		Conserved hypothetical protein. (Os05t0184500-00)	970	951	2.5	no
Nov-m2066-3p	Os06t0496400-01	Os06g0496400	basic helix-loop-helix protein 127	ROOT HAIR DEFECTIVE-SIX LIKE (RSL) class I basic helix-loop-helix protein, bHLH transcription factor, Regulation of root hair development (Os06t0496400-01)	238	218	2.5	no
Nov-m2066-3p	Os03t0820500-01	Os03g0820500	actin depolymerizing factor 3	Similar to WCOR719. (Os03t0820500-01)	442	423	1.8	no
Nov-m2066-3p	Os08t0289000-03	Os08g0289000		Conserved hypothetical protein. (Os08t0289000-01);Hypothetical conserved gene. (Os08t0289000-02);Conserved hypothetical protein. (Os08t0289000-03)	906	888	2.5	no
Nov-m2066-3p	Os08t0289000-02	Os08g0289000		Conserved hypothetical protein. (Os08t0289000-01);Hypothetical conserved gene. (Os08t0289000-02);Conserved hypothetical protein. (Os08t0289000-03)	907	889	2.5	no
Nov-m2066-3p	Os04t0175600-01	Os04g0175600	CAFFEIC ACID 3-O-METHYLTRANSFERASE LIKE 5	Similar to 0-methyltransferase (EC 2.1.1.6) (Fragment). (Os04t0175600-01)	79	60	2.5	no
Nov-m2066-3p	Os01t0862200-01	Os01g0862200		Conserved hypothetical protein. (Os01t0862200-01);Conserved hypothetical protein. (Os01t0862200-02)	603	583	2.5	no
Nov-m2066-3p	Os01t0862200-02	Os01g0862200		Conserved hypothetical protein. (Os01t0862200-01);Conserved hypothetical protein. (Os01t0862200-02)	497	477	2.5	no
Nov-m2066-3p	Os07t0639500-00	Os07g0639500		Similar to Class III peroxidase 45. (Os07t0639500-00)	604	585	2	no
Nov-m2066-3p	Os02t0131500-00	Os02g0131500		Hypothetical protein. (Os02t0131500-00)	565	547	2.5	no
Nov-m2066-3p	Os01t0125800-01	Os01g0125800	Actin-interacting protein 1	Actin-interacting, WD40-repeat protein, Actin turnover (Os01t0125800-01)	121	103	2.5	no
Nov-m2066-3p	Os10t0427300-01	Os10g0427300	MATH-BTB protein 20, MDC protein with a BTB domain 20, MDC protein having BTB domain 20	Similar to BTB/POZ domain containing protein, expressed. (Os10t0427300-01);Similar to BTB/POZ domain containing protein, expressed. (Os10t0427300-02)	1124	1105	2.5	no
Nov-m2066-3p	Os10t0427300-02	Os10g0427300	MATH-BTB protein 20, MDC protein with a BTB domain 20, MDC protein having BTB domain 20	Similar to BTB/POZ domain containing protein, expressed. (Os10t0427300-01);Similar to BTB/POZ domain containing protein, expressed. (Os10t0427300-02)	1121	1102	2.5	no
Nov-m2066-3p	Os01t0721000-01	Os01g0721000	heat shock protein 70, heat-shock protein 70, HEAT SHOCK PROTEIN 70KD	NB-ARC domain containing protein. (Os01t0721000-01)	848	829	2.5	no
Nov-m2066-3p	Os03t0595600-00	Os03g0595600	TAU GLUTATHIONE S-TRANSFERASE 43	Similar to Glutathione S-transferase, N-terminal domain containing protein, expressed. (Os03t0595600-00)	534	516	2.5	no
Nov-m2066-3p	Os02t0539100-01	Os02g0539100		Similar to Digalactosyldiacylglycerol synthase 1. (Os02t0539100-01)	569	549	2.5	no
Nov-m2066-3p	Os03t0242900-01	Os03g0242900	Subtilisin 28, SUBTILISIN 28	Similar to SBT2 protein (Subtilisin-like protease). (Os03t0242900-01)	1801	1783	2.5	no
Nov-m2066-3p	Os02t0597700-00	Os02g0597700		Ubiquitin domain containing protein. (Os02t0597700-00)	121	102	2.5	no
Nov-m2066-3p	Os06t0692050-00	Os06g0692050		Conserved hypothetical protein. (Os06t0692050-00)	147	128	2.5	no
Nov-m2066-3p	Os01t0692400-01	Os01g0692400		Conserved hypothetical protein. (Os01t0692400-01)	172	154	2.5	no
Nov-m2066-3p	Os01t0369800-00	Os01g0369800		Hypothetical protein. (Os01t0369800-00)	168	149	2.5	no
Nov-m2066-3p	Os11t0220500-00	Os11g0220500		Conserved hypothetical protein. (Os11t0220500-00)	202	182	2.5	no
Nov-m2066-3p	Os02t0783050-00	Os02g0783050		Hypothetical gene. (Os02t0783050-00)	402	383	2.5	no
Nov-m2066-3p	Os04t0665000-01	Os04g0665000		CHCH domain containing protein. (Os04t0665000-01)	117	98	2	no
Nov-m2066-3p	Os04t0399300-01	Os04g0399300		Similar to Nudix hydrolase 13, mitochondrial precursor (EC 3.6.1.-) (AtNUDT13). (Os04t0399300-01)	530	512	2.5	no
Nov-m2066-3p	Os11t0629600-01	Os11g0629600		NB-ARC domain containing protein. (Os11t0629600-01);Similar to Leucine Rich Repeat family protein, expressed. (Os11t0629600-02)	2787	2767	2.5	no
Nov-m2066-3p	Os08t0529100-01	Os08g0529100		Similar to Proteasome subunit beta type 1 (EC 3.4.25.1) (20S proteasome alpha subunit F) (20S proteasome subunit beta-6). (Os08t0529100-01)	280	262	2.5	no
Nov-m2066-3p	Os04t0537900-01	Os04g0537900	GLUTELIN PRECURSOR 3	Seed-type vacuolar processing enzyme (VPE), Glutelin maturation (Os04t0537900-01)	54	35	2	no
Nov-m2066-3p	Os12t0174200-01	Os12g0174200		Conserved hypothetical protein. (Os12t0174200-01)	249	230	2.5	no
Nov-m2066-3p	Os11t0481301-01	Os11g0481301		Hypothetical gene. (Os11t0481301-01)	436	417	2.5	no
Nov-m2066-3p	Os11t0587000-02	Os11g0587000	DWARF BUNKETSUTO TILLERING	Iron-containing protein, Strigolactones biosynthesis (Os11t0587000-01);Hypothetical protein. (Os11t0587000-02)	2737	2718	2.5	no
Nov-m2066-3p	Os11t0506800-00	Os11g0506800	BCL-2-ASSOCIATED ATHANOGENE 5	Similar to BAG domain containing protein. (Os11t0506800-00)	694	676	2.5	no
Nov-m2066-3p	Os08t0484450-00	Os08g0484450		Hypothetical protein. (Os08t0484450-00)	2805	2786	2.5	no
Nov-m2066-3p	Os09t0128600-01	Os09g0128600		CMP/dCMP deaminase, zinc-binding domain containing protein. (Os09t0128600-01);Similar to hydrolase/ zinc ion binding protein. (Os09t0128600-02);Non-protein coding transcript. (Os09t0128600-03);Similar to hydrolase/ zinc ion binding protein. (Os09t0128600-04);Similar to hydrolase/ zinc ion binding protein. (Os09t0128600-05)	55	36	2	no
Nov-m2066-3p	Os08t0289000-01	Os08g0289000		Conserved hypothetical protein. (Os08t0289000-01);Hypothetical conserved gene. (Os08t0289000-02);Conserved hypothetical protein. (Os08t0289000-03)	937	919	2.5	no
Nov-m2066-3p	Os03t0430575-00	Os03g0430575		Hypothetical protein. (Os03t0430575-00)	925	906	2.2	no
Nov-m2066-3p	Os07t0550500-01	Os07g0550500		Hypothetical conserved gene. (Os07t0550500-01)	396	377	2	no
Nov-m2066-3p	Os10t0428500-01	Os10g0428500	MATH-BTB protein 22, MDC protein with a BTB domain 22, MDC protein having BTB domain 22	Conserved hypothetical protein. (Os10t0428500-01)	1108	1089	2	no
Nov-m2066-3p	Os06t0328900-01	Os06g0328900		Cytochrome P450 family protein. (Os06t0328900-01)	755	737	2.5	no
Nov-m2066-3p	Os05t0138200-01	Os05g0138200		Similar to Chitinase (Class II) (EC 3.2.1.14). (Os05t0138200-01)	602	583	2	no
Nov-m2066-3p	Os11t0118300-01	Os11g0118300		Similar to RPT2-like protein. (Os11t0118300-01)	1570	1551	2.5	no
Nov-m2066-3p	Os04t0531750-00	Os04g0531750		Similar to OSIGBa0125M19.13 protein. (Os04t0531750-00)	124	105	2	no
Nov-m2066-3p	Os04t0656100-01	Os04g0656100	H+-ATPASE 7	H+-ATPase, Blue light-induced stomatal opening of dumbbell-shaped guard cells, N uptake (Os04t0656100-01);Similar to OSIGBa0158D24.1 protein. (Os04t0656100-03);Similar to OSIGBa0158D24.1 protein. (Os04t0656100-04)	288	269	2.5	no
Nov-m2066-3p	Os01t0185300-02	Os01g0185300	ACYLTRANSFERASE 9	Transferase family protein. (Os01t0185300-01);Similar to 3-N-debenzoyl-2-deoxytaxol N-benzoyltransferase. (Os01t0185300-02)	498	479	2.5	no
Nov-m2066-3p	Os12t0166300-00	Os12g0166300		Similar to 21 kDa extracellular calmodulin-binding protein. (Os12t0166300-00)	84	64	2.5	no
Nov-m2066-3p	Os07t0582600-00	Os07g0582600		Conserved hypothetical protein. (Os07t0582600-00)	241	223	2.5	no
Nov-m2066-3p	Os03t0629800-01	Os03g0629800		Conserved hypothetical protein. (Os03t0629800-01)	247	228	1.8	no
Nov-m2066-3p	Os12t0639500-01	Os12g0639500		ATPase, AAA-type, core domain containing protein. (Os12t0639500-01)	174	155	2	no
Nov-m2066-3p	Os07t0691700-01	Os07g0691700	Suppressor of cAMP Receptor-Like Protein 4, SCAR-like Protein 4, suppressor of cAMP receptor 4	Conserved hypothetical protein. (Os07t0691700-01)	273	254	2.5	no
Nov-m2066-3p	Os03t0838400-01	Os03g0838400	AMMONIUM TRANSPORTER 3	Ammonium transporter. (Os03t0838400-01);Similar to Ammonium transporter. (Os03t0838400-02)	71	52	2.5	no
Nov-m2066-3p	Os03t0838400-02	Os03g0838400	AMMONIUM TRANSPORTER 3	Ammonium transporter. (Os03t0838400-01);Similar to Ammonium transporter. (Os03t0838400-02)	69	50	2.5	no
Nov-m2066-3p	Os03t0216766-01	Os03g0216766		Hypothetical gene. (Os03t0216766-01)	552	534	2	no
Nov-m2066-3p	Os11t0439600-01	Os11g0439600		Similar to Nod factor binding lectin-nucleotide phosphohydrolase. (Os11t0439600-01)	196	177	2.5	no
Nov-m2066-3p	Os04t0548500-01	Os04g0548500		Similar to OSIGBa0106P14.6 protein. (Os04t0548500-01)	355	336	2.5	no
Nov-m2066-3p	Os08t0152300-00	Os08g0152300		Similar to P450. (Os08t0152300-00)	1342	1324	2.5	no
Nov-m2066-3p	Os05t0153132-00	Os05g0153132	UBIQUITIN-CONJUGATING ENZYME 36	Similar to UBC23 (UBIQUITIN-CONJUGATING ENZYME 23); small conjugating protein ligase/ ubiquitin-protein ligase. (Os05t0153132-00)	303	284	2	no
Nov-m2066-3p	Os11t0546600-00	Os11g0546600		Similar to phospholipase A2. (Os11t0546600-00)	426	407	2.5	no
Nov-m2066-3p	Os03t0369000-01	Os03g0369000	class III peroxidase 46	Similar to Peroxidase 1. (Os03t0369000-01)	1013	994	2.5	no
Nov-m2066-3p	Os10t0389300-02	Os10g0389300	RED CHLOROPHYLL CATABOLITE REDUCTASE 2	Similar to Red chlorophyll catabolite reductase (Fragment). (Os10t0389300-01);Red chlorophyll catabolite reductase (Os10t0389300-02)	775	755	2	no
Nov-m2066-3p	Os10t0389300-01	Os10g0389300	RED CHLOROPHYLL CATABOLITE REDUCTASE 2	Similar to Red chlorophyll catabolite reductase (Fragment). (Os10t0389300-01);Red chlorophyll catabolite reductase (Os10t0389300-02)	2229	2209	2	no
Nov-m2066-3p	Os02t0196750-00	Os02g0196750		Hypothetical protein. (Os02t0196750-00)	526	507	2.5	no
Nov-m2066-3p	Os04t0439600-01	Os04g0439600	CRINKLY4-RELATED protein 1	Regulator of chromosome condensation/beta-lactamase-inhibitor protein II domain containing protein. (Os04t0439600-01)	393	374	2.5	no
Nov-m2066-3p	Os03t0697833-00	Os03g0697833		Conserved hypothetical protein. (Os03t0697833-00)	205	185	2.5	no
Nov-m2066-3p	Os04t0416700-01	Os04g0416700		Harpin-induced 1 domain containing protein. (Os04t0416700-01)	496	476	2	no
Nov-m2066-3p	Os04t0616050-00	Os04g0616050		Hypothetical gene. (Os04t0616050-00)	1167	1148	1.5	no
Nov-m2066-3p	Os06t0525200-00	Os06g0525200		Similar to avr9/Cf-9 rapidly elicited protein 194. (Os06t0525200-00)	483	464	2.5	no
Nov-m2066-3p	Os04t0175400-01	Os04g0175400		Conserved hypothetical protein. (Os04t0175400-01)	383	364	2.5	no
Nov-m2066-3p	Os03t0206400-01	Os03g0206400		Conserved hypothetical protein. (Os03t0206400-01);Conserved hypothetical protein. (Os03t0206400-02)	41	22	2	no
Nov-m2066-3p	Os03t0206400-02	Os03g0206400		Conserved hypothetical protein. (Os03t0206400-01);Conserved hypothetical protein. (Os03t0206400-02)	40	21	2	no
Nov-m2066-3p	Os01t0731201-01	Os01g0731201		Hypothetical gene. (Os01t0731201-01)	408	389	2.5	no
Nov-m2066-3p	Os03t0161400-01	Os03g0161400		Similar to IQ calmodulin-binding motif family protein, expressed. (Os03t0161400-01)	901	882	2.5	no
Nov-m2066-3p	Os01t0909400-01	Os01g0909400		Protein of unknown function DUF868, plant family protein. (Os01t0909400-01)	700	680	2.5	no
Nov-m2066-3p	Os06t0148300-01	Os06g0148300		Conserved hypothetical protein. (Os06t0148300-01)	133	114	2	no
Nov-m2066-3p	Os03t0368300-01	Os03g0368300	class III peroxidase 43	Similar to Peroxidase 1. (Os03t0368300-01)	892	873	2	no
Nov-m2066-3p	Os10t0550900-01	Os10g0550900	Proline dehydrogenase	Proline oxidase domain containing protein. (Os10t0550900-01)	432	413	2.5	no
Nov-m2066-3p	Os11t0270201-00	Os11g0270201		Conserved hypothetical protein. (Os11t0270201-00)	368	349	2.5	no
Nov-m2066-3p	Os07t0578050-00	Os07g0578050		Hypothetical gene. (Os07t0578050-00)	426	407	2.5	no
Nov-m2066-3p	Os10t0534600-01	Os10g0534600		Hypothetical protein. (Os10t0534600-01)	334	315	2	no
Nov-m2066-3p	Os09t0410700-00	Os09g0410700	basic helix-loop-helix protein 039	Helix-loop-helix DNA-binding domain containing protein. (Os09t0410700-00)	1030	1011	2	no
Nov-m2066-3p	Os02t0151350-00	Os02g0151350		Hypothetical protein. (Os02t0151350-00)	1372	1353	2.5	no
Nov-m2066-3p	Os07t0658100-01	Os07g0658100		Conserved hypothetical protein. (Os07t0658100-01)	76	57	2.5	no
Nov-m2066-3p	Os05t0517600-00	Os05g0517600	HEMOGLOBIN 5	Similar to Symbiotic-like hemoglobin 5. (Os05t0517600-00)	366	347	2.5	no
Nov-m2066-3p	Os01t0882500-00	Os01g0882500		Similar to NADH dehydrogenase I subunit N. (Os01t0882500-00)	69	50	2.5	no
Nov-m2066-3p	Os01t0185300-01	Os01g0185300	ACYLTRANSFERASE 9	Transferase family protein. (Os01t0185300-01);Similar to 3-N-debenzoyl-2-deoxytaxol N-benzoyltransferase. (Os01t0185300-02)	999	980	2.5	no
Nov-m2066-3p	Os01t0111500-01	Os01g0111500	basic helix-loop-helix protein 125	ROOT HAIR DEFECTIVE-SIX LIKE (RSL) class I basic helix-loop-helix protein, bHLH transcription factor, Regulation of root hair development (Os01t0111500-01)	557	539	2	no
Nov-m2066-3p	Os11t0576100-00	Os11g0576100		Toll/interleukin-1 receptor homology (TIR) domain domain containing protein. (Os11t0576100-00)	2485	2465	2	no
Nov-m2066-3p	Os12t0556300-01	Os12g0556300		Calmodulin binding protein-like family protein. (Os12t0556300-01)	235	216	2.5	no
Nov-m2066-3p	Os10t0481200-00	Os10g0481200		Conserved hypothetical protein. (Os10t0481200-00)	343	325	2.5	no
Nov-m2066-3p	Os12t0117400-01	Os12g0117400		Similar to RPT2-like protein. (Os12t0117400-01)	1591	1572	2.5	no
Nov-m2066-3p	Os03t0622600-01	Os03g0622600		Conserved hypothetical protein. (Os03t0622600-01)	225	206	2	no
Nov-m2066-3p	Os03t0368000-00	Os03g0368000	class III peroxidase 42	Similar to Peroxidase 1. (Os03t0368000-00)	833	814	2	no
Nov-m2066-3p	Os08t0118100-00	Os08g0118100		Similar to F5O11.14 (ACR8). (Os08t0118100-00)	108	90	2.5	no
Nov-m2066-3p	Os07t0241500-01	Os07g0241500		UDP-glucuronosyl/UDP-glucosyltransferase family protein. (Os07t0241500-01)	416	398	2.5	no
Nov-m2066-3p	Os03t0819450-00	Os03g0819450		Hypothetical gene. (Os03t0819450-00)	718	698	2.5	no
Nov-m2066-3p	Os11t0199200-01	Os11g0199200	ENDOSPERM STORAGE PROTEIN 2, PROTEIN DISULFIDE ISOMERASE-LIKE 1	Protein disulfide isomerase-like enzyme, Starch synthesis, Maturation of proglutelin in endosperm (Os11t0199200-01);Similar to Protein disulfide isomerase. (Os11t0199200-02)	113	94	2.5	no
Nov-m2066-3p	Os03t0802400-01	Os03g0802400		Similar to Avr9/Cf-9 rapidly elicited protein 102 (Fragment). (Os03t0802400-01)	740	721	2	no
Nov-m2066-3p	Os09t0420300-01	Os09g0420300		Methyladenine glycosylase domain containing protein. (Os09t0420300-01)	116	97	2.5	no
Nov-m2066-3p	Os06t0715350-00	Os06g0715350		Hypothetical protein. (Os06t0715350-00)	708	688	2	no
Nov-m2066-3p	Os06t0210000-00	Os06g0210000		Protein of unknown function DUF6 domain containing protein. (Os06t0210000-00)	1230	1211	2.5	no
Nov-m2066-3p	Os04t0434400-01	Os04g0434400	endosperm-specific gene 66	Similar to H0823A09.7 protein. (Os04t0434400-01)	148	130	2	no
Nov-m2066-3p	Os10t0482900-01	Os10g0482900	GRX-like protein 19, glutaredoxin-like protein 19	Thioredoxin fold domain containing protein. (Os10t0482900-01)	765	746	2.5	no
Nov-m2066-3p	Os05t0184901-01	Os05g0184901		Phospholipase A2, active site domain containing protein. (Os05t0184901-01)	1329	1310	2.5	no
Nov-m2066-3p	Os09t0557500-01	Os09g0557500	PURINE PERMEASE 5	Similar to ATPUP5. (Os09t0557500-01)	999	980	2	no
Nov-m2066-3p	Os10t0190100-01	Os10g0190100		Similar to Sulfotransferase domain containing protein, expressed. (Os10t0190100-01)	80	61	2.5	no
Nov-m2066-3p	Os09t0563950-00	Os09g0563950	F-box protein 505	Cyclin-like F-box domain containing protein. (Os09t0563950-00)	481	462	2	no
Nov-m2066-3p	Os07t0605800-01	Os07g0605800		Similar to STF-1 (Fragment). (Os07t0605800-01)	543	525	2.5	no
Nov-m2066-3p	Os01t0289900-00	Os01g0289900		Transferase domain containing protein. (Os01t0289900-00)	582	564	2.5	no
Nov-m2066-3p	Os04t0618700-01	Os04g0618700	flagellin sensitive2	Protein kinase, core domain containing protein. (Os04t0618700-01)	2703	2685	2.5	no
Nov-m2066-3p	Os06t0581000-01	Os06g0581000	nitrate transporter 1.2	Similar to Nitrate transporter NTL1. (Os06t0581000-01)	1645	1626	2.5	no
Nov-m2066-3p	Os07t0661000-01	Os07g0661000		Adenosine/AMP deaminase domain containing protein. (Os07t0661000-01)	1111	1093	2.5	no
Nov-m2066-3p	Os07t0673000-01	Os07g0673000		Ureohydrolase domain containing protein. (Os07t0673000-01)	265	246	2.5	no
Nov-m2111-3p	Os01t0152500-00	Os01g0152500		Hypothetical conserved gene. (Os01t0152500-00)	171	152	1.5	no
Nov-m2111-3p	Os06t0283300-02	Os06g0283300		Similar to nodulation receptor kinase. (Os06t0283300-01);Similar to nodulation receptor kinase. (Os06t0283300-02)	946	927	2.2	no
Nov-m2111-3p	Os06t0283300-01	Os06g0283300		Similar to nodulation receptor kinase. (Os06t0283300-01);Similar to nodulation receptor kinase. (Os06t0283300-02)	1008	989	2.2	no
Nov-m2111-3p	Os03t0311000-01	Os03g0311000		Hypothetical protein. (Os03t0311000-01)	983	964	2.5	no
Nov-m2111-3p	Os05t0589700-01	Os05g0589700	RECEPTOR-LIKE CYTOPLASMIC KINASE 191	Similar to cDNA, clone: J090072P03, full insert sequence. (Os05t0589700-01)	1840	1821	2	no
Nov-m2111-3p	Os10t0147400-03	Os10g0147400	like aux1-4, related to AUX1-4, auxin transporter 4	Similar to Auxin influx carrier protein. (Os10t0147400-01);Similar to Auxin transporter-like protein 3. (Os10t0147400-03)	532	513	1.5	no
Nov-m2111-3p	Os04t0125700-01	Os04g0125700		Concanavalin A-like lectin/glucanase domain containing protein. (Os04t0125700-01)	1508	1488	2	no
Nov-m2111-3p	Os04t0360500-01	Os04g0360500		Similar to OSIGBa0111E13.1 protein. (Os04t0360500-01)	1820	1801	1.5	no
Nov-m2111-3p	Os04t0437700-01	Os04g0437700		Hypothetical protein. (Os04t0437700-01)	1355	1336	2.5	no
Nov-m2111-3p	Os08t0437050-01	Os08g0437050		Hypothetical conserved gene. (Os08t0437050-01)	426	407	2	no
Nov-m2111-3p	Os05t0172300-01	Os05g0172300		Domain of unknown function DUF632 domain containing protein. (Os05t0172300-01)	554	535	2.5	no
Nov-m2111-3p	Os02t0141201-01	Os02g0141201		Conserved hypothetical protein. (Os02t0141201-01)	2838	2819	1.5	no
Nov-m2111-3p	Os01t0688000-01	Os01g0688000		Conserved hypothetical protein. (Os01t0688000-01)	889	870	1.8	no
Nov-m2111-3p	Os10t0568300-01	Os10g0568300		Hypothetical conserved gene. (Os10t0568300-01)	728	709	2	no
Nov-m2111-3p	Os11t0631450-01	Os11g0631450		Hypothetical gene. (Os11t0631450-01)	399	380	1.5	no
Nov-m2111-3p	Os08t0342300-01	Os08g0342300	BRI1 LIKE 3	BR receptor kinase, Brassinosteroid (BR) perception in the root (Os08t0342300-01)	3114	3095	2.5	no
Nov-m2111-3p	Os03t0641500-01	Os03g0641500	type X non-specific lipid transfer protein 1, non-specific lipid transfer protein x1, lipid transfer protein x1	Plant lipid transfer protein/hydrophobic protein, helical domain domain containing protein. (Os03t0641500-01)	647	628	1.5	no
Nov-m2111-3p	Os05t0571400-02	Os05g0571400		Protein of unknown function DUF3593 domain containing protein. (Os05t0571400-01);Hypothetical conserved gene. (Os05t0571400-02)	2655	2636	1.5	no
Nov-m2111-3p	Os01t0691000-01	Os01g0691000		Similar to Acidic endochitinase SE2 precursor (EC 3.2.1.14). (Os01t0691000-01)	61	42	1.5	no
Nov-m2111-3p	Os12t0122400-01	Os12g0122400		Hypothetical conserved gene. (Os12t0122400-01);Similar to Glycosyl transferase family 8 protein, expressed. (Os12t0122400-02)	3242	3223	2.2	no
Nov-m2111-3p	Os06t0720000-01	Os06g0720000		Conserved hypothetical protein. (Os06t0720000-01);Conserved hypothetical protein. (Os06t0720000-02);Similar to H0124E07.1 protein. (Os06t0720000-03)	3156	3137	1.5	no
Nov-m2111-3p	Os05t0207700-02	Os05g0207700		Similar to Serine/threonine-protein kinase PBS1 (EC 2.7.1.37) (AvrPphB susceptible protein 1). (Os05t0207700-01);Similar to Serine/threonine-protein kinase PBS1 (EC 2.7.1.37) (AvrPphB susceptible protein 1). (Os05t0207700-02)	779	761	1.5	no
Nov-m2111-3p	Os05t0207700-01	Os05g0207700		Similar to Serine/threonine-protein kinase PBS1 (EC 2.7.1.37) (AvrPphB susceptible protein 1). (Os05t0207700-01);Similar to Serine/threonine-protein kinase PBS1 (EC 2.7.1.37) (AvrPphB susceptible protein 1). (Os05t0207700-02)	863	845	1.5	no
Nov-m2111-3p	Os10t0543500-01	Os10g0543500		Six-bladed beta-propeller, TolB-like domain containing protein. (Os10t0543500-01)	1107	1088	1	no
Nov-m2111-3p	Os01t0728000-01	Os01g0728000		Conserved hypothetical protein. (Os01t0728000-01)	883	864	2.5	no
Nov-m2111-3p	Os02t0612700-01	Os02g0612700		BTB domain containing protein. (Os02t0612700-01)	2235	2216	2	no
Nov-m2111-3p	Os11t0197725-01	Os11g0197725		Hypothetical protein. (Os11t0197725-01)	2094	2075	2	no
Nov-m2111-3p	Os03t0727000-02	Os03g0727000	HOMEOBOX 1	Similar to Homeobox protein. (Os03t0727000-01);Knotted1-like homeobox protein, Shoot apical meristem maintenance, Embryogenesis (Os03t0727000-02)	712	693	2	no
Nov-m2111-3p	Os01t0805975-01	Os01g0805975		Hypothetical gene. (Os01t0805975-01)	78	59	1.5	no
Nov-m2111-3p	Os12t0102500-02	Os12g0102500		Serine/threonine protein kinase-related domain containing protein. (Os12t0102500-01);Serine/threonine protein kinase-related domain containing protein. (Os12t0102500-02)	668	648	2.5	no
Nov-m2111-3p	Os12t0554400-01	Os12g0554400	TRS130	Tetratricopeptide-like helical domain containing protein. (Os12t0554400-01);Similar to predicted protein. (Os12t0554400-02)	3943	3925	2	no
Nov-m2111-3p	Os12t0554400-02	Os12g0554400	TRS130	Tetratricopeptide-like helical domain containing protein. (Os12t0554400-01);Similar to predicted protein. (Os12t0554400-02)	1214	1196	2	no
Nov-m2111-3p	Os12t0102500-01	Os12g0102500		Serine/threonine protein kinase-related domain containing protein. (Os12t0102500-01);Serine/threonine protein kinase-related domain containing protein. (Os12t0102500-02)	2415	2395	2.5	no
Nov-m2111-3p	Os09t0120800-01	Os09g0120800		Similar to ATPase, calcium-transporting-related (Fragment). (Os09t0120800-01)	1345	1326	2.5	no
Nov-m2111-3p	Os09t0572700-01	Os09g0572700	UCLACYANIN-LIKE PROTEIN 33	Similar to Blue copper-binding protein. (Os09t0572700-01);Cupredoxin domain containing protein. (Os09t0572700-02)	81	62	2	no
Nov-m2111-3p	Os07t0616100-01	Os07g0616100		Conserved hypothetical protein. (Os07t0616100-01)	1403	1384	2	no
Nov-m2111-3p	Os11t0102900-01	Os11g0102900		Similar to predicted protein. (Os11t0102900-01)	2375	2355	2.5	no
Nov-m2120-3p	Os01t0239000-01	Os01g0239000	GLK2	Hypothetical conserved gene. (Os01t0239000-01);Similar to Phosphate starvation regulator protein (Regulatory protein of P- starvation acclimation response Psr1). (Os01t0239000-02)	280	262	2.5	no
Nov-m2120-3p	Os01t0239000-02	Os01g0239000	GLK2	Hypothetical conserved gene. (Os01t0239000-01);Similar to Phosphate starvation regulator protein (Regulatory protein of P- starvation acclimation response Psr1). (Os01t0239000-02)	77	59	2.5	no
Nov-m2120-3p	Os11t0229400-01	Os11g0229400		Similar to NBS-LRR protein (Fragment). (Os11t0229400-01)	631	612	2	no
Nov-m2120-3p	Os12t0626300-01	Os12g0626300	ANAPHASE PROMOTING COMPLEX 5	Similar to MRNA, complete cds, clone: RAFL24-07-B09. (Os12t0626300-01)	2352	2333	2.5	no
Nov-m2120-3p	Os11t0618500-01	Os11g0618500		Conserved hypothetical protein. (Os11t0618500-01);Protein of unknown function DUF594 family protein. (Os11t0618500-02)	1109	1089	2.5	no
Nov-m2121-3p	Os10t0135833-00	Os10g0135833		Conserved hypothetical protein. (Os10t0135833-00)	1995	1974	2.2	no
Nov-m2224-3p	Os02t0621800-01	Os02g0621800	HYBRID WEAKNESS H1	Glucose-methanol-choline (GMC) oxidoreductase family protein, Hybrid breakdown (HB) (Os02t0621800-01)	436	416	2.5	no
Nov-m2224-3p	Os07t0300200-01	Os07g0300200	PIN likes 5	Pentatricopeptide repeat domain containing protein. (Os07t0300200-01)	212	192	2	no
Nov-m2224-3p	Os06t0183200-01	Os06g0183200	HISTIDINE KINASE 1	Histidine kinase, Cytokinin signaling (Os06t0183200-01)	665	645	2.5	no
Nov-m2224-3p	Os03t0808200-00	Os03g0808200		UDP-glucuronosyl/UDP-glucosyltransferase family protein. (Os03t0808200-00)	197	177	2.5	no
Nov-m2224-3p	Os10t0509600-00	Os10g0509600		Conserved hypothetical protein. (Os10t0509600-00)	35	15	2.5	no
Nov-m2224-3p	Os06t0227500-00	Os06g0227500	TAU GLUTATHIONE S-TRANSFERASE 38	Similar to Glutathione S-transferase. (Os06t0227500-00)	164	144	2	no
Nov-m2224-3p	Os04t0691466-00	Os04g0691466		Hypothetical gene. (Os04t0691466-00)	248	228	2.5	no
Nov-m2224-3p	Os03t0642600-00	Os03g0642600	RECEPTOR-LIKE CYTOPLASMIC KINASE 114	Similar to Protein kinase domain containing protein, expressed. (Os03t0642600-00)	704	684	2	no
Nov-m2224-3p	Os08t0224700-01	Os08g0224700	19S REGULATORY PARTICLE NON-ATPASE SUBUNIT 2A	Similar to 26S proteasome subunit RPN2a. (Os08t0224700-01);Similar to predicted protein. (Os08t0224700-02)	3030	3010	2	no
Nov-m2224-3p	Os08t0224700-02	Os08g0224700	19S REGULATORY PARTICLE NON-ATPASE SUBUNIT 2A	Similar to 26S proteasome subunit RPN2a. (Os08t0224700-01);Similar to predicted protein. (Os08t0224700-02)	1668	1648	2	no
Nov-m2224-3p	Os05t0111100-01	Os05g0111100		Zinc finger, Tim10/DDP-type family protein. (Os05t0111100-01)	80	60	2.2	no
Nov-m2224-3p	Os04t0423800-01	Os04g0423800	class III peroxidase 54	Peroxidase (EC 1.11.1.7). (Os04t0423800-01)	522	502	2.2	no
Nov-m2224-3p	Os03t0582800-00	Os03g0582800		Conserved hypothetical protein. (Os03t0582800-00)	224	204	2.5	no
Nov-m2224-3p	Os09t0281600-01	Os09g0281600		Similar to Gamma response I protein. (Os09t0281600-01);Similar to Gamma reponse I-like protein. (Os09t0281600-02)	381	360	2.2	no
Nov-m2224-3p	Os12t0610200-01	Os12g0610200	PIL11	Similar to Phytochrome-interacting factor 3 (Phytochrome-associated protein 3) (Basic helix-loop-helix protein 8) (bHLH8) (AtbHLH008). (Os12t0610200-01)	773	753	2.2	no
Nov-m2224-3p	Os01t0839200-01	Os01g0839200	DUF966-stress repressive gene 2	DUF966 family protein, Abiotic stress response (Os01t0839200-01)	154	134	2.5	no
Nov-m2224-3p	Os01t0712500-00	Os01g0712500		Conserved hypothetical protein. (Os01t0712500-00)	95	75	2.2	no
Nov-m2224-3p	Os06t0293100-00	Os06g0293100		Conserved hypothetical protein. (Os06t0293100-00)	1397	1377	2.5	no
Nov-m2224-3p	Os10t0525200-01	Os10g0525200		Cytochrome P450 family protein. (Os10t0525200-01)	1029	1009	2.5	no
Nov-m2224-3p	Os09t0567201-00	Os09g0567201		Hypothetical protein. (Os09t0567201-00)	417	397	2	no
Nov-m2224-3p	Os04t0208900-00	Os04g0208900		Hypothetical conserved gene. (Os04t0208900-00)	101	81	2.5	no
Nov-m2224-3p	Os02t0193200-01	Os02g0193200		Similar to TMV response-related protein. (Os02t0193200-01)	408	388	2.5	no
Nov-m2224-3p	Os12t0621400-00	Os12g0621400		Conserved hypothetical protein. (Os12t0621400-00)	572	552	2.5	no
Nov-m2224-3p	Os10t0406800-01	Os10g0406800		Armadillo-like helical domain containing protein. (Os10t0406800-01)	343	323	2	no
Nov-m2224-3p	Os01t0104900-01	Os01g0104900		Transferase family protein. (Os01t0104900-01);Hypothetical conserved gene. (Os01t0104900-02)	300	280	2.5	no
Nov-m2224-3p	Os12t0482500-01	Os12g0482500		Protein of unknown function DUF593 domain containing protein. (Os12t0482500-01)	492	472	2	no
Nov-m2224-3p	Os12t0486600-00	Os12g0486600	CALCIUM-DEPENDENT PROTEIN KINASE 27	Similar to J013164K19, full insert sequence (Fragment). (Os12t0486600-00)	399	379	2.5	no
Nov-m2224-3p	Os10t0109700-00	Os10g0109700		Similar to POT family protein. (Os10t0109700-00)	1364	1344	2	no
Nov-m2224-3p	Os01t0780600-01	Os01g0780600		Similar to Transposon protein Mutator sub-class. (Os01t0780600-01)	724	704	2.2	no
Nov-m2224-3p	Os12t0557400-02	Os12g0557400		Conserved hypothetical protein. (Os12t0557400-01);Conserved hypothetical protein. (Os12t0557400-02)	244	224	2	no
Nov-m2224-3p	Os12t0557400-01	Os12g0557400		Conserved hypothetical protein. (Os12t0557400-01);Conserved hypothetical protein. (Os12t0557400-02)	266	246	2	no
Nov-m2224-3p	Os05t0545300-01	Os05g0545300		Serine/threonine protein kinase domain containing protein. (Os05t0545300-01)	893	874	1.5	no
Nov-m2224-3p	Os05t0370900-00	Os05g0370900		Conserved hypothetical protein. (Os05t0370900-00)	227	207	2.5	no
Nov-m2224-3p	Os06t0590500-01	Os06g0590500		Similar to Syntaxin 121 (AtSYP121) (Syntaxin-related protein At-Syr1). (Os06t0590500-01)	398	379	2.2	no
Nov-m2224-3p	Os03t0326200-02	Os03g0326200		Similar to aminophospholipid ATPase. (Os03t0326200-01);Similar to aminophospholipid ATPase. (Os03t0326200-02)	806	786	2.5	no
Nov-m2224-3p	Os08t0136100-01	Os08g0136100	RICE OUTMOST CELL-SPECIFIC GENE 7	Similar to Roc1. (Os08t0136100-01)	1138	1118	2.5	no
Nov-m2224-3p	Os03t0701500-01	Os03g0701500		GNS1/SUR4 membrane protein family protein. (Os03t0701500-01)	323	303	2.2	no
Nov-m2224-3p	Os01t0949300-01	Os01g0949300		EF-Hand type domain containing protein. (Os01t0949300-01)	395	375	2.5	no
Nov-m2224-3p	Os01t0549400-01	Os01g0549400		Similar to RNA helicase-like protein DB10. (Os01t0549400-01);Similar to cDNA clone:J013059F16, full insert sequence. (Os01t0549400-02);Similar to predicted protein. (Os01t0549400-03);Similar to cDNA clone:J013059F16, full insert sequence. (Os01t0549400-04)	488	468	2.5	no
Nov-m2224-3p	Os01t0351300-01	Os01g0351300		Exocyst complex subunit Sec15-like family protein. (Os01t0351300-01)	158	138	2.5	no
Nov-m2224-3p	Os03t0713150-00	Os03g0713150		Hypothetical protein. (Os03t0713150-00)	1654	1634	2.5	no
Nov-m2224-3p	Os07t0141100-01	Os07g0141100		Protein kinase, core domain containing protein. (Os07t0141100-01)	402	382	2.2	no
Nov-m2224-3p	Os11t0264900-00	Os11g0264900		Conserved hypothetical protein. (Os11t0264900-00)	491	470	2.5	no
Nov-m2224-3p	Os10t0492400-01	Os10g0492400		Similar to Protein kinase domain containing protein, expressed. (Os10t0492400-01)	1603	1583	2.2	no
Nov-m2224-3p	Os01t0681150-00	Os01g0681150		Hypothetical protein. (Os01t0681150-00)	1814	1794	2.5	no
Nov-m2224-3p	Os01t0977400-01	Os01g0977400		Pentatricopeptide repeat domain containing protein. (Os01t0977400-01)	414	394	2.5	no
Nov-m2224-3p	Os08t0117750-00	Os08g0117750		Hypothetical gene. (Os08t0117750-00)	173	153	2.5	no
Nov-m2224-3p	Os03t0559700-00	Os03g0559700		Conserved hypothetical protein. (Os03t0559700-00)	56	36	2.5	no
Nov-m2224-3p	Os05t0143800-01	Os05g0143800	GH3-6	GH3 auxin-responsive promoter domain containing protein. (Os05t0143800-01)	1439	1419	2.5	no
Nov-m2224-3p	Os09t0507500-01	Os09g0507500	class III peroxidase 123	Similar to Peroxidase 55 precursor (EC 1.11.1.7) (Atperox P55) (ATP20a). (Os09t0507500-01)	484	464	2.2	no
Nov-m2224-3p	Os05t0520600-01	Os05g0520600		Conserved hypothetical protein. (Os05t0520600-01)	1043	1023	2.5	no
Nov-m2224-3p	Os02t0751100-02	Os02g0751100		Peptidase A1 domain containing protein. (Os02t0751100-01);Hypothetical conserved gene. (Os02t0751100-02)	1426	1406	2.5	no
Nov-m2224-3p	Os02t0475400-01	Os02g0475400	BASS3	Bile acid:sodium symporter family protein. (Os02t0475400-01)	88	68	2.2	no
Nov-m2224-3p	Os10t0519700-01	Os10g0519700		Mitochondrial import inner membrane translocase, subunit Tim17/22 family protein. (Os10t0519700-01)	662	642	2	no
Nov-m2224-3p	Os12t0510200-01	Os12g0510200		Conserved hypothetical protein. (Os12t0510200-01)	277	256	2.5	no
Nov-m2224-3p	Os03t0241900-02	Os03g0241900		Similar to Senescence-associated protein 12. (Os03t0241900-02);Similar to Senescence-associated protein, expressed. (Os03t0241900-03)	81	62	1.8	no
Nov-m2224-3p	Os04t0435100-01	Os04g0435100	bi-directional amino acid transporter 7	Amino acid/polyamine transporter I family protein. (Os04t0435100-01)	208	188	2	no
Nov-m2224-3p	Os06t0698900-01	Os06g0698900	GATA TRANSCRIPTION FACTOR 20	Similar to GATA transcription factor 25. (Os06t0698900-01)	59	39	2.5	no
Nov-m2224-3p	Os05t0212150-00	Os05g0212150		Hypothetical protein. (Os05t0212150-00)	1419	1399	2.5	no
Nov-m2224-3p	Os10t0567850-00	Os10g0567850		Hypothetical protein. (Os10t0567850-00)	1791	1771	2.5	no
Nov-m2224-3p	Os03t0205800-00	Os03g0205800		Similar to Acetyltransferase, GNAT family protein, expressed. (Os03t0205800-00)	989	969	2.5	no
Nov-m2224-3p	Os02t0796700-01	Os02g0796700	OsWD40-57	Similar to protein kinase family protein / WD-40 repeat family protein. (Os02t0796700-01)	1476	1457	2.2	no
Nov-m2224-3p	Os01t0596700-01	Os01g0596700		FBD domain containing protein. (Os01t0596700-01)	611	592	2.2	no
Nov-m2224-3p	Os05t0563000-01	Os05g0563000	NAC DOMAIN-CONTAINING PROTEIN 62	No apical meristem (NAM) protein domain containing protein. (Os05t0563000-01)	1055	1035	2.5	no
Nov-m2224-3p	Os09t0542500-00	Os09g0542500		Domain of unknown function DUF632 domain containing protein. (Os09t0542500-00)	293	273	2.5	no
Nov-m2224-3p	Os01t0885700-01	Os01g0885700		Protein kinase-like domain containing protein. (Os01t0885700-01)	1868	1849	2.5	no
Nov-m2224-3p	Os10t0467200-01	Os10g0467200		Peroxisome assembly, p12 domain containing protein. (Os10t0467200-01)	32	12	2.5	no
Nov-m2224-3p	Os04t0516600-01	Os04g0516600		Pyridoxal phosphate-dependent transferase, major region, subdomain 1 domain containing protein. (Os04t0516600-01)	218	198	1.5	no
Nov-m2224-3p	Os06t0267450-00	Os06g0267450		Hypothetical protein. (Os06t0267450-00)	1204	1184	2	no
Nov-m2224-3p	Os10t0469700-01	Os10g0469700		Leucine-rich repeat, typical subtype containing protein. (Os10t0469700-01)	57	38	2.5	no
Nov-m2224-3p	Os01t0218200-00	Os01g0218200		Thioredoxin domain 2 containing protein. (Os01t0218200-00)	803	783	2.5	no
Nov-m2224-3p	Os01t0735450-01	Os01g0735450		Hypothetical protein. (Os01t0735450-01)	1233	1213	2.2	no
Nov-m2224-3p	Os04t0464400-00	Os04g0464400	nitrate transporter 1.3B	Similar to peptide transporter PTR2. (Os04t0464400-00)	710	690	2.5	no
Nov-m2224-3p	Os04t0577337-00	Os04g0577337		Conserved hypothetical protein. (Os04t0577337-00)	215	195	2	no
Nov-m2224-3p	Os09t0387800-01	Os09g0387800		Conserved hypothetical protein. (Os09t0387800-01)	720	700	2.5	no
Nov-m2224-3p	Os01t0966200-01	Os01g0966200		Protein of unknown function YGGT family protein. (Os01t0966200-01)	109	89	2.2	no
Nov-m2224-3p	Os11t0124300-01	Os11g0124300	SCARECROW 1	Similar to SCARECROW. (Os11t0124300-01)	988	968	1.8	no
Nov-m2224-3p	Os10t0509401-00	Os10g0509401		Conserved hypothetical protein. (Os10t0509401-00)	41	21	2	no
Nov-m2224-3p	Os05t0151150-00	Os05g0151150		Hypothetical gene. (Os05t0151150-00)	932	912	2	no
Nov-m2224-3p	Os02t0529600-01	Os02g0529600	glycosyltransferase 2	Similar to Xyloglucan 6-xylosyltransferase (EC 2.4.2.39) (AtXT1). (Os02t0529600-01)	563	543	2.5	no
Nov-m2224-3p	Os08t0163600-00	Os08g0163600		Late embryogenesis abundant protein, LEA-14 domain containing protein. (Os08t0163600-00)	734	714	2.5	no
Nov-m2224-3p	Os01t0701100-00	Os01g0701100		Hypothetical protein. (Os01t0701100-00)	1570	1550	2.5	no
Nov-m2224-3p	Os08t0512200-00	Os08g0512200	PYRICULARIA ORYZAE RESISTANCE 55-2	Similar to heavy metal-associated domain containing protein. (Os08t0512200-00)	221	201	2	no
Nov-m2224-3p	Os02t0116400-01	Os02g0116400	YELLOW STRIP-LIKE GENE 8	Oligopeptide transporter OPT superfamily protein. (Os02t0116400-01)	241	221	2.5	no
Nov-m2224-3p	Os06t0296900-00	Os06g0296900		Conserved hypothetical protein. (Os06t0296900-00)	2699	2679	2.2	no
Nov-m2224-3p	Os01t0701350-00	Os01g0701350		Hypothetical protein. (Os01t0701350-00)	1591	1571	2.5	no
Nov-m2224-3p	Os07t0192700-01	Os07g0192700		ATPase, AAA-type, core domain containing protein. (Os07t0192700-01)	59	38	2.5	no
Nov-m2224-3p	Os02t0671200-01	Os02g0671200	Os_F0676	Protein of unknown function DUF295 domain containing protein. (Os02t0671200-01)	52	32	2.5	no
Nov-m2224-3p	Os03t0271800-01	Os03g0271800		Hypothetical protein. (Os03t0271800-01)	771	751	2.5	no
Nov-m2224-3p	Os05t0393400-01	Os05g0393400		Similar to PAC (Fragment). (Os05t0393400-01);Similar to PAC (Fragment). (Os05t0393400-02);Similar to PAC (Fragment). (Os05t0393400-03)	115	96	2.5	no
Nov-m2224-3p	Os05t0393400-02	Os05g0393400		Similar to PAC (Fragment). (Os05t0393400-01);Similar to PAC (Fragment). (Os05t0393400-02);Similar to PAC (Fragment). (Os05t0393400-03)	72	53	2.5	no
Nov-m2224-3p	Os05t0393400-03	Os05g0393400		Similar to PAC (Fragment). (Os05t0393400-01);Similar to PAC (Fragment). (Os05t0393400-02);Similar to PAC (Fragment). (Os05t0393400-03)	49	30	2.5	no
Nov-m2224-3p	Os01t0343400-00	Os01g0343400		Conserved hypothetical protein. (Os01t0343400-00)	568	547	2.2	no
Nov-m2224-3p	Os11t0139400-01	Os11g0139400		Protein of unknown function DUF250 domain containing protein. (Os11t0139400-01)	726	706	2.5	no
Nov-m2224-3p	Os09t0518266-00	Os09g0518266		Hypothetical protein. (Os09t0518266-00)	1279	1259	2	no
Nov-m2224-3p	Os05t0252100-01	Os05g0252100		Protein of unknown function DUF620 family protein. (Os05t0252100-01)	1328	1308	2.5	no
Nov-m2224-3p	Os01t0129600-00	Os01g0129600		Similar to LBD40 (LOB DOMAIN-CONTAINING PROTEIN 40). (Os01t0129600-00)	671	651	2.5	no
Nov-m2224-3p	Os01t0347100-01	Os01g0347100		Protein of unknown function DUF1399 family protein. (Os01t0347100-01)	858	838	2.5	no
Nov-m2224-3p	Os03t0390400-01	Os03g0390400	cytochrome c oxidase subunit VIb-1	Similar to Cytochrome c oxidase subunit 6b. (Os03t0390400-01)	109	89	2	no
Nov-m2224-3p	Os05t0133401-01	Os05g0133401	GDSL ESTERASE/LIPASE PROTEIN 60	Esterase, SGNH hydrolase-type domain containing protein. (Os05t0133401-01)	666	646	2.5	no
Nov-m2224-3p	Os07t0496700-01	Os07g0496700		Phosphate-induced protein 1 conserved region family protein. (Os07t0496700-01)	1030	1010	2.5	no
Nov-m2224-3p	Os04t0574200-01	Os04g0574200	FASCICLIN-LIKE ARABINOGALACTAN PROTEIN 1	FAS1 domain domain containing protein. (Os04t0574200-01)	60	40	2	no
Nov-m2224-3p	Os05t0501800-00	Os05g0501800		Hypothetical conserved gene. (Os05t0501800-00)	413	393	1.8	no
Nov-m2224-3p	Os07t0664500-01	Os07g0664500		NAD(P)-binding domain containing protein. (Os07t0664500-01)	311	292	2.5	no
Nov-m2224-3p	Os05t0556201-00	Os05g0556201		Hypothetical protein. (Os05t0556201-00)	2004	1984	2.5	no
Nov-m2224-3p	Os10t0122500-00	Os10g0122500	ACYLTRANSFERASE 18	Hypothetical conserved gene. (Os10t0122500-00)	638	618	2	no
Nov-m2224-3p	Os04t0298700-01	Os04g0298700		Clp, N-terminal domain containing protein. (Os04t0298700-01)	1686	1666	2.2	no
Nov-m2224-3p	Os06t0133600-02	Os06g0133600		Phosphate-induced protein 1 conserved region family protein. (Os06t0133600-01);Phosphate-induced protein 1 conserved region family protein. (Os06t0133600-02)	190	170	2.5	no
Nov-m2224-3p	Os06t0133600-01	Os06g0133600		Phosphate-induced protein 1 conserved region family protein. (Os06t0133600-01);Phosphate-induced protein 1 conserved region family protein. (Os06t0133600-02)	220	200	2.5	no
Nov-m2224-3p	Os03t0363100-00	Os03g0363100		Armadillo-like helical domain containing protein. (Os03t0363100-00)	1778	1758	2.5	no
Nov-m2224-3p	Os08t0439900-01	Os08g0439900		Mitochondrial glycoprotein family protein. (Os08t0439900-01)	61	41	2.5	no
Nov-m2224-3p	Os03t0767600-01	Os03g0767600		BTB domain containing protein. (Os03t0767600-01)	922	902	2	no
Nov-m2224-3p	Os02t0596700-00	Os02g0596700		Similar to protein binding protein. (Os02t0596700-00)	627	607	2.5	no
Nov-m2224-3p	Os12t0542300-00	Os12g0542300		Conserved hypothetical protein. (Os12t0542300-00)	519	499	2	no
Nov-m2224-3p	Os03t0110500-01	Os03g0110500		KIP1-like domain containing protein. (Os03t0110500-01)	1141	1121	2.5	no
Nov-m2224-3p	Os09t0531200-01	Os09g0531200	ML6	RNA recognition motif 2 domain containing protein. (Os09t0531200-01)	127	108	2.5	no
Nov-m2224-3p	Os12t0169000-00	Os12g0169000		Similar to Amidase family protein, expressed. (Os12t0169000-00)	159	140	2.5	no
Nov-m2224-3p	Os03t0326200-01	Os03g0326200		Similar to aminophospholipid ATPase. (Os03t0326200-01);Similar to aminophospholipid ATPase. (Os03t0326200-02)	879	859	2.5	no
Nov-m2224-3p	Os03t0212000-00	Os03g0212000		Hypothetical conserved gene. (Os03t0212000-00)	1403	1383	2.5	no
Nov-m2224-3p	Os08t0127900-01	Os08g0127900	endosperm-specific gene 115	Similar to Globulin 1 (Fragment). (Os08t0127900-01)	471	451	2.5	no
Nov-m2224-3p	Os08t0167500-01	Os08g0167500	CHLORORESPIRATORY REDUCTION 6	Protein of unknown function DUF1817 domain containing protein. (Os08t0167500-01);Protein of unknown function DUF1817 domain containing protein. (Os08t0167500-02)	139	119	2.5	no
Nov-m2224-3p	Os06t0663800-01	Os06g0663800	FK506 binding protein 13	Similar to FKBP-type peptidyl-prolyl cis-trans isomerase 3, chloroplast precursor (EC 5.2.1.8) (PPIase) (Rotamase) (AtFKBP13) (FK506 binding protein 1). (Os06t0663800-01)	233	213	1.5	no
Nov-m2224-3p	Os10t0562600-00	Os10g0562600		Hypothetical conserved gene. (Os10t0562600-00)	530	510	2.5	no
Nov-m2224-3p	Os12t0122000-01	Os12g0122000	SCARECROW GENE	SCARECROW. (Os12t0122000-01)	931	910	2.2	no
Nov-m2224-3p	Os05t0552800-01	Os05g0552800		Conserved hypothetical protein. (Os05t0552800-01)	413	393	2	no
Nov-m2224-3p	Os08t0114300-01	Os08g0114300		D-arabinono-1,4-lactone oxidase domain containing protein. (Os08t0114300-01)	971	951	2	no
Nov-m2224-3p	Os02t0490000-01	Os02g0490000	plant U-box-containing protein 73, U-box protein 73	Zinc finger, RING/FYVE/PHD-type domain containing protein. (Os02t0490000-01)	313	293	2.2	no
Nov-m2224-3p	Os04t0132500-01	Os04g0132500	RECEPTOR-LIKE CYTOPLASMIC KINASE 127	Protein kinase, core domain containing protein. (Os04t0132500-01);Leucine-rich repeat receptor-like kinase, Cold tolerance (Os04t0132500-02)	3032	3012	2.5	no
Nov-m2224-3p	Os04t0132500-02	Os04g0132500	RECEPTOR-LIKE CYTOPLASMIC KINASE 127	Protein kinase, core domain containing protein. (Os04t0132500-01);Leucine-rich repeat receptor-like kinase, Cold tolerance (Os04t0132500-02)	2748	2728	2.5	no
Nov-m2224-3p	Os01t0925200-01	Os01g0925200		Similar to Enoyl CoA hydratase-like protein. (Os01t0925200-01)	667	647	2.5	no
Nov-m2224-3p	Os06t0224400-01	Os06g0224400		Mitochodrial transcription termination factor-related family protein. (Os06t0224400-01)	429	409	2.5	no
Nov-m2224-3p	Os07t0191625-00	Os07g0191625		Hypothetical protein. (Os07t0191625-00)	851	831	2.5	no
Nov-m2224-3p	Os10t0403000-01	Os10g0403000	PLASTOCHRON 1	Cytochrome P450 protein, CYP78A11, Regulation of leaf initiation rate and vegetative-reproductive phase change (Os10t0403000-01)	620	599	2.2	no
Nov-m2224-3p	Os06t0549900-01	Os06g0549900		FAD linked oxidase, N-terminal domain containing protein. (Os06t0549900-01)	165	144	2.5	no
Nov-m2224-3p	Os04t0354600-01	Os04g0354600	ECERI1FERUM4, ECERI1FERUM 4	Similar to Acyl CoA reductase-like protein. (Os04t0354600-01)	227	206	2.5	no
Nov-m2224-3p	Os08t0167500-02	Os08g0167500	CHLORORESPIRATORY REDUCTION 6	Protein of unknown function DUF1817 domain containing protein. (Os08t0167500-01);Protein of unknown function DUF1817 domain containing protein. (Os08t0167500-02)	94	74	2.5	no
Nov-m2224-3p	Os09t0547900-00	Os09g0547900		Hypothetical conserved gene. (Os09t0547900-00)	257	238	0.5	no
Nov-m2224-3p	Os10t0501000-01	Os10g0501000	pentatricopeptide repeat motif containing gene 8, PPR motif-containing gene 8	Pentatricopeptide repeat domain containing protein. (Os10t0501000-01)	121	102	2.2	no
Nov-m2224-3p	Os08t0450100-01	Os08g0450100	PECTIN METHYLESTERASE 25	Similar to Pectinesterase (EC 3.1.1.11) (Fragment). (Os08t0450100-01)	780	760	2	no
Nov-m2224-3p	Os08t0438501-00	Os08g0438501		Hypothetical gene. (Os08t0438501-00)	139	118	2.5	no
Nov-m2224-3p	Os05t0141500-01	Os05g0141500		Zinc finger, RING-type domain containing protein. (Os05t0141500-01);Hypothetical conserved gene. (Os05t0141500-02)	446	426	2.2	no
Nov-m2224-3p	Os01t0701600-00	Os01g0701600		Hypothetical protein. (Os01t0701600-00)	1565	1545	2.5	no
Nov-m2224-3p	Os01t0559600-01	Os01g0559600	vacuolar processing enzyme 2, legumain 1	Similar to C13 endopeptidase NP1 precursor. (Os01t0559600-01);Similar to Asparaginyl endopeptidase. (Os01t0559600-02)	297	277	2.5	no
Nov-m2224-3p	Os07t0181000-01	Os07g0181000		Similar to Pyruvate kinase isozyme A, chloroplast precursor (EC 2.7.1.40). (Os07t0181000-01);Similar to Pyruvate kinase. (Os07t0181000-02);Similar to Pyruvate kinase. (Os07t0181000-03);Similar to Pyruvate kinase. (Os07t0181000-04)	85	65	2.5	no
Nov-m2224-3p	Os05t0439300-01	Os05g0439300		Pentatricopeptide repeat domain containing protein. (Os05t0439300-01)	1052	1032	2.5	no
Nov-m2224-3p	Os02t0825650-01	Os02g0825650		Hypothetical conserved gene. (Os02t0825650-01)	417	397	2.5	no
Nov-m2224-3p	Os10t0514600-01	Os10g0514600		Similar to Clone ZZD584 mRNA sequence. (Os10t0514600-01)	67	47	2	no
Nov-m2224-3p	Os06t0497600-01	Os06g0497600		Similar to H0321H01.8 protein. (Os06t0497600-01)	244	224	2.5	no
Nov-m2224-3p	Os05t0481700-00	Os05g0481700	OsSTA153	Hypothetical conserved gene. (Os05t0481700-00)	1030	1009	2.5	no
Nov-m2224-3p	Os12t0136100-00	Os12g0136100		Similar to Plastidic phosphate translocator-like protein1. (Os12t0136100-00)	764	744	2.5	no
Nov-m2417-3p	Os04t0545200-00	Os04g0545200		Similar to OSIGBa0101C23.4 protein. (Os04t0545200-00)	224	204	2.5	no
Nov-m2417-3p	Os06t0731900-02	Os06g0731900		Protein of unknown function DUF707 family protein. (Os06t0731900-01);Similar to Lysine ketoglutarate reductase trans-splicing related 1. (Os06t0731900-02)	75	57	2.5	no
Nov-m2417-3p	Os06t0731900-01	Os06g0731900		Protein of unknown function DUF707 family protein. (Os06t0731900-01);Similar to Lysine ketoglutarate reductase trans-splicing related 1. (Os06t0731900-02)	137	119	2.5	no
Nov-m2417-3p	Os12t0138000-01	Os12g0138000		Hypothetical conserved gene. (Os12t0138000-01)	604	586	2.5	no
Nov-m2417-3p	Os10t0135500-01	Os10g0135500	F-box protein 524	Cyclin-like F-box domain containing protein. (Os10t0135500-01)	85	67	2.5	no
Nov-m2417-3p	Os07t0626400-01	Os07g0626400	DnaJ domain protein C60, rice DJC65 homolog	Similar to Chaperone protein dnaJ. (Os07t0626400-01)	129	109	2.5	no
Nov-m2417-3p	Os08t0295300-01	Os08g0295300		Similar to Threonyl-tRNA synthetase, cytoplasmic (EC 6.1.1.3) (Threonine--tRNA ligase) (ThrRS). (Os08t0295300-01);Similar to Threonyl-tRNA synthetase (Fragment). (Os08t0295300-02)	215	197	2	no
Nov-m2417-3p	Os06t0165800-01	Os06g0165800	O-methyltransferase ROMT16, caffeoyl CoA O-methyltransferase 1	Similar to Caffeoyl-CoA 3-O-methyltransferase (Fragment). (Os06t0165800-01)	871	852	2.5	no
Nov-m2417-3p	Os12t0564750-00	Os12g0564750		Conserved hypothetical protein. (Os12t0564750-00)	189	171	2.5	no
Nov-m2417-3p	Os02t0157950-01	Os02g0157950		Hypothetical gene. (Os02t0157950-01)	867	849	2.5	no
Nov-m2417-3p	Os07t0601600-00	Os07g0601600		Similar to VEP1 (VEIN PATTERNING 1); binding / catalytic. (Os07t0601600-00)	231	212	2.5	no
Nov-m2417-3p	Os05t0304100-01	Os05g0304100		Conserved hypothetical protein. (Os05t0304100-01)	239	219	2.5	no
Nov-m2417-3p	Os10t0456400-02	Os10g0456400		Conserved hypothetical protein. (Os10t0456400-01);Conserved hypothetical protein. (Os10t0456400-02)	379	361	2.5	no
Nov-m2417-3p	Os03t0407100-00	Os03g0407100		Protein of unknown function DUF1677, plant family protein. (Os03t0407100-00)	549	531	2.5	no
Nov-m2417-3p	Os09t0484300-02	Os09g0484300		Similar to Polyubiquitin-like protein. (Os09t0484300-01);Similar to Polyubiquitin-like protein. (Os09t0484300-02);Similar to Polyubiquitin-like protein. (Os09t0484300-03)	239	221	2	no
Nov-m2417-3p	Os09t0484300-03	Os09g0484300		Similar to Polyubiquitin-like protein. (Os09t0484300-01);Similar to Polyubiquitin-like protein. (Os09t0484300-02);Similar to Polyubiquitin-like protein. (Os09t0484300-03)	216	198	2	no
Nov-m2417-3p	Os09t0484300-01	Os09g0484300		Similar to Polyubiquitin-like protein. (Os09t0484300-01);Similar to Polyubiquitin-like protein. (Os09t0484300-02);Similar to Polyubiquitin-like protein. (Os09t0484300-03)	263	245	2	no
Nov-m2417-3p	Os06t0127000-02	Os06g0127000	PEROXIN 11-5	Peroxisomal biogenesis factor 11 family protein. (Os06t0127000-01);Peroxisomal biogenesis factor 11 family protein. (Os06t0127000-02);Peroxisomal biogenesis factor 11 family protein. (Os06t0127000-03);Peroxisomal protein, Response to abscisic acid (ABA), hydrogen peroxide, and salt (Os06t0127000-04)	43	25	2	no
Nov-m2417-3p	Os06t0127000-03	Os06g0127000	PEROXIN 11-5	Peroxisomal biogenesis factor 11 family protein. (Os06t0127000-01);Peroxisomal biogenesis factor 11 family protein. (Os06t0127000-02);Peroxisomal biogenesis factor 11 family protein. (Os06t0127000-03);Peroxisomal protein, Response to abscisic acid (ABA), hydrogen peroxide, and salt (Os06t0127000-04)	41	23	2	no
Nov-m2417-3p	Os06t0200500-00	Os06g0200500		Hypothetical conserved gene. (Os06t0200500-00)	286	268	1.5	no
Nov-m2417-3p	Os06t0559900-01	Os06g0559900		Hypothetical protein. (Os06t0559900-01)	1483	1464	2.5	no
Nov-m2417-3p	Os06t0535900-01	Os06g0535900	ARBUSCULAR MYCORRHIZAL SPECIFIC MARKER 29	Arbuscular mycorrhizal specific marker 29. (Os06t0535900-01)	550	532	2.5	no
Nov-m2417-3p	Os12t0256000-01	Os12g0256000		Alpha/beta hydrolase fold-3 domain containing protein. (Os12t0256000-01)	399	380	2.5	no
Nov-m2417-3p	Os03t0281500-01	Os03g0281500	Catharanthus roseus receptor-like kinase1-like kinase 7	Similar to Resistance protein candidate (Fragment). (Os03t0281500-01)	2021	2003	1.5	no
Nov-m2417-3p	Os10t0331600-00	Os10g0331600		UDP-glucuronosyl/UDP-glucosyltransferase domain containing protein. (Os10t0331600-00)	171	152	2.2	no
Nov-m2417-3p	Os03t0436600-00	Os03g0436600		Similar to polygalacturonase inhibitor 1. (Os03t0436600-00)	984	965	2.5	no
Nov-m2417-3p	Os02t0781700-01	Os02g0781700		Conserved hypothetical protein. (Os02t0781700-01);Conserved hypothetical protein. (Os02t0781700-02)	145	127	2.5	no
Nov-m2417-3p	Os02t0781700-02	Os02g0781700		Conserved hypothetical protein. (Os02t0781700-01);Conserved hypothetical protein. (Os02t0781700-02)	123	105	2.5	no
Nov-m2417-3p	Os01t0606133-00	Os01g0606133		Hypothetical conserved gene. (Os01t0606133-00)	813	793	2.5	no
Nov-m2417-3p	Os01t0281050-00	Os01g0281050		Hypothetical protein. (Os01t0281050-00)	459	441	2.5	no
Nov-m2417-3p	Os01t0187400-01	Os01g0187400		Similar to glycine-rich protein. (Os01t0187400-01)	98	80	2.5	no
Nov-m2417-3p	Os10t0124200-00	Os10g0124200	CCR4-associated factor 1-15, carbon catabolite repressor 4-associated factor 1-15, CCR4-associated factor 1I, carbon catabolite repressor 4-associated factor 1I	Similar to CAF1 family ribonuclease containing protein. (Os10t0124200-00)	185	167	2.5	no
Nov-m2417-3p	Os01t0822800-01	Os01g0822800		Similar to RING-H2 finger protein ATL3C. (Os01t0822800-01)	915	897	2	no
Nov-m2417-3p	Os02t0695900-01	Os02g0695900		Similar to oligopeptide transporter 4. (Os02t0695900-01)	227	209	2	no
Nov-m2417-3p	Os02t0586600-00	Os02g0586600		Conserved hypothetical protein. (Os02t0586600-00)	654	636	2.5	no
Nov-m2417-3p	Os07t0181500-01	Os07g0181500		Protein of unknown function DUF506, plant family protein. (Os07t0181500-01)	457	439	2	no
Nov-m2417-3p	Os08t0453700-00	Os08g0453700	RESPIRATORY BURST OXIDASE HOMOLOG F	Similar to ATRBOH F (ARABIDOPSIS THALIANA RESPIRATORY BURST OXIDASE PROTEIN F); NAD(P)H oxidase. (Os08t0453700-00)	765	747	2.5	no
Nov-m2417-3p	Os03t0708800-01	Os03g0708800		Hypothetical conserved gene. (Os03t0708800-01);Similar to GEBP transcription factor (Fragment). (Os03t0708800-02);Hypothetical conserved gene. (Os03t0708800-03)	349	331	2.5	no
Nov-m2417-3p	Os05t0512200-01	Os05g0512200		Similar to T4P13.26 protein. (Os05t0512200-01)	51	32	2.2	no
Nov-m2417-3p	Os07t0258800-00	Os07g0258800		Conserved hypothetical protein. (Os07t0258800-00)	47	28	2.5	no
Nov-m2417-3p	Os06t0320801-01	Os06g0320801		Hypothetical gene. (Os06t0320801-01)	4019	4001	2	no
Nov-m2417-3p	Os03t0737600-01	Os03g0737600	CYCLIN-H-1	Cyclin H-1. (Os03t0737600-01)	76	58	2.5	no
Nov-m2417-3p	Os02t0767700-01	Os02g0767700	ETHYLENE RESPONSE FACTOR 126	YbaK/aminoacyl-tRNA synthetase associated region domain containing protein. (Os02t0767700-01)	73	55	2.5	no
Nov-m2417-3p	Os09t0397700-01	Os09g0397700		Glutathione-dependent formaldehyde-activating, GFA family protein. (Os09t0397700-01);Glutathione-dependent formaldehyde-activating, GFA family protein. (Os09t0397700-02)	490	472	2.5	no
Nov-m2417-3p	Os02t0661300-01	Os02g0661300		Conserved hypothetical protein. (Os02t0661300-01)	281	263	2.5	no
Nov-m2417-3p	Os03t0158000-01	Os03g0158000		Hypothetical protein. (Os03t0158000-01)	755	736	2.2	no
Nov-m2417-3p	Os06t0649000-01	Os06g0649000	WRKY GENE 28	PAMP (pathogen-associated molecular pattern)-responsive transrepressor, Defense response (Os06t0649000-01)	577	559	2.5	no
Nov-m2417-3p	Os08t0338600-01	Os08g0338600		Conserved hypothetical protein. (Os08t0338600-01)	62	44	2.5	no
Nov-m2417-3p	Os08t0153900-01	Os08g0153900		Protein of unknown function DUF599 family protein. (Os08t0153900-01)	77	59	2.5	no
Nov-m2417-3p	Os02t0178500-01	Os02g0178500		Similar to DEM2. (Os02t0178500-01)	99	81	2.5	no
Nov-m2417-3p	Os08t0556900-02	Os08g0556900	Cys protease, cysteine protease, senescence-associated gene 12-2	Similar to Cysteine proteinase (EC 3.4.22.-). (Os08t0556900-01);Similar to Vignain. (Os08t0556900-02)	503	484	2.5	no
Nov-m2417-3p	Os08t0556900-01	Os08g0556900	Cys protease, cysteine protease, senescence-associated gene 12-2	Similar to Cysteine proteinase (EC 3.4.22.-). (Os08t0556900-01);Similar to Vignain. (Os08t0556900-02)	588	569	2.5	no
Nov-m2417-3p	Os08t0526100-01	Os08g0526100	UDP-glucuronic acid 4-epimerase 2	NAD(P)-binding domain containing protein. (Os08t0526100-01)	306	288	2.5	no
Nov-m2417-3p	Os02t0294000-00	Os02g0294000		Micro-fibrillar-associated 1, C-terminal domain containing protein. (Os02t0294000-00)	212	194	2.5	no
Nov-m2417-3p	Os07t0194800-02	Os07g0194800		Similar to galactosyltransferase/ transferase, transferring hexosyl groups. (Os07t0194800-01);Similar to Galactosyltransferase/ transferase, transferring hexosyl groups. (Os07t0194800-02)	81	63	2	no
Nov-m2417-3p	Os02t0504000-01	Os02g0504000		Similar to Cytochrome P450 CYP81L6. (Os02t0504000-01)	318	300	2.5	no
Nov-m2417-3p	Os08t0278501-00	Os08g0278501		Hypothetical protein. (Os08t0278501-00)	150	132	2.5	no
Nov-m2417-3p	Os05t0237800-00	Os05g0237800	lysine-histidine-like transporter 8, lysine and histidine transporter 3	Similar to Histidine amino acid transporter. (Os05t0237800-00)	796	778	2.5	no
Nov-m2417-3p	Os05t0390550-00	Os05g0390550		Conserved hypothetical protein. (Os05t0390550-00)	1046	1027	2.5	no
Nov-m2417-3p	Os08t0201500-01	Os08g0201500		Similar to SHR5-receptor-like kinase (Fragment). (Os08t0201500-01)	493	475	2.5	no
Nov-m2417-3p	Os11t0533500-02	Os11g0533500	retinoblastoma protein homolog 1, etinoblastoma-related 1, retinoblastoma-related protein-2	Similar to Retinoblastoma-related protein 2b (Fragment). (Os11t0533500-01);Similar to Retinoblastoma-related protein 2b (Fragment). (Os11t0533500-02)	161	142	2.5	no
Nov-m2417-3p	Os11t0533500-01	Os11g0533500	retinoblastoma protein homolog 1, etinoblastoma-related 1, retinoblastoma-related protein-2	Similar to Retinoblastoma-related protein 2b (Fragment). (Os11t0533500-01);Similar to Retinoblastoma-related protein 2b (Fragment). (Os11t0533500-02)	200	181	2.5	no
Nov-m2417-3p	Os07t0227600-00	Os07g0227600	ETHYLENE RESPONSE FACTOR 57	Pathogenesis-related transcriptional factor/ERF, DNA-binding domain containing protein. (Os07t0227600-00)	501	483	2.5	no
Nov-m2417-3p	Os05t0169900-01	Os05g0169900		Hypothetical gene. (Os05t0169900-01)	1263	1245	2.5	no
Nov-m2417-3p	Os04t0477025-00	Os04g0477025		Hypothetical gene. (Os04t0477025-00)	63	44	2	no
Nov-m2417-3p	Os03t0137800-01	Os03g0137800	KIP-RELATED PROTEIN 5	Cyclin-dependent kinase inhibitor family protein. (Os03t0137800-01)	382	364	2	no
Nov-m2417-3p	Os05t0361000-00	Os05g0361000		Similar to cDNA, clone: J075083L18, full insert sequence. (Os05t0361000-00)	292	273	2.5	no
Nov-m2417-3p	Os01t0759000-01	Os01g0759000		Conserved hypothetical protein. (Os01t0759000-01)	445	426	2.5	no
Nov-m2417-3p	Os03t0385400-01	Os03g0385400	non-specific lipid transfer protein-like AGP 1, non-specific lipid transfer protein-like arabinogalactan protein 1, GPI-anchored non-specific lipid transfer protein 6, type G nsLTP 6, type G non-specific lipid transfer protein 6, non-specific lipid transfer protein-like protein 1	Bifunctional inhibitor/plant lipid transfer protein/seed storage domain containing protein. (Os03t0385400-01)	580	562	2.2	no
Nov-m2417-3p	Os09t0505000-00	Os09g0505000		Zinc finger, RING/FYVE/PHD-type domain containing protein. (Os09t0505000-00)	545	525	2.5	no
Nov-m2417-3p	Os11t0291201-00	Os11g0291201		Hypothetical protein. (Os11t0291201-00)	1965	1946	2.5	no
Nov-m2417-3p	Os03t0642300-00	Os03g0642300		Protein kinase-like domain containing protein. (Os03t0642300-00)	490	471	2.2	no
Nov-m2417-3p	Os01t0180000-01	Os01g0180000		Pistil-specific extensin-like protein family protein. (Os01t0180000-01)	377	358	2.5	no
Nov-m2417-3p	Os04t0456900-00	Os04g0456900		Similar to H0523F07.9 protein. (Os04t0456900-00)	639	620	2.5	no
Nov-m2417-3p	Os05t0489750-00	Os05g0489750		Hypothetical protein. (Os05t0489750-00)	203	183	1.5	no
Nov-m2417-3p	Os07t0633500-00	Os07g0633500	RNA helicase 36	Hypothetical conserved gene. (Os07t0633500-00)	202	183	2.5	no
Nov-m2417-3p	Os08t0475500-01	Os08g0475500	C-TERMINALLY ENCODED PEPTIDE 6	C-terminally encoded peptide, Regulation of panicle and grain development, Regulation of root and seedling growth (Os08t0475500-01)	206	187	2.5	no
Nov-m2417-3p	Os03t0190100-01	Os03g0190100	prenyltransferase 1	UbiA prenyltransferase family protein. (Os03t0190100-01)	159	141	2.5	no
Nov-m2417-3p	Os03t0826600-02	Os03g0826600	NON-SPECIFIC PHOSPHOLIPASE C1	Similar to Phospholipase (Fragment). (Os03t0826600-01);Non-specific phospholipase C1, Modulation of silicon distribution, Mechanical strength, Seed shattering (Os03t0826600-02)	55	37	2.5	no
Nov-m2417-3p	Os03t0826600-01	Os03g0826600	NON-SPECIFIC PHOSPHOLIPASE C1	Similar to Phospholipase (Fragment). (Os03t0826600-01);Non-specific phospholipase C1, Modulation of silicon distribution, Mechanical strength, Seed shattering (Os03t0826600-02)	80	62	2.5	no
Nov-m2417-3p	Os05t0163050-00	Os05g0163050		Hypothetical protein. (Os05t0163050-00)	2037	2019	2	no
Nov-m2417-3p	Os09t0481300-01	Os09g0481300		Similar to Rwp34 (Fragment). (Os09t0481300-01)	389	371	2	no
Nov-m2417-3p	Os01t0219200-01	Os01g0219200	Os_F0777	F-box domain, Skp2-like domain containing protein. (Os01t0219200-01)	198	180	2.5	no
Nov-m2417-3p	Os06t0150300-01	Os06g0150300		Conserved hypothetical protein. (Os06t0150300-01)	307	289	2.5	no
Nov-m2417-3p	Os01t0921400-01	Os01g0921400	EXOCYST SUBUNIT EXO70 FAMILY PROTEIN F1	Conserved hypothetical protein. (Os01t0921400-01)	246	228	1.5	no
Nov-m2417-3p	Os04t0434300-01	Os04g0434300		MiaB-like tRNA modifying enzyme, archaeal-type domain containing protein. (Os04t0434300-01)	88	70	2	no
Nov-m2417-3p	Os02t0121700-01	Os02g0121700	terpene synthase 3, linalool synthase	Terpenoid synthase domain containing protein. (Os02t0121700-01)	195	176	2.5	no
Nov-m2417-3p	Os05t0499800-01	Os05g0499800		UDP-glucuronosyl/UDP-glucosyltransferase family protein. (Os05t0499800-01);UDP-glucuronosyl/UDP-glucosyltransferase family protein. (Os05t0499800-02)	981	963	2.5	no
Nov-m2417-3p	Os05t0499800-02	Os05g0499800		UDP-glucuronosyl/UDP-glucosyltransferase family protein. (Os05t0499800-01);UDP-glucuronosyl/UDP-glucosyltransferase family protein. (Os05t0499800-02)	833	815	2.5	no
Nov-m2417-3p	Os04t0618950-00	Os04g0618950		Similar to H0114G12.1 protein. (Os04t0618950-00)	45	26	2.5	no
Nov-m2417-3p	Os02t0187700-00	Os02g0187700		Similar to Myb-related protein B (B-Myb) (Myb-related protein 1) (XMYB1). (Os02t0187700-00)	885	866	2.5	no
Nov-m2417-3p	Os08t0125850-00	Os08g0125850		Hypothetical protein. (Os08t0125850-00)	1530	1511	2.5	no
Nov-m2417-3p	Os03t0308900-01	Os03g0308900		Similar to Fip1 motif family protein, expressed. (Os03t0308900-01)	135	117	2.5	no
Nov-m2417-3p	Os11t0642400-01	Os11g0642400	TRYPTAMINE BENZOYL TRANSFERASE 1	Transferase family protein. (Os11t0642400-01)	716	698	2	no
Nov-m2417-3p	Os05t0187500-01	Os05g0187500	GRAIN WIDTH 5	IQ calmodulin-binding motif family protein, Positive regulator of brassinosteroid signalling, Regulation of grain width and weight (Os05t0187500-01)	418	400	2.5	no
Nov-m2417-3p	Os12t0183100-01	Os12g0183100		Similar to Branched chain alpha-keto acid dehydrogenase E1-alpha subunit (Fragment). (Os12t0183100-01);Similar to Branched-chain alpha keto-acid dehydrogenase E1 alpha subunit-like protein. (Os12t0183100-02);Similar to Branched-chain alpha keto-acid dehydrogenase E1 alpha subunit-like protein. (Os12t0183100-03)	330	312	2.5	no
Nov-m2417-3p	Os02t0228600-01	Os02g0228600		Hypothetical gene. (Os02t0228600-01)	127	108	2.5	no
Nov-m2417-3p	Os12t0556300-01	Os12g0556300		Calmodulin binding protein-like family protein. (Os12t0556300-01)	194	176	2.5	no
Nov-m2417-3p	Os03t0805766-00	Os03g0805766		Hypothetical protein. (Os03t0805766-00)	1275	1257	2.5	no
Nov-m2417-3p	Os10t0456400-01	Os10g0456400		Conserved hypothetical protein. (Os10t0456400-01);Conserved hypothetical protein. (Os10t0456400-02)	439	421	2.5	no
Nov-m2417-3p	Os04t0497200-01	Os04g0497200	endo-1,4-&beta	Putative membrane-bound endo-1,4-beta-glucanase, Synthesis of root cellulose, Modulation of root cell division and elongation (Os04t0497200-01)	1982	1964	2.5	no
Nov-m2417-3p	Os09t0401300-01	Os09g0401300	TIFY GENE 6B	Tify domain containing protein. (Os09t0401300-01);Similar to ZIM motif family protein. (Os09t0401300-02);Similar to ZIM motif family protein. (Os09t0401300-03)	511	493	2.5	no
Nov-m2417-3p	Os08t0205300-01	Os08g0205300	SET protein 28	Hypothetical conserved gene. (Os08t0205300-01);SET domain containing protein. (Os08t0205300-02);Hypothetical conserved gene. (Os08t0205300-03)	38	20	2	no
Nov-m2417-3p	Os07t0587500-01	Os07g0587500		Armadillo-like helical domain containing protein. (Os07t0587500-01)	1013	993	2.5	no
Nov-m2417-3p	Os07t0643500-01	Os07g0643500		Hypothetical protein. (Os07t0643500-01)	727	707	2.5	no
Nov-m2417-3p	Os02t0739600-01	Os02g0739600	PYRUVATE DEHYDROGENASE E1 COMPONENT SUBUNIT ALPHA-1	Similar to Pyruvate dehydrogenase E1 component alpha subunit, mitochondrial precursor (EC 1.2.4.1) (PDHE1-A). (Os02t0739600-01)	75	57	2.5	no
Nov-m2417-3p	Os02t0218800-01	Os02g0218800	ALLENE OXIDE SYNTHASE 4	Allene oxide synthase (CYP74A4), Fatty acid 9-/13-hydroperoxide lyase (CYP74C), Biosynthesis of jasmonic acid (JA), Plant defense (Os02t0218800-01)	1522	1503	2.5	no
Nov-m2417-3p	Os05t0348100-01	Os05g0348100		Similar to CRR23 ((chlororespiratory reduction 23). (Os05t0348100-01)	220	201	2.2	no
Nov-m2417-3p	Os06t0265650-00	Os06g0265650		Hypothetical protein. (Os06t0265650-00)	744	726	2	no
Nov-m2417-3p	Os03t0686900-01	Os03g0686900	FLOURY ENDOSPERM 6	CBM48 domain-containing protein, Compound granule formation and starch synthesis (Os03t0686900-01)	411	392	2.2	no
Nov-m2417-3p	Os03t0268250-00	Os03g0268250		Hypothetical protein. (Os03t0268250-00)	2419	2399	2	no
Nov-m2417-3p	Os02t0806350-00	Os02g0806350		Hypothetical protein. (Os02t0806350-00)	681	663	2.5	no
Nov-m2417-3p	Os01t0607900-01	Os01g0607900	receptor-like protein kinase 1	Serine/threonine protein kinase-related domain containing protein. (Os01t0607900-01)	1069	1050	2.5	no
Nov-m2417-3p	Os04t0401000-01	Os04g0401000	PYRICULARIA ORYZAE RESISTANCE 21	Proline-rich protein, Blast resistance (Os04t0401000-01);Similar to Pi21 protein. (Os04t0401000-02)	351	333	1.5	no
Nov-m2417-3p	Os04t0401000-02	Os04g0401000	PYRICULARIA ORYZAE RESISTANCE 21	Proline-rich protein, Blast resistance (Os04t0401000-01);Similar to Pi21 protein. (Os04t0401000-02)	345	327	1.5	no
Nov-m2417-3p	Os08t0547000-01	Os08g0547000		RNA recognition motif, RNP-1 domain containing protein. (Os08t0547000-01)	81	63	2.5	no
Nov-m2417-3p	Os11t0116500-01	Os11g0116500		Similar to Chloroplastic outer envelope membrane protein (OEP75) precursor (Outer membrane protein). (Os11t0116500-01)	358	340	2.5	no
Nov-m2417-3p	Os05t0470900-00	Os05g0470900		Protein of unknown function DUF688 domain containing protein. (Os05t0470900-00)	967	949	2.5	no
Nov-m2417-3p	Os08t0559200-01	Os08g0559200		Similar to Ribosomal protein S25 (40S ribosomal 25S subunit). (Os08t0559200-01)	123	103	2.5	no
Nov-m2417-3p	Os03t0851100-01	Os03g0851100		Similar to Translational elongation factor EF-TuM. (Os03t0851100-01);Similar to Elongation factor Tu. (Os03t0851100-02)	74	56	2.5	no
Nov-m2417-3p	Os12t0601300-01	Os12g0601300	IAA30	Similar to Auxin-responsive protein (Aux/IAA) (Fragment). (Os12t0601300-01)	743	725	2.5	no
Nov-m2417-3p	Os04t0400600-00	Os04g0400600		Similar to OSIGBa0113L04.4 protein. (Os04t0400600-00)	621	602	2.5	no
Nov-m2417-3p	Os05t0478400-00	Os05g0478400	WRKY GENE 48	Similar to WRKY transcription factor 48. (Os05t0478400-00)	124	105	2.2	no
Nov-m2417-3p	Os06t0319700-01	Os06g0319700		Similar to 60S ribosomal protein L31. (Os06t0319700-01)	63	45	2.5	no
Nov-m2417-3p	Os06t0624750-00	Os06g0624750		Hypothetical protein. (Os06t0624750-00)	674	656	2.5	no
Nov-m2417-3p	Os01t0187500-01	Os01g0187500	OsWD40-7	WD40 repeat domain containing protein. (Os01t0187500-01)	87	69	2.5	no
Nov-m2417-3p	Os01t0176000-01	Os01g0176000		UDP-glucuronosyl/UDP-glucosyltransferase family protein. (Os01t0176000-01)	394	375	2.5	no
Nov-m2417-3p	Os09t0281800-01	Os09g0281800		Conserved hypothetical protein. (Os09t0281800-01)	72	54	2.5	no
Nov-m2417-3p	Os05t0511300-01	Os05g0511300		N2227-like domain containing protein. (Os05t0511300-01)	136	118	2.5	no
Nov-m2417-3p	Os06t0127000-01	Os06g0127000	PEROXIN 11-5	Peroxisomal biogenesis factor 11 family protein. (Os06t0127000-01);Peroxisomal biogenesis factor 11 family protein. (Os06t0127000-02);Peroxisomal biogenesis factor 11 family protein. (Os06t0127000-03);Peroxisomal protein, Response to abscisic acid (ABA), hydrogen peroxide, and salt (Os06t0127000-04)	86	68	2	no
Nov-m2417-3p	Os06t0127000-04	Os06g0127000	PEROXIN 11-5	Peroxisomal biogenesis factor 11 family protein. (Os06t0127000-01);Peroxisomal biogenesis factor 11 family protein. (Os06t0127000-02);Peroxisomal biogenesis factor 11 family protein. (Os06t0127000-03);Peroxisomal protein, Response to abscisic acid (ABA), hydrogen peroxide, and salt (Os06t0127000-04)	523	505	2	no
Nov-m2417-3p	Os06t0698000-01	Os06g0698000		Hypothetical conserved gene. (Os06t0698000-01)	115	95	2.5	no
Nov-m2417-3p	Os06t0678100-00	Os06g0678100		Conserved hypothetical protein. (Os06t0678100-00)	1037	1019	2.5	no
Nov-m2417-3p	Os02t0697600-01	Os02g0697600		ATPase, AAA-type, core domain containing protein. (Os02t0697600-01);Similar to ATPase family AAA domain-containing protein 3. (Os02t0697600-02)	106	87	2.5	no
Nov-m2417-3p	Os07t0635800-00	Os07g0635800		Pentatricopeptide repeat domain containing protein. (Os07t0635800-00)	40	22	2	no
Nov-m2417-3p	Os07t0187900-01	Os07g0187900		Similar to nitrate and chloride transporter. (Os07t0187900-01)	112	93	2	no
Nov-m2417-3p	Os12t0604300-01	Os12g0604300		Hypothetical gene. (Os12t0604300-01)	1594	1576	2	no
Nov-m2417-3p	Os09t0287000-01	Os09g0287000	SUBMERGENCE 1B	Similar to Ethylene-responsive transcription factor 5 (Ethylene-responsive element binding factor 5) (EREBP-5) (AtERF5). (Os09t0287000-01)	152	134	2.5	no
Nov-m2417-3p	Os03t0336000-01	Os03g0336000		Pentatricopeptide repeat domain containing protein. (Os03t0336000-01)	1661	1642	1.8	no
Nov-m2417-3p	Os10t0420266-00	Os10g0420266		Hypothetical protein. (Os10t0420266-00)	497	479	2.5	no
Nov-m2417-3p	Os03t0334951-00	Os03g0334951		Hypothetical protein. (Os03t0334951-00)	1248	1229	1.8	no
Nov-m2417-3p	Os01t0514850-00	Os01g0514850		Hypothetical protein. (Os01t0514850-00)	2370	2351	2.5	no
Nov-m2417-3p	Os07t0664150-00	Os07g0664150		Similar to Oxidoreductase, short chain dehydrogenase/reductase family protein, expressed. (Os07t0664150-00)	393	374	2.2	no
Nov-m2417-3p	Os04t0465800-02	Os04g0465800		Similar to OSIGBa0115M15.1 protein. (Os04t0465800-01);Similar to OSIGBa0115M15.1 protein. (Os04t0465800-02)	217	198	2	no
Nov-m2417-3p	Os04t0465800-01	Os04g0465800		Similar to OSIGBa0115M15.1 protein. (Os04t0465800-01);Similar to OSIGBa0115M15.1 protein. (Os04t0465800-02)	305	286	2	no
Nov-m2417-3p	Os08t0541800-00	Os08g0541800		Hypothetical conserved gene. (Os08t0541800-00)	238	220	2.5	no
Nov-m2417-3p	Os05t0110100-02	Os05g0110100		Heat shock protein DnaJ, cysteine-rich domain domain containing protein. (Os05t0110100-01);Heat shock protein DnaJ, cysteine-rich domain domain containing protein. (Os05t0110100-02)	76	58	2	no
Nov-m2417-3p	Os05t0110100-01	Os05g0110100		Heat shock protein DnaJ, cysteine-rich domain domain containing protein. (Os05t0110100-01);Heat shock protein DnaJ, cysteine-rich domain domain containing protein. (Os05t0110100-02)	103	85	2	no
Nov-m2417-3p	Os06t0341600-01	Os06g0341600		Conserved hypothetical protein. (Os06t0341600-01)	160	142	2.5	no
Nov-m2417-3p	Os09t0524800-01	Os09g0524800	BCL-2-ASSOCIATED ATHANOGENE 1	Apoptosis regulator Bcl-2 protein, BAG domain containing protein. (Os09t0524800-01);Apoptosis regulator Bcl-2 protein, BAG domain containing protein. (Os09t0524800-02)	138	120	2	no
Nov-m2417-3p	Os07t0609000-04	Os07g0609000		Stress responsive alpha-beta barrel domain containing protein. (Os07t0609000-01);Dimeric alpha-beta barrel domain containing protein. (Os07t0609000-04)	313	294	2.5	no
Nov-m2417-3p	Os07t0609000-01	Os07g0609000		Stress responsive alpha-beta barrel domain containing protein. (Os07t0609000-01);Dimeric alpha-beta barrel domain containing protein. (Os07t0609000-04)	376	357	2.5	no
Nov-m2417-3p	Os06t0682800-01	Os06g0682800		Zinc finger, CCCH-type domain containing protein. (Os06t0682800-01)	86	68	2.5	no
Nov-m2417-3p	Os08t0504400-01	Os08g0504400		Similar to uncharacterized enzyme involved in pigment biosynthesis. (Os08t0504400-01);Similar to Uncharacterized enzyme involved in pigment biosynthesis. (Os08t0504400-02)	42	24	2.5	no
Nov-m2417-3p	Os03t0708600-01	Os03g0708600	RNA helicase 21	DEAD-like helicase, N-terminal domain containing protein. (Os03t0708600-01);DEAD-like helicase, N-terminal domain containing protein. (Os03t0708600-02)	70	52	2.5	no
Nov-m2417-3p	Os03t0708600-02	Os03g0708600	RNA helicase 21	DEAD-like helicase, N-terminal domain containing protein. (Os03t0708600-01);DEAD-like helicase, N-terminal domain containing protein. (Os03t0708600-02)	69	51	2.5	no
Nov-m2417-3p	Os06t0538400-01	Os06g0538400		Conserved hypothetical protein. (Os06t0538400-01)	571	551	2.2	no
Nov-m2417-3p	Os01t0253100-01	Os01g0253100		Similar to Avr9/Cf-9 induced kinase 1. (Os01t0253100-01);Hypothetical conserved gene. (Os01t0253100-02)	183	165	2.5	no
Nov-m2417-3p	Os04t0650600-01	Os04g0650600		Exonuclease domain containing protein. (Os04t0650600-01)	169	150	2.2	no
Nov-m2417-3p	Os05t0179450-00	Os05g0179450		Hypothetical protein. (Os05t0179450-00)	1071	1051	2.5	no
Nov-m2417-3p	Os07t0236300-01	Os07g0236300		Hypothetical gene. (Os07t0236300-01)	529	510	2	no
Nov-m2417-3p	Os05t0378500-00	Os05g0378500		Transcription factor GRAS domain containing protein. (Os05t0378500-00)	769	751	2	no
Nov-m2417-3p	Os01t0186950-00	Os01g0186950		Hypothetical protein. (Os01t0186950-00)	49	29	2	no
Nov-m2417-3p	Os03t0710600-01	Os03g0710600		Conserved hypothetical protein. (Os03t0710600-01)	368	349	2.5	no
Nov-m2417-3p	Os04t0290000-01	Os04g0290000		Hypothetical conserved gene. (Os04t0290000-01)	192	174	2.5	no
Nov-m2417-3p	Os12t0601400-01	Os12g0601400	IAA31	Similar to Auxin-responsive protein (Aux/IAA) (Fragment). (Os12t0601400-01)	278	259	2.5	no
Nov-m2417-3p	Os02t0217800-00	Os02g0217800		Similar to NOL1R. (Os02t0217800-00)	75	57	2	no
Nov-m2417-3p	Os03t0102600-01	Os03g0102600		Conserved hypothetical protein. (Os03t0102600-01)	316	297	2.2	no
Nov-m2417-3p	Os02t0293400-01	Os02g0293400	SKIP interacting protein 14, SKIPa-interacting protein 14, SKIPa-interacting protein 14	Similar to Ubiquitin ligase SINAT5 (EC 6.3.2.-) (Seven in absentia homolog 5). Splice isoform 2. (Os02t0293400-01)	437	419	2.5	no
Nov-m2417-3p	Os04t0542200-01	Os04g0542200	YELLOW STRIP-LIKE GENE 9	Similar to H0501D11.7 protein. (Os04t0542200-01)	260	241	2.5	no
Nov-m2417-3p	Os04t0574500-01	Os04g0574500	GROWTH-REGULATING FACTOR 12	Similar to Growth-regulating factor 12. (Os04t0574500-01)	381	363	2.5	no
Nov-m2417-3p	Os09t0274800-00	Os09g0274800	S-PHASE KINASE-ASSOCIATED PROTEIN1-LIKE PROTEIN 12, Oryza sativa SKP1-like gene 12	SKP1-like protein. (Os09t0274800-00)	307	289	2.5	no
Nov-m2417-3p	Os07t0512150-00	Os07g0512150		Hypothetical protein. (Os07t0512150-00)	1155	1136	2.5	no
Nov-m2417-3p	Os06t0149166-00	Os06g0149166		Hypothetical protein. (Os06t0149166-00)	2000	1982	2.5	no
Nov-m2417-3p	Os11t0182200-02	Os11g0182200		Transferase family protein. (Os11t0182200-01);Similar to anthranilate N-benzoyltransferase protein 1. (Os11t0182200-02)	926	908	2.5	no
Nov-m2417-3p	Os11t0182200-01	Os11g0182200		Transferase family protein. (Os11t0182200-01);Similar to anthranilate N-benzoyltransferase protein 1. (Os11t0182200-02)	951	933	2.5	no
Nov-m2417-3p	Os06t0639700-00	Os06g0639700		Hypothetical protein. (Os06t0639700-00)	870	851	2.5	no
Nov-m2417-3p	Os01t0329075-00	Os01g0329075		Hypothetical protein. (Os01t0329075-00)	410	392	2.5	no
Nov-m2417-3p	Os02t0709600-02	Os02g0709600		Protein of unknown function DUF617, plant family protein. (Os02t0709600-01);Similar to plant-specific domain TIGR01570 family protein. (Os02t0709600-02)	861	843	2.5	no
Nov-m2417-3p	Os02t0709600-01	Os02g0709600		Protein of unknown function DUF617, plant family protein. (Os02t0709600-01);Similar to plant-specific domain TIGR01570 family protein. (Os02t0709600-02)	732	714	2.5	no
Nov-m2417-3p	Os05t0372900-01	Os05g0372900		Conserved hypothetical protein. (Os05t0372900-01)	872	853	2.5	no
Nov-m2417-3p	Os02t0588600-01	Os02g0588600		Conserved hypothetical protein. (Os02t0588600-01)	65	46	2.5	no
Nov-m2417-3p	Os12t0183100-02	Os12g0183100		Similar to Branched chain alpha-keto acid dehydrogenase E1-alpha subunit (Fragment). (Os12t0183100-01);Similar to Branched-chain alpha keto-acid dehydrogenase E1 alpha subunit-like protein. (Os12t0183100-02);Similar to Branched-chain alpha keto-acid dehydrogenase E1 alpha subunit-like protein. (Os12t0183100-03)	329	311	2.5	no
Nov-m2417-3p	Os03t0150600-01	Os03g0150600	PHOSPHATE TRANSPORTER 1	Pi transporter, Pi homeostasis (Os03t0150600-01);Similar to Isoform 2 of Inorganic phosphate transporter 1-1. (Os03t0150600-02)	1411	1392	2.2	no
Nov-m2417-3p	Os06t0711200-01	Os06g0711200		Conserved hypothetical protein. (Os06t0711200-01)	123	105	2	no
Nov-m2417-3p	Os11t0198250-00	Os11g0198250		Hypothetical gene. (Os11t0198250-00)	744	726	2.5	no
Nov-m2417-3p	Os01t0586450-00	Os01g0586450		Hypothetical protein. (Os01t0586450-00)	58	40	2.5	no
Nov-m2417-3p	Os01t0175850-00	Os01g0175850		UDP-glucuronosyl/UDP-glucosyltransferase domain containing protein. (Os01t0175850-00)	1015	997	1.5	no
Nov-m2417-3p	Os06t0671900-01	Os06g0671900	BETA-TUBULIN 3	Similar to Tubulin beta-3 chain. (Os06t0671900-01)	99	81	2.5	no
Nov-m2417-3p	Os08t0460600-01	Os08g0460600	CYTOKININ OXIDASE/DEHYDROGENASE 11	Similar to Cytokinin dehydrogenase 11. (Os08t0460600-01)	1392	1374	2.5	no
Nov-m2417-3p	Os06t0670300-01	Os06g0670300		Homeodomain-like containing protein. (Os06t0670300-01)	924	906	2.5	no
Nov-m2417-3p	Os03t0374600-01	Os03g0374600		Glycoside hydrolase, family 17 protein. (Os03t0374600-01);Similar to Glucan endo-1,3-beta-glucosidase 4. (Os03t0374600-02)	778	759	2.5	no
Nov-m2417-3p	Os03t0374600-02	Os03g0374600		Glycoside hydrolase, family 17 protein. (Os03t0374600-01);Similar to Glucan endo-1,3-beta-glucosidase 4. (Os03t0374600-02)	378	359	2.5	no
Nov-m2417-3p	Os12t0480800-00	Os12g0480800		Protein of unknown function DUF247, plant domain containing protein. (Os12t0480800-00)	295	276	2	no
Nov-m2417-3p	Os03t0366525-00	Os03g0366525		Hypothetical protein. (Os03t0366525-00)	1338	1318	2	no
Nov-m2417-3p	Os07t0681100-01	Os07g0681100		Similar to Receptor-like protein kinase. (Os07t0681100-01);Similar to Receptor-like protein kinase. (Os07t0681100-02);Similar to Receptor-like protein kinase. (Os07t0681100-03);Similar to Leucine-rich repeat receptor-like protein kinase (Fragment). (Os07t0681100-04)	259	241	1.5	no
Nov-m2417-3p	Os07t0681100-03	Os07g0681100		Similar to Receptor-like protein kinase. (Os07t0681100-01);Similar to Receptor-like protein kinase. (Os07t0681100-02);Similar to Receptor-like protein kinase. (Os07t0681100-03);Similar to Leucine-rich repeat receptor-like protein kinase (Fragment). (Os07t0681100-04)	101	83	1.5	no
Nov-m2417-3p	Os03t0151000-00	Os03g0151000		Conserved hypothetical protein. (Os03t0151000-00)	537	519	2.5	no
Nov-m2417-3p	Os09t0413600-01	Os09g0413600		Ribosomal protein L34e domain containing protein. (Os09t0413600-01);Hypothetical conserved gene. (Os09t0413600-02)	1306	1286	2	no
Nov-m2417-3p	Os09t0521900-01	Os09g0521900	REDUCED ADH ACTIVITY	Holliday junction resolvase, 5'-flap endonuclease, Homologous recombinational DNA repair, Microspore development (Os09t0521900-01)	112	94	2.5	no
Nov-m2417-3p	Os06t0644600-01	Os06g0644600	OsWD40-131	Similar to predicted protein. (Os06t0644600-01)	76	58	2.5	no
Nov-m2417-3p	Os11t0233800-01	Os11g0233800	RECEPTOR-LIKE CYTOPLASMIC KINASE 320	Serine/threonine protein kinase-related domain containing protein. (Os11t0233800-01)	2019	1999	2.5	no
Nov-m2417-3p	Os05t0468600-00	Os05g0468600		Similar to UGP3 (UDP-GLUCOSE PYROPHOSPHORYLASE 3). (Os05t0468600-00)	251	233	2	no
Nov-m2417-3p	Os12t0617100-01	Os12g0617100		Similar to Translation initiation factor eIF-2B delta subunit (eIF-2B GDP-GTP exchange factor) (Guanine nucleotide exchange factor subunit GCD2) (GCD complex subunit GCD2). (Os12t0617100-01)	84	65	2.2	no
Nov-m2417-3p	Os12t0596501-00	Os12g0596501		Hypothetical protein. (Os12t0596501-00)	1396	1378	2.5	no
Nov-m2417-3p	Os04t0677200-01	Os04g0677200		Similar to H0402C08.6 protein. (Os04t0677200-01)	1305	1287	2.5	no
Nov-m2417-3p	Os04t0617800-01	Os04g0617800	Imidazoleglycerol-phosphate dehydratase	Similar to Imidazoleglycerol-phosphate dehydratase 1 (EC 4.2.1.19) (IGPD 1). (Os04t0617800-01)	262	244	2.5	no
Nov-m2417-3p	Os07t0529700-01	Os07g0529700	XYLOGLUCAN ENDOTRANSGLUCOSYDASE/HYDROLASE 1	Similar to Xyloglucan endotransglucosylase/hydrolase 1. (Os07t0529700-01);Similar to Xyloglucan endo-transglycosylase-like protein. (Os07t0529700-02)	807	789	2.5	no
Nov-m2417-3p	Os01t0203800-02	Os01g0203800		Protein of unknown function DUF641, plant domain containing protein. (Os01t0203800-01);Protein of unknown function DUF641, plant domain containing protein. (Os01t0203800-02)	1515	1497	2.5	no
Nov-m2417-3p	Os03t0430575-00	Os03g0430575		Hypothetical protein. (Os03t0430575-00)	1669	1651	2.5	no
Nov-m2417-3p	Os03t0626200-01	Os03g0626200		Conserved hypothetical protein. (Os03t0626200-01)	56	38	2	no
Nov-m2417-3p	Os05t0366900-01	Os05g0366900		Conserved hypothetical protein. (Os05t0366900-01)	154	136	2.5	no
Nov-m2417-3p	Os06t0633375-00	Os06g0633375		Hypothetical protein. (Os06t0633375-00)	146	128	2.5	no
Nov-m2417-3p	Os03t0124200-02	Os03g0124200	Catharanthus roseus receptor-like kinase1-like kinase 6	Similar to Pto-like protein kinase F. (Os03t0124200-01);Similar to Protein kinase domain containing protein, expressed. (Os03t0124200-02)	1435	1417	2	no
Nov-m2417-3p	Os07t0546000-01	Os07g0546000	isopentenyl diphosphate isomerase, IPP isomerase	Similar to Isopentenyl pyrophosphate:dimethyllallyl pyrophosphate isomerase (EC 5.3.3.2) (Fragment). (Os07t0546000-01)	119	99	1.5	no
Nov-m2417-3p	Os09t0485900-01	Os09g0485900	RPL9	Similar to 60S ribosomal protein L9 (Gibberellin-regulated protein GA). (Os09t0485900-01)	55	37	2	no
Nov-m2417-3p	Os08t0205300-02	Os08g0205300	SET protein 28	Hypothetical conserved gene. (Os08t0205300-01);SET domain containing protein. (Os08t0205300-02);Hypothetical conserved gene. (Os08t0205300-03)	37	19	2	no
Nov-m2417-3p	Os03t0292600-00	Os03g0292600		Hypothetical protein. (Os03t0292600-00)	25	6	2.2	no
Nov-m2417-3p	Os05t0508900-01	Os05g0508900		Similar to cDNA clone:001-011-D03, full insert sequence. (Os05t0508900-01)	237	218	0	no
Nov-m2417-3p	Os06t0136201-01	Os06g0136201		Hypothetical gene. (Os06t0136201-01)	4377	4359	1.5	no
Nov-m2417-3p	Os06t0610350-01	Os06g0610350	MONOCULM 1, monoculm1, Monoculm 1, Protein MONOCULM 1	GRAS family nuclear protein, Control of tillering (Os06t0610350-01)	1640	1621	2.5	no
Nov-m2417-3p	Os12t0147500-01	Os12g0147500		DNA/RNA helicase, DEAD/DEAH box type, N-terminal domain containing protein. (Os12t0147500-01)	471	453	2.5	no
Nov-m2417-3p	Os02t0822300-00	Os02g0822300		Similar to RNA-binding protein Nova-1. (Os02t0822300-00)	96	78	2	no
Nov-m2417-3p	Os11t0146000-01	Os11g0146000		Conserved hypothetical protein. (Os11t0146000-01)	264	245	2.2	no
Nov-m2417-3p	Os11t0160400-01	Os11g0160400		Conserved hypothetical protein. (Os11t0160400-01)	302	284	2.5	no
Nov-m2417-3p	Os03t0805850-00	Os03g0805850		Hypothetical protein. (Os03t0805850-00)	1264	1246	2.5	no
Nov-m2417-3p	Os05t0107101-00	Os05g0107101		Conserved hypothetical protein. (Os05t0107101-00)	975	957	2.5	no
Nov-m2417-3p	Os06t0179100-00	Os06g0179100		Similar to H0306F03.13 protein. (Os06t0179100-00)	352	334	2.5	no
Nov-m2417-3p	Os02t0132600-01	Os02g0132600		Conserved hypothetical protein. (Os02t0132600-01);Hypothetical conserved gene. (Os02t0132600-02)	125	105	2.5	no
Nov-m2417-3p	Os11t0538400-01	Os11g0538400	F-box protein 604	Cyclin-like F-box domain containing protein. (Os11t0538400-01)	2131	2113	2.5	no
Nov-m2417-3p	Os05t0172800-01	Os05g0172800		Conserved hypothetical protein. (Os05t0172800-01)	791	772	2.2	no
Nov-m2417-3p	Os08t0496800-01	Os08g0496800	RAFTIN1	Similar to RAFTIN1a protein (RAFTIN1a anther protein). (Os08t0496800-01)	441	421	2.5	no
Nov-m2417-3p	Os05t0383100-01	Os05g0383100		Clathrin adaptor, mu subunit domain containing protein. (Os05t0383100-01)	102	84	2	no
Nov-m2417-3p	Os09t0103500-01	Os09g0103500		Pseudouridine synthase domain containing protein. (Os09t0103500-01)	242	224	2.5	no
Nov-m2417-3p	Os02t0630300-01	Os02g0630300	GIBBERELLIN 2-OXIDASE 9	2OG-Fe(II) oxygenase domain containing protein. (Os02t0630300-01);Similar to cDNA clone:002-146-E04, full insert sequence. (Os02t0630300-02)	305	287	2.5	no
Nov-m2417-3p	Os01t0680700-01	Os01g0680700		Protein of unknown function DUF1639 family protein. (Os01t0680700-01);Hypothetical conserved gene. (Os01t0680700-02);Hypothetical conserved gene. (Os01t0680700-03)	938	920	2.5	no
Nov-m2417-3p	Os01t0680700-02	Os01g0680700		Protein of unknown function DUF1639 family protein. (Os01t0680700-01);Hypothetical conserved gene. (Os01t0680700-02);Hypothetical conserved gene. (Os01t0680700-03)	938	920	2.5	no
Nov-m2417-3p	Os01t0680700-03	Os01g0680700		Protein of unknown function DUF1639 family protein. (Os01t0680700-01);Hypothetical conserved gene. (Os01t0680700-02);Hypothetical conserved gene. (Os01t0680700-03)	932	914	2.5	no
Nov-m2417-3p	Os09t0518400-00	Os09g0518400		Similar to UDP-glycosyltransferase UGT74H5. (Os09t0518400-00)	1066	1048	2.5	no
Nov-m2417-3p	Os09t0539500-01	Os09g0539500	S-PHASE KINASE-ASSOCIATED PROTEIN1-LIKE PROTEIN 20, Oryza sativa SKP1-like gene 20	Similar to SKP1-like protein 1A. (Os09t0539500-01)	340	322	2.5	no
Nov-m2417-3p	Os08t0475000-00	Os08g0475000		Lipase, GDXG, active site domain containing protein. (Os08t0475000-00)	967	949	2.5	no
Nov-m2417-3p	Os07t0635700-00	Os07g0635700		Cytochrome P450 family protein. (Os07t0635700-00)	853	833	2.2	no
Nov-m2417-3p	Os01t0243600-00	Os01g0243600		Conserved hypothetical protein. (Os01t0243600-00)	116	98	2.5	no
Nov-m2417-3p	Os08t0110500-01	Os08g0110500	PUB15, Plant U-Box 15, plant U-box-containing protein 15, U-box protein 15	U-box/ARM repeat E3 ligase, Stress response, Regulation of cell death, Blast disease resistance (Os08t0110500-01)	104	86	2	no
Nov-m2417-3p	Os05t0380900-01	Os05g0380900	CALMODULIN-LIKE PROTEIN 15	Similar to Polcalcin Jun o 2 (Calcium-binding pollen allergen Jun o 2). (Os05t0380900-01)	238	220	2.5	no
Nov-m2417-3p	Os09t0444700-01	Os09g0444700		Similar to mitochondrial carrier-like protein. (Os09t0444700-01)	701	682	2.2	no
Nov-m2417-3p	Os03t0372700-01	Os03g0372700		Similar to low temperature viability protein. (Os03t0372700-01);Low temperature viability protein family protein. (Os03t0372700-02)	137	119	2.5	no
Nov-m2417-3p	Os03t0372700-02	Os03g0372700		Similar to low temperature viability protein. (Os03t0372700-01);Low temperature viability protein family protein. (Os03t0372700-02)	118	100	2.5	no
Nov-m2417-3p	Os02t0185300-01	Os02g0185300		Cytochrome P450 family protein. (Os02t0185300-01)	902	884	2.5	no
Nov-m2417-3p	Os02t0134500-01	Os02g0134500		Similar to UPF0497 membrane protein Sb04g002820. (Os02t0134500-01)	283	264	2	no
Nov-m2417-3p	Os10t0534500-02	Os10g0534500	Catharanthus roseus receptor-like kinase1-like kinase 16	Similar to Resistance protein candidate (Fragment). (Os10t0534500-01);Similar to Resistance protein candidate (Fragment). (Os10t0534500-02)	1788	1770	2	no
Nov-m2417-3p	Os10t0534500-01	Os10g0534500	Catharanthus roseus receptor-like kinase1-like kinase 16	Similar to Resistance protein candidate (Fragment). (Os10t0534500-01);Similar to Resistance protein candidate (Fragment). (Os10t0534500-02)	1874	1856	2	no
Nov-m2417-3p	Os03t0669200-01	Os03g0669200	heterotrimeric G protein beta 1 subunit, heterotrimeric G protein b-subunit 1, G protein beta subunit 1	Heterotrimeric G protein b-subunit, Regulation of cellular proliferation, Seed fertility (Os03t0669200-01)	43	25	2	no
Nov-m2417-3p	Os06t0187900-02	Os06g0187900	RSZ21A	RNA recognition motif, RNP-1 domain containing protein. (Os06t0187900-01);RNA recognition motif, RNP-1 domain containing protein. (Os06t0187900-02)	98	80	2	no
Nov-m2417-3p	Os06t0187900-01	Os06g0187900	RSZ21A	RNA recognition motif, RNP-1 domain containing protein. (Os06t0187900-01);RNA recognition motif, RNP-1 domain containing protein. (Os06t0187900-02)	106	88	2	no
Nov-m2417-3p	Os01t0590900-01	Os01g0590900		Similar to Serine/threonine-protein kinase AFC3. (Os01t0590900-01)	183	164	2	no
Nov-m2417-3p	Os04t0680700-02	Os04g0680700		DNA mismatch repair protein MutS, core domain containing protein. (Os04t0680700-01);Similar to H0901F07.7 protein. (Os04t0680700-02)	145	127	2	no
Nov-m2417-3p	Os04t0680700-01	Os04g0680700		DNA mismatch repair protein MutS, core domain containing protein. (Os04t0680700-01);Similar to H0901F07.7 protein. (Os04t0680700-02)	153	135	2	no
Nov-m2417-3p	Os04t0210250-01	Os04g0210250		Hypothetical gene. (Os04t0210250-01)	2091	2073	2	no
Nov-m2417-3p	Os07t0613800-00	Os07g0613800		Protein of unknown function DUF1677, plant domain containing protein. (Os07t0613800-00)	420	402	2.5	no
Nov-m2417-3p	Os04t0270200-01	Os04g0270200		Uncharacterised protein family UPF0172 domain containing protein. (Os04t0270200-01)	210	191	2.5	no
Nov-m2417-3p	Os04t0423100-00	Os04g0423100		Monooxygenase, FAD-binding domain containing protein. (Os04t0423100-00)	1217	1198	2.5	no
Nov-m2417-3p	Os06t0694100-01	Os06g0694100		Similar to cDNA clone:J033051C12, full insert sequence. (Os06t0694100-01);Hypothetical conserved gene. (Os06t0694100-02)	380	362	2.5	no
Nov-m2417-3p	Os06t0694100-02	Os06g0694100		Similar to cDNA clone:J033051C12, full insert sequence. (Os06t0694100-01);Hypothetical conserved gene. (Os06t0694100-02)	345	327	2.5	no
Nov-m2417-3p	Os08t0387200-01	Os08g0387200		Protein of unknown function DUF81 family protein. (Os08t0387200-01)	366	348	2.5	no
Nov-m2417-3p	Os02t0177300-00	Os02g0177300	RICE SQUAMOSA PROMOTER-BINDING-LIKE 5	Squamosa-promoter binding protein 1. (Os02t0177300-00)	901	883	2	no
Nov-m2417-3p	Os01t0603100-01	Os01g0603100		NB-ARC domain containing protein. (Os01t0603100-01)	378	359	2.2	no
Nov-m2417-3p	Os04t0537100-01	Os04g0537100	SMALL AUXIN-UP RNA 19	Similar to Auxin-induced protein X15. (Os04t0537100-01)	567	548	2.5	no
Nov-m2417-3p	Os08t0120000-02	Os08g0120000	SUCCINATE DEHYDROGENASE SUBUNIT 2	Succinate dehydrogenase iron-protein subunit (SDHB). (Os08t0120000-01);Succinate dehydrogenase iron-protein subunit (SDHB). (Os08t0120000-02);Succinate dehydrogenase iron-protein subunit (SDHB). (Os08t0120000-04);Similar to Chimeric SDH2-RPS14 protein. (Os08t0120000-05)	196	178	2	no
Nov-m2417-3p	Os08t0120000-01	Os08g0120000	SUCCINATE DEHYDROGENASE SUBUNIT 2	Succinate dehydrogenase iron-protein subunit (SDHB). (Os08t0120000-01);Succinate dehydrogenase iron-protein subunit (SDHB). (Os08t0120000-02);Succinate dehydrogenase iron-protein subunit (SDHB). (Os08t0120000-04);Similar to Chimeric SDH2-RPS14 protein. (Os08t0120000-05)	198	180	2	no
Nov-m2417-3p	Os10t0471700-01	Os10g0471700	KIP-RELATED PROTEIN 4	Similar to cDNA clone:J033067M05, full insert sequence. (Os10t0471700-01);Similar to Cyclin-dependent kinase inhibitor 7. (Os10t0471700-02)	351	333	2.5	no
Nov-m2417-3p	Os09t0444550-00	Os09g0444550		Hypothetical protein. (Os09t0444550-00)	461	443	2	no
Nov-m2417-3p	Os11t0151300-01	Os11g0151300		Similar to 60S ribosomal protein L26-1. (Os11t0151300-01)	65	47	2.5	no
Nov-m2417-3p	Os05t0178000-00	Os05g0178000		NPH3 domain containing protein. (Os05t0178000-00)	55	37	2	no
Nov-m2417-3p	Os08t0110400-01	Os08g0110400		Protein of unknown function DUF266, plant family protein. (Os08t0110400-01)	409	390	2.5	no
Nov-m2417-3p	Os09t0507100-00	Os09g0507100	RICE SQUAMOSA PROMOTER-BINDING-LIKE 18	Similar to Squamosa-promoter binding-like protein 11. (Os09t0507100-00)	229	210	2.5	no
Nov-m2417-3p	Os04t0400000-00	Os04g0400000		Similar to OSIGBa0113L04.2 protein. (Os04t0400000-00)	804	785	2.5	no
Nov-m2417-3p	Os02t0712512-00	Os02g0712512		Hypothetical protein. (Os02t0712512-00)	682	664	2.5	no
Nov-m2417-3p	Os08t0433300-00	Os08g0433300		Sialidase domain containing protein. (Os08t0433300-00)	472	454	2.5	no
Nov-m2417-3p	Os07t0204250-00	Os07g0204250		Hypothetical protein. (Os07t0204250-00)	583	564	2.5	no
Nov-m2417-3p	Os08t0547350-00	Os08g0547350		Hypothetical protein. (Os08t0547350-00)	695	676	2.2	no
Nov-m2417-3p	Os03t0414100-01	Os03g0414100		Conserved hypothetical protein. (Os03t0414100-01)	849	831	2.5	no
Nov-m2417-3p	Os07t0681100-02	Os07g0681100		Similar to Receptor-like protein kinase. (Os07t0681100-01);Similar to Receptor-like protein kinase. (Os07t0681100-02);Similar to Receptor-like protein kinase. (Os07t0681100-03);Similar to Leucine-rich repeat receptor-like protein kinase (Fragment). (Os07t0681100-04)	159	141	1.5	no
Nov-m2417-3p	Os09t0369050-01	Os09g0369050		Similar to DRE binding factor 2. (Os09t0369050-01)	477	459	2.5	no
Nov-m2417-3p	Os01t0924933-01	Os01g0924933	DEFECTIVE POLLEN WALL 2	Transferase family protein. (Os01t0924933-01);BAHD/HXXXD acyltransferase (class V), Polymerized protective layer synthesis of anther cuticle and pollen wall (Os01t0924933-02)	75	57	2	no
Nov-m2417-3p	Os06t0218150-00	Os06g0218150		Conserved hypothetical protein. (Os06t0218150-00)	214	194	2	no
Nov-m2417-3p	Os07t0230600-00	Os07g0230600		Hypothetical conserved gene. (Os07t0230600-00)	321	303	2	no
Nov-m2417-3p	Os12t0536300-00	Os12g0536300		Hypothetical conserved gene. (Os12t0536300-00)	311	291	2.5	no
Nov-m2417-3p	Os02t0135700-01	Os02g0135700		DNA polymerase V family protein. (Os02t0135700-01);Hypothetical conserved gene. (Os02t0135700-02)	196	178	2.5	no
Nov-m2417-3p	Os03t0273800-01	Os03g0273800		HAD-superfamily hydrolase, subfamily IA, variant 3 domain containing protein. (Os03t0273800-01)	635	616	2.5	no
Nov-m2417-3p	Os05t0516300-01	Os05g0516300		Conserved hypothetical protein. (Os05t0516300-01)	86	67	2.5	no
Nov-m2417-3p	Os02t0580300-02	Os02g0580300	GIBBERELLIN-INSENSITIVE DWARF 2	Similar to 14-3-3 protein 6. (Os02t0580300-01);Similar to 14-3-3 protein 6. (Os02t0580300-02);Similar to 14-3-3 protein 6. (Os02t0580300-03);F-box protein, Positive regulator of GA signaling (Os02t0580300-04)	102	84	2.5	no
Nov-m2417-3p	Os09t0469400-01	Os09g0469400	ISOAMYLASE 3	Similar to isoamylase-type starch debranching enzyme ISO3. (Os09t0469400-01);Similar to isoamylase-type starch debranching enzyme ISO3. (Os09t0469400-02)	358	339	1.8	no
Nov-m2417-3p	Os02t0104700-01	Os02g0104700	Nitric Oxide-Associated1	Nitric oxide synthase, Chloroplast ribosome biogenesis and/or translation (Os02t0104700-01);Similar to Nitric oxide associated 1. (Os02t0104700-02)	317	297	2.5	no
Nov-m2417-3p	Os06t0702700-01	Os06g0702700		Butirosin biosynthesis, BtrG-like domain containing protein. (Os06t0702700-01)	153	135	2	no
Nov-m2417-3p	Os04t0487200-01	Os04g0487200		Serine/threonine protein kinase domain containing protein. (Os04t0487200-01)	822	804	2.5	no
Nov-m2417-3p	Os02t0110200-02	Os02g0110200	HYDROPEROXIDE LYASE 3	Fatty acid 13-hydroperoxide lyase (CYP74B), Plant defense (Os02t0110200-01);Similar to Hydroperoxide lyase. (Os02t0110200-02)	485	466	2.2	no
Nov-m2417-3p	Os02t0110200-01	Os02g0110200	HYDROPEROXIDE LYASE 3	Fatty acid 13-hydroperoxide lyase (CYP74B), Plant defense (Os02t0110200-01);Similar to Hydroperoxide lyase. (Os02t0110200-02)	543	524	2.2	no
Nov-m2417-3p	Os02t0285700-01	Os02g0285700		Similar to predicted protein. (Os02t0285700-01)	3384	3366	2.5	no
Nov-m2417-3p	Os10t0365050-01	Os10g0365050		Hypothetical gene. (Os10t0365050-01)	465	445	2	no
Nov-m2417-3p	Os10t0341401-01	Os10g0341401		Hypothetical gene. (Os10t0341401-01)	684	665	2.5	no
Nov-m2417-3p	Os08t0179400-00	Os08g0179400	basic helix-loop-helix protein 070	Hypothetical conserved gene. (Os08t0179400-00)	751	732	2	no
Nov-m2417-3p	Os07t0163900-00	Os07g0163900		Pentatricopeptide repeat domain containing protein. (Os07t0163900-00)	523	504	2.5	no
Nov-m2417-3p	Os05t0511400-01	Os05g0511400		Similar to Protein kinase GhCLK1 (Fragment). (Os05t0511400-01)	207	188	2.5	no
Nov-m2417-3p	Os08t0120000-05	Os08g0120000	SUCCINATE DEHYDROGENASE SUBUNIT 2	Succinate dehydrogenase iron-protein subunit (SDHB). (Os08t0120000-01);Succinate dehydrogenase iron-protein subunit (SDHB). (Os08t0120000-02);Succinate dehydrogenase iron-protein subunit (SDHB). (Os08t0120000-04);Similar to Chimeric SDH2-RPS14 protein. (Os08t0120000-05)	194	176	2	no
Nov-m2417-3p	Os08t0120000-04	Os08g0120000	SUCCINATE DEHYDROGENASE SUBUNIT 2	Succinate dehydrogenase iron-protein subunit (SDHB). (Os08t0120000-01);Succinate dehydrogenase iron-protein subunit (SDHB). (Os08t0120000-02);Succinate dehydrogenase iron-protein subunit (SDHB). (Os08t0120000-04);Similar to Chimeric SDH2-RPS14 protein. (Os08t0120000-05)	196	178	2	no
Nov-m2417-3p	Os01t0681000-01	Os01g0681000		Uncharacterised protein family UPF0089 domain containing protein. (Os01t0681000-01)	821	802	2.5	no
Nov-m2417-3p	Os04t0504901-01	Os04g0504901		Hypothetical gene. (Os04t0504901-01)	1382	1364	2.5	no
Nov-m2417-3p	Os09t0491644-01	Os09g0491644		Conserved hypothetical protein. (Os09t0491644-01)	689	671	2.5	no
Nov-m2417-3p	Os10t0471700-02	Os10g0471700	KIP-RELATED PROTEIN 4	Similar to cDNA clone:J033067M05, full insert sequence. (Os10t0471700-01);Similar to Cyclin-dependent kinase inhibitor 7. (Os10t0471700-02)	334	316	2.5	no
Nov-m2417-3p	Os12t0446700-01	Os12g0446700		Protein of unknown function DUF1649 family protein. (Os12t0446700-01)	124	106	2.5	no
Nov-m2417-3p	Os01t0101800-01	Os01g0101800		Conserved hypothetical protein. (Os01t0101800-01)	124	106	2.5	no
Nov-m2417-3p	Os04t0449200-01	Os04g0449200		Xyloglucan fucosyltransferase family protein. (Os04t0449200-01)	868	850	2	no
Nov-m2417-3p	Os09t0509300-01	Os09g0509300		Similar to HRGP. (Os09t0509300-01)	285	267	2.5	no
Nov-m2417-3p	Os01t0227700-01	Os01g0227700		Cytochrome P450 family protein. (Os01t0227700-01)	207	189	2.5	no
Nov-m2417-3p	Os07t0113500-00	Os07g0113500		Pentatricopeptide repeat domain containing protein. (Os07t0113500-00)	54	36	2.5	no
Nov-m2417-3p	Os01t0227800-01	Os01g0227800		Similar to cDNA, clone: J075083L18, full insert sequence. (Os01t0227800-01)	912	892	2	no
Nov-m2417-3p	Os02t0185400-01	Os02g0185400		Cytochrome P450 domain containing protein. (Os02t0185400-01)	838	820	2.5	no
Nov-m2417-3p	Os01t0109201-01	Os01g0109201		Hypothetical gene. (Os01t0109201-01)	1851	1833	2.5	no
Nov-m2417-3p	Os12t0559100-01	Os12g0559100		Conserved hypothetical protein. (Os12t0559100-01)	59	40	2.5	no
Nov-m2417-3p	Os07t0608900-01	Os07g0608900		Similar to cDNA clone:001-031-A11, full insert sequence (Fragment). (Os07t0608900-01)	403	384	2.5	no
Nov-m2417-3p	Os02t0538700-02	Os02g0538700		Harpin-induced 1 domain containing protein. (Os02t0538700-01);Harpin-induced 1 domain containing protein. (Os02t0538700-02)	726	707	2.2	no
Nov-m2417-3p	Os02t0538700-01	Os02g0538700		Harpin-induced 1 domain containing protein. (Os02t0538700-01);Harpin-induced 1 domain containing protein. (Os02t0538700-02)	751	732	2.2	no
Nov-m2417-3p	Os02t0114700-01	Os02g0114700		Similar to Phosphorylation regulatory protein HP-10. (Os02t0114700-01)	55	37	2	no
Nov-m2417-3p	Os04t0633900-00	Os04g0633900		Similar to H0315F07.1 protein. (Os04t0633900-00)	1008	988	1.8	no
Nov-m2417-3p	Os02t0104700-02	Os02g0104700	Nitric Oxide-Associated1	Nitric oxide synthase, Chloroplast ribosome biogenesis and/or translation (Os02t0104700-01);Similar to Nitric oxide associated 1. (Os02t0104700-02)	327	307	2.5	no
Nov-m2417-3p	Os10t0467900-01	Os10g0467900		Protein kinase, catalytic domain domain containing protein. (Os10t0467900-01)	2557	2538	2	no
Nov-m2417-3p	Os08t0226400-00	Os08g0226400	MATH-BTB protein 19, MDC protein with a BTB domain 19, MDC protein having BTB domain 19	Hypothetical conserved gene. (Os08t0226400-00)	150	132	2.5	no
Nov-m2417-3p	Os05t0222200-02	Os05g0222200	ABC TRANSPORTER G FAMILY MEMBER 12	ABC transporter-like domain containing protein. (Os05t0222200-01);ABC transporter-like domain containing protein. (Os05t0222200-02)	1058	1040	1.8	no
Nov-m2417-3p	Os05t0222200-01	Os05g0222200	ABC TRANSPORTER G FAMILY MEMBER 12	ABC transporter-like domain containing protein. (Os05t0222200-01);ABC transporter-like domain containing protein. (Os05t0222200-02)	1213	1195	1.8	no
Nov-m2417-3p	Os07t0194800-01	Os07g0194800		Similar to galactosyltransferase/ transferase, transferring hexosyl groups. (Os07t0194800-01);Similar to Galactosyltransferase/ transferase, transferring hexosyl groups. (Os07t0194800-02)	81	63	2	no
Nov-m2417-3p	Os03t0700200-01	Os03g0700200	Thionin 39	Conserved hypothetical protein. (Os03t0700200-01)	441	422	2.5	no
Nov-m2417-3p	Os09t0397700-02	Os09g0397700		Glutathione-dependent formaldehyde-activating, GFA family protein. (Os09t0397700-01);Glutathione-dependent formaldehyde-activating, GFA family protein. (Os09t0397700-02)	472	454	2.5	no
Nov-m2417-3p	Os04t0616282-00	Os04g0616282	RECEPTOR-LIKE CYTOPLASMIC KINASE 159	Similar to H0525G02.9 protein. (Os04t0616282-00)	189	170	2	no
Nov-m2417-3p	Os09t0499300-00	Os09g0499300		Hypothetical conserved gene. (Os09t0499300-00)	352	333	2	no
Nov-m2417-3p	Os09t0322900-00	Os09g0322900		Inositol monophosphatase domain containing protein. (Os09t0322900-00)	179	159	2.5	no
Nov-m2417-3p	Os02t0483800-00	Os02g0483800		Transferase domain containing protein. (Os02t0483800-00)	1111	1092	2.2	no
Nov-m2417-3p	Os09t0489800-02	Os09g0489800		Hypothetical protein. (Os09t0489800-01);Hypothetical protein. (Os09t0489800-02)	462	443	2	no
Nov-m2417-3p	Os09t0489800-01	Os09g0489800		Hypothetical protein. (Os09t0489800-01);Hypothetical protein. (Os09t0489800-02)	468	449	2	no
Nov-m2417-3p	Os01t0233000-01	Os01g0233000	developmentally regulated plasma membrane polypeptide 1	DREPP plasma membrane polypeptide family protein. (Os01t0233000-01)	662	644	2.5	no
Nov-m2417-3p	Os01t0580800-01	Os01g0580800		Similar to submergence induced protein SI397. (Os01t0580800-01)	789	771	2.5	no
Nov-m2417-3p	Os09t0525200-01	Os09g0525200		Protein of unknown function DUF947 family protein. (Os09t0525200-01)	37	19	2	no
Nov-m2417-3p	Os07t0642950-00	Os07g0642950		Hypothetical gene. (Os07t0642950-00)	755	737	2.5	no
Nov-m2417-3p	Os11t0145700-00	Os11g0145700		Similar to SPRY domain containing protein. (Os11t0145700-00)	377	358	2.5	no
Nov-m2417-3p	Os01t0558200-01	Os01g0558200		Glutamate/phenylalanine/leucine/valine dehydrogenase domain containing protein. (Os01t0558200-01)	145	127	2.5	no
Nov-m2417-3p	Os08t0440000-01	Os08g0440000		Vesicle transport v-SNARE family protein. (Os08t0440000-01);Vesicle transport v-SNARE family protein. (Os08t0440000-02)	234	215	2.5	no
Nov-m2417-3p	Os08t0440000-02	Os08g0440000		Vesicle transport v-SNARE family protein. (Os08t0440000-01);Vesicle transport v-SNARE family protein. (Os08t0440000-02)	178	159	2.5	no
Nov-m2417-3p	Os01t0275900-00	Os01g0275900		Hypothetical conserved gene. (Os01t0275900-00)	2004	1986	2	no
Nov-m2417-3p	Os03t0390000-02	Os03g0390000		Similar to Ribosomal protein s6 RPS6-2. (Os03t0390000-02)	45	27	2.5	no
Nov-m2417-3p	Os02t0483500-01	Os02g0483500	malonyltransferase 2, flavonol 3-O-glucoside malonyltransferase	Transferase family protein. (Os02t0483500-01)	1156	1137	2.2	no
Nov-m2417-3p	Os02t0183500-00	Os02g0183500		Hypothetical conserved gene. (Os02t0183500-00)	374	356	2.5	no
Nov-m2417-3p	Os07t0660700-01	Os07g0660700	OsWD40-149	WD repeat protein 55 domain containing protein. (Os07t0660700-01)	104	86	2.5	no
Nov-m2417-3p	Os11t0643100-01	Os11g0643100	TRYPTAMINE BENZOYL TRANSFERASE 2	Transferase family protein. (Os11t0643100-01)	724	706	2	no
Nov-m2417-3p	Os11t0128000-01	Os11g0128000		Similar to secondary cell wall-related glycosyltransferase family 47. (Os11t0128000-01)	296	278	2.5	no
Nov-m2417-3p	Os03t0244700-01	Os03g0244700		Armadillo-like helical domain containing protein. (Os03t0244700-01)	804	785	2.5	no
Nov-m2417-3p	Os06t0606000-01	Os06g0606000	CALCINEURIN B-LIKE PROTEIN-INTERACTING PROTEIN KINASE 24	Similar to CBL-interacting serine/threonine-protein kinase 24 (EC 2.7.1.37) (SNF1-related kinase 3.11) (SALT OVERLY SENSITIVE 2 protein). (Os06t0606000-01)	240	220	2.5	no
Nov-m2417-3p	Os04t0556900-01	Os04g0556900		Similar to OSIGBa0137D06.4 protein. (Os04t0556900-01)	96	77	2.2	no
Nov-m2417-3p	Os01t0648000-01	Os01g0648000	salt-sensitive K1 uptake channel OsAKT1 K+ channel alpha subunit	Potassium channel, Potassium uptake, Salt stress tolerance (Os01t0648000-01)	2217	2198	2.5	no
Nov-m2417-3p	Os05t0548600-00	Os05g0548600		Pentatricopeptide repeat domain containing protein. (Os05t0548600-00)	28	10	2.5	no
Nov-m2417-3p	Os08t0250300-00	Os08g0250300		Similar to predicted protein. (Os08t0250300-00)	285	265	2.5	no
Nov-m2417-3p	Os05t0127400-01	Os05g0127400	DnaJ domain protein B5	Similar to DnaJ subfamily B member 13. (Os05t0127400-01)	141	123	2.5	no
Nov-m2417-3p	Os04t0430600-01	Os04g0430600		Similar to OSIGBa0160I14.1 protein. (Os04t0430600-01)	366	346	2.5	no
Nov-m2417-3p	Os05t0478000-01	Os05g0478000		Zinc finger, RING/FYVE/PHD-type domain containing protein. (Os05t0478000-01)	152	133	2.5	no
Nov-m2417-3p	Os12t0498500-01	Os12g0498500		Similar to DnaJ domain containing protein, expressed. (Os12t0498500-01)	211	192	2.2	no
Nov-m2417-3p	Os12t0623400-00	Os12g0623400		Conserved hypothetical protein. (Os12t0623400-00)	256	238	2.5	no
Nov-m2417-3p	Os07t0504200-00	Os07g0504200		Hypothetical conserved gene. (Os07t0504200-00)	649	631	2.5	no
Nov-m2417-3p	Os04t0498900-01	Os04g0498900		Similar to N-acetyltransferase ESCO1. (Os04t0498900-01)	85	67	2.5	no
Nov-m2417-3p	Os12t0159500-01	Os12g0159500		Conserved hypothetical protein. (Os12t0159500-01);Hypothetical conserved gene. (Os12t0159500-03)	329	310	2.2	no
Nov-m2417-3p	Os10t0570800-00	Os10g0570800		Hypothetical conserved gene. (Os10t0570800-00)	103	84	2	no
Nov-m2417-3p	Os01t0222500-01	Os01g0222500		Similar to Vacuolar ATP synthase subunit E (EC 3.6.3.14) (V-ATPase E subunit) (Vacuolar proton pump E subunit). (Os01t0222500-01)	229	210	2.5	no
Nov-m2417-3p	Os03t0612600-01	Os03g0612600		Similar to Ribosomal 5S rRNA E-loop binding protein Ctc/L25/TL5 containing protein, expressed. (Os03t0612600-01)	22	4	2.5	no
Nov-m2417-3p	Os02t0527200-01	Os02g0527200		Similar to OSIGBa0142C11.2 protein. (Os02t0527200-01)	382	363	2.2	no
Nov-m2417-3p	Os02t0580600-01	Os02g0580600		Similar to Dimethylaniline monooxygenase-like protein. (Os02t0580600-01)	135	117	2.5	no
Nov-m2417-3p	Os08t0545200-02	Os08g0545200	dehydrogenase 1	Alcohol dehydrogenase superfamily, zinc-containing protein. (Os08t0545200-01);Alcohol dehydrogenase superfamily, zinc-containing protein. (Os08t0545200-02)	776	756	2.5	no
Nov-m2417-3p	Os01t0158100-01	Os01g0158100		Pentatricopeptide repeat containing protein. (Os01t0158100-01)	461	443	2.5	no
Nov-m2417-3p	Os01t0176100-00	Os01g0176100		UDP-glucuronosyl/UDP-glucosyltransferase family protein. (Os01t0176100-00)	220	201	2	no
Nov-m2417-3p	Os01t0953000-01	Os01g0953000		Hypothetical protein. (Os01t0953000-01)	1888	1870	2.2	no
Nov-m2417-3p	Os06t0232300-01	Os06g0232300	PIN PROTEIN 1A	Similar to Auxin transport protein REH1. (Os06t0232300-01)	1233	1215	2.5	no
Nov-m2417-3p	Os01t0203800-01	Os01g0203800		Protein of unknown function DUF641, plant domain containing protein. (Os01t0203800-01);Protein of unknown function DUF641, plant domain containing protein. (Os01t0203800-02)	1903	1885	2.5	no
Nov-m2417-3p	Os04t0673800-01	Os04g0673800	EARLY NODULIN LIKE PROTEIN 14	Cupredoxin domain containing protein. (Os04t0673800-01)	455	437	2.5	no
Nov-m2417-3p	Os12t0150100-01	Os12g0150100		Similar to 60S ribosomal protein L26A. (Os12t0150100-01)	60	42	2.5	no
Nov-m2417-3p	Os06t0697400-01	Os06g0697400		Similar to DNA-directed RNA polymerases I, II, and III 17.1 kDa polypeptide. (Os06t0697400-01)	46	28	2.5	no
Nov-m2417-3p	Os03t0625900-01	Os03g0625900	OsWD40-78	WD40 repeat-like domain containing protein. (Os03t0625900-01)	74	56	2	no
Nov-m2417-3p	Os06t0167600-01	Os06g0167600		Similar to Proteasome subunit alpha-3 (Fragment). (Os06t0167600-01)	90	72	2.5	no
Nov-m2417-3p	Os08t0127900-01	Os08g0127900	endosperm-specific gene 115	Similar to Globulin 1 (Fragment). (Os08t0127900-01)	1030	1012	2.5	no
Nov-m2417-3p	Os12t0134500-00	Os12g0134500		Similar to Zinc finger, C3HC4 type family protein. (Os12t0134500-00)	261	243	1.5	no
Nov-m2417-3p	Os11t0248466-00	Os11g0248466		Hypothetical protein. (Os11t0248466-00)	1739	1721	2.2	no
Nov-m2417-3p	Os05t0166300-01	Os05g0166300		Serine/threonine protein kinase-related domain containing protein. (Os05t0166300-01)	144	125	1.8	no
Nov-m2417-3p	Os04t0398400-01	Os04g0398400		Hypothetical protein. (Os04t0398400-01)	171	152	2.5	no
Nov-m2417-3p	Os03t0425200-01	Os03g0425200		Inosine/uridine-preferring nucleoside hydrolase domain containing protein. (Os03t0425200-01);Inosine/uridine-preferring nucleoside hydrolase domain containing protein. (Os03t0425200-02)	144	126	2	no
Nov-m2417-3p	Os03t0425200-02	Os03g0425200		Inosine/uridine-preferring nucleoside hydrolase domain containing protein. (Os03t0425200-01);Inosine/uridine-preferring nucleoside hydrolase domain containing protein. (Os03t0425200-02)	108	90	2	no
Nov-m2417-3p	Os05t0426900-01	Os05g0426900		Conserved hypothetical protein. (Os05t0426900-01)	505	487	2	no
Nov-m2417-3p	Os05t0103700-01	Os05g0103700		Protein of unknown function DUF1664 family protein. (Os05t0103700-01)	96	78	2.5	no
Nov-m2417-3p	Os07t0480900-01	Os07g0480900	endosperm-specific gene 106	Similar to Cysteine protease (Fragment). (Os07t0480900-01)	1153	1133	2.5	no
Nov-m2417-3p	Os03t0637800-01	Os03g0637800	CRINKLY4, rice CRINKLY4 orthologue, CR4 ortholog	Crinkly4 receptor-like kinase, Epidermal cell differentiation, Interlocking of the palea and lemma (Os03t0637800-01)	358	340	2.5	no
Nov-m2417-3p	Os03t0750900-00	Os03g0750900		Conserved hypothetical protein. (Os03t0750900-00)	268	250	2.5	no
Nov-m2417-3p	Os07t0161700-00	Os07g0161700	VQ motif-containing protein 26	VQ domain containing protein. (Os07t0161700-00)	49	31	2	no
Nov-m2417-3p	Os08t0269000-01	Os08g0269000		Hypothetical conserved gene. (Os08t0269000-01)	457	437	2.5	no
Nov-m2417-3p	Os10t0554900-01	Os10g0554900		Protein of unknown function DUF566 family protein. (Os10t0554900-01);Protein of unknown function DUF566 domain containing protein. (Os10t0554900-02)	416	398	2	no
Nov-m2417-3p	Os06t0324800-01	Os06g0324800	PHOSPHATE TRANSPORTER 9	Phosphate transporter, Phosphate uptake (Os06t0324800-01)	814	795	2.5	no
Nov-m2417-3p	Os01t0661400-01	Os01g0661400		S1, RNA binding domain containing protein. (Os01t0661400-01)	104	86	2	no
Nov-m2417-3p	Os10t0465950-00	Os10g0465950		Hypothetical conserved gene. (Os10t0465950-00)	52	34	2.5	no
Nov-m2417-3p	Os09t0501600-01	Os09g0501600	basic helix-loop-helix protein 092	Similar to MYC1. (Os09t0501600-01)	434	415	2.5	no
Nov-m2417-3p	Os05t0429000-01	Os05g0429000	serine hydroxymethyltransferase 5	Similar to Hydroxymethyltransferase. (Os05t0429000-01)	291	273	2.5	no
Nov-m2417-3p	Os09t0467200-01	Os09g0467200	TAU GLUTATHIONE S-TRANSFERASE 17	Similar to Glutathione S-transferase GST 23 (EC 2.5.1.18) (Fragment). (Os09t0467200-01)	627	609	2.5	no
Nov-m2417-3p	Os11t0467966-00	Os11g0467966		Hypothetical protein. (Os11t0467966-00)	820	802	2.5	no
Nov-m2417-3p	Os03t0124033-00	Os03g0124033		Hypothetical protein. (Os03t0124033-00)	66	48	2.5	no
Nov-m2417-3p	Os03t0613100-01	Os03g0613100		Conserved hypothetical protein. (Os03t0613100-01)	127	109	2.5	no
Nov-m2417-3p	Os03t0302800-01	Os03g0302800		Similar to Long cell-linked locus protein. (Os03t0302800-01)	665	646	2.5	no
Nov-m2417-3p	Os06t0591551-00	Os06g0591551		Hypothetical genes. (Os06t0591551-00)	97	78	2.2	no
Nov-m2417-3p	Os08t0545200-01	Os08g0545200	dehydrogenase 1	Alcohol dehydrogenase superfamily, zinc-containing protein. (Os08t0545200-01);Alcohol dehydrogenase superfamily, zinc-containing protein. (Os08t0545200-02)	807	787	2.5	no
Nov-m2417-3p	Os02t0699150-00	Os02g0699150		Hypothetical protein. (Os02t0699150-00)	149	130	1.5	no
Nov-m2417-3p	Os04t0455700-00	Os04g0455700		Similar to H0523F07.3 protein. (Os04t0455700-00)	418	400	2.5	no
Nov-m2417-3p	Os07t0248150-00	Os07g0248150		Conserved hypothetical protein. (Os07t0248150-00)	311	293	2.5	no
Nov-m2417-3p	Os03t0773000-01	Os03g0773000		Protein of unknown function DUF1005 family protein. (Os03t0773000-01)	814	796	2	no
Nov-m2417-3p	Os03t0281000-01	Os03g0281000		Similar to Ankyrin-like protein. (Os03t0281000-01)	193	175	2.5	no
Nov-m2417-3p	Os03t0349200-01	Os03g0349200	CYCLIN-DEPENDENT KINASE C	Similar to transposon protein. (Os03t0349200-01)	141	123	2.5	no
Nov-m2417-3p	Os05t0230700-01	Os05g0230700	IAA17	Similar to Auxin-responsive protein IAA17. (Os05t0230700-01);Similar to Auxin-responsive protein IAA17. (Os05t0230700-02);Similar to Auxin-responsive protein IAA17. (Os05t0230700-03)	358	340	2	no
Nov-m2417-3p	Os05t0230700-02	Os05g0230700	IAA17	Similar to Auxin-responsive protein IAA17. (Os05t0230700-01);Similar to Auxin-responsive protein IAA17. (Os05t0230700-02);Similar to Auxin-responsive protein IAA17. (Os05t0230700-03)	327	309	2	no
Nov-m2417-3p	Os02t0156100-01	Os02g0156100		Conserved hypothetical protein. (Os02t0156100-01)	128	110	2.5	no
Nov-m2417-3p	Os11t0244100-00	Os11g0244100		Transferase family protein. (Os11t0244100-00)	969	950	2.5	no
Nov-m2417-3p	Os06t0173800-00	Os06g0173800		SANT domain, DNA binding domain containing protein. (Os06t0173800-00)	823	805	2	no
Nov-m2417-3p	Os06t0659200-01	Os06g0659200		Intron maturase, type II family protein. (Os06t0659200-01)	1797	1777	2	no
Nov-m2417-3p	Os11t0483950-00	Os11g0483950		Pentatricopeptide repeat domain containing protein. (Os11t0483950-00)	44	26	2.5	no
Nov-m2417-3p	Os01t0318202-01	Os01g0318202		Hypothetical gene. (Os01t0318202-01)	1975	1957	2	no
Nov-m2417-3p	Os03t0299600-01	Os03g0299600		Wound-induced protein, Wun1 domain containing protein. (Os03t0299600-01)	712	694	2.5	no
Nov-m2417-3p	Os03t0833200-01	Os03g0833200	OsTRM13, OsTrm13	tRNA nucleoside methyltransferase, Methyltransferase for the 2'-O-methyladenosine nucleoside modification, Regulation of salt stress tolerance, ABA hormone response (Os03t0833200-01)	92	74	2.5	no
Nov-m2417-3p	Os03t0254000-01	Os03g0254000		NB-ARC domain containing protein. (Os03t0254000-01)	207	188	2.2	no
Nov-m2417-3p	Os06t0127100-01	Os06g0127100	DEHYDRATION-RESPONSIVE ELEMENT-BINDING PROTEIN 1C	Dehydration-responsive element-binding protein 1C. (Os06t0127100-01)	442	422	2.5	no
Nov-m2417-3p	Os03t0575700-01	Os03g0575700		Conserved hypothetical protein. (Os03t0575700-01)	729	710	2.5	no
Nov-m2417-3p	Os04t0289700-00	Os04g0289700		Allergen V5/Tpx-1-related domain containing protein. (Os04t0289700-00)	186	168	2.5	no
Nov-m2417-3p	Os03t0735000-01	Os03g0735000	ADP-GLUCOSE PYROPHOSPHORYLASE LARGE SUBUNIT 1	Similar to Glucose-1-phosphate adenylyltransferase large subunit 2 (EC 2.7.7.27) (ADP-glucose synthase) (ADP-glucose pyrophosphorylase) (AGPASE S) (Alpha-D-glucose-1-phosphate adenyl transferase) (BLPL) (Fragment). (Os03t0735000-01);Similar to Glucose-1-phosphate adenylyltransferase. (Os03t0735000-02)	375	357	2.5	no
Nov-m2417-3p	Os03t0822400-01	Os03g0822400		Conserved hypothetical protein. (Os03t0822400-01)	195	176	2.5	no
Nov-m2417-3p	Os01t0886900-00	Os01g0886900	ROOT UV-B SENSITIVE 6A	Similar to EMB1879 (EMBRYO DEFECTIVE 1879). (Os01t0886900-00)	400	381	2	no
Nov-m2417-3p	Os06t0695700-01	Os06g0695700		Calmodulin-binding, plant family protein. (Os06t0695700-01)	834	816	2.5	no
Nov-m2417-3p	Os12t0490000-01	Os12g0490000		Hypothetical conserved gene. (Os12t0490000-01)	595	576	2.2	no
Nov-m2417-3p	Os11t0168500-00	Os11g0168500	ETHYLENE RESPONSE FACTOR 118	Hypothetical conserved gene. (Os11t0168500-00)	1874	1855	2.2	no
Nov-m2417-3p	Os02t0601500-01	Os02g0601500		Cytochrome P450 family protein. (Os02t0601500-01)	605	585	2.5	no
Nov-m2417-3p	Os08t0109000-01	Os08g0109000		ENTH/VHS domain containing protein. (Os08t0109000-01)	118	100	2.5	no
Nov-m2417-3p	Os06t0594100-02	Os06g0594100		Crotonase, core domain containing protein. (Os06t0594100-01);Similar to predicted protein. (Os06t0594100-02)	141	122	2.5	no
Nov-m2417-3p	Os06t0594100-01	Os06g0594100		Crotonase, core domain containing protein. (Os06t0594100-01);Similar to predicted protein. (Os06t0594100-02)	201	182	2.5	no
Nov-m2417-3p	Os01t0752700-01	Os01g0752700		Similar to GTP-binding protein. (Os01t0752700-01)	49	31	2.5	no
Nov-m2417-3p	Os04t0547600-01	Os04g0547600	ETHYLENE RESPONSE FACTOR 94	Pathogenesis-related transcriptional factor and ERF domain containing protein. (Os04t0547600-01)	539	520	2.5	no
Nov-m2417-3p	Os01t0871733-00	Os01g0871733		Hypothetical protein. (Os01t0871733-00)	1456	1437	2.5	no
Nov-m2417-3p	Os10t0573300-00	Os10g0573300		Conserved hypothetical protein. (Os10t0573300-00)	313	295	2.5	no
Nov-m2417-3p	Os06t0219700-01	Os06g0219700	F-box protein 304	Similar to TA2 protein (Fragment). (Os06t0219700-01)	112	92	2	no
Nov-m2417-3p	Os12t0160650-00	Os12g0160650		Hypothetical protein. (Os12t0160650-00)	614	596	2	no
Nov-m2417-3p	Os12t0637500-01	Os12g0637500		Hypothetical protein. (Os12t0637500-01)	1299	1281	2	no
Nov-m2417-3p	Os03t0692350-00	Os03g0692350		Hypothetical protein. (Os03t0692350-00)	733	715	2	no
Nov-m2417-3p	Os08t0516600-01	Os08g0516600		Conserved hypothetical protein. (Os08t0516600-01)	329	310	2.5	no
Nov-m2417-3p	Os09t0520200-00	Os09g0520200		Similar to abhydrolase domain-containing protein 5. (Os09t0520200-00)	96	78	2	no
Nov-m2417-3p	Os01t0936950-00	Os01g0936950		Hypothetical protein. (Os01t0936950-00)	665	647	2.5	no
Nov-m2417-3p	Os03t0124200-01	Os03g0124200	Catharanthus roseus receptor-like kinase1-like kinase 6	Similar to Pto-like protein kinase F. (Os03t0124200-01);Similar to Protein kinase domain containing protein, expressed. (Os03t0124200-02)	1883	1865	2	no
Nov-m2417-3p	Os04t0449100-01	Os04g0449100		Xyloglucan fucosyltransferase family protein. (Os04t0449100-01)	1000	980	2	no
Nov-m2417-3p	Os04t0481550-01	Os04g0481550		Hypothetical gene. (Os04t0481550-01)	1383	1365	2.5	no
Nov-m2417-3p	Os01t0238700-01	Os01g0238700	YELLOW STRIP-LIKE GENE 1	Oligopeptide transporter OPT superfamily protein. (Os01t0238700-01)	102	84	2.5	no
Nov-m2417-3p	Os09t0378700-00	Os09g0378700	plant U-box-containing protein 6, U-box protein 6	Similar to ubiquitin-protein ligase. (Os09t0378700-00)	99	81	2.5	no
Nov-m2417-3p	Os05t0375850-00	Os05g0375850		Hypothetical protein. (Os05t0375850-00)	1092	1074	2	no
Nov-m2417-3p	Os10t0507700-00	Os10g0507700		Conserved hypothetical protein. (Os10t0507700-00)	274	255	2.5	no
Nov-m2417-3p	Os03t0165350-00	Os03g0165350		Hypothetical protein. (Os03t0165350-00)	583	565	2.5	no
Nov-m2417-3p	Os10t0421800-01	Os10g0421800		Pentatricopeptide repeat domain containing protein. (Os10t0421800-01)	313	294	2.5	no
Nov-m2417-3p	Os10t0546400-01	Os10g0546400	SMR1	Conserved hypothetical protein. (Os10t0546400-01)	244	225	2.5	no
Nov-m2417-3p	Os01t0193400-02	Os01g0193400	OsSTA6	TNFR/CD27/30/40/95 cysteine-rich region domain containing protein. (Os01t0193400-01);TNFR/CD27/30/40/95 cysteine-rich region domain containing protein. (Os01t0193400-02);TNFR/CD27/30/40/95 cysteine-rich region domain containing protein. (Os01t0193400-03);Hypothetical gene. (Os01t0193400-04)	229	211	2.5	no
Nov-m2417-3p	Os01t0193400-03	Os01g0193400	OsSTA6	TNFR/CD27/30/40/95 cysteine-rich region domain containing protein. (Os01t0193400-01);TNFR/CD27/30/40/95 cysteine-rich region domain containing protein. (Os01t0193400-02);TNFR/CD27/30/40/95 cysteine-rich region domain containing protein. (Os01t0193400-03);Hypothetical gene. (Os01t0193400-04)	165	147	2.5	no
Nov-m2417-3p	Os01t0193400-01	Os01g0193400	OsSTA6	TNFR/CD27/30/40/95 cysteine-rich region domain containing protein. (Os01t0193400-01);TNFR/CD27/30/40/95 cysteine-rich region domain containing protein. (Os01t0193400-02);TNFR/CD27/30/40/95 cysteine-rich region domain containing protein. (Os01t0193400-03);Hypothetical gene. (Os01t0193400-04)	137	119	2.5	no
Nov-m2417-3p	Os06t0701400-01	Os06g0701400		Similar to 60S acidic ribosomal protein P3 (P1/P2-like) (P3A). (Os06t0701400-01)	58	40	2.5	no
Nov-m2417-3p	Os07t0154100-01	Os07g0154100	9-CIS-EPOXYCAROTENOID DIOXYGENASE 3	Similar to Viviparous-14. (Os07t0154100-01)	188	170	2.5	no
Nov-m2417-3p	Os08t0129800-02	Os08g0129800		Hypothetical conserved gene. (Os08t0129800-01);Hypothetical conserved gene. (Os08t0129800-02)	35	17	2.5	no
Nov-m2417-3p	Os08t0129800-01	Os08g0129800		Hypothetical conserved gene. (Os08t0129800-01);Hypothetical conserved gene. (Os08t0129800-02)	37	19	2.5	no
Nov-m2417-3p	Os04t0662800-01	Os04g0662800		Regulator of chromosome condensation, RCC1 domain containing protein. (Os04t0662800-01)	165	146	2.5	no
Nov-m2417-3p	Os12t0611300-00	Os12g0611300	Patatin-related phospholipase A III zeta	Similar to Patatin-like phospholipase family protein, expressed. (Os12t0611300-00)	1334	1316	2.5	no
Nov-m2417-3p	Os05t0150900-02	Os05g0150900		Histidyl-tRNA synthetase (EC 6.1.1.21) (Histidine--tRNA ligase) (HisRS). (Os05t0150900-01);Hypothetical conserved gene. (Os05t0150900-02);Similar to Histidyl-tRNA synthetase (Fragment). (Os05t0150900-03)	108	90	2.5	no
Nov-m2417-3p	Os05t0150900-01	Os05g0150900		Histidyl-tRNA synthetase (EC 6.1.1.21) (Histidine--tRNA ligase) (HisRS). (Os05t0150900-01);Hypothetical conserved gene. (Os05t0150900-02);Similar to Histidyl-tRNA synthetase (Fragment). (Os05t0150900-03)	110	92	2.5	no
Nov-m2417-3p	Os02t0787800-01	Os02g0787800		Diacylglycerol kinase accessory region domain containing protein. (Os02t0787800-01)	239	220	2.2	no
Nov-m2417-3p	Os06t0659800-00	Os06g0659800		Conserved hypothetical protein. (Os06t0659800-00)	311	292	2.5	no
Nov-m2646-3p	Os03t0240800-01	Os03g0240800		Similar to AGL157Cp. (Os03t0240800-01);Similar to AGL157Cp. (Os03t0240800-02)	34	15	2.5	no
Nov-m2646-3p	Os01t0610400-01	Os01g0610400		Acyl-CoA N-acyltransferase domain containing protein. (Os01t0610400-01)	266	247	2.5	no
Nov-m2646-3p	Os02t0675800-01	Os02g0675800	F-box protein 105	Cyclin-like F-box domain containing protein. (Os02t0675800-01)	1550	1531	2.5	no
Nov-m2646-3p	Os09t0380200-01	Os09g0380200	VIRESCENT 5A, Young Leaf Chlorosis 1	Chaperone-like protein of protochlorophyllide oxidoreductase (POR), J-like protein, Chloroplast-localized protein containing DUF3353, Regulation of chlorophyll biosynthesis, Chlorophyll and lutein accumulation, Chloroplast development (Os09t0380200-01)	142	123	2.5	no
Nov-m2646-3p	Os04t0535600-01	Os04g0535600	vacuolar acid invertase 2, vacuolar invertase 1	Similar to Beta-fructofuranosidase 1 precursor (EC 3.2.1.26) (Sucrose 1) (Invertase 1). (Os04t0535600-01);Similar to H0502G05.3 protein. (Os04t0535600-02)	19	1	1.8	no
Nov-m2646-3p	Os03t0853900-01	Os03g0853900		Similar to p21Cip1-binding protein-related. (Os03t0853900-01)	104	84	2.5	no
Nov-m2646-3p	Os04t0645200-01	Os04g0645200	VQ motif-containing protein 16	VQ domain containing protein. (Os04t0645200-01)	724	705	2.5	no
Nov-m2646-3p	Os11t0595200-01	Os11g0595200		PAP fibrillin family protein. (Os11t0595200-01)	124	105	2.2	no
Nov-m2755-5p	Os12t0613850-00	Os12g0613850		Similar to Galactosyltransferase family. (Os12t0613850-00)	868	849	2.5	no
Nov-m2755-5p	Os05t0373400-02	Os05g0373400		Ribonucleoprotein, BRUNO-like domain containing protein. (Os05t0373400-01);Similar to cDNA clone:J033067B10, full insert sequence. (Os05t0373400-02)	2027	2008	2.2	no
Nov-m2755-5p	Os05t0373400-01	Os05g0373400		Ribonucleoprotein, BRUNO-like domain containing protein. (Os05t0373400-01);Similar to cDNA clone:J033067B10, full insert sequence. (Os05t0373400-02)	1008	989	2.2	no
Nov-m2755-5p	Os11t0266800-01	Os11g0266800		Tetratricopeptide-like helical domain containing protein. (Os11t0266800-01)	1545	1527	2.5	no
Nov-m2755-5p	Os04t0663500-00	Os04g0663500		Similar to OSIGBa0099L20.5 protein. (Os04t0663500-00)	586	567	2.5	no
Nov-m2755-5p	Os02t0153900-01	Os02g0153900	leucine-rich receptor-like kinase 3	Protein kinase, core domain containing protein. (Os02t0153900-01)	3243	3224	2.2	no
Nov-m2954-3p	Os06t0678100-00	Os06g0678100		Conserved hypothetical protein. (Os06t0678100-00)	341	321	2.5	no
Nov-m2954-3p	Os08t0187900-00	Os08g0187900		Ubiquitin-conjugating enzyme, E2 domain containing protein. (Os08t0187900-00)	775	755	2.5	no
Nov-m2954-3p	Os05t0151100-00	Os05g0151100		Similar to desiccation-related protein PCC13-62. (Os05t0151100-00)	973	953	2.2	no
Nov-m2954-3p	Os12t0178633-00	Os12g0178633	OsWD40-196, OsSTA276	WD40 repeat domain containing protein. (Os12t0178633-00)	1352	1332	2.5	no
Nov-m2954-3p	Os03t0745400-02	Os03g0745400		Conserved hypothetical protein. (Os03t0745400-01);Hypothetical conserved gene. (Os03t0745400-02)	547	527	2	no
Nov-m2954-3p	Os06t0688850-00	Os06g0688850		Similar to H0723C07.4 protein. (Os06t0688850-00)	259	239	2.5	no
Nov-m2954-3p	Os05t0468700-01	Os05g0468700	AMMONIUM TRANSPORTER 2	Ammonium transporter. (Os05t0468700-01)	1500	1480	2.5	no
Nov-m2954-3p	Os08t0505001-01	Os08g0505001		Conserved hypothetical protein. (Os08t0505001-01)	218	198	2.2	no
Nov-m2954-3p	Os08t0374500-00	Os08g0374500		Hypothetical protein. (Os08t0374500-00)	165	145	2.5	no
Nov-m2954-3p	Os04t0209300-01	Os04g0209300	MULTIDRUG RESISTANCE-ASSOCIATED PROTEIN 10	Similar to Glutathione-conjugate transporter AtMRP4. (Os04t0209300-01)	1173	1153	2.2	no
Nov-m2954-3p	Os02t0626400-01	Os02g0626400	PHENYLALANINE AMMONIA-LYASE	Phenylalanine ammonia-lyase (EC 4.3.1.5). (Os02t0626400-01);Similar to Phenylalanine ammonia-lyase. (Os02t0626400-02);Similar to Phenylalanine ammonia-lyase. (Os02t0626400-03)	590	570	2.5	no
Nov-m2954-3p	Os07t0446800-00	Os07g0446800	HEXOKINASE-1	Similar to Hexokinase. (Os07t0446800-00)	813	793	0	no
Nov-m2954-3p	Os11t0233000-00	Os11g0233000		Similar to Leucine Rich Repeat family protein. (Os11t0233000-00)	628	608	2.5	no
Nov-m2954-3p	Os03t0140100-02	Os03g0140100	midchain alkane hydroxylase 1, Cytochrome P450 96B5, P-450 96B5	Cytochrome P450 family protein. (Os03t0140100-01);Similar to Cytochrome P450 family protein. (Os03t0140100-02)	256	236	2.2	no
Nov-m2954-3p	Os09t0568500-01	Os09g0568500	GERMIN-LIKE PROTEIN 9-1	Germin family protein. (Os09t0568500-01)	345	325	2	no
Nov-m2954-3p	Os03t0745400-01	Os03g0745400		Conserved hypothetical protein. (Os03t0745400-01);Hypothetical conserved gene. (Os03t0745400-02)	460	440	2	no
Nov-m2954-3p	Os07t0187900-01	Os07g0187900		Similar to nitrate and chloride transporter. (Os07t0187900-01)	1048	1028	2.2	no
Nov-m2954-3p	Os03t0214200-02	Os03g0214200	Mediator of OsbZIP46 deactivation and degradation	Mediator of OsbZIP46 deactivation and degradation, Negative regulation of ABA signaling and drought tolerance (Os03t0214200-01);Similar to Ninja-family protein 1. (Os03t0214200-02)	1169	1149	2.2	no
Nov-m2954-3p	Os09t0561600-01	Os09g0561600	DEFECT IN EARLY EMBRYO SAC1	Wall-associated receptor-like kinase, Regulation of early embryo sac development, Female gametophyte development, Positive regulation of rice blast resistance (Os09t0561600-01)	562	542	2.2	no
Nov-m2954-3p	Os05t0432400-02	Os05g0432400		Hypothetical conserved gene. (Os05t0432400-01);Protein of unknown function DUF1682 family protein. (Os05t0432400-02);Protein of unknown function DUF1682 family protein. (Os05t0432400-03)	753	734	2.2	no
Nov-m2954-3p	Os05t0519700-02	Os05g0519700	HEAT SHOCK PROTEIN 101	Heat shock protein, Long-term acquired thermotolerance (Os05t0519700-01);Heat shock protein 101. (Os05t0519700-02);Similar to Heat shock protein 101. (Os05t0519700-03)	1006	987	2.5	no
Nov-m2954-3p	Os05t0519700-01	Os05g0519700	HEAT SHOCK PROTEIN 101	Heat shock protein, Long-term acquired thermotolerance (Os05t0519700-01);Heat shock protein 101. (Os05t0519700-02);Similar to Heat shock protein 101. (Os05t0519700-03)	1060	1041	2.5	no
Nov-m2954-3p	Os11t0529125-00	Os11g0529125	POLYKETIDE SYNTHASE 22	Similar to Chalcone and stilbene synthases, N-terminal domain containing protein. (Os11t0529125-00)	208	188	2.2	no
Nov-m2954-3p	Os02t0727100-01	Os02g0727100	amino acid transporter-like 3	Amino acid transporter, transmembrane domain containing protein. (Os02t0727100-01)	364	344	2.5	no
Nov-m2954-3p	Os03t0374901-00	Os03g0374901		Hypothetical protein. (Os03t0374901-00)	841	822	2.5	no
Nov-m2954-3p	Os05t0552200-01	Os05g0552200		Glycosyl transferase, family 31 protein. (Os05t0552200-01)	114	93	2.2	no
Nov-m2954-3p	Os02t0301100-01	Os02g0301100	SWEET4	RAG1-activating protein 1 homologue domain containing protein. (Os02t0301100-01)	643	623	2	no
Nov-m2954-3p	Os11t0306400-01	Os11g0306400		Similar to Herbicide safener binding protein. (Os11t0306400-01)	632	611	2.5	no
Nov-m2954-3p	Os03t0838400-02	Os03g0838400	AMMONIUM TRANSPORTER 3	Ammonium transporter. (Os03t0838400-01);Similar to Ammonium transporter. (Os03t0838400-02)	190	170	2.5	no
Nov-m2954-3p	Os03t0838400-01	Os03g0838400	AMMONIUM TRANSPORTER 3	Ammonium transporter. (Os03t0838400-01);Similar to Ammonium transporter. (Os03t0838400-02)	522	502	2.5	no
Nov-m2954-3p	Os04t0223901-00	Os04g0223901		Dimethylaniline monooxygenase, N-oxide-forming domain containing protein. (Os04t0223901-00)	53	33	2.5	no
Nov-m2954-3p	Os04t0599700-01	Os04g0599700		Cobalamin (vitamin B12) biosynthesis CobW-like domain containing protein. (Os04t0599700-01)	291	271	2.5	no
Nov-m2954-3p	Os10t0419250-00	Os10g0419250		Hypothetical protein. (Os10t0419250-00)	137	117	2.2	no
Nov-m2954-3p	Os01t0870400-00	Os01g0870400		Similar to S-domain class receptor-like kinase3. (Os01t0870400-00)	409	389	1.8	no
Nov-m2954-3p	Os03t0317300-01	Os03g0317300		Peptidase A1 domain containing protein. (Os03t0317300-01)	408	387	2	no
Nov-m2954-3p	Os12t0160200-00	Os12g0160200		Conserved hypothetical protein. (Os12t0160200-00)	163	143	1.8	no
Nov-m2954-3p	Os07t0546400-01	Os07g0546400		NPH3 domain containing protein. (Os07t0546400-01)	680	660	1.5	no
Nov-m2954-3p	Os02t0106900-01	Os02g0106900	RECEPTOR-LIKE CYTOPLASMIC KINASE 58	Protein kinase, core domain containing protein. (Os02t0106900-01)	916	896	2.5	no
Nov-m2954-3p	Os08t0179400-00	Os08g0179400	basic helix-loop-helix protein 070	Hypothetical conserved gene. (Os08t0179400-00)	156	136	2.5	no
Nov-m2954-3p	Os10t0475100-00	Os10g0475100		Similar to oxidoreductase. (Os10t0475100-00)	1135	1115	2.5	no
Nov-m2954-3p	Os02t0245100-01	Os02g0245100	OsWD40-39	Similar to Peroxisomal targeting signal type 2 receptor. (Os02t0245100-01);Conserved hypothetical protein. (Os02t0245100-02)	743	722	2.5	no
Nov-m2954-3p	Os02t0245100-02	Os02g0245100	OsWD40-39	Similar to Peroxisomal targeting signal type 2 receptor. (Os02t0245100-01);Conserved hypothetical protein. (Os02t0245100-02)	509	488	2.5	no
Nov-m2954-3p	Os05t0358500-01	Os05g0358500	protein phosphatase 2C48, protein phosphatase 2C 48, protein phosphatase 75	Protein phosphatase 2C domain containing protein. (Os05t0358500-01);Protein phosphatase 2C domain containing protein. (Os05t0358500-02)	1293	1273	2.5	no
Nov-m2954-3p	Os02t0184400-01	Os02g0184400	SUCROSE PHOSPHATE SYNTHASE 2	Similar to Sucrose-phosphate synthase 9 (EC 2.4.1.14). (Os02t0184400-01);Sucrose-phosphate synthase 9 (EC 2.4.1.14). (Os02t0184400-02);Sucrose-phosphate synthase 9 (EC 2.4.1.14). (Os02t0184400-03);Similar to cDNA clone:J023150H16, full insert sequence. (Os02t0184400-04)	216	196	2.5	no
Nov-m2954-3p	Os02t0184400-03	Os02g0184400	SUCROSE PHOSPHATE SYNTHASE 2	Similar to Sucrose-phosphate synthase 9 (EC 2.4.1.14). (Os02t0184400-01);Sucrose-phosphate synthase 9 (EC 2.4.1.14). (Os02t0184400-02);Sucrose-phosphate synthase 9 (EC 2.4.1.14). (Os02t0184400-03);Similar to cDNA clone:J023150H16, full insert sequence. (Os02t0184400-04)	153	133	2.5	no
Nov-m2954-3p	Os02t0184400-02	Os02g0184400	SUCROSE PHOSPHATE SYNTHASE 2	Similar to Sucrose-phosphate synthase 9 (EC 2.4.1.14). (Os02t0184400-01);Sucrose-phosphate synthase 9 (EC 2.4.1.14). (Os02t0184400-02);Sucrose-phosphate synthase 9 (EC 2.4.1.14). (Os02t0184400-03);Similar to cDNA clone:J023150H16, full insert sequence. (Os02t0184400-04)	181	161	2.5	no
Nov-m2954-3p	Os03t0187800-01	Os03g0187800	PURINE PERMEASE 1	Protein of unknown function DUF250 domain containing protein. (Os03t0187800-01)	297	277	2	no
Nov-m2954-3p	Os11t0482901-01	Os11g0482901		Hypothetical gene. (Os11t0482901-01)	1262	1242	2.5	no
Nov-m2954-3p	Os07t0272900-01	Os07g0272900		Conserved hypothetical protein. (Os07t0272900-01)	382	361	2	no
Nov-m2954-3p	Os01t0895200-01	Os01g0895200		DOMON related domain containing protein. (Os01t0895200-01)	1251	1231	1.5	no
Nov-m2954-3p	Os08t0288400-01	Os08g0288400		Similar to transmembrane 9 superfamily protein member 2. (Os08t0288400-01);Nonaspanin (TM9SF) family protein. (Os08t0288400-02)	2007	1987	2.2	no
Nov-m2954-3p	Os08t0288400-02	Os08g0288400		Similar to transmembrane 9 superfamily protein member 2. (Os08t0288400-01);Nonaspanin (TM9SF) family protein. (Os08t0288400-02)	1924	1904	2.2	no
Nov-m2954-3p	Os05t0508900-01	Os05g0508900		Similar to cDNA clone:001-011-D03, full insert sequence. (Os05t0508900-01)	293	273	2.5	no
Nov-m2954-3p	Os01t0254300-00	Os01g0254300	pectin methylesterase 1	Pectinesterase (EC 3.1.1.11) (Fragment). (Os01t0254300-00)	1378	1359	2.2	no
Nov-m2954-3p	Os04t0613000-01	Os04g0613000	ZINC TRANSPORTER 3	Zinc transporter, Preferential distribution of Zn to developing tissues (Os04t0613000-01)	504	484	2.5	no
Nov-m2954-3p	Os09t0490400-00	Os09g0490400	BETA-GLUCOSIDASE 29	Beta-glucosidase 29. (Os09t0490400-00)	133	114	2	no
Nov-m2954-3p	Os07t0243200-01	Os07g0243200	ADP-GLUCOSE PYROPHOSPHORYLASE LARGE SUBUNIT 4	Plastidic large subunit of ADP-glucose pyrophosphorylase (AGP), Starch synthesis in rice pollen (Os07t0243200-01)	312	292	2.2	no
Nov-m2954-3p	Os08t0509200-01	Os08g0509200	BETA-GLUCOSIDASE 27	Similar to Beta-primeverosidase (EC 3.2.1.149). (Os08t0509200-01);Similar to Beta-glucosidase isozyme 2. (Os08t0509200-02)	284	265	1.8	no
Nov-m2954-3p	Os08t0509200-02	Os08g0509200	BETA-GLUCOSIDASE 27	Similar to Beta-primeverosidase (EC 3.2.1.149). (Os08t0509200-01);Similar to Beta-glucosidase isozyme 2. (Os08t0509200-02)	227	208	1.8	no
Nov-m2954-3p	Os03t0735000-01	Os03g0735000	ADP-GLUCOSE PYROPHOSPHORYLASE LARGE SUBUNIT 1	Similar to Glucose-1-phosphate adenylyltransferase large subunit 2 (EC 2.7.7.27) (ADP-glucose synthase) (ADP-glucose pyrophosphorylase) (AGPASE S) (Alpha-D-glucose-1-phosphate adenyl transferase) (BLPL) (Fragment). (Os03t0735000-01);Similar to Glucose-1-phosphate adenylyltransferase. (Os03t0735000-02)	444	424	2.2	no
Nov-m2954-3p	Os03t0829200-02	Os03g0829200		Similar to Soluble epoxide hydrolase. (Os03t0829200-01);Similar to epoxide hydrolase 2. (Os03t0829200-02)	2572	2552	2.2	no
Nov-m2954-3p	Os03t0829200-01	Os03g0829200		Similar to Soluble epoxide hydrolase. (Os03t0829200-01);Similar to epoxide hydrolase 2. (Os03t0829200-02)	1005	985	2.2	no
Nov-m2954-3p	Os11t0307300-01	Os11g0307300		Herbicide safener binding protein. (Os11t0307300-01)	652	631	2.5	no
Nov-m2954-3p	Os03t0667300-00	Os03g0667300	IRON-REGULATED TRANSPORTER 2	Similar to Metal transport protein. (Os03t0667300-00)	313	293	1	no
Nov-m2954-3p	Os10t0200000-01	Os10g0200000	RECEPTOR-LIKE CYTOPLASMIC KINASE 295	Protein kinase, core domain containing protein. (Os10t0200000-01);Similar to Protein kinase domain containing protein, expressed. (Os10t0200000-02)	71	51	2.2	no
Nov-m2954-3p	Os07t0685900-01	Os07g0685900	Subtilisin 54, SUBTILISIN 54	Peptidase S8, subtilisin-related domain containing protein. (Os07t0685900-01)	519	499	2.2	no
Nov-m2954-3p	Os07t0180300-01	Os07g0180300		Protein of unknown function DUF594 family protein. (Os07t0180300-01)	1920	1901	2.5	no
Nov-m2954-3p	Os06t0641200-00	Os06g0641200		Similar to Cytochrome P450 CYP71Y10. (Os06t0641200-00)	34	13	2.5	no
Nov-m2954-3p	Os09t0301800-01	Os09g0301800		Hypothetical conserved gene. (Os09t0301800-01)	3932	3912	2.2	no
Nov-m2954-3p	Os01t0566200-01	Os01g0566200		Hypothetical protein. (Os01t0566200-01)	314	295	2.5	no
Nov-m2954-3p	Os02t0177300-00	Os02g0177300	RICE SQUAMOSA PROMOTER-BINDING-LIKE 5	Squamosa-promoter binding protein 1. (Os02t0177300-00)	734	714	2.5	no
Nov-m2954-3p	Os03t0403400-01	Os03g0403400		Six-bladed beta-propeller, TolB-like domain containing protein. (Os03t0403400-01)	426	406	1.8	no
Nov-m2954-3p	Os08t0457300-00	Os08g0457300		Hypothetical conserved gene. (Os08t0457300-00)	392	373	2.2	no
Nov-m2954-3p	Os06t0625733-00	Os06g0625733		Hypothetical protein. (Os06t0625733-00)	354	334	2.5	no
Nov-m2954-3p	Os01t0889900-01	Os01g0889900		Serine/threonine protein kinase-related domain containing protein. (Os01t0889900-01)	539	519	1.5	no
Nov-m2954-3p	Os08t0141400-01	Os08g0141400		Similar to mRNA, clone: RTFL01-03-I20. (Os08t0141400-01)	262	243	2.5	no
Nov-m2954-3p	Os01t0106200-01	Os01g0106200		Similar to RER1A protein (AtRER1A). (Os01t0106200-01)	47	28	2.5	no
Nov-m2954-3p	Os03t0817200-01	Os03g0817200	aromatic and neutral amino acid transporter 2	Amino acid transporter, transmembrane domain containing protein. (Os03t0817200-01)	139	119	2.5	no
Nov-m2954-3p	Os04t0454200-01	Os04g0454200		Similar to Monosaccharide transporter 1. (Os04t0454200-01)	1085	1065	1.5	no
Nov-m2954-3p	Os05t0480000-01	Os05g0480000	STN8 kinase	Serine/threonine protein kinase, Photosystem II (PSII) repair, Phosphorylation of PSII core protein (Os05t0480000-01);Similar to STN8 (Os05t0480000-02)	1242	1223	2	no
Nov-m2954-3p	Os05t0480000-02	Os05g0480000	STN8 kinase	Serine/threonine protein kinase, Photosystem II (PSII) repair, Phosphorylation of PSII core protein (Os05t0480000-01);Similar to STN8 (Os05t0480000-02)	390	371	2	no
Nov-m2954-3p	Os03t0761500-01	Os03g0761500	Subtilisin 31, SUBTILISIN 31	Similar to Subtilisin-like protease (Fragment). (Os03t0761500-01);Similar to Subtilisin-like protease (Fragment). (Os03t0761500-02)	1310	1289	2	no
Nov-m2954-3p	Os03t0761500-02	Os03g0761500	Subtilisin 31, SUBTILISIN 31	Similar to Subtilisin-like protease (Fragment). (Os03t0761500-01);Similar to Subtilisin-like protease (Fragment). (Os03t0761500-02)	1115	1094	2	no
Nov-m2954-3p	Os05t0361500-01	Os05g0361500	PECTIN METHYLESTERASE 17	Similar to Pectinesterase. (Os05t0361500-01)	1699	1680	2.2	no
Nov-m2954-3p	Os08t0207500-01	Os08g0207500	ZINC TRANSPORTER 4	Similar to Zinc transporter ZIP1 (Fragment). (Os08t0207500-01)	359	339	1.5	no
Nov-m2954-3p	Os02t0731600-01	Os02g0731600		Similar to Threonine endopeptidase. (Os02t0731600-01)	177	157	2.5	no
Nov-m2954-3p	Os01t0663400-02	Os01g0663400	Aspartic proteinase oryzasin-1	Similar to Aspartic proteinase oryzasin 1 precursor (EC 3.4.23.-). (Os01t0663400-01);Similar to aspartic proteinase oryzasin-1. (Os01t0663400-02)	125	105	2.5	no
Nov-m2954-3p	Os01t0663400-01	Os01g0663400	Aspartic proteinase oryzasin-1	Similar to Aspartic proteinase oryzasin 1 precursor (EC 3.4.23.-). (Os01t0663400-01);Similar to aspartic proteinase oryzasin-1. (Os01t0663400-02)	470	450	2.5	no
Nov-m2954-3p	Os06t0230201-00	Os06g0230201		Hypothetical protein. (Os06t0230201-00)	356	336	2.5	no
Nov-m2954-3p	Os10t0436900-01	Os10g0436900	CATION/CA2+ EXCHANGER 3	Sodium/calcium exchanger membrane region domain containing protein. (Os10t0436900-01)	755	735	2.2	no
Nov-m2954-3p	Os02t0613150-00	Os02g0613150		Hypothetical protein. (Os02t0613150-00)	228	208	2.5	no
Nov-m2954-3p	Os03t0425600-00	Os03g0425600	UGD1	UDP-glucose dehydrogenase. (Os03t0425600-00)	302	283	2.5	no
Nov-m2954-3p	Os09t0278700-00	Os09g0278700		Hypothetical conserved gene. (Os09t0278700-00)	267	247	2.5	no
Nov-m2954-3p	Os06t0639250-00	Os06g0639250		Conserved hypothetical protein. (Os06t0639250-00)	93	73	2.5	no
Nov-m2954-3p	Os02t0184800-00	Os02g0184800		Hypothetical protein. (Os02t0184800-00)	609	589	2.5	no
Nov-m2954-3p	Os11t0298000-00	Os11g0298000	amino acid transporter-like 8	Similar to amino acid transporter. (Os11t0298000-00)	748	727	2.5	no
Nov-m2954-3p	Os03t0234600-00	Os03g0234600		Hypothetical conserved gene. (Os03t0234600-00)	152	133	2.5	no
Nov-m2954-3p	Os01t0878800-01	Os01g0878800		Similar to 4,5-DOPA dioxygenase extradiol. (Os01t0878800-01);Similar to 4,5-DOPA dioxygenase extradiol. (Os01t0878800-02)	696	677	2	no
Nov-m2954-3p	Os01t0878800-02	Os01g0878800		Similar to 4,5-DOPA dioxygenase extradiol. (Os01t0878800-01);Similar to 4,5-DOPA dioxygenase extradiol. (Os01t0878800-02)	657	638	2	no
Nov-m2954-3p	Os11t0304050-00	Os11g0304050		Winged helix repressor DNA-binding domain containing protein. (Os11t0304050-00)	505	485	2.2	no
Nov-m2954-3p	Os06t0115400-01	Os06g0115400		Similar to Superoxide dismutase	164	143	2.2	no
Nov-m2954-3p	Os09t0484900-01	Os09g0484900		Sodium/sulphate symporter family protein. (Os09t0484900-01)	1308	1289	2.5	no
Nov-m2954-3p	Os01t0546700-00	Os01g0546700		Hypothetical conserved gene. (Os01t0546700-00)	208	188	2.5	no
Nov-m2954-3p	Os02t0192500-01	Os02g0192500	CELLULOSE SYNTHASE LIKE A1	Similar to Cellulose synthase-like protein (Fragment). (Os02t0192500-01);Similar to cDNA clone:J033103E20, full insert sequence. (Os02t0192500-02)	104	84	2.5	no
Nov-m2954-3p	Os04t0452700-01	Os04g0452700	monosaccharide transporter 1	Similar to Monosaccharide transporter 1. (Os04t0452700-01)	1167	1147	2	no
Nov-m2954-3p	Os12t0156883-00	Os12g0156883		Hypothetical protein. (Os12t0156883-00)	436	416	2.5	no
Nov-m2954-3p	Os03t0140100-01	Os03g0140100	midchain alkane hydroxylase 1, Cytochrome P450 96B5, P-450 96B5	Cytochrome P450 family protein. (Os03t0140100-01);Similar to Cytochrome P450 family protein. (Os03t0140100-02)	394	374	2.2	no
Nov-m2954-3p	Os01t0595900-01	Os01g0595900	F-box protein 23	Cyclin-like F-box domain containing protein. (Os01t0595900-01)	26	6	2.2	no
Nov-m2954-3p	Os12t0614600-01	Os12g0614600	BARREN INFLORESCENCE 2	Serine/threonine protein kinase domain containing protein. (Os12t0614600-01)	1432	1412	2.2	no
Nov-m2954-3p	Os08t0267300-00	Os08g0267300		Peptidase A1 domain containing protein. (Os08t0267300-00)	550	530	2	no
Nov-m2954-3p	Os07t0630800-04	Os07g0630800		Similar to Nodule-enhanced malate dehydrogenase. (Os07t0630800-01);Similar to Nodule-enhanced malate dehydrogenase. (Os07t0630800-02);Similar to Nodule-enhanced malate dehydrogenase. (Os07t0630800-03);Similar to Nodule-enhanced malate dehydrogenase. (Os07t0630800-04)	460	440	2.5	no
Nov-m2954-3p	Os07t0630800-01	Os07g0630800		Similar to Nodule-enhanced malate dehydrogenase. (Os07t0630800-01);Similar to Nodule-enhanced malate dehydrogenase. (Os07t0630800-02);Similar to Nodule-enhanced malate dehydrogenase. (Os07t0630800-03);Similar to Nodule-enhanced malate dehydrogenase. (Os07t0630800-04)	344	324	2.5	no
Nov-m2954-3p	Os07t0630800-02	Os07g0630800		Similar to Nodule-enhanced malate dehydrogenase. (Os07t0630800-01);Similar to Nodule-enhanced malate dehydrogenase. (Os07t0630800-02);Similar to Nodule-enhanced malate dehydrogenase. (Os07t0630800-03);Similar to Nodule-enhanced malate dehydrogenase. (Os07t0630800-04)	311	291	2.5	no
Nov-m2954-3p	Os05t0222200-01	Os05g0222200	ABC TRANSPORTER G FAMILY MEMBER 12	ABC transporter-like domain containing protein. (Os05t0222200-01);ABC transporter-like domain containing protein. (Os05t0222200-02)	1912	1893	2.2	no
Nov-m2954-3p	Os05t0222200-02	Os05g0222200	ABC TRANSPORTER G FAMILY MEMBER 12	ABC transporter-like domain containing protein. (Os05t0222200-01);ABC transporter-like domain containing protein. (Os05t0222200-02)	1757	1738	2.2	no
Nov-m2954-3p	Os03t0770700-01	Os03g0770700	PLETHORA 7	Hypothetical conserved gene. (Os03t0770700-01)	654	634	2	no
Nov-m2954-3p	Os10t0459700-01	Os10g0459700		Similar to Xyloglucan galactosyltransferase KATAMARI 1 (EC 2.4.1.-) (MURUS3 protein). (Os10t0459700-01)	619	599	2.5	no
Nov-m2954-3p	Os09t0322000-02	Os09g0322000		Similar to PaMst-1. (Os09t0322000-01);Similar to sugar transport protein 14. (Os09t0322000-02);Similar to sugar transport protein 14. (Os09t0322000-03)	101	82	2.5	no
Nov-m2954-3p	Os09t0322000-01	Os09g0322000		Similar to PaMst-1. (Os09t0322000-01);Similar to sugar transport protein 14. (Os09t0322000-02);Similar to sugar transport protein 14. (Os09t0322000-03)	779	760	2.5	no
Nov-m2954-3p	Os08t0101700-01	Os08g0101700		Similar to Cytochrome b561 (Fragment). (Os08t0101700-01)	761	741	2.5	no
Nov-m2954-3p	Os09t0444700-01	Os09g0444700		Similar to mitochondrial carrier-like protein. (Os09t0444700-01)	368	348	2.2	no
Nov-m2954-3p	Os01t0809900-01	Os01g0809900		FAD dependent oxidoreductase domain containing protein. (Os01t0809900-01)	218	198	2.5	no
Nov-m2954-3p	Os03t0636600-01	Os03g0636600		Hypothetical conserved gene. (Os03t0636600-01);Hypothetical conserved gene. (Os03t0636600-02)	219	199	2.5	no
Nov-m2954-3p	Os03t0636600-02	Os03g0636600		Hypothetical conserved gene. (Os03t0636600-01);Hypothetical conserved gene. (Os03t0636600-02)	205	185	2.5	no
Nov-m2954-3p	Os07t0626800-01	Os07g0626800		Amine oxidase domain containing protein. (Os07t0626800-01)	175	155	2	no
Nov-m2954-3p	Os01t0278950-00	Os01g0278950	Subtilisin 1, SUBTILISIN 1	Similar to predicted protein. (Os01t0278950-00)	1111	1091	2	no
Nov-m2954-3p	Os05t0276100-01	Os05g0276100	OsCHX14	Endoplasmic reticulum (ER) localized K+ transporter, K+ homeostasis during flowering (Os05t0276100-01)	577	557	2.5	no
Nov-m2954-3p	Os04t0128900-01	Os04g0128900	YUCCA-LIKE GENE 7	Flavin monooxygenase-like enzyme, Auxin biosynthesis (Os04t0128900-01)	1123	1103	2	no
Nov-m2954-3p	Os05t0596000-01	Os05g0596000		Peptidase A1 domain containing protein. (Os05t0596000-01)	1263	1243	2	no
Nov-m2954-3p	Os02t0486400-01	Os02g0486400		Hypothetical protein. (Os02t0486400-01)	1341	1322	2.5	no
Nov-m2954-3p	Os03t0639400-01	Os03g0639400		Pectinesterase inhibitor domain containing protein. (Os03t0639400-01)	173	153	2	no
Nov-m2954-3p	Os06t0614000-01	Os06g0614000	FT-INTERACTING PROTEIN1	A member of the family of multiple C2 domain and transmembrane region proteins (MCTPs), Mediation of flowering time, Regulation of florigen transport (Os06t0614000-01)	1237	1217	2.5	no
Nov-m2954-3p	Os06t0728200-00	Os06g0728200		Hypothetical conserved gene. (Os06t0728200-00)	1497	1476	2.2	no
Nov-m2954-3p	Os11t0107266-00	Os11g0107266	Ca(2+)/H(+) EXCHANGER 7	Similar to Sodium/calcium exchanger protein. (Os11t0107266-00)	704	684	2.2	no
Nov-m2954-3p	Os09t0482200-01	Os09g0482200		Peptidase A1 domain containing protein. (Os09t0482200-01)	595	575	2.5	no
Nov-m2954-3p	Os07t0513400-01	Os07g0513400	OsSTA197	Protein of unknown function DUF1677, Oryza sativa family protein. (Os07t0513400-01)	965	945	2.2	no
Nov-m2954-3p	Os01t0224000-00	Os01g0224000		Serine/threonine protein kinase-related domain containing protein. (Os01t0224000-00)	490	470	2.2	no
Nov-m2954-3p	Os03t0667500-01	Os03g0667500	ZINC TRANSPORTER 10	Similar to Metal transport protein. (Os03t0667500-01)	1151	1131	1.8	no
Nov-m2954-3p	Os03t0162000-01	Os03g0162000	CONSTITUTIVELY WILTED 1	Flavin-containing monooxygenase (FMO), Auxin biosynthesis (Os03t0162000-01)	2980	2960	2	no
Nov-m2954-3p	Os10t0578950-00	Os10g0578950	acyl-CoA synthetase 2, type 2 ACS	Similar to 4-coumarate--CoA ligase-like 2. (Os10t0578950-00)	346	326	2.5	no
Nov-m2954-3p	Os08t0550600-01	Os08g0550600		Hypothetical conserved gene. (Os08t0550600-01)	1451	1432	2.5	no
Nov-m2954-3p	Os04t0535000-01	Os04g0535000		Hypothetical protein. (Os04t0535000-01)	499	479	2.2	no
Nov-m2954-3p	Os06t0717600-01	Os06g0717600		Zinc finger, RING/FYVE/PHD-type domain containing protein. (Os06t0717600-01);Zinc finger, RING/FYVE/PHD-type domain containing protein. (Os06t0717600-02)	461	442	2.5	no
Nov-m2954-3p	Os06t0717600-02	Os06g0717600		Zinc finger, RING/FYVE/PHD-type domain containing protein. (Os06t0717600-01);Zinc finger, RING/FYVE/PHD-type domain containing protein. (Os06t0717600-02)	356	337	2.5	no
Nov-m2954-3p	Os05t0431700-01	Os05g0431700		Similar to peptide transporter PTR2-B. (Os05t0431700-01)	1629	1610	2.5	no
Nov-m2954-3p	Os05t0347400-01	Os05g0347400	G1 LIKE PROTEIN 9	Protein of unknown function DUF640 domain containing protein. (Os05t0347400-01)	189	169	2.2	no
Nov-m2954-3p	Os12t0613150-00	Os12g0613150		Hypothetical protein. (Os12t0613150-00)	238	218	2.5	no
Nov-m2954-3p	Os04t0223500-01	Os04g0223500		Dimethylaniline monooxygenase, N-oxide-forming domain containing protein. (Os04t0223500-01);Similar to H0515C11.3 protein. (Os04t0223500-02)	88	68	2.5	no
Nov-m2954-3p	Os09t0535500-01	Os09g0535500		Similar to RING-H2 finger protein ATL1R (RING-H2 finger protein ATL8). (Os09t0535500-01)	62	43	2.5	no
Nov-m2954-3p	Os06t0644700-01	Os06g0644700	amino acid transporter-like 1	Amino acid transporter, transmembrane domain containing protein. (Os06t0644700-01)	759	739	2.5	no
Nov-m2954-3p	Os05t0570900-00	Os05g0570900	EARLY NODULIN LIKE PROTEIN 15	Cupredoxin domain containing protein. (Os05t0570900-00)	255	236	2.5	no
Nov-m2954-3p	Os06t0546500-01	Os06g0546500	class III peroxidase 88	Similar to Class III peroxidase GvPx2b (Fragment). (Os06t0546500-01)	735	716	2.5	no
Nov-m2954-3p	Os09t0482500-01	Os09g0482500		Peptidase A1 domain containing protein. (Os09t0482500-01)	595	575	2.5	no
Nov-m2954-3p	Os05t0432400-03	Os05g0432400		Hypothetical conserved gene. (Os05t0432400-01);Protein of unknown function DUF1682 family protein. (Os05t0432400-02);Protein of unknown function DUF1682 family protein. (Os05t0432400-03)	695	676	2.2	no
Nov-m2954-3p	Os01t0273800-01	Os01g0273800	YUCCA-LIKE GENE 9	FAD-dependent pyridine nucleotide-disulphide oxidoreductase domain containing protein. (Os01t0273800-01)	998	978	2.5	no
Nov-m2954-3p	Os03t0214200-01	Os03g0214200	Mediator of OsbZIP46 deactivation and degradation	Mediator of OsbZIP46 deactivation and degradation, Negative regulation of ABA signaling and drought tolerance (Os03t0214200-01);Similar to Ninja-family protein 1. (Os03t0214200-02)	1019	999	2.2	no
Nov-m2954-3p	Os03t0126000-01	Os03g0126000		Similar to Phosphorybosyl anthranilate transferase 1. (Os03t0126000-01)	454	434	2.5	no
Nov-m2954-3p	Os09t0567300-01	Os09g0567300	cytosolic monodehydroascorbate reductase, monodehydroascorbate reductase	Monodehydroascorbate reductase, Tolerance to ROS-induced oxidative stress (Os09t0567300-01)	264	244	2.2	no
Nov-m2954-3p	Os01t0223900-01	Os01g0223900		Serine/threonine protein kinase-related domain containing protein. (Os01t0223900-01)	562	542	2.2	no
Nov-m2954-3p	Os08t0245301-00	Os08g0245301		Hypothetical gene. (Os08t0245301-00)	899	879	2.5	no
Nov-m2954-3p	Os02t0738350-00	Os02g0738350		Similar to JHL23J11.5 protein. (Os02t0738350-00)	183	163	2.5	no
Nov-m2954-3p	Os05t0567100-02	Os05g0567100	Oryzasin, Oryzasin 1	Aspartic proteinase oryzasin 1 precursor (EC 3.4.23.-). (Os05t0567100-01);Aspartic proteinase oryzasin 1 precursor (EC 3.4.23.-). (Os05t0567100-02);Similar to Phytepsin. (Os05t0567100-03)	1007	987	2	no
Nov-m2954-3p	Os05t0567100-01	Os05g0567100	Oryzasin, Oryzasin 1	Aspartic proteinase oryzasin 1 precursor (EC 3.4.23.-). (Os05t0567100-01);Aspartic proteinase oryzasin 1 precursor (EC 3.4.23.-). (Os05t0567100-02);Similar to Phytepsin. (Os05t0567100-03)	381	361	2	no
Nov-m2954-3p	Os01t0930900-00	Os01g0930900		Similar to Short chain alcohol dehydrogenase-like. (Os01t0930900-00)	466	446	2.5	no
Nov-m2954-3p	Os05t0432400-01	Os05g0432400		Hypothetical conserved gene. (Os05t0432400-01);Protein of unknown function DUF1682 family protein. (Os05t0432400-02);Protein of unknown function DUF1682 family protein. (Os05t0432400-03)	761	742	2.2	no
Nov-m2954-3p	Os03t0861300-01	Os03g0861300	PLASMA MEMBRANE INTRINSIC PROTEIN 2	Similar to Aquaporin. (Os03t0861300-01)	785	765	2.5	no
Nov-m2954-3p	Os08t0466200-01	Os08g0466200	HIGH-AFFINITY POTASSIUM(K+) TRANSPORTER 4	Similar to KUP-related potassium transporter. (Os08t0466200-01)	1274	1254	2.2	no
Nov-m2954-3p	Os04t0685700-01	Os04g0685700		Similar to H0723C07.4 protein. (Os04t0685700-01)	214	194	2.5	no
Nov-m2954-3p	Os05t0358500-02	Os05g0358500	protein phosphatase 2C48, protein phosphatase 2C 48, protein phosphatase 75	Protein phosphatase 2C domain containing protein. (Os05t0358500-01);Protein phosphatase 2C domain containing protein. (Os05t0358500-02)	922	902	2.5	no
Nov-m2954-3p	Os09t0376600-00	Os09g0376600		Tyrosine protein kinase domain containing protein. (Os09t0376600-00)	853	833	2.2	no
Nov-m2954-3p	Os02t0161800-01	Os02g0161800	class III peroxidase 24	Similar to Peroxidase precursor (EC 1.11.1.7). (Os02t0161800-01)	138	118	1.5	no
Nov-m2954-3p	Os01t0822001-01	Os01g0822001		Hypothetical gene. (Os01t0822001-01)	34	15	2.5	no
Nov-m2954-3p	Os01t0556201-00	Os01g0556201		Hypothetical gene. (Os01t0556201-00)	1027	1008	2.2	no
Nov-m2954-3p	Os02t0593550-00	Os02g0593550		Hypothetical gene. (Os02t0593550-00)	166	146	2.5	no
Nov-m2954-3p	Os10t0346200-01	Os10g0346200		Zinc finger, RING-type domain containing protein. (Os10t0346200-01)	118	98	2.5	no
Nov-m2954-3p	Os07t0686800-01	Os07g0686800	RECEPTOR-LIKE CYTOPLASMIC KINASE 241	Similar to Serine/threonine protein kinase-like. (Os07t0686800-01)	1115	1095	2.5	no
Nov-m2954-3p	Os01t0878900-01	Os01g0878900		Similar to 4,5-DOPA dioxygenase extradiol-like protein. (Os01t0878900-01)	669	650	1.5	no
Nov-m2954-3p	Os07t0533300-00	Os07g0533300		Peptidase A1 domain containing protein. (Os07t0533300-00)	421	400	2.5	no
Nov-m2954-3p	Os06t0604400-01	Os06g0604400	PHOSPHOLIPASE D ALPHA 3	Similar to Phospholipase D. (Os06t0604400-01)	546	526	2.2	no
Nov-m2954-3p	Os07t0630800-03	Os07g0630800		Similar to Nodule-enhanced malate dehydrogenase. (Os07t0630800-01);Similar to Nodule-enhanced malate dehydrogenase. (Os07t0630800-02);Similar to Nodule-enhanced malate dehydrogenase. (Os07t0630800-03);Similar to Nodule-enhanced malate dehydrogenase. (Os07t0630800-04)	813	793	2.5	no
Nov-m2954-3p	Os01t0869800-01	Os01g0869800	PSBS1	22-kDa Photosystem II protein, Photoprotection (Os01t0869800-01)	863	843	2.5	no
Nov-m2963-3p	Os08t0219100-01	Os08g0219100		Similar to cDNA clone:J023038L08, full insert sequence. (Os08t0219100-01)	1280	1258	2.5	no
Nov-m3035-3p	Os05t0103200-02	Os05g0103200	CYCLOPHILIN 20-2	Cyclophilin-like domain containing protein. (Os05t0103200-01);Cyclophilin-like domain containing protein. (Os05t0103200-02)	334	314	2.5	no
Nov-m3035-3p	Os05t0103200-01	Os05g0103200	CYCLOPHILIN 20-2	Cyclophilin-like domain containing protein. (Os05t0103200-01);Cyclophilin-like domain containing protein. (Os05t0103200-02)	368	348	2.5	no
Nov-m3035-3p	Os07t0692001-00	Os07g0692001		Hypothetical protein. (Os07t0692001-00)	177	157	0	no
osa-miR156a	Os09t0507100-00	Os09g0507100	RICE SQUAMOSA PROMOTER-BINDING-LIKE 18	Similar to Squamosa-promoter binding-like protein 11. (Os09t0507100-00)	1053	1034	1	no
osa-miR156a	Os02t0445200-00	Os02g0445200		Similar to SLP16. (Os02t0445200-00)	483	464	1	no
osa-miR156a	Os12t0288000-01	Os12g0288000	OsSTA278	Similar to cDNA clone:J023146F15, full insert sequence. (Os12t0288000-01);Similar to Integral membrane protein DUF6 containing protein, expressed. (Os12t0288000-02);Similar to Integral membrane protein DUF6 containing protein, expressed. (Os12t0288000-03)	995	977	2.5	no
osa-miR156a	Os11t0141800-01	Os11g0141800		Conserved hypothetical protein. (Os11t0141800-01)	19	1	2	no
osa-miR156a	Os06t0674000-01	Os06g0674000		Conserved hypothetical protein. (Os06t0674000-01)	3624	3605	2	no
osa-miR156a	Os06t0663500-00	Os06g0663500	RICE SQUAMOSA PROMOTER-BINDING-LIKE 11	SBP domain containing protein. (Os06t0663500-00)	768	749	1	no
osa-miR156a	Os02t0554100-01	Os02g0554100		Similar to UVB-resistance protein UVR8. (Os02t0554100-01)	25	6	2.5	no
osa-miR156a	Os02t0161500-00	Os02g0161500		Leucine-rich repeat domain containing protein. (Os02t0161500-00)	1655	1637	2.2	no
osa-miR156a	Os02t0139400-01	Os02g0139400	RICE SQUAMOSA PROMOTER-BINDING-LIKE 3	Similar to Squamosa promoter-binding-like protein 3. (Os02t0139400-01)	1888	1869	1.5	no
osa-miR156a	Os01t0922600-01	Os01g0922600	RICE SQUAMOSA PROMOTER-BINDING-LIKE 2	Similar to SBP-domain protein 4. (Os01t0922600-01)	639	620	1	no
osa-miR156a	Os07t0505200-01	Os07g0505200	RICE SQUAMOSA PROMOTER-BINDING-LIKE 13, Squamosa promoter-binding-like protein 13	Plant-specific transcription factor, Control of grain size (Os07t0505200-01)	914	895	1.5	no
osa-miR156a	Os11t0496600-00	Os11g0496600	RICE SQUAMOSA PROMOTER-BINDING-LIKE 19	Hypothetical conserved gene. (Os11t0496600-00)	843	824	1	no
osa-miR156a	Os04t0632400-04	Os04g0632400		Hypothetical protein. (Os04t0632400-01);Hypothetical protein. (Os04t0632400-02);Hypothetical protein. (Os04t0632400-03);Hypothetical gene. (Os04t0632400-04)	956	937	2.2	no
osa-miR156a	Os06t0703500-01	Os06g0703500	RICE SQUAMOSA PROMOTER-BINDING-LIKE 12	Similar to SBP-domain protein 5 (Fragment). (Os06t0703500-01);Similar to SBP-domain protein 5 (Fragment). (Os06t0703500-02);Similar to Squamosa promoter-binding-like protein 12. (Os06t0703500-03)	1705	1686	1	no
osa-miR156a	Os06t0703500-02	Os06g0703500	RICE SQUAMOSA PROMOTER-BINDING-LIKE 12	Similar to SBP-domain protein 5 (Fragment). (Os06t0703500-01);Similar to SBP-domain protein 5 (Fragment). (Os06t0703500-02);Similar to Squamosa promoter-binding-like protein 12. (Os06t0703500-03)	2037	2018	1	no
osa-miR156a	Os06t0703500-03	Os06g0703500	RICE SQUAMOSA PROMOTER-BINDING-LIKE 12	Similar to SBP-domain protein 5 (Fragment). (Os06t0703500-01);Similar to SBP-domain protein 5 (Fragment). (Os06t0703500-02);Similar to Squamosa promoter-binding-like protein 12. (Os06t0703500-03)	1104	1085	1	no
osa-miR156a	Os07t0615900-02	Os07g0615900		Hypothetical conserved gene. (Os07t0615900-01);Zinc finger, GATA-type domain containing protein. (Os07t0615900-02)	3095	3076	2.5	no
osa-miR156a	Os02t0174100-01	Os02g0174100	RICE SQUAMOSA PROMOTER-BINDING-LIKE 4	Similar to Isoform 2 of Squamosa promoter-binding-like protein 4. (Os02t0174100-01);SBP domain containing protein. (Os02t0174100-02);Similar to Isoform 2 of Squamosa promoter-binding-like protein 4. (Os02t0174100-03)	2240	2221	1	no
osa-miR156a	Os02t0174100-02	Os02g0174100	RICE SQUAMOSA PROMOTER-BINDING-LIKE 4	Similar to Isoform 2 of Squamosa promoter-binding-like protein 4. (Os02t0174100-01);SBP domain containing protein. (Os02t0174100-02);Similar to Isoform 2 of Squamosa promoter-binding-like protein 4. (Os02t0174100-03)	999	980	1	no
osa-miR156a	Os08t0437050-01	Os08g0437050		Hypothetical conserved gene. (Os08t0437050-01)	4868	4850	2.2	no
osa-miR156a	Os04t0414300-00	Os04g0414300		Similar to H0622F05.1 protein. (Os04t0414300-00)	51	32	2.5	no
osa-miR156a	Os09t0491532-01	Os09g0491532	RICE SQUAMOSA PROMOTER-BINDING-LIKE 17	Similar to Squamosa-promoter binding protein 2. (Os09t0491532-01)	694	675	1	no
osa-miR156a	Os04t0551500-01	Os04g0551500	RICE SQUAMOSA PROMOTER-BINDING-LIKE 7	SBP domain containing protein. (Os04t0551500-01)	837	818	1	no
osa-miR156a	Os08t0509600-01	Os08g0509600	WEALTHY FARMER'S PANICLE	Squamosa promter-binding-like transcription activator, Regulation of branching in panicles and vegetative shoots, Semidominant regulator of plant architecture (Os08t0509600-01)	1011	992	1	no
osa-miR156a	Os08t0531600-01	Os08g0531600	GRAIN-WIDTH 8	Transcription factor, Positive regulator of cell proliferation, Control of grain size, shape and quality (Os08t0531600-01)	1073	1054	1	no
osa-miR156a	Os09t0513100-01	Os09g0513100		Similar to Phospholipase A1. (Os09t0513100-01);Similar to phospholipase A1. (Os09t0513100-02)	1342	1323	2.5	no
osa-miR156b-3p	Os03t0365200-01	Os03g0365200		Similar to Ulp1 protease family, C-terminal catalytic domain containing protein. (Os03t0365200-01)	2119	2099	2.2	no
osa-miR156b-3p	Os03t0383900-01	Os03g0383900		Heavy metal transport/detoxification protein domain containing protein. (Os03t0383900-01)	24	4	2.5	no
osa-miR156b-5p	Os02t0161500-00	Os02g0161500		Leucine-rich repeat domain containing protein. (Os02t0161500-00)	1655	1637	2.2	no
osa-miR156b-5p	Os11t0496600-00	Os11g0496600	RICE SQUAMOSA PROMOTER-BINDING-LIKE 19	Hypothetical conserved gene. (Os11t0496600-00)	843	824	1	no
osa-miR156b-5p	Os06t0703500-01	Os06g0703500	RICE SQUAMOSA PROMOTER-BINDING-LIKE 12	Similar to SBP-domain protein 5 (Fragment). (Os06t0703500-01);Similar to SBP-domain protein 5 (Fragment). (Os06t0703500-02);Similar to Squamosa promoter-binding-like protein 12. (Os06t0703500-03)	1705	1686	1	no
osa-miR156b-5p	Os06t0703500-02	Os06g0703500	RICE SQUAMOSA PROMOTER-BINDING-LIKE 12	Similar to SBP-domain protein 5 (Fragment). (Os06t0703500-01);Similar to SBP-domain protein 5 (Fragment). (Os06t0703500-02);Similar to Squamosa promoter-binding-like protein 12. (Os06t0703500-03)	2037	2018	1	no
osa-miR156b-5p	Os06t0703500-03	Os06g0703500	RICE SQUAMOSA PROMOTER-BINDING-LIKE 12	Similar to SBP-domain protein 5 (Fragment). (Os06t0703500-01);Similar to SBP-domain protein 5 (Fragment). (Os06t0703500-02);Similar to Squamosa promoter-binding-like protein 12. (Os06t0703500-03)	1104	1085	1	no
osa-miR156b-5p	Os01t0922600-01	Os01g0922600	RICE SQUAMOSA PROMOTER-BINDING-LIKE 2	Similar to SBP-domain protein 4. (Os01t0922600-01)	639	620	1	no
osa-miR156b-5p	Os02t0554100-01	Os02g0554100		Similar to UVB-resistance protein UVR8. (Os02t0554100-01)	25	6	2.5	no
osa-miR156b-5p	Os04t0632400-04	Os04g0632400		Hypothetical protein. (Os04t0632400-01);Hypothetical protein. (Os04t0632400-02);Hypothetical protein. (Os04t0632400-03);Hypothetical gene. (Os04t0632400-04)	956	937	2.2	no
osa-miR156b-5p	Os04t0414300-00	Os04g0414300		Similar to H0622F05.1 protein. (Os04t0414300-00)	51	32	2.5	no
osa-miR156b-5p	Os07t0505200-01	Os07g0505200	RICE SQUAMOSA PROMOTER-BINDING-LIKE 13, Squamosa promoter-binding-like protein 13	Plant-specific transcription factor, Control of grain size (Os07t0505200-01)	914	895	1.5	no
osa-miR156b-5p	Os11t0141800-01	Os11g0141800		Conserved hypothetical protein. (Os11t0141800-01)	19	1	2	no
osa-miR156b-5p	Os02t0445200-00	Os02g0445200		Similar to SLP16. (Os02t0445200-00)	483	464	1	no
osa-miR156b-5p	Os08t0531600-01	Os08g0531600	GRAIN-WIDTH 8	Transcription factor, Positive regulator of cell proliferation, Control of grain size, shape and quality (Os08t0531600-01)	1073	1054	1	no
osa-miR156b-5p	Os08t0437050-01	Os08g0437050		Hypothetical conserved gene. (Os08t0437050-01)	4868	4850	2.2	no
osa-miR156b-5p	Os06t0663500-00	Os06g0663500	RICE SQUAMOSA PROMOTER-BINDING-LIKE 11	SBP domain containing protein. (Os06t0663500-00)	768	749	1	no
osa-miR156b-5p	Os09t0507100-00	Os09g0507100	RICE SQUAMOSA PROMOTER-BINDING-LIKE 18	Similar to Squamosa-promoter binding-like protein 11. (Os09t0507100-00)	1053	1034	1	no
osa-miR156b-5p	Os02t0174100-01	Os02g0174100	RICE SQUAMOSA PROMOTER-BINDING-LIKE 4	Similar to Isoform 2 of Squamosa promoter-binding-like protein 4. (Os02t0174100-01);SBP domain containing protein. (Os02t0174100-02);Similar to Isoform 2 of Squamosa promoter-binding-like protein 4. (Os02t0174100-03)	2240	2221	1	no
osa-miR156b-5p	Os02t0174100-02	Os02g0174100	RICE SQUAMOSA PROMOTER-BINDING-LIKE 4	Similar to Isoform 2 of Squamosa promoter-binding-like protein 4. (Os02t0174100-01);SBP domain containing protein. (Os02t0174100-02);Similar to Isoform 2 of Squamosa promoter-binding-like protein 4. (Os02t0174100-03)	999	980	1	no
osa-miR156b-5p	Os08t0509600-01	Os08g0509600	WEALTHY FARMER'S PANICLE	Squamosa promter-binding-like transcription activator, Regulation of branching in panicles and vegetative shoots, Semidominant regulator of plant architecture (Os08t0509600-01)	1011	992	1	no
osa-miR156b-5p	Os02t0139400-01	Os02g0139400	RICE SQUAMOSA PROMOTER-BINDING-LIKE 3	Similar to Squamosa promoter-binding-like protein 3. (Os02t0139400-01)	1888	1869	1.5	no
osa-miR156b-5p	Os12t0288000-01	Os12g0288000	OsSTA278	Similar to cDNA clone:J023146F15, full insert sequence. (Os12t0288000-01);Similar to Integral membrane protein DUF6 containing protein, expressed. (Os12t0288000-02);Similar to Integral membrane protein DUF6 containing protein, expressed. (Os12t0288000-03)	995	977	2.5	no
osa-miR156b-5p	Os07t0615900-02	Os07g0615900		Hypothetical conserved gene. (Os07t0615900-01);Zinc finger, GATA-type domain containing protein. (Os07t0615900-02)	3095	3076	2.5	no
osa-miR156b-5p	Os09t0513100-01	Os09g0513100		Similar to Phospholipase A1. (Os09t0513100-01);Similar to phospholipase A1. (Os09t0513100-02)	1342	1323	2.5	no
osa-miR156b-5p	Os09t0491532-01	Os09g0491532	RICE SQUAMOSA PROMOTER-BINDING-LIKE 17	Similar to Squamosa-promoter binding protein 2. (Os09t0491532-01)	694	675	1	no
osa-miR156b-5p	Os06t0674000-01	Os06g0674000		Conserved hypothetical protein. (Os06t0674000-01)	3624	3605	2	no
osa-miR156b-5p	Os04t0551500-01	Os04g0551500	RICE SQUAMOSA PROMOTER-BINDING-LIKE 7	SBP domain containing protein. (Os04t0551500-01)	837	818	1	no
osa-miR156c-5p	Os04t0414300-00	Os04g0414300		Similar to H0622F05.1 protein. (Os04t0414300-00)	51	32	2.5	no
osa-miR156c-5p	Os04t0632400-04	Os04g0632400		Hypothetical protein. (Os04t0632400-01);Hypothetical protein. (Os04t0632400-02);Hypothetical protein. (Os04t0632400-03);Hypothetical gene. (Os04t0632400-04)	956	937	2.2	no
osa-miR156c-5p	Os06t0663500-00	Os06g0663500	RICE SQUAMOSA PROMOTER-BINDING-LIKE 11	SBP domain containing protein. (Os06t0663500-00)	768	749	1	no
osa-miR156c-5p	Os12t0288000-01	Os12g0288000	OsSTA278	Similar to cDNA clone:J023146F15, full insert sequence. (Os12t0288000-01);Similar to Integral membrane protein DUF6 containing protein, expressed. (Os12t0288000-02);Similar to Integral membrane protein DUF6 containing protein, expressed. (Os12t0288000-03)	995	977	2.5	no
osa-miR156c-5p	Os07t0615900-02	Os07g0615900		Hypothetical conserved gene. (Os07t0615900-01);Zinc finger, GATA-type domain containing protein. (Os07t0615900-02)	3095	3076	2.5	no
osa-miR156c-5p	Os06t0703500-03	Os06g0703500	RICE SQUAMOSA PROMOTER-BINDING-LIKE 12	Similar to SBP-domain protein 5 (Fragment). (Os06t0703500-01);Similar to SBP-domain protein 5 (Fragment). (Os06t0703500-02);Similar to Squamosa promoter-binding-like protein 12. (Os06t0703500-03)	1104	1085	1	no
osa-miR156c-5p	Os06t0703500-02	Os06g0703500	RICE SQUAMOSA PROMOTER-BINDING-LIKE 12	Similar to SBP-domain protein 5 (Fragment). (Os06t0703500-01);Similar to SBP-domain protein 5 (Fragment). (Os06t0703500-02);Similar to Squamosa promoter-binding-like protein 12. (Os06t0703500-03)	2037	2018	1	no
osa-miR156c-5p	Os06t0703500-01	Os06g0703500	RICE SQUAMOSA PROMOTER-BINDING-LIKE 12	Similar to SBP-domain protein 5 (Fragment). (Os06t0703500-01);Similar to SBP-domain protein 5 (Fragment). (Os06t0703500-02);Similar to Squamosa promoter-binding-like protein 12. (Os06t0703500-03)	1705	1686	1	no
osa-miR156c-5p	Os02t0445200-00	Os02g0445200		Similar to SLP16. (Os02t0445200-00)	483	464	1	no
osa-miR156c-5p	Os01t0922600-01	Os01g0922600	RICE SQUAMOSA PROMOTER-BINDING-LIKE 2	Similar to SBP-domain protein 4. (Os01t0922600-01)	639	620	1	no
osa-miR156c-5p	Os02t0161500-00	Os02g0161500		Leucine-rich repeat domain containing protein. (Os02t0161500-00)	1655	1637	2.2	no
osa-miR156c-5p	Os09t0491532-01	Os09g0491532	RICE SQUAMOSA PROMOTER-BINDING-LIKE 17	Similar to Squamosa-promoter binding protein 2. (Os09t0491532-01)	694	675	1	no
osa-miR156c-5p	Os02t0139400-01	Os02g0139400	RICE SQUAMOSA PROMOTER-BINDING-LIKE 3	Similar to Squamosa promoter-binding-like protein 3. (Os02t0139400-01)	1888	1869	1.5	no
osa-miR156c-5p	Os11t0141800-01	Os11g0141800		Conserved hypothetical protein. (Os11t0141800-01)	19	1	2	no
osa-miR156c-5p	Os11t0496600-00	Os11g0496600	RICE SQUAMOSA PROMOTER-BINDING-LIKE 19	Hypothetical conserved gene. (Os11t0496600-00)	843	824	1	no
osa-miR156c-5p	Os07t0505200-01	Os07g0505200	RICE SQUAMOSA PROMOTER-BINDING-LIKE 13, Squamosa promoter-binding-like protein 13	Plant-specific transcription factor, Control of grain size (Os07t0505200-01)	914	895	1.5	no
osa-miR156c-5p	Os06t0674000-01	Os06g0674000		Conserved hypothetical protein. (Os06t0674000-01)	3624	3605	2	no
osa-miR156c-5p	Os02t0554100-01	Os02g0554100		Similar to UVB-resistance protein UVR8. (Os02t0554100-01)	25	6	2.5	no
osa-miR156c-5p	Os09t0513100-01	Os09g0513100		Similar to Phospholipase A1. (Os09t0513100-01);Similar to phospholipase A1. (Os09t0513100-02)	1342	1323	2.5	no
osa-miR156c-5p	Os08t0531600-01	Os08g0531600	GRAIN-WIDTH 8	Transcription factor, Positive regulator of cell proliferation, Control of grain size, shape and quality (Os08t0531600-01)	1073	1054	1	no
osa-miR156c-5p	Os09t0507100-00	Os09g0507100	RICE SQUAMOSA PROMOTER-BINDING-LIKE 18	Similar to Squamosa-promoter binding-like protein 11. (Os09t0507100-00)	1053	1034	1	no
osa-miR156c-5p	Os08t0509600-01	Os08g0509600	WEALTHY FARMER'S PANICLE	Squamosa promter-binding-like transcription activator, Regulation of branching in panicles and vegetative shoots, Semidominant regulator of plant architecture (Os08t0509600-01)	1011	992	1	no
osa-miR156c-5p	Os02t0174100-02	Os02g0174100	RICE SQUAMOSA PROMOTER-BINDING-LIKE 4	Similar to Isoform 2 of Squamosa promoter-binding-like protein 4. (Os02t0174100-01);SBP domain containing protein. (Os02t0174100-02);Similar to Isoform 2 of Squamosa promoter-binding-like protein 4. (Os02t0174100-03)	999	980	1	no
osa-miR156c-5p	Os02t0174100-01	Os02g0174100	RICE SQUAMOSA PROMOTER-BINDING-LIKE 4	Similar to Isoform 2 of Squamosa promoter-binding-like protein 4. (Os02t0174100-01);SBP domain containing protein. (Os02t0174100-02);Similar to Isoform 2 of Squamosa promoter-binding-like protein 4. (Os02t0174100-03)	2240	2221	1	no
osa-miR156c-5p	Os04t0551500-01	Os04g0551500	RICE SQUAMOSA PROMOTER-BINDING-LIKE 7	SBP domain containing protein. (Os04t0551500-01)	837	818	1	no
osa-miR156c-5p	Os08t0437050-01	Os08g0437050		Hypothetical conserved gene. (Os08t0437050-01)	4868	4850	2.2	no
osa-miR156d	Os07t0505200-01	Os07g0505200	RICE SQUAMOSA PROMOTER-BINDING-LIKE 13, Squamosa promoter-binding-like protein 13	Plant-specific transcription factor, Control of grain size (Os07t0505200-01)	914	895	1.5	no
osa-miR156d	Os08t0509600-01	Os08g0509600	WEALTHY FARMER'S PANICLE	Squamosa promter-binding-like transcription activator, Regulation of branching in panicles and vegetative shoots, Semidominant regulator of plant architecture (Os08t0509600-01)	1011	992	1	no
osa-miR156d	Os01t0922600-01	Os01g0922600	RICE SQUAMOSA PROMOTER-BINDING-LIKE 2	Similar to SBP-domain protein 4. (Os01t0922600-01)	639	620	1	no
osa-miR156d	Os11t0496600-00	Os11g0496600	RICE SQUAMOSA PROMOTER-BINDING-LIKE 19	Hypothetical conserved gene. (Os11t0496600-00)	843	824	1	no
osa-miR156d	Os09t0507100-00	Os09g0507100	RICE SQUAMOSA PROMOTER-BINDING-LIKE 18	Similar to Squamosa-promoter binding-like protein 11. (Os09t0507100-00)	1053	1034	1	no
osa-miR156d	Os12t0288000-01	Os12g0288000	OsSTA278	Similar to cDNA clone:J023146F15, full insert sequence. (Os12t0288000-01);Similar to Integral membrane protein DUF6 containing protein, expressed. (Os12t0288000-02);Similar to Integral membrane protein DUF6 containing protein, expressed. (Os12t0288000-03)	995	977	2.5	no
osa-miR156d	Os02t0161500-00	Os02g0161500		Leucine-rich repeat domain containing protein. (Os02t0161500-00)	1655	1637	2.2	no
osa-miR156d	Os06t0674000-01	Os06g0674000		Conserved hypothetical protein. (Os06t0674000-01)	3624	3605	2	no
osa-miR156d	Os06t0703500-01	Os06g0703500	RICE SQUAMOSA PROMOTER-BINDING-LIKE 12	Similar to SBP-domain protein 5 (Fragment). (Os06t0703500-01);Similar to SBP-domain protein 5 (Fragment). (Os06t0703500-02);Similar to Squamosa promoter-binding-like protein 12. (Os06t0703500-03)	1705	1686	1	no
osa-miR156d	Os06t0703500-03	Os06g0703500	RICE SQUAMOSA PROMOTER-BINDING-LIKE 12	Similar to SBP-domain protein 5 (Fragment). (Os06t0703500-01);Similar to SBP-domain protein 5 (Fragment). (Os06t0703500-02);Similar to Squamosa promoter-binding-like protein 12. (Os06t0703500-03)	1104	1085	1	no
osa-miR156d	Os06t0703500-02	Os06g0703500	RICE SQUAMOSA PROMOTER-BINDING-LIKE 12	Similar to SBP-domain protein 5 (Fragment). (Os06t0703500-01);Similar to SBP-domain protein 5 (Fragment). (Os06t0703500-02);Similar to Squamosa promoter-binding-like protein 12. (Os06t0703500-03)	2037	2018	1	no
osa-miR156d	Os02t0554100-01	Os02g0554100		Similar to UVB-resistance protein UVR8. (Os02t0554100-01)	25	6	2.5	no
osa-miR156d	Os08t0531600-01	Os08g0531600	GRAIN-WIDTH 8	Transcription factor, Positive regulator of cell proliferation, Control of grain size, shape and quality (Os08t0531600-01)	1073	1054	1	no
osa-miR156d	Os11t0141800-01	Os11g0141800		Conserved hypothetical protein. (Os11t0141800-01)	19	1	2	no
osa-miR156d	Os04t0551500-01	Os04g0551500	RICE SQUAMOSA PROMOTER-BINDING-LIKE 7	SBP domain containing protein. (Os04t0551500-01)	837	818	1	no
osa-miR156d	Os09t0513100-01	Os09g0513100		Similar to Phospholipase A1. (Os09t0513100-01);Similar to phospholipase A1. (Os09t0513100-02)	1342	1323	2.5	no
osa-miR156d	Os02t0139400-01	Os02g0139400	RICE SQUAMOSA PROMOTER-BINDING-LIKE 3	Similar to Squamosa promoter-binding-like protein 3. (Os02t0139400-01)	1888	1869	1.5	no
osa-miR156d	Os04t0414300-00	Os04g0414300		Similar to H0622F05.1 protein. (Os04t0414300-00)	51	32	2.5	no
osa-miR156d	Os09t0491532-01	Os09g0491532	RICE SQUAMOSA PROMOTER-BINDING-LIKE 17	Similar to Squamosa-promoter binding protein 2. (Os09t0491532-01)	694	675	1	no
osa-miR156d	Os06t0663500-00	Os06g0663500	RICE SQUAMOSA PROMOTER-BINDING-LIKE 11	SBP domain containing protein. (Os06t0663500-00)	768	749	1	no
osa-miR156d	Os08t0437050-01	Os08g0437050		Hypothetical conserved gene. (Os08t0437050-01)	4868	4850	2.2	no
osa-miR156d	Os04t0632400-04	Os04g0632400		Hypothetical protein. (Os04t0632400-01);Hypothetical protein. (Os04t0632400-02);Hypothetical protein. (Os04t0632400-03);Hypothetical gene. (Os04t0632400-04)	956	937	2.2	no
osa-miR156d	Os07t0615900-02	Os07g0615900		Hypothetical conserved gene. (Os07t0615900-01);Zinc finger, GATA-type domain containing protein. (Os07t0615900-02)	3095	3076	2.5	no
osa-miR156d	Os02t0174100-01	Os02g0174100	RICE SQUAMOSA PROMOTER-BINDING-LIKE 4	Similar to Isoform 2 of Squamosa promoter-binding-like protein 4. (Os02t0174100-01);SBP domain containing protein. (Os02t0174100-02);Similar to Isoform 2 of Squamosa promoter-binding-like protein 4. (Os02t0174100-03)	2240	2221	1	no
osa-miR156d	Os02t0174100-02	Os02g0174100	RICE SQUAMOSA PROMOTER-BINDING-LIKE 4	Similar to Isoform 2 of Squamosa promoter-binding-like protein 4. (Os02t0174100-01);SBP domain containing protein. (Os02t0174100-02);Similar to Isoform 2 of Squamosa promoter-binding-like protein 4. (Os02t0174100-03)	999	980	1	no
osa-miR156d	Os02t0445200-00	Os02g0445200		Similar to SLP16. (Os02t0445200-00)	483	464	1	no
osa-miR156e	Os08t0509600-01	Os08g0509600	WEALTHY FARMER'S PANICLE	Squamosa promter-binding-like transcription activator, Regulation of branching in panicles and vegetative shoots, Semidominant regulator of plant architecture (Os08t0509600-01)	1011	992	1	no
osa-miR156e	Os02t0161500-00	Os02g0161500		Leucine-rich repeat domain containing protein. (Os02t0161500-00)	1655	1637	2.2	no
osa-miR156e	Os06t0663500-00	Os06g0663500	RICE SQUAMOSA PROMOTER-BINDING-LIKE 11	SBP domain containing protein. (Os06t0663500-00)	768	749	1	no
osa-miR156e	Os06t0703500-01	Os06g0703500	RICE SQUAMOSA PROMOTER-BINDING-LIKE 12	Similar to SBP-domain protein 5 (Fragment). (Os06t0703500-01);Similar to SBP-domain protein 5 (Fragment). (Os06t0703500-02);Similar to Squamosa promoter-binding-like protein 12. (Os06t0703500-03)	1705	1686	1	no
osa-miR156e	Os06t0703500-02	Os06g0703500	RICE SQUAMOSA PROMOTER-BINDING-LIKE 12	Similar to SBP-domain protein 5 (Fragment). (Os06t0703500-01);Similar to SBP-domain protein 5 (Fragment). (Os06t0703500-02);Similar to Squamosa promoter-binding-like protein 12. (Os06t0703500-03)	2037	2018	1	no
osa-miR156e	Os06t0703500-03	Os06g0703500	RICE SQUAMOSA PROMOTER-BINDING-LIKE 12	Similar to SBP-domain protein 5 (Fragment). (Os06t0703500-01);Similar to SBP-domain protein 5 (Fragment). (Os06t0703500-02);Similar to Squamosa promoter-binding-like protein 12. (Os06t0703500-03)	1104	1085	1	no
osa-miR156e	Os09t0513100-01	Os09g0513100		Similar to Phospholipase A1. (Os09t0513100-01);Similar to phospholipase A1. (Os09t0513100-02)	1342	1323	2.5	no
osa-miR156e	Os08t0531600-01	Os08g0531600	GRAIN-WIDTH 8	Transcription factor, Positive regulator of cell proliferation, Control of grain size, shape and quality (Os08t0531600-01)	1073	1054	1	no
osa-miR156e	Os09t0491532-01	Os09g0491532	RICE SQUAMOSA PROMOTER-BINDING-LIKE 17	Similar to Squamosa-promoter binding protein 2. (Os09t0491532-01)	694	675	1	no
osa-miR156e	Os04t0632400-04	Os04g0632400		Hypothetical protein. (Os04t0632400-01);Hypothetical protein. (Os04t0632400-02);Hypothetical protein. (Os04t0632400-03);Hypothetical gene. (Os04t0632400-04)	956	937	2.2	no
osa-miR156e	Os02t0139400-01	Os02g0139400	RICE SQUAMOSA PROMOTER-BINDING-LIKE 3	Similar to Squamosa promoter-binding-like protein 3. (Os02t0139400-01)	1888	1869	1.5	no
osa-miR156e	Os04t0414300-00	Os04g0414300		Similar to H0622F05.1 protein. (Os04t0414300-00)	51	32	2.5	no
osa-miR156e	Os02t0445200-00	Os02g0445200		Similar to SLP16. (Os02t0445200-00)	483	464	1	no
osa-miR156e	Os11t0496600-00	Os11g0496600	RICE SQUAMOSA PROMOTER-BINDING-LIKE 19	Hypothetical conserved gene. (Os11t0496600-00)	843	824	1	no
osa-miR156e	Os04t0551500-01	Os04g0551500	RICE SQUAMOSA PROMOTER-BINDING-LIKE 7	SBP domain containing protein. (Os04t0551500-01)	837	818	1	no
osa-miR156e	Os06t0674000-01	Os06g0674000		Conserved hypothetical protein. (Os06t0674000-01)	3624	3605	2	no
osa-miR156e	Os02t0174100-01	Os02g0174100	RICE SQUAMOSA PROMOTER-BINDING-LIKE 4	Similar to Isoform 2 of Squamosa promoter-binding-like protein 4. (Os02t0174100-01);SBP domain containing protein. (Os02t0174100-02);Similar to Isoform 2 of Squamosa promoter-binding-like protein 4. (Os02t0174100-03)	2240	2221	1	no
osa-miR156e	Os02t0174100-02	Os02g0174100	RICE SQUAMOSA PROMOTER-BINDING-LIKE 4	Similar to Isoform 2 of Squamosa promoter-binding-like protein 4. (Os02t0174100-01);SBP domain containing protein. (Os02t0174100-02);Similar to Isoform 2 of Squamosa promoter-binding-like protein 4. (Os02t0174100-03)	999	980	1	no
osa-miR156e	Os07t0505200-01	Os07g0505200	RICE SQUAMOSA PROMOTER-BINDING-LIKE 13, Squamosa promoter-binding-like protein 13	Plant-specific transcription factor, Control of grain size (Os07t0505200-01)	914	895	1.5	no
osa-miR156e	Os12t0288000-01	Os12g0288000	OsSTA278	Similar to cDNA clone:J023146F15, full insert sequence. (Os12t0288000-01);Similar to Integral membrane protein DUF6 containing protein, expressed. (Os12t0288000-02);Similar to Integral membrane protein DUF6 containing protein, expressed. (Os12t0288000-03)	995	977	2.5	no
osa-miR156e	Os07t0615900-02	Os07g0615900		Hypothetical conserved gene. (Os07t0615900-01);Zinc finger, GATA-type domain containing protein. (Os07t0615900-02)	3095	3076	2.5	no
osa-miR156e	Os09t0507100-00	Os09g0507100	RICE SQUAMOSA PROMOTER-BINDING-LIKE 18	Similar to Squamosa-promoter binding-like protein 11. (Os09t0507100-00)	1053	1034	1	no
osa-miR156e	Os01t0922600-01	Os01g0922600	RICE SQUAMOSA PROMOTER-BINDING-LIKE 2	Similar to SBP-domain protein 4. (Os01t0922600-01)	639	620	1	no
osa-miR156e	Os02t0554100-01	Os02g0554100		Similar to UVB-resistance protein UVR8. (Os02t0554100-01)	25	6	2.5	no
osa-miR156e	Os11t0141800-01	Os11g0141800		Conserved hypothetical protein. (Os11t0141800-01)	19	1	2	no
osa-miR156e	Os08t0437050-01	Os08g0437050		Hypothetical conserved gene. (Os08t0437050-01)	4868	4850	2.2	no
osa-miR156f-5p	Os07t0615900-02	Os07g0615900		Hypothetical conserved gene. (Os07t0615900-01);Zinc finger, GATA-type domain containing protein. (Os07t0615900-02)	3095	3076	2.5	no
osa-miR156f-5p	Os06t0703500-01	Os06g0703500	RICE SQUAMOSA PROMOTER-BINDING-LIKE 12	Similar to SBP-domain protein 5 (Fragment). (Os06t0703500-01);Similar to SBP-domain protein 5 (Fragment). (Os06t0703500-02);Similar to Squamosa promoter-binding-like protein 12. (Os06t0703500-03)	1705	1686	1	no
osa-miR156f-5p	Os06t0703500-03	Os06g0703500	RICE SQUAMOSA PROMOTER-BINDING-LIKE 12	Similar to SBP-domain protein 5 (Fragment). (Os06t0703500-01);Similar to SBP-domain protein 5 (Fragment). (Os06t0703500-02);Similar to Squamosa promoter-binding-like protein 12. (Os06t0703500-03)	1104	1085	1	no
osa-miR156f-5p	Os11t0141800-01	Os11g0141800		Conserved hypothetical protein. (Os11t0141800-01)	19	1	2	no
osa-miR156f-5p	Os02t0174100-01	Os02g0174100	RICE SQUAMOSA PROMOTER-BINDING-LIKE 4	Similar to Isoform 2 of Squamosa promoter-binding-like protein 4. (Os02t0174100-01);SBP domain containing protein. (Os02t0174100-02);Similar to Isoform 2 of Squamosa promoter-binding-like protein 4. (Os02t0174100-03)	2240	2221	1	no
osa-miR156f-5p	Os02t0174100-02	Os02g0174100	RICE SQUAMOSA PROMOTER-BINDING-LIKE 4	Similar to Isoform 2 of Squamosa promoter-binding-like protein 4. (Os02t0174100-01);SBP domain containing protein. (Os02t0174100-02);Similar to Isoform 2 of Squamosa promoter-binding-like protein 4. (Os02t0174100-03)	999	980	1	no
osa-miR156f-5p	Os04t0414300-00	Os04g0414300		Similar to H0622F05.1 protein. (Os04t0414300-00)	51	32	2.5	no
osa-miR156f-5p	Os08t0437050-01	Os08g0437050		Hypothetical conserved gene. (Os08t0437050-01)	4868	4850	2.2	no
osa-miR156f-5p	Os08t0509600-01	Os08g0509600	WEALTHY FARMER'S PANICLE	Squamosa promter-binding-like transcription activator, Regulation of branching in panicles and vegetative shoots, Semidominant regulator of plant architecture (Os08t0509600-01)	1011	992	1	no
osa-miR156f-5p	Os06t0674000-01	Os06g0674000		Conserved hypothetical protein. (Os06t0674000-01)	3624	3605	2	no
osa-miR156f-5p	Os12t0288000-01	Os12g0288000	OsSTA278	Similar to cDNA clone:J023146F15, full insert sequence. (Os12t0288000-01);Similar to Integral membrane protein DUF6 containing protein, expressed. (Os12t0288000-02);Similar to Integral membrane protein DUF6 containing protein, expressed. (Os12t0288000-03)	995	977	2.5	no
osa-miR156f-5p	Os02t0139400-01	Os02g0139400	RICE SQUAMOSA PROMOTER-BINDING-LIKE 3	Similar to Squamosa promoter-binding-like protein 3. (Os02t0139400-01)	1888	1869	1.5	no
osa-miR156f-5p	Os09t0491532-01	Os09g0491532	RICE SQUAMOSA PROMOTER-BINDING-LIKE 17	Similar to Squamosa-promoter binding protein 2. (Os09t0491532-01)	694	675	1	no
osa-miR156f-5p	Os06t0703500-02	Os06g0703500	RICE SQUAMOSA PROMOTER-BINDING-LIKE 12	Similar to SBP-domain protein 5 (Fragment). (Os06t0703500-01);Similar to SBP-domain protein 5 (Fragment). (Os06t0703500-02);Similar to Squamosa promoter-binding-like protein 12. (Os06t0703500-03)	2037	2018	1	no
osa-miR156f-5p	Os11t0496600-00	Os11g0496600	RICE SQUAMOSA PROMOTER-BINDING-LIKE 19	Hypothetical conserved gene. (Os11t0496600-00)	843	824	1	no
osa-miR156f-5p	Os04t0632400-04	Os04g0632400		Hypothetical protein. (Os04t0632400-01);Hypothetical protein. (Os04t0632400-02);Hypothetical protein. (Os04t0632400-03);Hypothetical gene. (Os04t0632400-04)	956	937	2.2	no
osa-miR156f-5p	Os02t0445200-00	Os02g0445200		Similar to SLP16. (Os02t0445200-00)	483	464	1	no
osa-miR156f-5p	Os02t0554100-01	Os02g0554100		Similar to UVB-resistance protein UVR8. (Os02t0554100-01)	25	6	2.5	no
osa-miR156f-5p	Os08t0531600-01	Os08g0531600	GRAIN-WIDTH 8	Transcription factor, Positive regulator of cell proliferation, Control of grain size, shape and quality (Os08t0531600-01)	1073	1054	1	no
osa-miR156f-5p	Os02t0161500-00	Os02g0161500		Leucine-rich repeat domain containing protein. (Os02t0161500-00)	1655	1637	2.2	no
osa-miR156f-5p	Os07t0505200-01	Os07g0505200	RICE SQUAMOSA PROMOTER-BINDING-LIKE 13, Squamosa promoter-binding-like protein 13	Plant-specific transcription factor, Control of grain size (Os07t0505200-01)	914	895	1.5	no
osa-miR156f-5p	Os01t0922600-01	Os01g0922600	RICE SQUAMOSA PROMOTER-BINDING-LIKE 2	Similar to SBP-domain protein 4. (Os01t0922600-01)	639	620	1	no
osa-miR156f-5p	Os06t0663500-00	Os06g0663500	RICE SQUAMOSA PROMOTER-BINDING-LIKE 11	SBP domain containing protein. (Os06t0663500-00)	768	749	1	no
osa-miR156f-5p	Os09t0513100-01	Os09g0513100		Similar to Phospholipase A1. (Os09t0513100-01);Similar to phospholipase A1. (Os09t0513100-02)	1342	1323	2.5	no
osa-miR156f-5p	Os09t0507100-00	Os09g0507100	RICE SQUAMOSA PROMOTER-BINDING-LIKE 18	Similar to Squamosa-promoter binding-like protein 11. (Os09t0507100-00)	1053	1034	1	no
osa-miR156f-5p	Os04t0551500-01	Os04g0551500	RICE SQUAMOSA PROMOTER-BINDING-LIKE 7	SBP domain containing protein. (Os04t0551500-01)	837	818	1	no
osa-miR156g-5p	Os11t0141800-01	Os11g0141800		Conserved hypothetical protein. (Os11t0141800-01)	19	1	2	no
osa-miR156g-5p	Os02t0139400-01	Os02g0139400	RICE SQUAMOSA PROMOTER-BINDING-LIKE 3	Similar to Squamosa promoter-binding-like protein 3. (Os02t0139400-01)	1888	1869	1.5	no
osa-miR156g-5p	Os04t0632400-04	Os04g0632400		Hypothetical protein. (Os04t0632400-01);Hypothetical protein. (Os04t0632400-02);Hypothetical protein. (Os04t0632400-03);Hypothetical gene. (Os04t0632400-04)	956	937	2.2	no
osa-miR156g-5p	Os04t0551500-01	Os04g0551500	RICE SQUAMOSA PROMOTER-BINDING-LIKE 7	SBP domain containing protein. (Os04t0551500-01)	837	818	1	no
osa-miR156g-5p	Os02t0161500-00	Os02g0161500		Leucine-rich repeat domain containing protein. (Os02t0161500-00)	1655	1637	2.2	no
osa-miR156g-5p	Os06t0703500-03	Os06g0703500	RICE SQUAMOSA PROMOTER-BINDING-LIKE 12	Similar to SBP-domain protein 5 (Fragment). (Os06t0703500-01);Similar to SBP-domain protein 5 (Fragment). (Os06t0703500-02);Similar to Squamosa promoter-binding-like protein 12. (Os06t0703500-03)	1104	1085	1	no
osa-miR156g-5p	Os06t0703500-02	Os06g0703500	RICE SQUAMOSA PROMOTER-BINDING-LIKE 12	Similar to SBP-domain protein 5 (Fragment). (Os06t0703500-01);Similar to SBP-domain protein 5 (Fragment). (Os06t0703500-02);Similar to Squamosa promoter-binding-like protein 12. (Os06t0703500-03)	2037	2018	1	no
osa-miR156g-5p	Os06t0703500-01	Os06g0703500	RICE SQUAMOSA PROMOTER-BINDING-LIKE 12	Similar to SBP-domain protein 5 (Fragment). (Os06t0703500-01);Similar to SBP-domain protein 5 (Fragment). (Os06t0703500-02);Similar to Squamosa promoter-binding-like protein 12. (Os06t0703500-03)	1705	1686	1	no
osa-miR156g-5p	Os07t0615900-02	Os07g0615900		Hypothetical conserved gene. (Os07t0615900-01);Zinc finger, GATA-type domain containing protein. (Os07t0615900-02)	3095	3076	2.5	no
osa-miR156g-5p	Os02t0554100-01	Os02g0554100		Similar to UVB-resistance protein UVR8. (Os02t0554100-01)	25	6	2.5	no
osa-miR156g-5p	Os06t0663500-00	Os06g0663500	RICE SQUAMOSA PROMOTER-BINDING-LIKE 11	SBP domain containing protein. (Os06t0663500-00)	768	749	1	no
osa-miR156g-5p	Os09t0507100-00	Os09g0507100	RICE SQUAMOSA PROMOTER-BINDING-LIKE 18	Similar to Squamosa-promoter binding-like protein 11. (Os09t0507100-00)	1053	1034	1	no
osa-miR156g-5p	Os11t0496600-00	Os11g0496600	RICE SQUAMOSA PROMOTER-BINDING-LIKE 19	Hypothetical conserved gene. (Os11t0496600-00)	843	824	1	no
osa-miR156g-5p	Os04t0414300-00	Os04g0414300		Similar to H0622F05.1 protein. (Os04t0414300-00)	51	32	2.5	no
osa-miR156g-5p	Os08t0509600-01	Os08g0509600	WEALTHY FARMER'S PANICLE	Squamosa promter-binding-like transcription activator, Regulation of branching in panicles and vegetative shoots, Semidominant regulator of plant architecture (Os08t0509600-01)	1011	992	1	no
osa-miR156g-5p	Os09t0491532-01	Os09g0491532	RICE SQUAMOSA PROMOTER-BINDING-LIKE 17	Similar to Squamosa-promoter binding protein 2. (Os09t0491532-01)	694	675	1	no
osa-miR156g-5p	Os08t0437050-01	Os08g0437050		Hypothetical conserved gene. (Os08t0437050-01)	4868	4850	2.2	no
osa-miR156g-5p	Os02t0174100-02	Os02g0174100	RICE SQUAMOSA PROMOTER-BINDING-LIKE 4	Similar to Isoform 2 of Squamosa promoter-binding-like protein 4. (Os02t0174100-01);SBP domain containing protein. (Os02t0174100-02);Similar to Isoform 2 of Squamosa promoter-binding-like protein 4. (Os02t0174100-03)	999	980	1	no
osa-miR156g-5p	Os02t0174100-01	Os02g0174100	RICE SQUAMOSA PROMOTER-BINDING-LIKE 4	Similar to Isoform 2 of Squamosa promoter-binding-like protein 4. (Os02t0174100-01);SBP domain containing protein. (Os02t0174100-02);Similar to Isoform 2 of Squamosa promoter-binding-like protein 4. (Os02t0174100-03)	2240	2221	1	no
osa-miR156g-5p	Os09t0513100-01	Os09g0513100		Similar to Phospholipase A1. (Os09t0513100-01);Similar to phospholipase A1. (Os09t0513100-02)	1342	1323	2.5	no
osa-miR156g-5p	Os12t0288000-01	Os12g0288000	OsSTA278	Similar to cDNA clone:J023146F15, full insert sequence. (Os12t0288000-01);Similar to Integral membrane protein DUF6 containing protein, expressed. (Os12t0288000-02);Similar to Integral membrane protein DUF6 containing protein, expressed. (Os12t0288000-03)	995	977	2.5	no
osa-miR156g-5p	Os02t0445200-00	Os02g0445200		Similar to SLP16. (Os02t0445200-00)	483	464	1	no
osa-miR156g-5p	Os01t0922600-01	Os01g0922600	RICE SQUAMOSA PROMOTER-BINDING-LIKE 2	Similar to SBP-domain protein 4. (Os01t0922600-01)	639	620	1	no
osa-miR156g-5p	Os08t0531600-01	Os08g0531600	GRAIN-WIDTH 8	Transcription factor, Positive regulator of cell proliferation, Control of grain size, shape and quality (Os08t0531600-01)	1073	1054	1	no
osa-miR156g-5p	Os06t0674000-01	Os06g0674000		Conserved hypothetical protein. (Os06t0674000-01)	3624	3605	2	no
osa-miR156g-5p	Os07t0505200-01	Os07g0505200	RICE SQUAMOSA PROMOTER-BINDING-LIKE 13, Squamosa promoter-binding-like protein 13	Plant-specific transcription factor, Control of grain size (Os07t0505200-01)	914	895	1.5	no
osa-miR156h-5p	Os06t0703500-02	Os06g0703500	RICE SQUAMOSA PROMOTER-BINDING-LIKE 12	Similar to SBP-domain protein 5 (Fragment). (Os06t0703500-01);Similar to SBP-domain protein 5 (Fragment). (Os06t0703500-02);Similar to Squamosa promoter-binding-like protein 12. (Os06t0703500-03)	2037	2018	1	no
osa-miR156h-5p	Os06t0703500-03	Os06g0703500	RICE SQUAMOSA PROMOTER-BINDING-LIKE 12	Similar to SBP-domain protein 5 (Fragment). (Os06t0703500-01);Similar to SBP-domain protein 5 (Fragment). (Os06t0703500-02);Similar to Squamosa promoter-binding-like protein 12. (Os06t0703500-03)	1104	1085	1	no
osa-miR156h-5p	Os06t0703500-01	Os06g0703500	RICE SQUAMOSA PROMOTER-BINDING-LIKE 12	Similar to SBP-domain protein 5 (Fragment). (Os06t0703500-01);Similar to SBP-domain protein 5 (Fragment). (Os06t0703500-02);Similar to Squamosa promoter-binding-like protein 12. (Os06t0703500-03)	1705	1686	1	no
osa-miR156h-5p	Os02t0174100-02	Os02g0174100	RICE SQUAMOSA PROMOTER-BINDING-LIKE 4	Similar to Isoform 2 of Squamosa promoter-binding-like protein 4. (Os02t0174100-01);SBP domain containing protein. (Os02t0174100-02);Similar to Isoform 2 of Squamosa promoter-binding-like protein 4. (Os02t0174100-03)	999	980	1	no
osa-miR156h-5p	Os02t0174100-01	Os02g0174100	RICE SQUAMOSA PROMOTER-BINDING-LIKE 4	Similar to Isoform 2 of Squamosa promoter-binding-like protein 4. (Os02t0174100-01);SBP domain containing protein. (Os02t0174100-02);Similar to Isoform 2 of Squamosa promoter-binding-like protein 4. (Os02t0174100-03)	2240	2221	1	no
osa-miR156h-5p	Os04t0414300-00	Os04g0414300		Similar to H0622F05.1 protein. (Os04t0414300-00)	51	32	2.5	no
osa-miR156h-5p	Os02t0139400-01	Os02g0139400	RICE SQUAMOSA PROMOTER-BINDING-LIKE 3	Similar to Squamosa promoter-binding-like protein 3. (Os02t0139400-01)	1888	1869	1.5	no
osa-miR156h-5p	Os06t0663500-00	Os06g0663500	RICE SQUAMOSA PROMOTER-BINDING-LIKE 11	SBP domain containing protein. (Os06t0663500-00)	768	749	1	no
osa-miR156h-5p	Os11t0496600-00	Os11g0496600	RICE SQUAMOSA PROMOTER-BINDING-LIKE 19	Hypothetical conserved gene. (Os11t0496600-00)	843	824	1	no
osa-miR156h-5p	Os06t0674000-01	Os06g0674000		Conserved hypothetical protein. (Os06t0674000-01)	3624	3605	2	no
osa-miR156h-5p	Os01t0922600-01	Os01g0922600	RICE SQUAMOSA PROMOTER-BINDING-LIKE 2	Similar to SBP-domain protein 4. (Os01t0922600-01)	639	620	1	no
osa-miR156h-5p	Os09t0491532-01	Os09g0491532	RICE SQUAMOSA PROMOTER-BINDING-LIKE 17	Similar to Squamosa-promoter binding protein 2. (Os09t0491532-01)	694	675	1	no
osa-miR156h-5p	Os09t0513100-01	Os09g0513100		Similar to Phospholipase A1. (Os09t0513100-01);Similar to phospholipase A1. (Os09t0513100-02)	1342	1323	2.5	no
osa-miR156h-5p	Os12t0288000-01	Os12g0288000	OsSTA278	Similar to cDNA clone:J023146F15, full insert sequence. (Os12t0288000-01);Similar to Integral membrane protein DUF6 containing protein, expressed. (Os12t0288000-02);Similar to Integral membrane protein DUF6 containing protein, expressed. (Os12t0288000-03)	995	977	2.5	no
osa-miR156h-5p	Os08t0437050-01	Os08g0437050		Hypothetical conserved gene. (Os08t0437050-01)	4868	4850	2.2	no
osa-miR156h-5p	Os02t0554100-01	Os02g0554100		Similar to UVB-resistance protein UVR8. (Os02t0554100-01)	25	6	2.5	no
osa-miR156h-5p	Os08t0531600-01	Os08g0531600	GRAIN-WIDTH 8	Transcription factor, Positive regulator of cell proliferation, Control of grain size, shape and quality (Os08t0531600-01)	1073	1054	1	no
osa-miR156h-5p	Os07t0615900-02	Os07g0615900		Hypothetical conserved gene. (Os07t0615900-01);Zinc finger, GATA-type domain containing protein. (Os07t0615900-02)	3095	3076	2.5	no
osa-miR156h-5p	Os08t0509600-01	Os08g0509600	WEALTHY FARMER'S PANICLE	Squamosa promter-binding-like transcription activator, Regulation of branching in panicles and vegetative shoots, Semidominant regulator of plant architecture (Os08t0509600-01)	1011	992	1	no
osa-miR156h-5p	Os11t0141800-01	Os11g0141800		Conserved hypothetical protein. (Os11t0141800-01)	19	1	2	no
osa-miR156h-5p	Os07t0505200-01	Os07g0505200	RICE SQUAMOSA PROMOTER-BINDING-LIKE 13, Squamosa promoter-binding-like protein 13	Plant-specific transcription factor, Control of grain size (Os07t0505200-01)	914	895	1.5	no
osa-miR156h-5p	Os04t0551500-01	Os04g0551500	RICE SQUAMOSA PROMOTER-BINDING-LIKE 7	SBP domain containing protein. (Os04t0551500-01)	837	818	1	no
osa-miR156h-5p	Os02t0161500-00	Os02g0161500		Leucine-rich repeat domain containing protein. (Os02t0161500-00)	1655	1637	2.2	no
osa-miR156h-5p	Os04t0632400-04	Os04g0632400		Hypothetical protein. (Os04t0632400-01);Hypothetical protein. (Os04t0632400-02);Hypothetical protein. (Os04t0632400-03);Hypothetical gene. (Os04t0632400-04)	956	937	2.2	no
osa-miR156h-5p	Os09t0507100-00	Os09g0507100	RICE SQUAMOSA PROMOTER-BINDING-LIKE 18	Similar to Squamosa-promoter binding-like protein 11. (Os09t0507100-00)	1053	1034	1	no
osa-miR156h-5p	Os02t0445200-00	Os02g0445200		Similar to SLP16. (Os02t0445200-00)	483	464	1	no
osa-miR156i	Os09t0513100-01	Os09g0513100		Similar to Phospholipase A1. (Os09t0513100-01);Similar to phospholipase A1. (Os09t0513100-02)	1342	1323	2.5	no
osa-miR156i	Os07t0615900-02	Os07g0615900		Hypothetical conserved gene. (Os07t0615900-01);Zinc finger, GATA-type domain containing protein. (Os07t0615900-02)	3095	3076	2.5	no
osa-miR156i	Os12t0288000-01	Os12g0288000	OsSTA278	Similar to cDNA clone:J023146F15, full insert sequence. (Os12t0288000-01);Similar to Integral membrane protein DUF6 containing protein, expressed. (Os12t0288000-02);Similar to Integral membrane protein DUF6 containing protein, expressed. (Os12t0288000-03)	995	977	2.5	no
osa-miR156i	Os09t0507100-00	Os09g0507100	RICE SQUAMOSA PROMOTER-BINDING-LIKE 18	Similar to Squamosa-promoter binding-like protein 11. (Os09t0507100-00)	1053	1034	1	no
osa-miR156i	Os06t0663500-00	Os06g0663500	RICE SQUAMOSA PROMOTER-BINDING-LIKE 11	SBP domain containing protein. (Os06t0663500-00)	768	749	1	no
osa-miR156i	Os04t0632400-04	Os04g0632400		Hypothetical protein. (Os04t0632400-01);Hypothetical protein. (Os04t0632400-02);Hypothetical protein. (Os04t0632400-03);Hypothetical gene. (Os04t0632400-04)	956	937	2.2	no
osa-miR156i	Os02t0174100-01	Os02g0174100	RICE SQUAMOSA PROMOTER-BINDING-LIKE 4	Similar to Isoform 2 of Squamosa promoter-binding-like protein 4. (Os02t0174100-01);SBP domain containing protein. (Os02t0174100-02);Similar to Isoform 2 of Squamosa promoter-binding-like protein 4. (Os02t0174100-03)	2240	2221	1	no
osa-miR156i	Os02t0174100-02	Os02g0174100	RICE SQUAMOSA PROMOTER-BINDING-LIKE 4	Similar to Isoform 2 of Squamosa promoter-binding-like protein 4. (Os02t0174100-01);SBP domain containing protein. (Os02t0174100-02);Similar to Isoform 2 of Squamosa promoter-binding-like protein 4. (Os02t0174100-03)	999	980	1	no
osa-miR156i	Os08t0437050-01	Os08g0437050		Hypothetical conserved gene. (Os08t0437050-01)	4868	4850	2.2	no
osa-miR156i	Os08t0531600-01	Os08g0531600	GRAIN-WIDTH 8	Transcription factor, Positive regulator of cell proliferation, Control of grain size, shape and quality (Os08t0531600-01)	1073	1054	1	no
osa-miR156i	Os08t0509600-01	Os08g0509600	WEALTHY FARMER'S PANICLE	Squamosa promter-binding-like transcription activator, Regulation of branching in panicles and vegetative shoots, Semidominant regulator of plant architecture (Os08t0509600-01)	1011	992	1	no
osa-miR156i	Os04t0551500-01	Os04g0551500	RICE SQUAMOSA PROMOTER-BINDING-LIKE 7	SBP domain containing protein. (Os04t0551500-01)	837	818	1	no
osa-miR156i	Os07t0505200-01	Os07g0505200	RICE SQUAMOSA PROMOTER-BINDING-LIKE 13, Squamosa promoter-binding-like protein 13	Plant-specific transcription factor, Control of grain size (Os07t0505200-01)	914	895	1.5	no
osa-miR156i	Os06t0703500-01	Os06g0703500	RICE SQUAMOSA PROMOTER-BINDING-LIKE 12	Similar to SBP-domain protein 5 (Fragment). (Os06t0703500-01);Similar to SBP-domain protein 5 (Fragment). (Os06t0703500-02);Similar to Squamosa promoter-binding-like protein 12. (Os06t0703500-03)	1705	1686	1	no
osa-miR156i	Os06t0703500-02	Os06g0703500	RICE SQUAMOSA PROMOTER-BINDING-LIKE 12	Similar to SBP-domain protein 5 (Fragment). (Os06t0703500-01);Similar to SBP-domain protein 5 (Fragment). (Os06t0703500-02);Similar to Squamosa promoter-binding-like protein 12. (Os06t0703500-03)	2037	2018	1	no
osa-miR156i	Os06t0703500-03	Os06g0703500	RICE SQUAMOSA PROMOTER-BINDING-LIKE 12	Similar to SBP-domain protein 5 (Fragment). (Os06t0703500-01);Similar to SBP-domain protein 5 (Fragment). (Os06t0703500-02);Similar to Squamosa promoter-binding-like protein 12. (Os06t0703500-03)	1104	1085	1	no
osa-miR156i	Os02t0554100-01	Os02g0554100		Similar to UVB-resistance protein UVR8. (Os02t0554100-01)	25	6	2.5	no
osa-miR156i	Os11t0141800-01	Os11g0141800		Conserved hypothetical protein. (Os11t0141800-01)	19	1	2	no
osa-miR156i	Os02t0161500-00	Os02g0161500		Leucine-rich repeat domain containing protein. (Os02t0161500-00)	1655	1637	2.2	no
osa-miR156i	Os11t0496600-00	Os11g0496600	RICE SQUAMOSA PROMOTER-BINDING-LIKE 19	Hypothetical conserved gene. (Os11t0496600-00)	843	824	1	no
osa-miR156i	Os06t0674000-01	Os06g0674000		Conserved hypothetical protein. (Os06t0674000-01)	3624	3605	2	no
osa-miR156i	Os09t0491532-01	Os09g0491532	RICE SQUAMOSA PROMOTER-BINDING-LIKE 17	Similar to Squamosa-promoter binding protein 2. (Os09t0491532-01)	694	675	1	no
osa-miR156i	Os02t0445200-00	Os02g0445200		Similar to SLP16. (Os02t0445200-00)	483	464	1	no
osa-miR156i	Os04t0414300-00	Os04g0414300		Similar to H0622F05.1 protein. (Os04t0414300-00)	51	32	2.5	no
osa-miR156i	Os02t0139400-01	Os02g0139400	RICE SQUAMOSA PROMOTER-BINDING-LIKE 3	Similar to Squamosa promoter-binding-like protein 3. (Os02t0139400-01)	1888	1869	1.5	no
osa-miR156i	Os01t0922600-01	Os01g0922600	RICE SQUAMOSA PROMOTER-BINDING-LIKE 2	Similar to SBP-domain protein 4. (Os01t0922600-01)	639	620	1	no
osa-miR156j-5p	Os01t0922600-01	Os01g0922600	RICE SQUAMOSA PROMOTER-BINDING-LIKE 2	Similar to SBP-domain protein 4. (Os01t0922600-01)	639	620	1	no
osa-miR156j-5p	Os09t0513100-01	Os09g0513100		Similar to Phospholipase A1. (Os09t0513100-01);Similar to phospholipase A1. (Os09t0513100-02)	1342	1323	2.5	no
osa-miR156j-5p	Os12t0288000-01	Os12g0288000	OsSTA278	Similar to cDNA clone:J023146F15, full insert sequence. (Os12t0288000-01);Similar to Integral membrane protein DUF6 containing protein, expressed. (Os12t0288000-02);Similar to Integral membrane protein DUF6 containing protein, expressed. (Os12t0288000-03)	995	977	2.5	no
osa-miR156j-5p	Os07t0505200-01	Os07g0505200	RICE SQUAMOSA PROMOTER-BINDING-LIKE 13, Squamosa promoter-binding-like protein 13	Plant-specific transcription factor, Control of grain size (Os07t0505200-01)	914	895	1.5	no
osa-miR156j-5p	Os06t0674000-01	Os06g0674000		Conserved hypothetical protein. (Os06t0674000-01)	3624	3605	2	no
osa-miR156j-5p	Os04t0414300-00	Os04g0414300		Similar to H0622F05.1 protein. (Os04t0414300-00)	51	32	2.5	no
osa-miR156j-5p	Os11t0141800-01	Os11g0141800		Conserved hypothetical protein. (Os11t0141800-01)	19	1	2	no
osa-miR156j-5p	Os02t0174100-01	Os02g0174100	RICE SQUAMOSA PROMOTER-BINDING-LIKE 4	Similar to Isoform 2 of Squamosa promoter-binding-like protein 4. (Os02t0174100-01);SBP domain containing protein. (Os02t0174100-02);Similar to Isoform 2 of Squamosa promoter-binding-like protein 4. (Os02t0174100-03)	2240	2221	1	no
osa-miR156j-5p	Os02t0174100-02	Os02g0174100	RICE SQUAMOSA PROMOTER-BINDING-LIKE 4	Similar to Isoform 2 of Squamosa promoter-binding-like protein 4. (Os02t0174100-01);SBP domain containing protein. (Os02t0174100-02);Similar to Isoform 2 of Squamosa promoter-binding-like protein 4. (Os02t0174100-03)	999	980	1	no
osa-miR156j-5p	Os02t0139400-01	Os02g0139400	RICE SQUAMOSA PROMOTER-BINDING-LIKE 3	Similar to Squamosa promoter-binding-like protein 3. (Os02t0139400-01)	1888	1869	1.5	no
osa-miR156j-5p	Os11t0496600-00	Os11g0496600	RICE SQUAMOSA PROMOTER-BINDING-LIKE 19	Hypothetical conserved gene. (Os11t0496600-00)	843	824	1	no
osa-miR156j-5p	Os02t0445200-00	Os02g0445200		Similar to SLP16. (Os02t0445200-00)	483	464	1	no
osa-miR156j-5p	Os09t0507100-00	Os09g0507100	RICE SQUAMOSA PROMOTER-BINDING-LIKE 18	Similar to Squamosa-promoter binding-like protein 11. (Os09t0507100-00)	1053	1034	1	no
osa-miR156j-5p	Os04t0551500-01	Os04g0551500	RICE SQUAMOSA PROMOTER-BINDING-LIKE 7	SBP domain containing protein. (Os04t0551500-01)	837	818	1	no
osa-miR156j-5p	Os06t0703500-03	Os06g0703500	RICE SQUAMOSA PROMOTER-BINDING-LIKE 12	Similar to SBP-domain protein 5 (Fragment). (Os06t0703500-01);Similar to SBP-domain protein 5 (Fragment). (Os06t0703500-02);Similar to Squamosa promoter-binding-like protein 12. (Os06t0703500-03)	1104	1085	1	no
osa-miR156j-5p	Os08t0531600-01	Os08g0531600	GRAIN-WIDTH 8	Transcription factor, Positive regulator of cell proliferation, Control of grain size, shape and quality (Os08t0531600-01)	1073	1054	1	no
osa-miR156j-5p	Os08t0509600-01	Os08g0509600	WEALTHY FARMER'S PANICLE	Squamosa promter-binding-like transcription activator, Regulation of branching in panicles and vegetative shoots, Semidominant regulator of plant architecture (Os08t0509600-01)	1011	992	1	no
osa-miR156j-5p	Os02t0161500-00	Os02g0161500		Leucine-rich repeat domain containing protein. (Os02t0161500-00)	1655	1637	2.2	no
osa-miR156j-5p	Os06t0663500-00	Os06g0663500	RICE SQUAMOSA PROMOTER-BINDING-LIKE 11	SBP domain containing protein. (Os06t0663500-00)	768	749	1	no
osa-miR156j-5p	Os02t0554100-01	Os02g0554100		Similar to UVB-resistance protein UVR8. (Os02t0554100-01)	25	6	2.5	no
osa-miR156j-5p	Os08t0437050-01	Os08g0437050		Hypothetical conserved gene. (Os08t0437050-01)	4868	4850	2.2	no
osa-miR156j-5p	Os07t0615900-02	Os07g0615900		Hypothetical conserved gene. (Os07t0615900-01);Zinc finger, GATA-type domain containing protein. (Os07t0615900-02)	3095	3076	2.5	no
osa-miR156j-5p	Os09t0491532-01	Os09g0491532	RICE SQUAMOSA PROMOTER-BINDING-LIKE 17	Similar to Squamosa-promoter binding protein 2. (Os09t0491532-01)	694	675	1	no
osa-miR156j-5p	Os04t0632400-04	Os04g0632400		Hypothetical protein. (Os04t0632400-01);Hypothetical protein. (Os04t0632400-02);Hypothetical protein. (Os04t0632400-03);Hypothetical gene. (Os04t0632400-04)	956	937	2.2	no
osa-miR156j-5p	Os06t0703500-01	Os06g0703500	RICE SQUAMOSA PROMOTER-BINDING-LIKE 12	Similar to SBP-domain protein 5 (Fragment). (Os06t0703500-01);Similar to SBP-domain protein 5 (Fragment). (Os06t0703500-02);Similar to Squamosa promoter-binding-like protein 12. (Os06t0703500-03)	1705	1686	1	no
osa-miR156j-5p	Os06t0703500-02	Os06g0703500	RICE SQUAMOSA PROMOTER-BINDING-LIKE 12	Similar to SBP-domain protein 5 (Fragment). (Os06t0703500-01);Similar to SBP-domain protein 5 (Fragment). (Os06t0703500-02);Similar to Squamosa promoter-binding-like protein 12. (Os06t0703500-03)	2037	2018	1	no
osa-miR156k	Os10t0362300-01	Os10g0362300	HISTIDINE KINASE 5	Similar to Histidine kinase 3. (Os10t0362300-01);Similar to Histidine kinase. (Os10t0362300-02);Histidine kinase, Cytokinin signaling (Os10t0362300-03);Histidine kinase, Cytokinin signaling (Os10t0362300-04)	29	8	2.5	no
osa-miR156k	Os09t0440300-01	Os09g0440300	ALDEHYDE DEHYDROGENASE 7	Aldehyde dehydrogenase, Seed maturation, Maintenance of viability during storage, Lysine catabolism (Os09t0440300-01);Similar to Aldehyde dehydrogenase family 7 member A1 (EC 1.2.1.3) (Antiquitin 1) (Matured fruit 60 kDa protein) (MF-60). (Os09t0440300-02);Similar to Aldehyde dehydrogenase. (Os09t0440300-03)	161	142	2	no
osa-miR156k	Os09t0440300-03	Os09g0440300	ALDEHYDE DEHYDROGENASE 7	Aldehyde dehydrogenase, Seed maturation, Maintenance of viability during storage, Lysine catabolism (Os09t0440300-01);Similar to Aldehyde dehydrogenase family 7 member A1 (EC 1.2.1.3) (Antiquitin 1) (Matured fruit 60 kDa protein) (MF-60). (Os09t0440300-02);Similar to Aldehyde dehydrogenase. (Os09t0440300-03)	114	95	2	no
osa-miR156k	Os09t0440300-02	Os09g0440300	ALDEHYDE DEHYDROGENASE 7	Aldehyde dehydrogenase, Seed maturation, Maintenance of viability during storage, Lysine catabolism (Os09t0440300-01);Similar to Aldehyde dehydrogenase family 7 member A1 (EC 1.2.1.3) (Antiquitin 1) (Matured fruit 60 kDa protein) (MF-60). (Os09t0440300-02);Similar to Aldehyde dehydrogenase. (Os09t0440300-03)	114	95	2	no
osa-miR156k	Os07t0267200-01	Os07g0267200		Conserved hypothetical protein. (Os07t0267200-01)	42	23	2	no
osa-miR156k	Os06t0703500-02	Os06g0703500	RICE SQUAMOSA PROMOTER-BINDING-LIKE 12	Similar to SBP-domain protein 5 (Fragment). (Os06t0703500-01);Similar to SBP-domain protein 5 (Fragment). (Os06t0703500-02);Similar to Squamosa promoter-binding-like protein 12. (Os06t0703500-03)	2037	2017	0.5	no
osa-miR156k	Os06t0703500-01	Os06g0703500	RICE SQUAMOSA PROMOTER-BINDING-LIKE 12	Similar to SBP-domain protein 5 (Fragment). (Os06t0703500-01);Similar to SBP-domain protein 5 (Fragment). (Os06t0703500-02);Similar to Squamosa promoter-binding-like protein 12. (Os06t0703500-03)	1705	1685	0.5	no
osa-miR156k	Os09t0507100-00	Os09g0507100	RICE SQUAMOSA PROMOTER-BINDING-LIKE 18	Similar to Squamosa-promoter binding-like protein 11. (Os09t0507100-00)	1053	1033	0	no
osa-miR156k	Os07t0568200-01	Os07g0568200		Homeodomain-related containing protein. (Os07t0568200-01)	114	95	2.2	no
osa-miR156k	Os08t0509600-01	Os08g0509600	WEALTHY FARMER'S PANICLE	Squamosa promter-binding-like transcription activator, Regulation of branching in panicles and vegetative shoots, Semidominant regulator of plant architecture (Os08t0509600-01)	1011	991	0	no
osa-miR156k	Os01t0125900-01	Os01g0125900	UBIQUITIN-CONJUGATING ENZYME 34	Ubiquitin-conjugating enzyme/RWD-like domain containing protein. (Os01t0125900-01)	29	10	2.2	no
osa-miR156k	Os12t0230600-01	Os12g0230600		Protein of unknown function DUF1685 family protein. (Os12t0230600-01)	1045	1026	2.5	no
osa-miR156k	Os08t0531600-01	Os08g0531600	GRAIN-WIDTH 8	Transcription factor, Positive regulator of cell proliferation, Control of grain size, shape and quality (Os08t0531600-01)	1073	1053	0	no
osa-miR156k	Os05t0144400-01	Os05g0144400	protein phosphatase with Kelch-like repeat domain 2, Protein phosphatase 73	Serine/threonine-specific protein phosphatase and bis(5-nucleosyl)-tetraphosphatase domain containing protein. (Os05t0144400-01)	46	27	2.5	no
osa-miR156k	Os02t0650500-02	Os02g0650500	RECEPTOR-LIKE CYTOPLASMIC KINASE 80	Similar to Protein kinase-like (Protein serine/threonine kinase). (Os02t0650500-01);Hypothetical conserved gene. (Os02t0650500-02)	526	506	2.5	no
osa-miR156k	Os02t0650500-01	Os02g0650500	RECEPTOR-LIKE CYTOPLASMIC KINASE 80	Similar to Protein kinase-like (Protein serine/threonine kinase). (Os02t0650500-01);Hypothetical conserved gene. (Os02t0650500-02)	2023	2003	2.5	no
osa-miR156k	Os09t0375100-01	Os09g0375100	HSF-binding protein 1	Heat shock factor-binding protein 1. (Os09t0375100-01);Heat shock factor (HSF) binding protein, Regulation of heat shock response and seed development (Os09t0375100-02)	965	944	2.5	no
osa-miR156k	Os06t0184500-00	Os06g0184500		BTB domain containing protein. (Os06t0184500-00)	72	53	2.5	no
osa-miR156k	Os07t0474700-01	Os07g0474700		Similar to cDNA, clone: J090064H24, full insert sequence. (Os07t0474700-01)	2128	2108	2.5	no
osa-miR156k	Os02t0445200-00	Os02g0445200		Similar to SLP16. (Os02t0445200-00)	483	463	0	no
osa-miR156k	Os01t0922600-01	Os01g0922600	RICE SQUAMOSA PROMOTER-BINDING-LIKE 2	Similar to SBP-domain protein 4. (Os01t0922600-01)	639	619	0	no
osa-miR156k	Os07t0505200-01	Os07g0505200	RICE SQUAMOSA PROMOTER-BINDING-LIKE 13, Squamosa promoter-binding-like protein 13	Plant-specific transcription factor, Control of grain size (Os07t0505200-01)	914	894	2	no
osa-miR156k	Os06t0703500-03	Os06g0703500	RICE SQUAMOSA PROMOTER-BINDING-LIKE 12	Similar to SBP-domain protein 5 (Fragment). (Os06t0703500-01);Similar to SBP-domain protein 5 (Fragment). (Os06t0703500-02);Similar to Squamosa promoter-binding-like protein 12. (Os06t0703500-03)	1104	1084	0.5	no
osa-miR156k	Os10t0580550-01	Os10g0580550		Hypothetical protein. (Os10t0580550-01)	3045	3024	2.5	no
osa-miR156k	Os01t0329900-02	Os01g0329900	GDSL ESTERASE/LIPASE PROTEIN 14	Similar to Lipase homolog (Fragment). (Os01t0329900-01);Hypothetical conserved gene. (Os01t0329900-02)	714	695	2.5	no
osa-miR156k	Os05t0153000-01	Os05g0153000	VILLIN1, VILLIN 1	Gelsolin family protein. (Os05t0153000-01);Gelsolin family protein. (Os05t0153000-02)	104	85	2.5	no
osa-miR156k	Os06t0663500-00	Os06g0663500	RICE SQUAMOSA PROMOTER-BINDING-LIKE 11	SBP domain containing protein. (Os06t0663500-00)	768	748	0.5	no
osa-miR156k	Os02t0450000-01	Os02g0450000		Similar to OSIGBa0107A02.7 protein. (Os02t0450000-01);Similar to OSIGBa0107A02.7 protein. (Os02t0450000-02)	511	490	2.5	no
osa-miR156k	Os02t0139400-01	Os02g0139400	RICE SQUAMOSA PROMOTER-BINDING-LIKE 3	Similar to Squamosa promoter-binding-like protein 3. (Os02t0139400-01)	1888	1868	1	no
osa-miR156k	Os04t0350700-01	Os04g0350700	AWN1	Basic helix-loop-helix protein, Regulation of awn development, grain size, and grain number (Os04t0350700-01)	30	11	2.5	no
osa-miR156k	Os09t0491532-01	Os09g0491532	RICE SQUAMOSA PROMOTER-BINDING-LIKE 17	Similar to Squamosa-promoter binding protein 2. (Os09t0491532-01)	694	674	0	no
osa-miR156k	Os12t0264500-03	Os12g0264500		Similar to CoA-thioester hydrolase CHY1 (3-hydroxyisobutyryl-coenzyme A hydrolase). (Os12t0264500-01);Similar to CHY1. (Os12t0264500-02);Conserved hypothetical protein. (Os12t0264500-03);Similar to cDNA clone:J013000A22, full insert sequence. (Os12t0264500-04)	553	534	2.5	no
osa-miR156k	Os02t0672100-01	Os02g0672100	INDETERMINATE DOMAIN 4, Suppressor of rid1, indeterminate domain 4	C2H2-type zinc finger transcription factor, Promotion of flowering (Os02t0672100-01)	2487	2468	2.5	no
osa-miR156k	Os04t0506800-01	Os04g0506800	STLP3	Glycosyl transferase, family 29 protein. (Os04t0506800-01)	25	5	2.5	no
osa-miR156k	Os02t0174100-02	Os02g0174100	RICE SQUAMOSA PROMOTER-BINDING-LIKE 4	Similar to Isoform 2 of Squamosa promoter-binding-like protein 4. (Os02t0174100-01);SBP domain containing protein. (Os02t0174100-02);Similar to Isoform 2 of Squamosa promoter-binding-like protein 4. (Os02t0174100-03)	999	979	0.5	no
osa-miR156k	Os02t0174100-01	Os02g0174100	RICE SQUAMOSA PROMOTER-BINDING-LIKE 4	Similar to Isoform 2 of Squamosa promoter-binding-like protein 4. (Os02t0174100-01);SBP domain containing protein. (Os02t0174100-02);Similar to Isoform 2 of Squamosa promoter-binding-like protein 4. (Os02t0174100-03)	2240	2220	0.5	no
osa-miR156k	Os09t0308900-02	Os09g0308900		Phosphatidic acid phosphatase type 2/haloperoxidase domain containing protein. (Os09t0308900-01);Similar to Lipid phosphate phosphatase 3. (Os09t0308900-02);Similar to lipid phosphate phosphatase 3. (Os09t0308900-03)	48	29	2.5	no
osa-miR156k	Os04t0503600-01	Os04g0503600	RECEPTOR-LIKE CYTOPLASMIC KINASE 153	Similar to OSIGBa0112M24.5 protein. (Os04t0503600-01)	392	373	2.5	no
osa-miR156k	Os04t0551500-01	Os04g0551500	RICE SQUAMOSA PROMOTER-BINDING-LIKE 7	SBP domain containing protein. (Os04t0551500-01)	837	816	0.5	no
osa-miR156k	Os04t0617200-01	Os04g0617200		Conserved hypothetical protein. (Os04t0617200-01)	33	13	2.5	no
osa-miR156k	Os03t0561400-01	Os03g0561400		Conserved hypothetical protein. (Os03t0561400-01)	28	8	2.5	no
osa-miR156k	Os11t0496600-00	Os11g0496600	RICE SQUAMOSA PROMOTER-BINDING-LIKE 19	Hypothetical conserved gene. (Os11t0496600-00)	843	823	0	no
osa-miR156k	Os06t0695451-00	Os06g0695451		Hypothetical protein. (Os06t0695451-00)	1145	1126	2.5	no
osa-miR156k	Os12t0455100-01	Os12g0455100		Hypothetical protein. (Os12t0455100-01)	275	256	2.5	no
osa-miR156l-5p	Os02t0139400-01	Os02g0139400	RICE SQUAMOSA PROMOTER-BINDING-LIKE 3	Similar to Squamosa promoter-binding-like protein 3. (Os02t0139400-01)	1888	1868	2	no
osa-miR156l-5p	Os02t0161500-00	Os02g0161500		Leucine-rich repeat domain containing protein. (Os02t0161500-00)	1655	1635	2.5	no
osa-miR156l-5p	Os01t0922600-01	Os01g0922600	RICE SQUAMOSA PROMOTER-BINDING-LIKE 2	Similar to SBP-domain protein 4. (Os01t0922600-01)	639	619	1.8	no
osa-miR156l-5p	Os04t0551500-01	Os04g0551500	RICE SQUAMOSA PROMOTER-BINDING-LIKE 7	SBP domain containing protein. (Os04t0551500-01)	837	816	2.2	no
osa-miR156l-5p	Os08t0531600-01	Os08g0531600	GRAIN-WIDTH 8	Transcription factor, Positive regulator of cell proliferation, Control of grain size, shape and quality (Os08t0531600-01)	1073	1053	1.8	no
osa-miR156l-5p	Os06t0663500-00	Os06g0663500	RICE SQUAMOSA PROMOTER-BINDING-LIKE 11	SBP domain containing protein. (Os06t0663500-00)	768	748	2.2	no
osa-miR156l-5p	Os12t0456700-01	Os12g0456700	Glycerophosphoryl diester phosphodiesterase	PLC-like phosphodiesterase, TIM beta/alpha-barrel domain domain containing protein. (Os12t0456700-01)	355	336	2	no
osa-miR156l-5p	Os02t0445200-00	Os02g0445200		Similar to SLP16. (Os02t0445200-00)	483	463	1.8	no
osa-miR156l-5p	Os08t0437050-01	Os08g0437050		Hypothetical conserved gene. (Os08t0437050-01)	4868	4849	2.2	no
osa-miR156l-5p	Os09t0491532-01	Os09g0491532	RICE SQUAMOSA PROMOTER-BINDING-LIKE 17	Similar to Squamosa-promoter binding protein 2. (Os09t0491532-01)	694	674	1.8	no
osa-miR156l-5p	Os02t0174100-02	Os02g0174100	RICE SQUAMOSA PROMOTER-BINDING-LIKE 4	Similar to Isoform 2 of Squamosa promoter-binding-like protein 4. (Os02t0174100-01);SBP domain containing protein. (Os02t0174100-02);Similar to Isoform 2 of Squamosa promoter-binding-like protein 4. (Os02t0174100-03)	999	979	2.2	no
osa-miR156l-5p	Os02t0174100-01	Os02g0174100	RICE SQUAMOSA PROMOTER-BINDING-LIKE 4	Similar to Isoform 2 of Squamosa promoter-binding-like protein 4. (Os02t0174100-01);SBP domain containing protein. (Os02t0174100-02);Similar to Isoform 2 of Squamosa promoter-binding-like protein 4. (Os02t0174100-03)	2240	2220	2.2	no
osa-miR156l-5p	Os12t0288000-01	Os12g0288000	OsSTA278	Similar to cDNA clone:J023146F15, full insert sequence. (Os12t0288000-01);Similar to Integral membrane protein DUF6 containing protein, expressed. (Os12t0288000-02);Similar to Integral membrane protein DUF6 containing protein, expressed. (Os12t0288000-03)	995	976	2.5	no
osa-miR156l-5p	Os08t0509600-01	Os08g0509600	WEALTHY FARMER'S PANICLE	Squamosa promter-binding-like transcription activator, Regulation of branching in panicles and vegetative shoots, Semidominant regulator of plant architecture (Os08t0509600-01)	1011	991	1.8	no
osa-miR156l-5p	Os07t0505200-01	Os07g0505200	RICE SQUAMOSA PROMOTER-BINDING-LIKE 13, Squamosa promoter-binding-like protein 13	Plant-specific transcription factor, Control of grain size (Os07t0505200-01)	914	894	2	no
osa-miR156l-5p	Os11t0496600-00	Os11g0496600	RICE SQUAMOSA PROMOTER-BINDING-LIKE 19	Hypothetical conserved gene. (Os11t0496600-00)	843	823	1.8	no
osa-miR156l-5p	Os09t0507100-00	Os09g0507100	RICE SQUAMOSA PROMOTER-BINDING-LIKE 18	Similar to Squamosa-promoter binding-like protein 11. (Os09t0507100-00)	1053	1033	1.8	no
osa-miR156l-5p	Os06t0703500-01	Os06g0703500	RICE SQUAMOSA PROMOTER-BINDING-LIKE 12	Similar to SBP-domain protein 5 (Fragment). (Os06t0703500-01);Similar to SBP-domain protein 5 (Fragment). (Os06t0703500-02);Similar to Squamosa promoter-binding-like protein 12. (Os06t0703500-03)	1705	1685	2.2	no
osa-miR156l-5p	Os06t0703500-02	Os06g0703500	RICE SQUAMOSA PROMOTER-BINDING-LIKE 12	Similar to SBP-domain protein 5 (Fragment). (Os06t0703500-01);Similar to SBP-domain protein 5 (Fragment). (Os06t0703500-02);Similar to Squamosa promoter-binding-like protein 12. (Os06t0703500-03)	2037	2017	2.2	no
osa-miR156l-5p	Os06t0703500-03	Os06g0703500	RICE SQUAMOSA PROMOTER-BINDING-LIKE 12	Similar to SBP-domain protein 5 (Fragment). (Os06t0703500-01);Similar to SBP-domain protein 5 (Fragment). (Os06t0703500-02);Similar to Squamosa promoter-binding-like protein 12. (Os06t0703500-03)	1104	1084	2.2	no
osa-miR159f	Os05t0490600-00	Os05g0490600	myb transcription factor 5, transcription factor MYB5	OSMYB5. (Os05t0490600-00)	1088	1068	1.2	no
osa-miR159f	Os01t0812000-03	Os01g0812000	GIBBERELLIN MYB GENE	Transcriptional activator of gibberellin-dependent alpha-amylase expression, Regulation of nutrient mobilization in germination (Os01t0812000-01);Myb-like transcription factor, Induction of alpha-amylase in aleurone, Pollen development (Os01t0812000-02);Similar to cDNA clone:J033109N02, full insert sequence. (Os01t0812000-03)	1277	1257	1.2	no
osa-miR159f	Os01t0812000-02	Os01g0812000	GIBBERELLIN MYB GENE	Transcriptional activator of gibberellin-dependent alpha-amylase expression, Regulation of nutrient mobilization in germination (Os01t0812000-01);Myb-like transcription factor, Induction of alpha-amylase in aleurone, Pollen development (Os01t0812000-02);Similar to cDNA clone:J033109N02, full insert sequence. (Os01t0812000-03)	1278	1258	1.2	no
osa-miR159f	Os01t0561500-01	Os01g0561500		Conserved hypothetical protein. (Os01t0561500-01)	1563	1542	2.5	no
osa-miR159f	Os02t0106100-01	Os02g0106100	invertase 3, fructosyl transferase, vacuolar invertase 2	Similar to Fructosyltransferase. (Os02t0106100-01)	2342	2322	2.5	no
osa-miR159f	Os05t0566700-01	Os05g0566700		Similar to Homeobox protein B-H1 (Homeobox BarH1 protein). (Os05t0566700-01)	1367	1346	2.5	no
osa-miR159f	Os06t0605600-01	Os06g0605600	GAMYB-LIKE 1	Similar to GAMYB-like1. (Os06t0605600-01)	423	403	1.5	no
osa-miR159f	Os01t0812000-01	Os01g0812000	GIBBERELLIN MYB GENE	Transcriptional activator of gibberellin-dependent alpha-amylase expression, Regulation of nutrient mobilization in germination (Os01t0812000-01);Myb-like transcription factor, Induction of alpha-amylase in aleurone, Pollen development (Os01t0812000-02);Similar to cDNA clone:J033109N02, full insert sequence. (Os01t0812000-03)	1280	1260	1.2	no
osa-miR159f	Os03t0331700-02	Os03g0331700	CALMODULIN-LIKE PROTEIN 27	Similar to cDNA clone:002-120-A09, full insert sequence. (Os03t0331700-02)	1532	1512	2.5	no
osa-miR159f	Os12t0210400-01	Os12g0210400		Protein kinase, core domain containing protein. (Os12t0210400-01)	1146	1127	2.5	no
osa-miR159f	Os03t0578900-00	Os03g0578900	GAMYB-LIKE 2	Similar to MYB1. (Os03t0578900-00)	1366	1346	2.5	no
osa-miR159f	Os08t0332150-00	Os08g0332150		Conserved hypothetical protein. (Os08t0332150-00)	1563	1542	2.5	no
osa-miR159f	Os01t0507000-02	Os01g0507000	MICRORNA159A	Non-protein coding transcript. (Os01t0507000-01);Conserved hypothetical protein. (Os01t0507000-02)	468	448	2.5	no
osa-miR160f-5p	Os06t0685700-01	Os06g0685700	AUXIN RESPONSE FACTOR 10	Similar to Auxin response factor 16. (Os06t0685700-01)	2015	1995	1.5	no
osa-miR160f-5p	Os02t0628600-01	Os02g0628600	AUXIN RESPONSE FACTOR 8	Similar to Auxin response factor 8. (Os02t0628600-01)	1420	1400	1.5	no
osa-miR160f-5p	Os06t0703800-01	Os06g0703800		Activator of Hsp90 ATPase, N-terminal domain containing protein. (Os06t0703800-01)	901	881	2.2	no
osa-miR160f-5p	Os08t0494200-01	Os08g0494200		Conserved hypothetical protein. (Os08t0494200-01)	271	251	2.5	no
osa-miR160f-5p	Os04t0690600-01	Os04g0690600	AUXIN RESPONSE FACTOR 13	Similar to Auxin response factor 13. (Os04t0690600-01)	1302	1282	0.5	no
osa-miR160f-5p	Os04t0519700-01	Os04g0519700	AUXIN RESPONSE FACTOR 10	Similar to Auxin response factor 10. (Os04t0519700-01)	1505	1485	1.5	no
osa-miR160f-5p	Os09t0466800-01	Os09g0466800		Conserved hypothetical protein. (Os09t0466800-01)	1471	1451	2	no
osa-miR160f-5p	Os10t0479900-01	Os10g0479900	AUXIN RESPONSE FACTOR 22	Transcriptional factor B3 family protein. (Os10t0479900-01)	1658	1638	1.5	no
osa-miR164a	Os06t0675600-01	Os06g0675600	NAC DOMAIN-CONTAINING PROTEIN 11	Similar to GRAB2 protein. (Os06t0675600-01)	974	954	1.5	no
osa-miR164a	Os02t0287800-00	Os02g0287800	Os_F0478	F-box domain, Skp2-like domain containing protein. (Os02t0287800-00)	712	693	2.5	no
osa-miR164a	Os01t0844900-01	Os01g0844900		Homeodomain-like containing protein. (Os01t0844900-01)	652	632	2.5	no
osa-miR164a	Os04t0486800-01	Os04g0486800	DEAD-Box Helicase	Similar to predicted protein. (Os04t0486800-01)	2760	2741	2.5	no
osa-miR164a	Os12t0147800-01	Os12g0147800	PHYTOSULFOKINE 3	Similar to Phytosulfokines 5 precursor (Secretory protein SH27A). (Os12t0147800-01)	222	202	2	no
osa-miR164a	Os03t0590700-01	Os03g0590700		NADH dehydrogenase	915	896	2.2	no
osa-miR164a	Os06t0710700-01	Os06g0710700		Similar to Benzoyl coenzyme A: benzyl alcohol benzoyl transferase (Benzoyl- CoA:benzyl alcohol/phenylethanol benzoyltransferase). (Os06t0710700-01)	806	786	2	no
osa-miR164a	Os06t0344900-00	Os06g0344900	NO APICAL MERISTEM	Similar to NAM / CUC2-like protein. (Os06t0344900-00)	814	794	1	no
osa-miR164a	Os10t0571100-01	Os10g0571100		Protein of unknown function DUF498 domain containing protein. (Os10t0571100-01)	1207	1187	2.5	no
osa-miR164a	Os04t0692600-01	Os04g0692600		Staygreen protein domain containing protein. (Os04t0692600-01);Staygreen protein domain containing protein. (Os04t0692600-02);Staygreen protein domain containing protein. (Os04t0692600-03)	610	590	2.5	no
osa-miR164a	Os04t0692600-03	Os04g0692600		Staygreen protein domain containing protein. (Os04t0692600-01);Staygreen protein domain containing protein. (Os04t0692600-02);Staygreen protein domain containing protein. (Os04t0692600-03)	545	525	2.5	no
osa-miR164a	Os04t0692600-02	Os04g0692600		Staygreen protein domain containing protein. (Os04t0692600-01);Staygreen protein domain containing protein. (Os04t0692600-02);Staygreen protein domain containing protein. (Os04t0692600-03)	545	525	2.5	no
osa-miR164a	Os08t0200600-01	Os08g0200600	NAC DOMAIN-CONTAINING PROTEIN 104	Similar to NAC-domain containing protein 21/22 (ANAC021) (ANAC022). Splice isoform 2. (Os08t0200600-01);Hypothetical conserved gene. (Os08t0200600-02)	792	772	2.2	no
osa-miR164a	Os08t0200600-02	Os08g0200600	NAC DOMAIN-CONTAINING PROTEIN 104	Similar to NAC-domain containing protein 21/22 (ANAC021) (ANAC022). Splice isoform 2. (Os08t0200600-01);Hypothetical conserved gene. (Os08t0200600-02)	1257	1237	2.2	no
osa-miR164a	Os12t0610600-01	Os12g0610600	NAC DOMAIN-CONTAINING PROTEIN 60	Similar to NAM / CUC2-like protein. (Os12t0610600-01)	931	911	1.5	no
osa-miR164a	Os09t0549400-01	Os09g0549400		Conserved hypothetical protein. (Os09t0549400-01)	534	513	2.5	no
osa-miR164a	Os04t0460600-01	Os04g0460600	NAC DOMAIN-CONTAINING PROTEIN 2	Similar to H0219H12.10 protein. (Os04t0460600-01);NAC transcription factor, Regulation of shoot branching, plant height and flowering time (Os04t0460600-02)	932	912	1.5	no
osa-miR164a	Os04t0460600-02	Os04g0460600	NAC DOMAIN-CONTAINING PROTEIN 2	Similar to H0219H12.10 protein. (Os04t0460600-01);NAC transcription factor, Regulation of shoot branching, plant height and flowering time (Os04t0460600-02)	810	790	1.5	no
osa-miR164a	Os02t0579000-01	Os02g0579000	NAC DOMAIN-CONTAINING PROTEIN 1	No apical meristem (NAM) protein domain containing protein. (Os02t0579000-01)	761	741	1.5	no
osa-miR164b	Os06t0344900-00	Os06g0344900	NO APICAL MERISTEM	Similar to NAM / CUC2-like protein. (Os06t0344900-00)	814	794	1	no
osa-miR164b	Os01t0844900-01	Os01g0844900		Homeodomain-like containing protein. (Os01t0844900-01)	652	632	2.5	no
osa-miR164b	Os04t0460600-02	Os04g0460600	NAC DOMAIN-CONTAINING PROTEIN 2	Similar to H0219H12.10 protein. (Os04t0460600-01);NAC transcription factor, Regulation of shoot branching, plant height and flowering time (Os04t0460600-02)	810	790	1.5	no
osa-miR164b	Os04t0460600-01	Os04g0460600	NAC DOMAIN-CONTAINING PROTEIN 2	Similar to H0219H12.10 protein. (Os04t0460600-01);NAC transcription factor, Regulation of shoot branching, plant height and flowering time (Os04t0460600-02)	932	912	1.5	no
osa-miR164b	Os04t0692600-02	Os04g0692600		Staygreen protein domain containing protein. (Os04t0692600-01);Staygreen protein domain containing protein. (Os04t0692600-02);Staygreen protein domain containing protein. (Os04t0692600-03)	545	525	2.5	no
osa-miR164b	Os04t0692600-01	Os04g0692600		Staygreen protein domain containing protein. (Os04t0692600-01);Staygreen protein domain containing protein. (Os04t0692600-02);Staygreen protein domain containing protein. (Os04t0692600-03)	610	590	2.5	no
osa-miR164b	Os06t0675600-01	Os06g0675600	NAC DOMAIN-CONTAINING PROTEIN 11	Similar to GRAB2 protein. (Os06t0675600-01)	974	954	1.5	no
osa-miR164b	Os04t0692600-03	Os04g0692600		Staygreen protein domain containing protein. (Os04t0692600-01);Staygreen protein domain containing protein. (Os04t0692600-02);Staygreen protein domain containing protein. (Os04t0692600-03)	545	525	2.5	no
osa-miR164b	Os06t0710700-01	Os06g0710700		Similar to Benzoyl coenzyme A: benzyl alcohol benzoyl transferase (Benzoyl- CoA:benzyl alcohol/phenylethanol benzoyltransferase). (Os06t0710700-01)	806	786	2	no
osa-miR164b	Os12t0147800-01	Os12g0147800	PHYTOSULFOKINE 3	Similar to Phytosulfokines 5 precursor (Secretory protein SH27A). (Os12t0147800-01)	222	202	2	no
osa-miR164b	Os04t0486800-01	Os04g0486800	DEAD-Box Helicase	Similar to predicted protein. (Os04t0486800-01)	2760	2741	2.5	no
osa-miR164b	Os09t0549400-01	Os09g0549400		Conserved hypothetical protein. (Os09t0549400-01)	534	513	2.5	no
osa-miR164b	Os08t0200600-01	Os08g0200600	NAC DOMAIN-CONTAINING PROTEIN 104	Similar to NAC-domain containing protein 21/22 (ANAC021) (ANAC022). Splice isoform 2. (Os08t0200600-01);Hypothetical conserved gene. (Os08t0200600-02)	792	772	2.2	no
osa-miR164b	Os03t0590700-01	Os03g0590700		NADH dehydrogenase	915	896	2.2	no
osa-miR164b	Os12t0610600-01	Os12g0610600	NAC DOMAIN-CONTAINING PROTEIN 60	Similar to NAM / CUC2-like protein. (Os12t0610600-01)	931	911	1.5	no
osa-miR164b	Os02t0287800-00	Os02g0287800	Os_F0478	F-box domain, Skp2-like domain containing protein. (Os02t0287800-00)	712	693	2.5	no
osa-miR164b	Os08t0200600-02	Os08g0200600	NAC DOMAIN-CONTAINING PROTEIN 104	Similar to NAC-domain containing protein 21/22 (ANAC021) (ANAC022). Splice isoform 2. (Os08t0200600-01);Hypothetical conserved gene. (Os08t0200600-02)	1257	1237	2.2	no
osa-miR164b	Os10t0571100-01	Os10g0571100		Protein of unknown function DUF498 domain containing protein. (Os10t0571100-01)	1207	1187	2.5	no
osa-miR164b	Os02t0579000-01	Os02g0579000	NAC DOMAIN-CONTAINING PROTEIN 1	No apical meristem (NAM) protein domain containing protein. (Os02t0579000-01)	761	741	1.5	no
osa-miR164e	Os12t0610600-01	Os12g0610600	NAC DOMAIN-CONTAINING PROTEIN 60	Similar to NAM / CUC2-like protein. (Os12t0610600-01)	931	911	2	no
osa-miR164e	Os03t0590700-01	Os03g0590700		NADH dehydrogenase	915	895	1.8	no
osa-miR164e	Os04t0460600-01	Os04g0460600	NAC DOMAIN-CONTAINING PROTEIN 2	Similar to H0219H12.10 protein. (Os04t0460600-01);NAC transcription factor, Regulation of shoot branching, plant height and flowering time (Os04t0460600-02)	932	912	1.5	no
osa-miR164e	Os04t0460600-02	Os04g0460600	NAC DOMAIN-CONTAINING PROTEIN 2	Similar to H0219H12.10 protein. (Os04t0460600-01);NAC transcription factor, Regulation of shoot branching, plant height and flowering time (Os04t0460600-02)	810	790	1.5	no
osa-miR164e	Os12t0147800-01	Os12g0147800	PHYTOSULFOKINE 3	Similar to Phytosulfokines 5 precursor (Secretory protein SH27A). (Os12t0147800-01)	222	201	2.5	no
osa-miR164e	Os06t0607700-01	Os06g0607700	ABC TRANSPORTER G FAMILY MEMBER 15	ATP-binding cassette (ABC) transporter, Post-meiotic anther and pollen development (Os06t0607700-01)	1690	1671	2.5	no
osa-miR164e	Os10t0571100-01	Os10g0571100		Protein of unknown function DUF498 domain containing protein. (Os10t0571100-01)	1207	1187	2.2	no
osa-miR164e	Os04t0486800-01	Os04g0486800	DEAD-Box Helicase	Similar to predicted protein. (Os04t0486800-01)	2760	2739	2.5	no
osa-miR164e	Os03t0278000-02	Os03g0278000	UDP-D-glucuronic acid decarboxylase, UDP-glucuronic acid decarboxylase 3, UDP-xylose synthase 3	UDP-glucuronic acid decarboxylase. (Os03t0278000-01);UDP-glucuronic acid decarboxylase. (Os03t0278000-02);Similar to D-TDP-glucose dehydratase. (Os03t0278000-03)	435	415	2.5	no
osa-miR164e	Os03t0278000-01	Os03g0278000	UDP-D-glucuronic acid decarboxylase, UDP-glucuronic acid decarboxylase 3, UDP-xylose synthase 3	UDP-glucuronic acid decarboxylase. (Os03t0278000-01);UDP-glucuronic acid decarboxylase. (Os03t0278000-02);Similar to D-TDP-glucose dehydratase. (Os03t0278000-03)	823	803	2.5	no
osa-miR164e	Os02t0579000-01	Os02g0579000	NAC DOMAIN-CONTAINING PROTEIN 1	No apical meristem (NAM) protein domain containing protein. (Os02t0579000-01)	761	741	1.5	no
osa-miR164e	Os06t0305400-01	Os06g0305400	ARBUSCULAR MYCORRHIZAL SPECIFIC MARKER 11	Peptidase A1 domain containing protein. (Os06t0305400-01)	47	28	2.5	no
osa-miR164e	Os01t0565800-00	Os01g0565800		Protein of unknown function DUF538 family protein. (Os01t0565800-00)	354	335	2	no
osa-miR164e	Os09t0549400-01	Os09g0549400		Conserved hypothetical protein. (Os09t0549400-01)	534	515	2.5	no
osa-miR164e	Os02t0287800-00	Os02g0287800	Os_F0478	F-box domain, Skp2-like domain containing protein. (Os02t0287800-00)	712	693	2.5	no
osa-miR164e	Os06t0675600-01	Os06g0675600	NAC DOMAIN-CONTAINING PROTEIN 11	Similar to GRAB2 protein. (Os06t0675600-01)	974	954	2	no
osa-miR164f	Os12t0147800-01	Os12g0147800	PHYTOSULFOKINE 3	Similar to Phytosulfokines 5 precursor (Secretory protein SH27A). (Os12t0147800-01)	222	202	2	no
osa-miR164f	Os06t0710700-01	Os06g0710700		Similar to Benzoyl coenzyme A: benzyl alcohol benzoyl transferase (Benzoyl- CoA:benzyl alcohol/phenylethanol benzoyltransferase). (Os06t0710700-01)	806	786	2	no
osa-miR164f	Os06t0344900-00	Os06g0344900	NO APICAL MERISTEM	Similar to NAM / CUC2-like protein. (Os06t0344900-00)	814	794	1	no
osa-miR164f	Os08t0200600-02	Os08g0200600	NAC DOMAIN-CONTAINING PROTEIN 104	Similar to NAC-domain containing protein 21/22 (ANAC021) (ANAC022). Splice isoform 2. (Os08t0200600-01);Hypothetical conserved gene. (Os08t0200600-02)	1257	1237	2.2	no
osa-miR164f	Os08t0200600-01	Os08g0200600	NAC DOMAIN-CONTAINING PROTEIN 104	Similar to NAC-domain containing protein 21/22 (ANAC021) (ANAC022). Splice isoform 2. (Os08t0200600-01);Hypothetical conserved gene. (Os08t0200600-02)	792	772	2.2	no
osa-miR164f	Os12t0610600-01	Os12g0610600	NAC DOMAIN-CONTAINING PROTEIN 60	Similar to NAM / CUC2-like protein. (Os12t0610600-01)	931	911	1.5	no
osa-miR164f	Os01t0844900-01	Os01g0844900		Homeodomain-like containing protein. (Os01t0844900-01)	652	632	2.5	no
osa-miR164f	Os03t0590700-01	Os03g0590700		NADH dehydrogenase	915	896	2.2	no
osa-miR164f	Os06t0675600-01	Os06g0675600	NAC DOMAIN-CONTAINING PROTEIN 11	Similar to GRAB2 protein. (Os06t0675600-01)	974	954	1.5	no
osa-miR164f	Os02t0579000-01	Os02g0579000	NAC DOMAIN-CONTAINING PROTEIN 1	No apical meristem (NAM) protein domain containing protein. (Os02t0579000-01)	761	741	1.5	no
osa-miR164f	Os10t0571100-01	Os10g0571100		Protein of unknown function DUF498 domain containing protein. (Os10t0571100-01)	1207	1187	2.5	no
osa-miR164f	Os09t0549400-01	Os09g0549400		Conserved hypothetical protein. (Os09t0549400-01)	534	513	2.5	no
osa-miR164f	Os04t0692600-02	Os04g0692600		Staygreen protein domain containing protein. (Os04t0692600-01);Staygreen protein domain containing protein. (Os04t0692600-02);Staygreen protein domain containing protein. (Os04t0692600-03)	545	525	2.5	no
osa-miR164f	Os04t0692600-03	Os04g0692600		Staygreen protein domain containing protein. (Os04t0692600-01);Staygreen protein domain containing protein. (Os04t0692600-02);Staygreen protein domain containing protein. (Os04t0692600-03)	545	525	2.5	no
osa-miR164f	Os04t0692600-01	Os04g0692600		Staygreen protein domain containing protein. (Os04t0692600-01);Staygreen protein domain containing protein. (Os04t0692600-02);Staygreen protein domain containing protein. (Os04t0692600-03)	610	590	2.5	no
osa-miR164f	Os04t0460600-02	Os04g0460600	NAC DOMAIN-CONTAINING PROTEIN 2	Similar to H0219H12.10 protein. (Os04t0460600-01);NAC transcription factor, Regulation of shoot branching, plant height and flowering time (Os04t0460600-02)	810	790	1.5	no
osa-miR164f	Os04t0460600-01	Os04g0460600	NAC DOMAIN-CONTAINING PROTEIN 2	Similar to H0219H12.10 protein. (Os04t0460600-01);NAC transcription factor, Regulation of shoot branching, plant height and flowering time (Os04t0460600-02)	932	912	1.5	no
osa-miR164f	Os02t0287800-00	Os02g0287800	Os_F0478	F-box domain, Skp2-like domain containing protein. (Os02t0287800-00)	712	693	2.5	no
osa-miR164f	Os04t0486800-01	Os04g0486800	DEAD-Box Helicase	Similar to predicted protein. (Os04t0486800-01)	2760	2741	2.5	no
osa-miR172a	Os02t0807100-01	Os02g0807100		Similar to Starch synthase V. (Os02t0807100-01);Hypothetical gene. (Os02t0807100-02);Hypothetical gene. (Os02t0807100-03)	650	629	2	no
osa-miR172a	Os04t0649100-03	Os04g0649100	SHATTERING ABORTION 1	Similar to cDNA clone:J023121E19, full insert sequence. (Os04t0649100-01);Pathogenesis-related transcriptional factor and ERF domain containing protein. (Os04t0649100-02);APETALA2 transcription factor, Seed shattering through abscission zone (AZ) development (Os04t0649100-03)	1309	1289	2	no
osa-miR172a	Os04t0649100-02	Os04g0649100	SHATTERING ABORTION 1	Similar to cDNA clone:J023121E19, full insert sequence. (Os04t0649100-01);Pathogenesis-related transcriptional factor and ERF domain containing protein. (Os04t0649100-02);APETALA2 transcription factor, Seed shattering through abscission zone (AZ) development (Os04t0649100-03)	827	807	2	no
osa-miR172a	Os04t0649100-01	Os04g0649100	SHATTERING ABORTION 1	Similar to cDNA clone:J023121E19, full insert sequence. (Os04t0649100-01);Pathogenesis-related transcriptional factor and ERF domain containing protein. (Os04t0649100-02);APETALA2 transcription factor, Seed shattering through abscission zone (AZ) development (Os04t0649100-03)	2409	2389	2	no
osa-miR172a	Os03t0818800-01	Os03g0818800	INDETERMINATE SPIKELET 1	AP2 domain containing transcription factor, Control of inflorescence architecture, Floral meristem establishment (Os03t0818800-01);Similar to APETALA2-like protein. (Os03t0818800-02)	1787	1767	1	no
osa-miR172a	Os03t0818800-02	Os03g0818800	INDETERMINATE SPIKELET 1	AP2 domain containing transcription factor, Control of inflorescence architecture, Floral meristem establishment (Os03t0818800-01);Similar to APETALA2-like protein. (Os03t0818800-02)	1775	1755	1	no
osa-miR172a	Os08t0506700-01	Os08g0506700	FLOWERING BHLH 1, basic helix-loop-helix protein 112	Helix-loop-helix DNA-binding domain containing protein. (Os08t0506700-01)	1888	1869	2.2	no
osa-miR172a	Os03t0784000-01	Os03g0784000		Similar to deoxyribodipyrimidine photolyase. (Os03t0784000-01);Similar to deoxyribodipyrimidine photolyase. (Os03t0784000-02);FAD dependent oxidoreductase family protein. (Os03t0784000-03)	724	704	2.2	no
osa-miR172a	Os03t0784000-03	Os03g0784000		Similar to deoxyribodipyrimidine photolyase. (Os03t0784000-01);Similar to deoxyribodipyrimidine photolyase. (Os03t0784000-02);FAD dependent oxidoreductase family protein. (Os03t0784000-03)	621	601	2.2	no
osa-miR172a	Os03t0784000-02	Os03g0784000		Similar to deoxyribodipyrimidine photolyase. (Os03t0784000-01);Similar to deoxyribodipyrimidine photolyase. (Os03t0784000-02);FAD dependent oxidoreductase family protein. (Os03t0784000-03)	606	586	2.2	no
osa-miR172a	Os06t0711100-02	Os06g0711100		Conserved hypothetical protein. (Os06t0711100-01);Conserved hypothetical protein. (Os06t0711100-02)	1783	1763	2.5	no
osa-miR172a	Os01t0916800-00	Os01g0916800		Similar to predicted protein. (Os01t0916800-00)	602	583	2.5	no
osa-miR172a	Os03t0680200-00	Os03g0680200		Ankyrin repeat domain containing protein. (Os03t0680200-00)	425	405	2.5	no
osa-miR172a	Os01t0337180-01	Os01g0337180		Hypothetical gene. (Os01t0337180-01)	240	221	2.5	no
osa-miR172a	Os08t0315001-00	Os08g0315001		Hypothetical protein. (Os08t0315001-00)	1395	1376	2.5	no
osa-miR172a	Os07t0235800-01	Os07g0235800	SUPERNUMERARY BRACT GENE	AP2 domain containing transcription factor, Control of inflorescence architecture, Floral meristem establishment (Os07t0235800-01)	1422	1401	1	no
osa-miR172a	Os05t0121600-01	Os05g0121600	RICE STRACH REGULATOR 1	AP2/EREBP family transcription factor, Starch biosynthesis (Os05t0121600-01)	1432	1412	1	no
osa-miR172a	Os06t0639200-01	Os06g0639200	APETALA2/ETHYLENE-RESPONSIVE ELEMENT BINDING PROTEIN 59	Similar to Transcription factor AP2D22 (Fragment). (Os06t0639200-01)	1500	1480	1.5	no
osa-miR172a	Os01t0719200-01	Os01g0719200		Conserved hypothetical protein. (Os01t0719200-01)	253	233	2.5	no
osa-miR172a	Os06t0708700-02	Os06g0708700		Similar to Nodulin-like protein. (Os06t0708700-01);Similar to Nodulin-like protein. (Os06t0708700-02);Similar to nodulin-like protein. (Os06t0708700-03)	595	574	2.5	no
osa-miR172a	Os06t0708700-01	Os06g0708700		Similar to Nodulin-like protein. (Os06t0708700-01);Similar to Nodulin-like protein. (Os06t0708700-02);Similar to nodulin-like protein. (Os06t0708700-03)	656	635	2.5	no
osa-miR172a	Os09t0339800-00	Os09g0339800		Glycerophosphoryl diester phosphodiesterase domain containing protein. (Os09t0339800-00)	1528	1507	2.5	no
osa-miR172a	Os11t0653300-01	Os11g0653300		Conserved hypothetical protein. (Os11t0653300-01)	849	828	2.5	no
osa-miR172d-3p	Os03t0680200-00	Os03g0680200		Ankyrin repeat domain containing protein. (Os03t0680200-00)	425	405	2.5	no
osa-miR172d-3p	Os03t0818800-01	Os03g0818800	INDETERMINATE SPIKELET 1	AP2 domain containing transcription factor, Control of inflorescence architecture, Floral meristem establishment (Os03t0818800-01);Similar to APETALA2-like protein. (Os03t0818800-02)	1787	1767	1	no
osa-miR172d-3p	Os01t0337180-01	Os01g0337180		Hypothetical gene. (Os01t0337180-01)	240	221	2.5	no
osa-miR172d-3p	Os08t0506700-01	Os08g0506700	FLOWERING BHLH 1, basic helix-loop-helix protein 112	Helix-loop-helix DNA-binding domain containing protein. (Os08t0506700-01)	1888	1869	2.2	no
osa-miR172d-3p	Os08t0315001-00	Os08g0315001		Hypothetical protein. (Os08t0315001-00)	1395	1376	2.5	no
osa-miR172d-3p	Os06t0711100-02	Os06g0711100		Conserved hypothetical protein. (Os06t0711100-01);Conserved hypothetical protein. (Os06t0711100-02)	1783	1763	2.5	no
osa-miR172d-3p	Os02t0807100-01	Os02g0807100		Similar to Starch synthase V. (Os02t0807100-01);Hypothetical gene. (Os02t0807100-02);Hypothetical gene. (Os02t0807100-03)	650	629	2	no
osa-miR172d-3p	Os03t0818800-02	Os03g0818800	INDETERMINATE SPIKELET 1	AP2 domain containing transcription factor, Control of inflorescence architecture, Floral meristem establishment (Os03t0818800-01);Similar to APETALA2-like protein. (Os03t0818800-02)	1775	1755	1	no
osa-miR172d-3p	Os06t0639200-01	Os06g0639200	APETALA2/ETHYLENE-RESPONSIVE ELEMENT BINDING PROTEIN 59	Similar to Transcription factor AP2D22 (Fragment). (Os06t0639200-01)	1500	1480	1.5	no
osa-miR172d-3p	Os06t0708700-02	Os06g0708700		Similar to Nodulin-like protein. (Os06t0708700-01);Similar to Nodulin-like protein. (Os06t0708700-02);Similar to nodulin-like protein. (Os06t0708700-03)	595	574	2.5	no
osa-miR172d-3p	Os06t0708700-01	Os06g0708700		Similar to Nodulin-like protein. (Os06t0708700-01);Similar to Nodulin-like protein. (Os06t0708700-02);Similar to nodulin-like protein. (Os06t0708700-03)	656	635	2.5	no
osa-miR172d-3p	Os09t0339800-00	Os09g0339800		Glycerophosphoryl diester phosphodiesterase domain containing protein. (Os09t0339800-00)	1528	1507	2.5	no
osa-miR172d-3p	Os05t0121600-01	Os05g0121600	RICE STRACH REGULATOR 1	AP2/EREBP family transcription factor, Starch biosynthesis (Os05t0121600-01)	1432	1412	1	no
osa-miR172d-3p	Os07t0235800-01	Os07g0235800	SUPERNUMERARY BRACT GENE	AP2 domain containing transcription factor, Control of inflorescence architecture, Floral meristem establishment (Os07t0235800-01)	1422	1401	1	no
osa-miR172d-3p	Os01t0916800-00	Os01g0916800		Similar to predicted protein. (Os01t0916800-00)	602	583	2.5	no
osa-miR172d-3p	Os04t0649100-03	Os04g0649100	SHATTERING ABORTION 1	Similar to cDNA clone:J023121E19, full insert sequence. (Os04t0649100-01);Pathogenesis-related transcriptional factor and ERF domain containing protein. (Os04t0649100-02);APETALA2 transcription factor, Seed shattering through abscission zone (AZ) development (Os04t0649100-03)	1309	1289	2	no
osa-miR172d-3p	Os04t0649100-02	Os04g0649100	SHATTERING ABORTION 1	Similar to cDNA clone:J023121E19, full insert sequence. (Os04t0649100-01);Pathogenesis-related transcriptional factor and ERF domain containing protein. (Os04t0649100-02);APETALA2 transcription factor, Seed shattering through abscission zone (AZ) development (Os04t0649100-03)	827	807	2	no
osa-miR172d-3p	Os04t0649100-01	Os04g0649100	SHATTERING ABORTION 1	Similar to cDNA clone:J023121E19, full insert sequence. (Os04t0649100-01);Pathogenesis-related transcriptional factor and ERF domain containing protein. (Os04t0649100-02);APETALA2 transcription factor, Seed shattering through abscission zone (AZ) development (Os04t0649100-03)	2409	2389	2	no
osa-miR172d-3p	Os11t0653300-01	Os11g0653300		Conserved hypothetical protein. (Os11t0653300-01)	849	828	2.5	no
osa-miR172d-3p	Os03t0784000-01	Os03g0784000		Similar to deoxyribodipyrimidine photolyase. (Os03t0784000-01);Similar to deoxyribodipyrimidine photolyase. (Os03t0784000-02);FAD dependent oxidoreductase family protein. (Os03t0784000-03)	724	704	2.2	no
osa-miR172d-3p	Os03t0784000-03	Os03g0784000		Similar to deoxyribodipyrimidine photolyase. (Os03t0784000-01);Similar to deoxyribodipyrimidine photolyase. (Os03t0784000-02);FAD dependent oxidoreductase family protein. (Os03t0784000-03)	621	601	2.2	no
osa-miR172d-3p	Os03t0784000-02	Os03g0784000		Similar to deoxyribodipyrimidine photolyase. (Os03t0784000-01);Similar to deoxyribodipyrimidine photolyase. (Os03t0784000-02);FAD dependent oxidoreductase family protein. (Os03t0784000-03)	606	586	2.2	no
osa-miR172d-3p	Os01t0719200-01	Os01g0719200		Conserved hypothetical protein. (Os01t0719200-01)	253	233	2.5	no
osa-miR172d-5p	Os02t0214500-01	Os02g0214500	THERMOSENSITIVE MALE STERILITY 5	No apical meristem (NAM) protein domain containing protein. (Os02t0214500-01)	750	732	2.5	no
osa-miR172d-5p	Os01t0775200-03	Os01g0775200		Conserved hypothetical protein. (Os01t0775200-01);Conserved hypothetical protein. (Os01t0775200-02);Conserved hypothetical protein. (Os01t0775200-03)	293	274	1.5	no
osa-miR172d-5p	Os01t0775200-02	Os01g0775200		Conserved hypothetical protein. (Os01t0775200-01);Conserved hypothetical protein. (Os01t0775200-02);Conserved hypothetical protein. (Os01t0775200-03)	360	341	1.5	no
osa-miR172d-5p	Os01t0775200-01	Os01g0775200		Conserved hypothetical protein. (Os01t0775200-01);Conserved hypothetical protein. (Os01t0775200-02);Conserved hypothetical protein. (Os01t0775200-03)	523	504	1.5	no
osa-miR172d-5p	Os03t0616300-02	Os03g0616300		Similar to DNA polymerase kappa (EC 2.7.7.7) (DINB protein) (DINP). Splice isoform 4. (Os03t0616300-01);Similar to F2J10.13 protein. (Os03t0616300-02)	2175	2155	2.5	no
osa-miR172d-5p	Os05t0368350-00	Os05g0368350		Hypothetical gene. (Os05t0368350-00)	301	282	2.2	no
osa-miR172d-5p	Os03t0131950-00	Os03g0131950		Hypothetical protein. (Os03t0131950-00)	993	975	2.5	no
osa-miR172d-5p	Os05t0123100-01	Os05g0123100	glycosyltransferase family GT43 member A	Glycosyl transferase, family 43 protein. (Os05t0123100-01)	1165	1146	2.5	no
osa-miR172d-5p	Os12t0624800-01	Os12g0624800		Conserved hypothetical protein. (Os12t0624800-01)	1668	1649	2.5	no
osa-miR172d-5p	Os06t0639250-00	Os06g0639250		Conserved hypothetical protein. (Os06t0639250-00)	362	343	2.5	no
osa-miR172d-5p	Os01t0337160-00	Os01g0337160		Conserved hypothetical protein. (Os01t0337160-00)	719	700	2	no
osa-miR172d-5p	Os06t0154200-02	Os06g0154200	DWARF BUNKETSUWAITO TILLERING	F-box component of the SKP-Cullin-F box (SCF) E3 ubiquitin ligase complex, Strigolactone (SL) signal perception (Os06t0154200-01);Similar to F-box/LRR-repeat MAX2 homolog. (Os06t0154200-02)	454	434	2	no
osa-miR172d-5p	Os06t0154200-01	Os06g0154200	DWARF BUNKETSUWAITO TILLERING	F-box component of the SKP-Cullin-F box (SCF) E3 ubiquitin ligase complex, Strigolactone (SL) signal perception (Os06t0154200-01);Similar to F-box/LRR-repeat MAX2 homolog. (Os06t0154200-02)	1146	1126	2	no
osa-miR172d-5p	Os06t0707200-01	Os06g0707200		Glycosyltransferase AER61, uncharacterized domain containing protein. (Os06t0707200-01)	1497	1478	2.5	no
osa-miR172d-5p	Os07t0141500-01	Os07g0141500		Zinc finger, SWIM-type domain containing protein. (Os07t0141500-01)	760	741	2	no
osa-miR172d-5p	Os07t0560700-02	Os07g0560700		Hypothetical conserved gene. (Os07t0560700-01);Hypothetical conserved gene. (Os07t0560700-02)	883	865	2	no
osa-miR172d-5p	Os03t0719800-01	Os03g0719800	PHYTOCHROME A	Phytochrome A, Photoreceptor (Os03t0719800-01)	1544	1525	2.5	no
osa-miR172d-5p	Os10t0378400-01	Os10g0378400	GIL1	Protein of unknown function DUF641, plant domain containing protein. (Os10t0378400-01)	771	751	2	no
osa-miR172d-5p	Os05t0168300-01	Os05g0168300		Haloacid dehalogenase-like hydrolase domain containing protein. (Os05t0168300-01)	492	474	2.5	no
osa-miR172d-5p	Os08t0150800-01	Os08g0150800		Similar to Tyrosyl-tRNA synthetase (Tyrosyl-tRNA ligase; TyrRS). class-I aaRS. (Os08t0150800-01)	477	458	2.5	no
osa-miR172d-5p	Os01t0558500-02	Os01g0558500		PWWP domain containing protein. (Os01t0558500-01);Hypothetical conserved gene. (Os01t0558500-02)	605	586	2.5	no
osa-miR172d-5p	Os01t0558500-01	Os01g0558500		PWWP domain containing protein. (Os01t0558500-01);Hypothetical conserved gene. (Os01t0558500-02)	1412	1393	2.5	no
osa-miR172d-5p	Os03t0309200-01	Os03g0309200	PHYTOCHROME B	Similar to Phytochrome B. (Os03t0309200-01);Similar to Phytochrome B. (Os03t0309200-02)	1425	1406	2.5	no
osa-miR172d-5p	Os09t0517600-01	Os09g0517600	FH15	Similar to FH protein NFH1. (Os09t0517600-01)	2426	2407	2.5	no
osa-miR172d-5p	Os08t0320000-01	Os08g0320000		Similar to tyrosyl-tRNA synthetase. (Os08t0320000-01)	497	478	2.5	no
osa-miR1861n	Os02t0763200-01	Os02g0763200		Similar to Galactoside 2-alpha-L-fucosyltransferase (EC 2.4.1.69) (Xyloglucan alpha-(1,2)-fucosyltransferase) (AtFUT1). (Os02t0763200-01)	1657	1636	2	no
osa-miR1861n	Os08t0191300-00	Os08g0191300	F-box protein 408	Conserved hypothetical protein. (Os08t0191300-00)	262	241	2.5	no
osa-miR1861n	Os08t0226600-01	Os08g0226600		Hypothetical gene. (Os08t0226600-01);Non-protein coding transcript. (Os08t0226600-02)	114	94	2.5	no
osa-miR1861n	Os04t0405700-00	Os04g0405700		Similar to H0502B11.13 protein. (Os04t0405700-00)	328	308	2.5	no
osa-miR1861n	Os08t0553150-00	Os08g0553150		Hypothetical protein. (Os08t0553150-00)	243	223	2.5	no
osa-miR1861n	Os06t0361750-01	Os06g0361750		Conserved hypothetical protein. (Os06t0361750-01)	166	146	2.5	no
osa-miR1861n	Os10t0556100-02	Os10g0556100	BETA-EXPANSIN 4	Similar to beta-expansin EXPB4. (Os10t0556100-01);Similar to beta-expansin EXPB4. (Os10t0556100-02);Similar to Expansin-B4. (Os10t0556100-03)	457	436	2.5	no
osa-miR1861n	Os10t0556100-01	Os10g0556100	BETA-EXPANSIN 4	Similar to beta-expansin EXPB4. (Os10t0556100-01);Similar to beta-expansin EXPB4. (Os10t0556100-02);Similar to Expansin-B4. (Os10t0556100-03)	637	616	2.5	no
osa-miR1861n	Os03t0129200-00	Os03g0129200		Similar to predicted protein. (Os03t0129200-00)	918	897	1.8	no
osa-miR319a-3p	Os03t0388900-01	Os03g0388900	Metacaspase 1	Peptidase C14, caspase catalytic domain containing protein. (Os03t0388900-01)	189	169	1.8	no
osa-miR319a-3p	Os05t0571100-02	Os05g0571100		Peptidase C12, ubiquitin carboxyl-terminal hydrolase 1 domain containing protein. (Os05t0571100-01);Peptidase C12, ubiquitin carboxyl-terminal hydrolase 1 domain containing protein. (Os05t0571100-02)	685	666	2.5	no
osa-miR319a-3p	Os05t0571100-01	Os05g0571100		Peptidase C12, ubiquitin carboxyl-terminal hydrolase 1 domain containing protein. (Os05t0571100-01);Peptidase C12, ubiquitin carboxyl-terminal hydrolase 1 domain containing protein. (Os05t0571100-02)	750	731	2.5	no
osa-miR319a-3p	Os11t0537375-00	Os11g0537375		Hypothetical protein. (Os11t0537375-00)	406	387	2	no
osa-miR319b	Os01t0812000-03	Os01g0812000	GIBBERELLIN MYB GENE	Transcriptional activator of gibberellin-dependent alpha-amylase expression, Regulation of nutrient mobilization in germination (Os01t0812000-01);Myb-like transcription factor, Induction of alpha-amylase in aleurone, Pollen development (Os01t0812000-02);Similar to cDNA clone:J033109N02, full insert sequence. (Os01t0812000-03)	1276	1257	2.5	no
osa-miR319b	Os01t0812000-02	Os01g0812000	GIBBERELLIN MYB GENE	Transcriptional activator of gibberellin-dependent alpha-amylase expression, Regulation of nutrient mobilization in germination (Os01t0812000-01);Myb-like transcription factor, Induction of alpha-amylase in aleurone, Pollen development (Os01t0812000-02);Similar to cDNA clone:J033109N02, full insert sequence. (Os01t0812000-03)	1277	1258	2.5	no
osa-miR319b	Os01t0812000-01	Os01g0812000	GIBBERELLIN MYB GENE	Transcriptional activator of gibberellin-dependent alpha-amylase expression, Regulation of nutrient mobilization in germination (Os01t0812000-01);Myb-like transcription factor, Induction of alpha-amylase in aleurone, Pollen development (Os01t0812000-02);Similar to cDNA clone:J033109N02, full insert sequence. (Os01t0812000-03)	1279	1260	2.5	no
osa-miR319b	Os03t0785800-01	Os03g0785800	PROLIFERATING CELL FACTOR 6	Transcription factor , Cold tolerance (Os03t0785800-01)	1201	1182	2	no
osa-miR319b	Os01t0222001-01	Os01g0222001		Hypothetical conserved gene. (Os01t0222001-01)	291	272	2	no
osa-miR319b	Os10t0524400-01	Os10g0524400	PHOSPHOLIPASE D beta 1	Similar to Phospholipase D beta 2. (Os10t0524400-01);Similar to Phospholipase D. (Os10t0524400-02);Similar to Phospholipase D beta 2. (Os10t0524400-03);Phospholipase D domain containing protein. (Os10t0524400-04)	2009	1990	2.5	no
osa-miR319b	Os07t0152000-01	Os07g0152000	TEOSINTE BRANCHED/CYCLOIDEA/PROLIFERATING CELL FACTOR 21	Transcription factor , Cold tolerance (Os07t0152000-01)	1349	1330	2	no
osa-miR319b	Os12t0616400-01	Os12g0616400	PROLIFERATING CELL FACTOR 8	Similar to Isoform 2 of Transcription factor PCF8. (Os12t0616400-01)	645	626	2	no
osa-miR319b	Os10t0524400-03	Os10g0524400	PHOSPHOLIPASE D beta 1	Similar to Phospholipase D beta 2. (Os10t0524400-01);Similar to Phospholipase D. (Os10t0524400-02);Similar to Phospholipase D beta 2. (Os10t0524400-03);Phospholipase D domain containing protein. (Os10t0524400-04)	1926	1907	2.5	no
osa-miR396c-5p	Os04t0609900-00	Os04g0609900		Similar to H0702G05.11 protein. (Os04t0609900-00)	3031	3010	2.5	no
osa-miR396c-5p	Os07t0657200-01	Os07g0657200	OsWD40-148	WD40/YVTN repeat-like domain containing protein. (Os07t0657200-01);WD40/YVTN repeat-like domain containing protein. (Os07t0657200-02);Similar to Sec31p. (Os07t0657200-03);Similar to Sec31p. (Os07t0657200-04)	2196	2176	2.5	no
osa-miR396c-5p	Os07t0657200-03	Os07g0657200	OsWD40-148	WD40/YVTN repeat-like domain containing protein. (Os07t0657200-01);WD40/YVTN repeat-like domain containing protein. (Os07t0657200-02);Similar to Sec31p. (Os07t0657200-03);Similar to Sec31p. (Os07t0657200-04)	511	491	2.5	no
osa-miR396c-5p	Os07t0657200-02	Os07g0657200	OsWD40-148	WD40/YVTN repeat-like domain containing protein. (Os07t0657200-01);WD40/YVTN repeat-like domain containing protein. (Os07t0657200-02);Similar to Sec31p. (Os07t0657200-03);Similar to Sec31p. (Os07t0657200-04)	2132	2112	2.5	no
osa-miR396c-5p	Os07t0657200-04	Os07g0657200	OsWD40-148	WD40/YVTN repeat-like domain containing protein. (Os07t0657200-01);WD40/YVTN repeat-like domain containing protein. (Os07t0657200-02);Similar to Sec31p. (Os07t0657200-03);Similar to Sec31p. (Os07t0657200-04)	321	301	2.5	no
osa-miR396c-5p	Os01t0505500-00	Os01g0505500		Pentatricopeptide repeat domain containing protein. (Os01t0505500-00)	627	607	2.2	no
osa-miR396c-5p	Os08t0513300-01	Os08g0513300		Helix-hairpin-helix motif, class 2 domain containing protein. (Os08t0513300-01);Helix-hairpin-helix motif, class 2 domain containing protein. (Os08t0513300-02)	552	532	2	no
osa-miR396c-5p	Os08t0513300-02	Os08g0513300		Helix-hairpin-helix motif, class 2 domain containing protein. (Os08t0513300-01);Helix-hairpin-helix motif, class 2 domain containing protein. (Os08t0513300-02)	530	510	2	no
osa-miR396c-5p	Os06t0137500-02	Os06g0137500		Similar to predicted protein. (Os06t0137500-01);Brix domain containing protein. (Os06t0137500-02)	570	551	2.5	no
osa-miR396c-5p	Os06t0137500-01	Os06g0137500		Similar to predicted protein. (Os06t0137500-01);Brix domain containing protein. (Os06t0137500-02)	586	567	2.5	no
osa-miR396c-5p	Os07t0599201-00	Os07g0599201		Hypothetical conserved gene. (Os07t0599201-00)	975	954	2.2	no
osa-miR396c-5p	Os04t0663100-01	Os04g0663100		Similar to OSIGBa0099L20.2 protein. (Os04t0663100-01)	1590	1570	2.5	no
osa-miR396c-5p	Os04t0354400-00	Os04g0354400		Similar to OSIGBa0092G14.8 protein. (Os04t0354400-00)	1457	1438	2.5	no
osa-miR396c-5p	Os01t0510800-01	Os01g0510800	TATA BOX BINDING PROTEIN-ASSOCIATED FACTOR 6	Histone-fold domain containing protein. (Os01t0510800-01)	541	521	2.2	no
osa-miR396c-5p	Os11t0680200-00	Os11g0680200		Pentatricopeptide repeat domain containing protein. (Os11t0680200-00)	2289	2269	2.5	no
osa-miR396e-5p	Os06t0204800-00	Os06g0204800	GROWTH-REGULATING FACTOR 2	Similar to Growth-regulating factor 2. (Os06t0204800-00)	443	423	0.5	no
osa-miR396e-5p	Os02t0611650-00	Os02g0611650		Hypothetical protein. (Os02t0611650-00)	2255	2236	2.5	no
osa-miR396e-5p	Os12t0484900-01	Os12g0484900	GROWTH-REGULATING FACTOR 7	Similar to Growth-regulating factor 7. (Os12t0484900-01)	752	732	1.5	no
osa-miR396e-5p	Os02t0776900-01	Os02g0776900	GROWTH-REGULATING FACTOR 1	Transcription activator, Gibberellin (GA)-induced stem elongation (Os02t0776900-01);Similar to Growth-regulating factor 1. (Os02t0776900-02)	590	570	0.5	no
osa-miR396e-5p	Os11t0606600-01	Os11g0606600		Hypothetical protein. (Os11t0606600-01)	743	724	2	no
osa-miR396e-5p	Os02t0701300-01	Os02g0701300	GRAIN SIZE 2	Growth-regulating factor, Regulation of grain shape and panicle length, Negative regulation of seed shattering (Os02t0701300-01)	590	570	0.5	no
osa-miR396e-5p	Os03t0729500-01	Os03g0729500	GROWTH-REGULATING FACTOR 6	Transcription factor, Floral organ development (Os03t0729500-01)	439	419	1.5	no
osa-miR396e-5p	Os01t0355600-01	Os01g0355600		Galactose-binding like domain containing protein. (Os01t0355600-01)	1058	1038	2.5	no
osa-miR396e-5p	Os11t0129700-01	Os11g0129700	APETALA2/ETHYLENE-RESPONSIVE ELEMENT BINDING PROTEIN 131	Similar to AP2-1 protein (Fragment). (Os11t0129700-01)	1075	1056	2.5	no
osa-miR396e-5p	Os04t0674500-01	Os04g0674500		Hypothetical protein. (Os04t0674500-01)	335	315	2.5	no
osa-miR396e-5p	Os03t0674700-01	Os03g0674700	GROWTH-REGULATING FACTOR 9	Similar to Growth-regulating factor 3. (Os03t0674700-01)	751	731	0.5	no
osa-miR396e-5p	Os05t0595100-01	Os05g0595100	UDP-glucose epimerase 1, UDP-glucose 4-epimerase 1	Uridine-diphospho-(UDP)-glucose 4-epimerase, Cell wall carbohydrate partitioning during nitrogen (N) limitation (Os05t0595100-01)	962	943	2.5	no
osa-miR396e-5p	Os04t0307300-00	Os04g0307300		Similar to OSIGBa0125J07.6 protein. (Os04t0307300-00)	415	395	1	no
osa-miR396e-5p	Os02t0678800-01	Os02g0678800	GROWTH-REGULATING FACTOR 10	Transcriptional activator/repressor, Reguration of KNOX gene, Oskn2 (regulator of meristem function), Floral organogenesis (Os02t0678800-01)	649	629	0.5	no
osa-miR396e-5p	Os11t0551900-01	Os11g0551900	GROWTH-REGULATING FACTOR 8	Hypothetical conserved gene. (Os11t0551900-01)	1341	1322	1.5	no
osa-miR396e-5p	Os04t0600900-02	Os04g0600900	GROWTH-REGULATING FACTOR 3	Similar to B0403H10-OSIGBa0105A11.9 protein. (Os04t0600900-01);Transcriptional activator/repressor, Reguration of KNOX gene, Oskn2 (Regulator of meristem function) (Os04t0600900-02)	516	496	0.5	no
osa-miR396e-5p	Os04t0600900-01	Os04g0600900	GROWTH-REGULATING FACTOR 3	Similar to B0403H10-OSIGBa0105A11.9 protein. (Os04t0600900-01);Transcriptional activator/repressor, Reguration of KNOX gene, Oskn2 (Regulator of meristem function) (Os04t0600900-02)	424	404	0.5	no
osa-miR396e-5p	Os12t0126300-00	Os12g0126300	APETALA2/ETHYLENE-RESPONSIVE ELEMENT BINDING PROTEIN 155	Similar to AP2 domain containing protein, expressed. (Os12t0126300-00)	994	975	2.5	no
osa-miR396e-5p	Os04t0574500-01	Os04g0574500	GROWTH-REGULATING FACTOR 12	Similar to Growth-regulating factor 12. (Os04t0574500-01)	878	858	1.5	no
osa-miR396f-5p	Os03t0674700-01	Os03g0674700	GROWTH-REGULATING FACTOR 9	Similar to Growth-regulating factor 3. (Os03t0674700-01)	753	732	1.5	no
osa-miR396f-5p	Os02t0776900-01	Os02g0776900	GROWTH-REGULATING FACTOR 1	Transcription activator, Gibberellin (GA)-induced stem elongation (Os02t0776900-01);Similar to Growth-regulating factor 1. (Os02t0776900-02)	592	571	1.5	no
osa-miR396f-5p	Os01t0125550-01	Os01g0125550		Conserved hypothetical protein. (Os01t0125550-01)	576	556	2	no
osa-miR396f-5p	Os12t0126300-00	Os12g0126300	APETALA2/ETHYLENE-RESPONSIVE ELEMENT BINDING PROTEIN 155	Similar to AP2 domain containing protein, expressed. (Os12t0126300-00)	996	976	2.5	no
osa-miR396f-5p	Os02t0678800-01	Os02g0678800	GROWTH-REGULATING FACTOR 10	Transcriptional activator/repressor, Reguration of KNOX gene, Oskn2 (regulator of meristem function), Floral organogenesis (Os02t0678800-01)	651	630	1.8	no
osa-miR396f-5p	Os11t0129700-01	Os11g0129700	APETALA2/ETHYLENE-RESPONSIVE ELEMENT BINDING PROTEIN 131	Similar to AP2-1 protein (Fragment). (Os11t0129700-01)	1077	1057	2.5	no
osa-miR396f-5p	Os02t0611650-00	Os02g0611650		Hypothetical protein. (Os02t0611650-00)	2257	2237	2.2	no
osa-miR396f-5p	Os04t0307300-00	Os04g0307300		Similar to OSIGBa0125J07.6 protein. (Os04t0307300-00)	417	396	2	no
osa-miR396f-5p	Os06t0204800-00	Os06g0204800	GROWTH-REGULATING FACTOR 2	Similar to Growth-regulating factor 2. (Os06t0204800-00)	445	424	1.5	no
osa-miR396f-5p	Os04t0600900-02	Os04g0600900	GROWTH-REGULATING FACTOR 3	Similar to B0403H10-OSIGBa0105A11.9 protein. (Os04t0600900-01);Transcriptional activator/repressor, Reguration of KNOX gene, Oskn2 (Regulator of meristem function) (Os04t0600900-02)	518	497	1.8	no
osa-miR396f-5p	Os04t0600900-01	Os04g0600900	GROWTH-REGULATING FACTOR 3	Similar to B0403H10-OSIGBa0105A11.9 protein. (Os04t0600900-01);Transcriptional activator/repressor, Reguration of KNOX gene, Oskn2 (Regulator of meristem function) (Os04t0600900-02)	426	405	1.8	no
osa-miR396f-5p	Os02t0701300-01	Os02g0701300	GRAIN SIZE 2	Growth-regulating factor, Regulation of grain shape and panicle length, Negative regulation of seed shattering (Os02t0701300-01)	592	571	1.5	no
osa-miR3979-3p	Os05t0459900-02	Os05g0459900		Similar to 60S ribosomal protein L36-1. (Os05t0459900-01);Similar to 60S ribosomal protein L36. (Os05t0459900-02)	102	83	2.5	no
osa-miR3979-3p	Os08t0562100-02	Os08g0562100		Similar to Sorghum chloroplast CM3 malate dehydrogenase (NADP) (Fragment). (Os08t0562100-01);Similar to Sorghum chloroplast CM3 malate dehydrogenase (NADP) (Fragment). (Os08t0562100-02)	37	19	2.5	no
osa-miR3979-3p	Os08t0562100-01	Os08g0562100		Similar to Sorghum chloroplast CM3 malate dehydrogenase (NADP) (Fragment). (Os08t0562100-01);Similar to Sorghum chloroplast CM3 malate dehydrogenase (NADP) (Fragment). (Os08t0562100-02)	105	87	2.5	no
osa-miR3979-3p	Os07t0513200-02	Os07g0513200		Pentatricopeptide repeat domain containing protein. (Os07t0513200-01);Pentatricopeptide repeat domain containing protein. (Os07t0513200-02);Hypothetical conserved gene. (Os07t0513200-03)	777	758	2.5	no
osa-miR3979-3p	Os07t0513200-01	Os07g0513200		Pentatricopeptide repeat domain containing protein. (Os07t0513200-01);Pentatricopeptide repeat domain containing protein. (Os07t0513200-02);Hypothetical conserved gene. (Os07t0513200-03)	777	758	2.5	no
osa-miR3979-3p	Os01t0948500-01	Os01g0948500		Armadillo-like helical domain containing protein. (Os01t0948500-01)	90	71	2.5	no
osa-miR3979-3p	Os04t0568751-00	Os04g0568751		Hypothetical protein. (Os04t0568751-00)	629	610	2	no
osa-miR3979-3p	Os01t0893400-02	Os01g0893400		Zinc finger, TAZ-type domain containing protein. (Os01t0893400-01);Zinc finger, TAZ-type domain containing protein. (Os01t0893400-02)	67	48	2	no
osa-miR3979-3p	Os08t0506350-01	Os08g0506350		Conserved hypothetical protein. (Os08t0506350-01)	206	187	2.5	no
osa-miR3979-3p	Os02t0178700-01	Os02g0178700	basic helix-loop-helix protein 157	Helix-loop-helix DNA-binding domain containing protein. (Os02t0178700-01)	73	54	2	no
osa-miR3979-3p	Os12t0600200-01	Os12g0600200		Similar to Zinc finger, C3HC4 type family protein, expressed. (Os12t0600200-01);Similar to Zinc finger, C3HC4 type (RING finger) containing protein. (Os12t0600200-02);Similar to Zinc finger, C3HC4 type (RING finger) containing protein. (Os12t0600200-03)	3365	3346	2.5	no
osa-miR3979-3p	Os05t0505383-01	Os05g0505383		Hypothetical gene. (Os05t0505383-01)	529	510	2	no
osa-miR3979-3p	Os02t0822000-01	Os02g0822000		Conserved hypothetical protein. (Os02t0822000-01);Conserved hypothetical protein. (Os02t0822000-02);Hypothetical conserved gene. (Os02t0822000-03)	27	8	2.5	no
osa-miR3979-3p	Os10t0540050-00	Os10g0540050		Conserved hypothetical protein. (Os10t0540050-00)	580	562	2.5	no
osa-miR3979-3p	Os01t0236000-01	Os01g0236000		Conserved hypothetical protein. (Os01t0236000-01)	94	75	2.5	no
osa-miR3979-3p	Os09t0540000-01	Os09g0540000		Hypothetical gene. (Os09t0540000-01)	183	165	2.5	no
osa-miR3979-3p	Os04t0562000-01	Os04g0562000		Zinc finger, DHHC-type domain containing protein. (Os04t0562000-01);Similar to H0211B05.5 protein. (Os04t0562000-02)	91	71	2.5	no
osa-miR3979-3p	Os04t0562000-02	Os04g0562000		Zinc finger, DHHC-type domain containing protein. (Os04t0562000-01);Similar to H0211B05.5 protein. (Os04t0562000-02)	46	26	2.5	no
osa-miR3979-3p	Os01t0857600-01	Os01g0857600		Similar to H0811D08.6 protein. (Os01t0857600-01)	1870	1851	2.5	no
osa-miR3979-3p	Os01t0511700-01	Os01g0511700		Conserved hypothetical protein. (Os01t0511700-01)	81	62	2.5	no
osa-miR3979-3p	Os09t0403967-01	Os09g0403967		Conserved hypothetical protein. (Os09t0403967-01)	512	494	2.5	no
osa-miR3979-3p	Os02t0518800-01	Os02g0518800		Conserved hypothetical protein. (Os02t0518800-01)	362	342	2.5	no
osa-miR3979-3p	Os07t0513200-03	Os07g0513200		Pentatricopeptide repeat domain containing protein. (Os07t0513200-01);Pentatricopeptide repeat domain containing protein. (Os07t0513200-02);Hypothetical conserved gene. (Os07t0513200-03)	776	757	2.5	no
osa-miR3979-3p	Os01t0290100-01	Os01g0290100		Pyridoxal phosphate-dependent transferase, major region, subdomain 1 domain containing protein. (Os01t0290100-01)	235	216	2.5	no
osa-miR3979-3p	Os06t0284200-02	Os06g0284200		Protein of unknown function DUF246, plant family protein. (Os06t0284200-02)	55	36	2.5	no
osa-miR3979-3p	Os04t0465100-01	Os04g0465100	class III peroxidase 55	Haem peroxidase, plant/fungal/bacterial family protein. (Os04t0465100-01)	38	20	2.5	no
osa-miR3979-3p	Os12t0600200-03	Os12g0600200		Similar to Zinc finger, C3HC4 type family protein, expressed. (Os12t0600200-01);Similar to Zinc finger, C3HC4 type (RING finger) containing protein. (Os12t0600200-02);Similar to Zinc finger, C3HC4 type (RING finger) containing protein. (Os12t0600200-03)	1165	1146	2.5	no
osa-miR3979-3p	Os03t0650700-01	Os03g0650700		Translation elongation factor EFG/EF2, C-terminal domain containing protein. (Os03t0650700-01)	685	666	2.5	no
osa-miR3979-3p	Os07t0447200-01	Os07g0447200		Similar to OSIGBa0102I15.5 protein. (Os07t0447200-01)	3966	3947	2.5	no
osa-miR3979-3p	Os05t0556400-01	Os05g0556400		DOMON related domain containing protein. (Os05t0556400-01)	38	20	2.5	no
osa-miR3979-3p	Os02t0518400-01	Os02g0518400		Hypothetical protein. (Os02t0518400-01)	25	6	2.5	no
osa-miR3979-3p	Os03t0102000-01	Os03g0102000		Conserved hypothetical protein. (Os03t0102000-01)	82	62	2.5	no
osa-miR3979-3p	Os02t0566800-01	Os02g0566800		Similar to Avr9 elicitor response protein. (Os02t0566800-01)	675	656	2.2	no
osa-miR3979-3p	Os01t0234800-01	Os01g0234800		Similar to 25.3 kDa vesicle transport protein. (Os01t0234800-01);Non-protein coding transcript. (Os01t0234800-02)	85	66	2.5	no
osa-miR3979-3p	Os07t0533850-00	Os07g0533850		Hypothetical conserved gene. (Os07t0533850-00)	1567	1548	2.5	no
osa-miR3979-3p	Os02t0129600-01	Os02g0129600	BETA-AMYLASE 10	Glycoside hydrolase, subgroup, catalytic core domain containing protein. (Os02t0129600-01)	38	19	2.5	no
osa-miR3979-3p	Os02t0778200-01	Os02g0778200		Isoleucyl-tRNA synthetase domain containing protein. (Os02t0778200-01);Similar to predicted protein. (Os02t0778200-02)	41	22	2.5	no
osa-miR3979-3p	Os01t0893400-01	Os01g0893400		Zinc finger, TAZ-type domain containing protein. (Os01t0893400-01);Zinc finger, TAZ-type domain containing protein. (Os01t0893400-02)	68	49	2	no
osa-miR3979-3p	Os10t0341101-01	Os10g0341101		Conserved hypothetical protein. (Os10t0341101-01)	5079	5060	2	no
osa-miR3979-3p	Os05t0224900-01	Os05g0224900	CHROMOMETHYLTRANSFERASE 3	Similar to Cytosine-specific methyltransferase. (Os05t0224900-01)	1181	1162	2.5	no
osa-miR3979-3p	Os08t0152600-01	Os08g0152600		Protein of unknown function DUF1336 domain containing protein. (Os08t0152600-01)	93	74	2	no
osa-miR3979-3p	Os02t0194900-00	Os02g0194900	b-ZIP TRANSCRIPTION FACTOR 17	Basic-leucine zipper (bZIP) transcription factor domain containing protein. (Os02t0194900-00)	910	890	2	no
osa-miR3979-5p	Os02t0181800-01	Os02g0181800		Similar to Ubiquitin fusion degradation 1-like. (Os02t0181800-01)	84	65	2.5	no
osa-miR3979-5p	Os05t0224900-01	Os05g0224900	CHROMOMETHYLTRANSFERASE 3	Similar to Cytosine-specific methyltransferase. (Os05t0224900-01)	1431	1413	2.5	no
osa-miR3979-5p	Os07t0252300-01	Os07g0252300		Hypothetical gene. (Os07t0252300-01)	729	710	1.5	no
osa-miR3979-5p	Os12t0267900-01	Os12g0267900	RING finger protein	Zinc finger, RING/FYVE/PHD-type domain containing protein. (Os12t0267900-01)	1185	1167	2.2	no
osa-miR3979-5p	Os08t0241600-01	Os08g0241600		Similar to apospory-associated protein C. (Os08t0241600-01)	82	63	2.5	no
osa-miR3979-5p	Os01t0873300-00	Os01g0873300		Conserved hypothetical protein. (Os01t0873300-00)	767	748	1.5	no
osa-miR3979-5p	Os04t0321600-01	Os04g0321600	SUPPRESSOR OF TY16	Peptidase M24 family protein. (Os04t0321600-01)	2151	2133	2.5	no
osa-miR3979-5p	Os09t0540150-01	Os09g0540150		Conserved hypothetical protein. (Os09t0540150-01)	203	184	2.5	no
osa-miR3979-5p	Os03t0372700-02	Os03g0372700		Similar to low temperature viability protein. (Os03t0372700-01);Low temperature viability protein family protein. (Os03t0372700-02)	1344	1325	2.5	no
osa-miR3979-5p	Os03t0372700-01	Os03g0372700		Similar to low temperature viability protein. (Os03t0372700-01);Low temperature viability protein family protein. (Os03t0372700-02)	1363	1344	2.5	no
osa-miR3979-5p	Os08t0150200-01	Os08g0150200		F-box domain, cyclin-like domain containing protein. (Os08t0150200-01)	1251	1231	2.5	no
osa-miR3979-5p	Os04t0465600-01	Os04g0465600		Bet v I allergen family protein. (Os04t0465600-01)	81	62	2.5	no
osa-miR3979-5p	Os08t0386800-03	Os08g0386800		Adenine nucleotide translocator 1 domain containing protein. (Os08t0386800-01);Adenine nucleotide translocator 1 domain containing protein. (Os08t0386800-02);Hypothetical conserved gene. (Os08t0386800-03)	58	39	2.5	no
osa-miR3979-5p	Os07t0409700-01	Os07g0409700		Mitochondrial import inner membrane translocase, subunit Tim44 family protein. (Os07t0409700-01)	1280	1262	2.5	no
osa-miR3979-5p	Os03t0775700-01	Os03g0775700		Conserved hypothetical protein. (Os03t0775700-01)	134	116	2.5	no
osa-miR3979-5p	Os06t0162800-01	Os06g0162800	MADS BOX GENE 5	MADS box protein. (Os06t0162800-01)	34	15	2	no
osa-miR3979-5p	Os01t0183100-01	Os01g0183100	OsWD40-5	Cytochrome cd1-nitrite reductase-like, C-terminal haem d1 domain containing protein. (Os01t0183100-01)	1580	1560	2.5	no
osa-miR3979-5p	Os12t0601400-01	Os12g0601400	IAA31	Similar to Auxin-responsive protein (Aux/IAA) (Fragment). (Os12t0601400-01)	843	824	2.5	no
osa-miR3979-5p	Os01t0685500-01	Os01g0685500		Similar to DNA ligase. (Os01t0685500-01)	301	282	1.8	no
osa-miR3979-5p	Os01t0279000-01	Os01g0279000	Subtilisin 1, SUBTILISIN 1	Zinc finger, DHHC-type domain containing protein. (Os01t0279000-01)	1419	1400	2	no
osa-miR3979-5p	Os04t0637000-02	Os04g0637000	b-ZIP TRANSCRIPTION FACTOR 37	Similar to BZIP transcription factor bZIP52. (Os04t0637000-01);Similar to Basic leucine zipper protein (Liguleless2). (Os04t0637000-02)	30	11	2.5	no
osa-miR3979-5p	Os04t0637000-01	Os04g0637000	b-ZIP TRANSCRIPTION FACTOR 37	Similar to BZIP transcription factor bZIP52. (Os04t0637000-01);Similar to Basic leucine zipper protein (Liguleless2). (Os04t0637000-02)	42	23	2.5	no
osa-miR3979-5p	Os12t0181200-00	Os12g0181200	RECEPTOR-LIKE CYTOPLASMIC KINASE 362	Similar to Protein kinase domain containing protein. (Os12t0181200-00)	133	114	2.5	no
osa-miR3979-5p	Os10t0437500-01	Os10g0437500		Rossmann-like alpha/beta/alpha sandwich fold domain containing protein. (Os10t0437500-01)	666	647	2.2	no
osa-miR3979-5p	Os02t0303000-01	Os02g0303000		Hypothetical gene. (Os02t0303000-01)	53	34	1.2	no
osa-miR3979-5p	Os10t0352000-01	Os10g0352000		Conserved hypothetical protein. (Os10t0352000-01)	512	493	2.5	no
osa-miR3979-5p	Os08t0386800-02	Os08g0386800		Adenine nucleotide translocator 1 domain containing protein. (Os08t0386800-01);Adenine nucleotide translocator 1 domain containing protein. (Os08t0386800-02);Hypothetical conserved gene. (Os08t0386800-03)	59	40	2.5	no
osa-miR3979-5p	Os08t0386800-01	Os08g0386800		Adenine nucleotide translocator 1 domain containing protein. (Os08t0386800-01);Adenine nucleotide translocator 1 domain containing protein. (Os08t0386800-02);Hypothetical conserved gene. (Os08t0386800-03)	95	76	2.5	no
osa-miR3979-5p	Os06t0486900-01	Os06g0486900	FDH2, OsFDH2	Similar to Formate dehydrogenase, mitochondrial precursor (EC 1.2.1.2) (NAD- dependent formate dehydrogenase) (FDH). (Os06t0486900-01)	1771	1753	2.2	no
osa-miR3979-5p	Os12t0110700-00	Os12g0110700		Conserved hypothetical protein. (Os12t0110700-00)	1010	991	2.5	no
osa-miR3979-5p	Os10t0574500-00	Os10g0574500		DNA polymerase III, clamp loader complex, gamma/delta/delta subunit, C-terminal domain containing protein. (Os10t0574500-00)	462	443	1.2	no
osa-miR3979-5p	Os07t0187900-01	Os07g0187900		Similar to nitrate and chloride transporter. (Os07t0187900-01)	2271	2253	2.2	no
osa-miR3979-5p	Os05t0263100-00	Os05g0263100		Similar to SHR5-receptor-like kinase (Fragment). (Os05t0263100-00)	85	67	1.2	no
osa-miR5076	Os07t0658400-02	Os07g0658400	SPOTTED LEAF 32	Ferredoxin-dependent glutamate synthase, Leaf senescence and nitrogen remobilization (Os07t0658400-02)	1390	1369	2.5	no
osa-miR5076	Os04t0416400-01	Os04g0416400		Similar to OSIGBa0092M08.6 protein. (Os04t0416400-01)	2177	2156	2	no
osa-miR5076	Os09t0323100-01	Os09g0323100	HEAT TOLERANCE AT SEEDLING STAGE	RING finger ubiquitin E3 ligase, Heat tolerance, Modulation of hydrogen peroxide-induced stomatal closure (Os09t0323100-01);Zinc finger, RING/FYVE/PHD-type domain containing protein. (Os09t0323100-02)	39	18	2.5	no
osa-miR5076	Os07t0676200-02	Os07g0676200		Non-protein coding transcript. (Os07t0676200-01);Conserved hypothetical protein. (Os07t0676200-02);Non-protein coding transcript. (Os07t0676200-03)	1030	1009	2.5	no
osa-miR5076	Os02t0477300-01	Os02g0477300		Hypothetical conserved gene. (Os02t0477300-01)	922	901	2.5	no
osa-miR5076	Os07t0585600-01	Os07g0585600		Similar to N-acetyl-glutamate synthase. (Os07t0585600-01)	1294	1272	2	no
